# Supplementary material for: Mouse models of COVID-19 recapitulate inflammatory pathways rather than gene expression
Source: PLoS Pathog. 2022 Sep 26;18(9):e1010867. doi: 10.1371/journal.ppat.1010867 (PMC9536645; doi:10.1371/journal.ppat.1010867)
Supplement: S1 File — (XLSX) [file ppat.1010867.s011.xlsx]

## Sheet: S1 File, sheet A
Suhrbier - 2dpi - DEGs	Ensembl ID	HUGO ID	logFC	logCPM	F	PValue	FDR	covid_2dpi_1	covid_2dpi_2	covid_2dpi_3	covid_2dpi_4	covid_2dpi_5	covid_2dpi_6	ctrl_2dpi_1	ctrl_2dpi_2	ctrl_2dpi_3	ctrl_2dpi_4	ctrl_2dpi_5	ctrl_2dpi_6
Differentially expressed genes (EdgeR, FDR<0.05) from lungs of K18-hACE2 C57BL/6J mice 2 days after infection with SARS-CoV-2 compared to control group	ENSMUSG00000000031.17	H19	4.01362	3.96908	11.5257	0.00236823	0.0271955	12	2	25	12	8	1792	31	11	19	13	25	15
	ENSMUSG00000000204.17	Slfn4	6.32178	7.73802	34.2753	4.72611e-06	0.000370478	1464	12094	50	15141	1438	5078	43	66	123	227	10	101
	ENSMUSG00000000247.12	Lhx2	6.99406	-0.253878	35.7861	3.44417e-06	0.000301462	17	28	0	55	37	29	0	0	1	0	0	0
	ENSMUSG00000000266.12	Mid2	-0.866224	5.87133	12.9436	0.00143239	0.0198807	129	571	496	365	249	861	1210	849	1304	1079	682	882
	ENSMUSG00000000275.17	Trim25	1.16926	7.1015	11.2617	0.00260746	0.0287181	490	4429	899	4054	2465	3049	1222	1620	1473	1658	822	1690
	ENSMUSG00000000290.14	Itgb2	1.04522	6.69209	12.798	0.00150675	0.020554	518	3474	1555	2971	2513	1816	523	1184	1279	1537	1530	1751
	ENSMUSG00000000355.14	Mcts1	1.73455	4.35466	10.5062	0.00345041	0.0339891	689	207	264	192	230	187	170	183	183	233	211	186
	ENSMUSG00000000385.9	Tmprss2	-1.05562	6.01838	10.4522	0.00352124	0.0343724	36	615	1416	376	644	951	1406	1667	1554	1609	1414	1812
	ENSMUSG00000000386.17	Mx1	6.52906	6.84722	52.6053	1.628e-07	5.03382e-05	826	6976	55	10171	2460	4668	44	68	56	116	10	51
	ENSMUSG00000000392.18	Fap	2.12843	1.85283	15.277	0.000655927	0.0118642	21	107	4	114	12	63	17	17	21	18	5	18
	ENSMUSG00000000416.17	Cttnbp2	-1.96464	2.69826	25.8433	3.28754e-05	0.00154625	10	36	36	19	6	61	135	141	160	170	74	139
	ENSMUSG00000000628.11	Hk2	1.123	5.0703	12.3807	0.0017441	0.0227502	97	840	223	807	536	654	205	419	403	288	183	298
	ENSMUSG00000000682.8	Cd52	2.99493	6.86827	20.4338	0.000138244	0.00413141	4556	1352	1017	2040	2102	880	473	326	377	548	995	548
	ENSMUSG00000000693.11	Loxl3	0.771436	4.2732	10.5654	0.00337469	0.0336	105	450	300	489	541	335	223	281	250	295	328	293
	ENSMUSG00000000739.15	Sult5a1	-1.15839	2.26628	9.93861	0.0042797	0.0384619	4	44	82	21	55	80	134	144	125	114	113	118
	ENSMUSG00000000791.10	Il12rb1	2.92185	1.85762	29.9613	1.22538e-05	0.000738635	84	114	32	135	136	55	14	19	11	21	32	16
	ENSMUSG00000000817.11	Fasl	1.77906	1.00953	15.5588	0.000599009	0.0111129	16	32	13	41	24	46	7	9	6	24	6	16
	ENSMUSG00000000982.6	Ccl3	3.94354	2.13451	42.252	9.70304e-07	0.000139512	60	144	23	218	118	142	7	9	8	16	4	19
	ENSMUSG00000001020.9	S100a4	2.65581	5.98217	15.193	0.000674021	0.0120546	1647	552	550	783	921	448	234	177	210	268	431	279
	ENSMUSG00000001056.4	Nhp2	0.928511	3.94945	10.9076	0.00297059	0.0311949	162	243	355	271	333	220	246	166	167	152	251	189
	ENSMUSG00000001095.6	Slc13a2	3.54975	0.324326	39.5753	1.61303e-06	0.000184471	46	56	5	30	52	30	4	5	2	7	9	3
	ENSMUSG00000001123.16	Lgals9	2.55251	7.64073	47.0106	4.13255e-07	8.26264e-05	2188	7976	2717	8481	8090	6407	1276	1452	1410	1386	1224	1376
	ENSMUSG00000001128.8	Cfp	1.67337	4.68321	15.1687	0.000679344	0.0120928	479	328	413	378	506	306	146	209	233	220	261	204
	ENSMUSG00000001131.12	Timp1	4.88072	6.28731	45.3288	5.54927e-07	9.85704e-05	1160	2436	210	2794	2143	858	116	70	67	53	101	81
	ENSMUSG00000001156.10	Mxd1	1.94446	6.07192	39.1822	1.74125e-06	0.000190024	600	2858	572	2990	1970	1682	428	719	595	648	563	684
	ENSMUSG00000001166.18	Oas1c	0.873272	2.40474	10.7262	0.00317774	0.0323923	13	150	69	143	111	118	75	64	69	78	41	75
	ENSMUSG00000001228.15	Uhrf1	1.52643	3.63886	13.6634	0.00111917	0.0169879	100	281	198	210	306	164	56	96	81	150	108	108
	ENSMUSG00000001300.17	Efnb2	-0.973691	6.86426	10.1682	0.00392059	0.0365914	233	1908	1289	1500	827	2756	3007	4712	4504	3539	1125	3036
	ENSMUSG00000001323.18	Srr	-0.729566	4.15142	9.87111	0.00439201	0.038965	22	231	225	199	124	320	436	374	361	444	246	320
	ENSMUSG00000001348.16	Acp5	1.24969	4.7088	14.7072	0.000789849	0.013471	224	723	376	507	490	268	207	189	193	228	396	269
	ENSMUSG00000001444.3	Tbx21	1.76029	2.20895	25.0843	3.98034e-05	0.00175243	48	105	108	174	221	85	24	41	57	65	77	30
	ENSMUSG00000001473.8	Tubb6	1.39066	5.33465	22.5277	7.76345e-05	0.00276389	315	1082	709	1309	1260	748	433	434	487	374	456	541
	ENSMUSG00000001496.16	Nkx2-1	-0.847783	6.42188	13.5169	0.00117627	0.0175669	246	1051	2259	913	1423	2012	2588	2969	2739	2766	2873	3048
	ENSMUSG00000001504.11	Irx2	-0.818738	5.04089	19.6829	0.000171244	0.00474959	128	385	604	339	424	609	953	1082	1008	996	563	970
	ENSMUSG00000001627.13	Ifrd1	1.46733	6.08256	16.6748	0.000421043	0.00876115	390	2398	405	2342	831	1238	749	746	720	674	203	492
	ENSMUSG00000001707.9	Eef1e1	1.5508	3.78848	13.8188	0.00106182	0.0163898	285	136	213	189	204	164	132	118	112	116	146	96
	ENSMUSG00000001750.17	Tcirg1	2.3699	7.22118	30.4514	1.09538e-05	0.000685	4900	3077	1931	3940	5231	2552	916	1196	1092	1135	1801	1305
	ENSMUSG00000001761.8	Smo	-0.911601	4.61822	10.2578	0.00378951	0.0358522	51	297	606	185	334	347	540	684	635	649	799	758
	ENSMUSG00000002007.6	Srpk3	-0.929017	1.56899	9.31643	0.0054472	0.0438097	4	28	44	29	23	36	52	51	45	78	68	82
	ENSMUSG00000002068.17	Ccne1	1.96945	1.50004	18.1222	0.000270723	0.00648532	24	68	27	63	57	28	18	17	11	22	21	5
	ENSMUSG00000002109.15	Ddb2	-1.17999	3.23341	29.2037	1.46046e-05	0.000852631	11	90	72	66	45	104	187	212	193	213	90	172
	ENSMUSG00000002111.9	Spi1	1.96912	5.50801	27.9615	1.95863e-05	0.00103165	938	1173	845	1497	1707	790	225	346	366	469	796	482
	ENSMUSG00000002222.15	Rmnd5a	-1.0363	6.60101	12.2205	0.00184579	0.0236162	77	767	429	483	239	1006	1441	1533	1463	1372	450	1007
	ENSMUSG00000002227.16	Mov10	2.05215	5.46319	34.5897	4.4219e-06	0.000353265	679	1208	635	1671	2041	1017	324	426	348	400	565	422
	ENSMUSG00000002233.14	Rhoc	1.4615	6.58012	22.4546	7.91759e-05	0.00280085	1361	2326	2013	2766	3421	1786	1284	1175	1003	1044	1434	1157
	ENSMUSG00000002265.18	Peg3	-1.43559	4.8877	14.598	0.000818772	0.0137397	16	86	57	40	21	154	251	239	282	227	66	168
	ENSMUSG00000002289.17	Angptl4	1.89256	6.03514	26.2147	2.99719e-05	0.00143437	650	2386	1099	1703	1475	856	498	735	570	173	497	520
	ENSMUSG00000002307.17	Daxx	3.00482	6.42343	67.0306	1.9659e-08	1.93087e-05	922	3643	759	5386	4561	2752	398	495	449	472	612	511
	ENSMUSG00000002325.16	Irf9	1.62925	6.5106	31.572	8.50921e-06	0.000579911	339	3060	1460	3344	2204	2675	836	966	981	957	541	883
	ENSMUSG00000002458.14	Rgs19	0.624408	4.26525	9.13766	0.00584418	0.0458554	111	415	331	417	348	325	238	296	272	284	263	284
	ENSMUSG00000002477.6	Snrpd1	1.81106	4.77409	13.3495	0.00124547	0.0182579	820	317	412	347	405	298	271	249	225	236	290	208
	ENSMUSG00000002602.17	Axl	1.16786	7.60698	22.1144	8.68059e-05	0.00299138	1335	5152	3312	4848	5215	3848	1555	2268	2275	2312	2493	2822
	ENSMUSG00000002625.11	Akap8l	-0.888282	5.90641	12.814	0.00149834	0.0205064	81	871	1125	779	814	1095	1298	1679	1584	1982	1820	1902
	ENSMUSG00000002633.5	Shh	-1.00128	2.41693	10.7843	0.00310975	0.0319693	12	77	62	70	65	117	319	154	164	165	66	122
	ENSMUSG00000002699.14	Lcp2	1.6983	4.68983	13.9104	0.00102954	0.0161265	107	835	73	749	233	422	115	184	166	238	67	182
	ENSMUSG00000002728.15	Naa20	1.43344	5.26963	14.499	0.000845978	0.014069	723	717	607	760	641	613	451	420	411	376	476	306
	ENSMUSG00000002797.10	Ggct	1.12326	2.96955	15.2469	0.000662354	0.0119045	49	142	75	183	103	125	90	68	76	75	56	52
	ENSMUSG00000002808.8	Epdr1	-0.752163	3.47317	9.2473	0.00559709	0.044648	29	145	190	102	74	202	309	290	262	297	148	218
	ENSMUSG00000002847.8	Pla1a	3.47385	2.10126	39.3121	1.69769e-06	0.000187022	9	206	15	174	95	59	11	9	12	5	11	12
	ENSMUSG00000002983.18	Relb	2.0931	5.51493	25.9545	3.19753e-05	0.00151244	991	1151	612	1524	1682	746	385	339	377	364	597	395
	ENSMUSG00000002992.18	Apoc2	1.66477	1.66368	9.90755	0.00433099	0.0386502	41	40	57	40	50	25	6	19	16	19	35	25
	ENSMUSG00000002997.16	Prkar2b	-0.871003	4.41086	11.4198	0.00246116	0.0278424	41	179	194	107	71	257	304	398	433	389	167	235
	ENSMUSG00000003032.9	Klf4	-0.823801	6.96295	11.0367	0.00283213	0.0302547	292	2218	1862	1785	1852	3203	5001	5549	4898	2914	1619	3844
	ENSMUSG00000003037.17	Rab8a	0.627288	5.74997	14.2386	0.000922379	0.0149899	247	1185	1130	1191	1137	926	802	792	788	804	715	843
	ENSMUSG00000003051.14	Elf3	1.30212	4.41154	17.6332	0.000313698	0.00711661	281	459	523	509	868	544	240	255	242	276	479	287
	ENSMUSG00000003206.8	Ebi3	1.28531	1.35529	16.2918	0.000474618	0.00945667	25	67	56	85	71	58	27	28	17	40	38	46
	ENSMUSG00000003283.16	Hck	1.37061	5.9658	28.7242	1.63427e-05	0.000928143	480	1637	1063	1896	2076	1098	580	589	664	716	827	830
	ENSMUSG00000003308.16	Keap1	0.7567	6.12749	11.0752	0.00279224	0.0300082	438	1534	1888	1636	2392	1433	1000	1058	977	1048	1708	1195
	ENSMUSG00000003438.18	Timm50	1.13149	4.34205	9.55762	0.00495767	0.0413478	407	269	586	274	474	267	269	240	250	241	409	262
	ENSMUSG00000003484.5	Cyp4f18	2.30922	4.51522	20.8831	0.000121849	0.00376066	537	722	282	473	449	193	57	97	120	146	277	195
	ENSMUSG00000003814.9	Calr	0.827621	8.48241	11.6619	0.00225427	0.0265816	2295	9574	6849	10773	8331	8078	5249	5871	5544	6300	5211	5013
	ENSMUSG00000003873.12	Bax	1.25182	5.28414	13.0217	0.00139418	0.0196444	872	777	934	836	955	559	563	551	519	488	700	542
	ENSMUSG00000003949.17	Hlf	-1.0766	3.84342	11.7205	0.00220713	0.0262295	24	134	224	96	96	339	401	422	543	429	144	334
	ENSMUSG00000004151.18	Etv1	-1.10354	3.66842	16.5387	0.000439297	0.00901099	15	106	148	42	46	148	231	201	282	252	139	183
	ENSMUSG00000004266.16	Ptpn6	1.50897	5.99383	22.7179	7.37717e-05	0.00267775	436	1832	791	2507	2138	1134	348	556	543	832	913	832
	ENSMUSG00000004446.13	Bid	1.26608	3.60617	21.1187	0.000114106	0.003588	93	377	129	429	241	215	149	146	130	142	105	147
	ENSMUSG00000004460.18	Dnajb11	0.755488	5.91272	17.8259	0.000295939	0.00685495	313	1552	1090	1781	1138	1300	908	1007	890	963	739	858
	ENSMUSG00000004612.10	Nkg7	2.13634	3.38734	36.2965	3.10075e-06	0.000278351	156	238	224	357	464	196	72	71	80	120	107	82
	ENSMUSG00000004707.15	Ly9	1.26111	3.57916	13.4194	0.00121605	0.0179208	50	402	90	281	147	156	58	82	93	138	125	94
	ENSMUSG00000004709.15	Cd244a	1.28319	3.51905	11.4882	0.00240069	0.0274174	36	316	47	261	93	155	39	90	79	126	36	101
	ENSMUSG00000004791.8	Pgf	1.34314	2.82323	14.0542	0.000980999	0.0156799	89	212	143	128	196	81	75	74	62	76	124	62
	ENSMUSG00000004846.11	Plod3	1.2149	6.52614	17.2666	0.00035076	0.00767759	1062	2336	1940	2663	3606	1651	930	1181	1094	1189	2093	1326
	ENSMUSG00000004885.6	Crabp2	4.88656	0.935314	16.1957	0.000489192	0.00968925	0	9	1	16	8	94	0	1	2	1	0	0
	ENSMUSG00000004936.9	Map2k1	0.714106	6.11346	9.93015	0.00429361	0.0385274	313	1534	851	1836	1271	1558	883	1114	1003	1084	532	1082
	ENSMUSG00000004947.16	Dtx2	1.48199	4.7994	11.9944	0.00200048	0.0247056	803	449	569	360	526	303	288	294	270	285	509	343
	ENSMUSG00000004952.14	Rasa4	2.33836	5.28201	34.5536	4.45573e-06	0.000354273	991	1088	422	1333	1442	722	223	273	297	311	501	299
	ENSMUSG00000005054.8	Cstb	2.15241	6.0477	17.5551	0.000321216	0.00725757	1745	1004	859	813	1049	569	452	427	344	374	616	404
	ENSMUSG00000005057.14	Sh2b2	1.18102	2.89864	8.92299	0.0063633	0.0480756	138	147	155	139	155	103	65	84	87	103	152	84
	ENSMUSG00000005410.7	Mcm5	1.65766	4.42907	18.7163	0.000226925	0.00578467	331	496	434	400	593	276	146	200	181	230	270	178
	ENSMUSG00000005413.9	Hmox1	0.988242	5.02714	14.647	0.000805644	0.0135877	168	966	467	984	846	647	538	383	398	403	414	464
	ENSMUSG00000005470.9	Asf1b	1.57298	2.27788	15.2477	0.000662174	0.0119045	66	93	97	61	97	79	27	37	33	60	43	45
	ENSMUSG00000005575.17	Ube2m	1.38369	5.68783	9.34874	0.00537864	0.0434481	1703	670	1231	682	1043	664	700	652	669	599	1050	704
	ENSMUSG00000005667.9	Mthfd2	2.50876	3.60426	39.4617	1.64901e-06	0.000186673	106	532	84	552	280	257	71	79	61	112	44	56
	ENSMUSG00000005672.13	Kit	-1.13367	6.88875	14.1551	0.000948456	0.0153305	162	1272	753	1392	664	1728	2769	3130	3134	3285	790	2727
	ENSMUSG00000005696.12	Sh2d1a	1.88619	1.00414	10.8137	0.00307597	0.0318015	31	18	20	28	17	20	8	6	6	13	15	10
	ENSMUSG00000005732.15	Ranbp1	0.712542	4.78526	12.235	0.00183629	0.0235669	232	594	509	590	460	486	453	400	416	406	384	319
	ENSMUSG00000005779.13	Psmb4	1.25028	6.56169	17.4264	0.000334056	0.00742707	1296	1716	1978	1712	1955	1263	1187	956	924	999	1194	997
	ENSMUSG00000005824.8	Tnfsf14	0.94793	0.986374	10.3476	0.00366287	0.035092	6	53	27	68	50	39	19	25	24	35	28	25
	ENSMUSG00000006241.17	Ccdc159	-0.95783	1.17133	8.8831	0.00646522	0.0485841	6	16	28	28	21	43	57	52	59	52	58	64
	ENSMUSG00000006310.11	Zbtb32	1.40519	1.4738	13.8627	0.00104623	0.0162653	42	57	47	69	78	50	17	31	35	34	45	26
	ENSMUSG00000006344.18	Ggt5	2.00708	4.29584	30.1288	1.17918e-05	0.000718566	482	404	286	527	683	388	104	167	177	186	276	207
	ENSMUSG00000006403.14	Adamts4	2.81261	2.50115	23.2322	6.43338e-05	0.00242232	52	276	12	336	193	133	25	38	23	31	19	51
	ENSMUSG00000006411.13	Nectin4	0.729521	4.08286	9.09498	0.00594357	0.0462872	114	387	339	382	364	432	210	217	210	262	357	292
	ENSMUSG00000006418.18	Rnf114	1.38839	7.07281	30.8383	1.0033e-05	0.000645477	1084	3045	2826	3633	4794	2818	1342	1479	1325	1272	2078	1617
	ENSMUSG00000006445.4	Epha2	1.11897	7.101	9.46451	0.00514069	0.0423037	1149	4059	2227	3802	4152	1926	1368	1977	1676	1368	2370	1868
	ENSMUSG00000006519.12	Cyba	2.03902	6.47688	18.3176	0.000255382	0.00625177	2744	1606	1600	1614	2167	996	658	710	668	659	1306	790
	ENSMUSG00000006542.14	Prkag3	-1.41976	1.59488	15.9135	0.000534887	0.0102185	2	23	61	17	39	48	101	108	95	109	67	123
	ENSMUSG00000006585.4	Cdt1	1.20583	3.23165	8.96904	0.00624781	0.0476128	131	218	155	161	269	123	76	89	93	120	182	113
	ENSMUSG00000006586.16	Runx1t1	-1.54555	2.33647	10.6742	0.00324002	0.0327671	0	48	20	29	9	61	110	109	139	102	23	83
	ENSMUSG00000006720.17	Zfp184	-1.1515	1.09957	10.3443	0.00366745	0.035092	3	10	12	10	4	19	25	25	26	34	28	23
	ENSMUSG00000006782.17	Cnp	0.990396	5.93092	12.9837	0.00141266	0.0198146	668	1139	1586	1352	1983	1099	782	787	734	845	1371	888
	ENSMUSG00000006930.16	Hap1	2.70703	5.3386	49.8811	2.53939e-07	6.54232e-05	613	1295	448	2194	2461	1365	171	277	264	283	430	328
	ENSMUSG00000007029.17	Vars	1.28485	6.45926	9.60001	0.00487671	0.0410901	1876	1789	2023	1736	2811	1395	834	1103	910	1144	2149	1373
	ENSMUSG00000007035.16	Msh5	-1.07254	0.878284	12.3412	0.00176858	0.0229269	2	15	30	16	17	24	39	45	53	37	40	51
	ENSMUSG00000007041.10	Clic1	0.884586	7.10207	15.0967	0.000695431	0.0123396	1142	3057	3218	3053	3374	2243	1845	1860	1734	1741	2550	1861
	ENSMUSG00000007279.15	Scube2	-1.82621	4.58999	19.9019	0.000160813	0.00454331	16	152	188	97	115	412	561	872	854	732	178	815
	ENSMUSG00000007655.17	Cav1	-1.01794	9.7837	8.98811	0.00620066	0.0474197	760	6675	11807	5673	5539	14111	18394	16944	18460	19233	14903	15034
	ENSMUSG00000007659.19	Bcl2l1	1.03244	7.01364	12.5077	0.0016678	0.022031	1353	4598	3479	2448	3462	2091	1584	2116	1662	1391	2947	1660
	ENSMUSG00000007908.15	Hmgcll1	-0.847651	2.94079	9.57713	0.00492023	0.0411639	16	103	47	66	43	141	175	160	171	181	85	145
	ENSMUSG00000007989.8	Fzd3	-0.810988	4.05499	9.22599	0.0056442	0.044837	25	78	98	48	29	129	162	157	196	199	67	125
	ENSMUSG00000008206.17	Cers4	-0.989411	5.38605	15.8943	0.000538163	0.0102235	70	485	658	351	414	662	1049	1095	1173	1200	762	976
	ENSMUSG00000008226.15	Scrn3	-1.11002	3.91441	10.6337	0.00328942	0.0330612	12	122	190	142	72	277	400	378	422	423	163	253
	ENSMUSG00000008318.11	Relt	1.83632	3.30339	16.0719	0.000508695	0.0098994	276	236	191	173	217	88	46	87	84	90	158	112
	ENSMUSG00000008333.13	Snrpb2	1.65235	5.1132	9.5869	0.0049016	0.0411188	1035	311	521	344	372	329	323	271	290	326	445	282
	ENSMUSG00000008393.10	Carhsp1	0.910367	7.16866	19.5046	0.000180279	0.00493447	751	3465	3833	3745	4417	2972	2162	2343	2266	1749	2257	2013
	ENSMUSG00000008398.17	Elk3	-0.722317	6.32796	11.2034	0.00266373	0.0291075	176	1208	1198	1121	894	1629	2278	2394	2307	2347	1022	2046
	ENSMUSG00000008496.20	Pou2f2	1.07225	3.68103	8.88773	0.00645329	0.0485801	102	609	133	589	214	315	115	184	214	296	159	235
	ENSMUSG00000008575.18	Nfib	-0.736411	7.8502	11.1087	0.00275802	0.0298009	454	1703	2427	1171	1118	2308	3954	3077	3396	3309	2637	2612
	ENSMUSG00000008683.17	Rps15a	1.87093	8.32752	9.94063	0.00427639	0.0384619	8462	1849	4392	1872	2751	2017	2429	1736	1809	1839	3167	1933
	ENSMUSG00000008845.10	Cd163	-1.5199	3.32157	12.6173	0.00160489	0.0213861	2	32	38	4	8	70	65	118	115	121	33	62
	ENSMUSG00000009035.16	Tmem184b	0.771852	7.27506	10.3014	0.00372747	0.0354436	1444	3924	4324	4431	5983	3774	2437	3277	2918	2656	3969	3070
	ENSMUSG00000009185.3	Ccl8	3.94961	3.02841	36.0036	3.29303e-06	0.000290919	319	138	120	122	254	127	17	21	16	35	23	24
	ENSMUSG00000009394.14	Syn2	-1.04023	3.207	14.1107	0.000962644	0.0154998	16	58	129	43	71	89	175	187	165	161	175	161
	ENSMUSG00000009585.19	Apobec3	1.48333	6.24366	23.7425	5.62512e-05	0.00219445	494	2695	535	2872	1532	1798	671	838	806	937	504	840
	ENSMUSG00000009687.15	Fxyd5	0.916414	5.97373	14.0348	0.000987398	0.015702	340	1810	1434	1943	1602	1205	664	823	843	893	1284	988
	ENSMUSG00000009772.16	Nuak2	1.51482	5.11055	25.0661	3.99878e-05	0.00175243	212	1050	413	1001	1132	573	259	326	300	326	428	341
	ENSMUSG00000010154.8	Spire2	1.60091	2.44452	10.2747	0.00376531	0.0357416	204	73	154	82	129	96	56	61	78	71	106	77
	ENSMUSG00000010307.8	Tmem86a	1.73815	4.59101	13.1892	0.00131594	0.0188715	806	452	570	287	408	229	230	209	216	242	426	250
	ENSMUSG00000010358.14	Ifi35	2.27779	6.71482	52.0497	1.78015e-07	5.21458e-05	1296	2641	1771	3758	4453	2426	759	780	727	727	909	764
	ENSMUSG00000010601.15	Apol7a	2.79542	0.768072	40.8248	1.26892e-06	0.000158523	4	44	11	50	33	69	9	9	6	5	3	4
	ENSMUSG00000010755.18	Cars	0.922156	4.61914	12.0551	0.0019576	0.0243813	83	699	305	712	519	511	323	338	347	298	183	358
	ENSMUSG00000010797.7	Wnt2	-1.18806	3.64273	14.9757	0.000723362	0.0126207	18	57	254	54	104	131	288	256	267	258	286	320
	ENSMUSG00000011008.14	Mcoln2	1.35142	1.49449	12.5027	0.00167072	0.0220373	13	52	14	73	30	36	14	13	33	21	16	15
	ENSMUSG00000011034.7	Slc5a1	0.935392	2.22992	10.5163	0.00343736	0.033938	18	108	50	90	135	127	49	78	48	75	31	67
	ENSMUSG00000011114.19	Tbrg1	0.850112	6.25738	17.6495	0.000312146	0.00711036	378	1502	1160	1891	1672	1430	957	978	940	950	926	947
	ENSMUSG00000011148.15	Adssl1	0.650626	3.842	11.872	0.00209014	0.0253996	114	322	360	269	336	337	177	249	229	235	266	288
	ENSMUSG00000011171.12	Vipr2	-1.4027	3.58415	10.2531	0.00379629	0.0358522	4	204	58	105	65	182	346	449	384	359	45	319
	ENSMUSG00000011179.9	Odc1	0.948801	6.45351	10.8537	0.00303058	0.0315472	379	2642	1083	2709	1424	1449	1218	1092	1196	1130	637	1063
	ENSMUSG00000012428.10	Steap4	1.56667	4.73003	19.6016	0.000175304	0.00483809	134	970	107	795	334	529	252	228	190	281	91	200
	ENSMUSG00000012519.15	Mlkl	2.9931	4.44547	36.8752	2.75573e-06	0.000259958	142	914	79	1283	511	571	106	103	109	116	56	74
	ENSMUSG00000013033.17	Adgrl1	-1.06685	5.97907	12.9206	0.00144387	0.0199738	166	643	1382	606	936	1096	1431	2147	1961	2004	2387	2278
	ENSMUSG00000013415.10	Igf2bp1	-0.952335	0.836374	8.86638	0.00650848	0.0487976	2	13	23	8	18	18	31	30	27	34	34	39
	ENSMUSG00000013523.14	Bcas1	-1.22481	1.66309	10.1094	0.00400932	0.0370263	3	30	78	11	18	46	106	68	88	87	79	76
	ENSMUSG00000013707.4	Tnfaip8l2	1.29507	3.7746	17.9316	0.000286663	0.00674143	143	299	228	318	320	157	103	138	104	136	226	129
	ENSMUSG00000013974.4	Mcemp1	0.977216	3.92324	10.533	0.00341593	0.0338827	128	245	215	240	208	183	83	151	141	177	186	137
	ENSMUSG00000014164.16	Klhl3	-1.34604	1.90682	15.3153	0.000647857	0.0118092	2	51	38	25	16	54	101	103	110	98	51	91
	ENSMUSG00000014226.11	Cacybp	0.924649	5.32456	9.8398	0.0044452	0.0391877	474	527	921	795	674	859	620	573	548	470	623	365
	ENSMUSG00000014599.11	Csf1	2.08314	6.87063	30.4537	1.09479e-05	0.000685	659	5452	1202	6903	4505	2894	824	924	913	1195	1139	1362
	ENSMUSG00000014704.11	Hoxa2	-1.01084	1.6729	12.9491	0.00142967	0.0198761	5	28	36	22	15	41	60	67	52	99	39	47
	ENSMUSG00000014867.10	Surf4	0.696628	7.36771	9.12458	0.00587444	0.0459632	1166	3507	3921	3405	4417	2927	2439	2481	2312	2434	3033	2885
	ENSMUSG00000015189.13	Casd1	-0.70923	5.08105	8.94035	0.0063195	0.0478671	77	377	328	315	192	519	654	699	745	800	272	499
	ENSMUSG00000015312.10	Gadd45b	1.46383	6.37691	27.9791	1.95043e-05	0.0010307	595	2601	1538	3254	2842	1524	990	897	799	888	1282	901
	ENSMUSG00000015340.11	Cybb	1.17107	6.81272	9.74325	0.00461371	0.0398973	366	3193	657	2641	960	2590	404	782	1195	1408	913	932
	ENSMUSG00000015355.14	Cd48	2.7173	5.07835	16.6347	0.00042634	0.00882106	1485	353	320	392	319	251	102	144	153	220	362	160
	ENSMUSG00000015396.5	Cd83	0.726317	4.43109	9.27281	0.00554125	0.0443572	134	283	254	416	363	361	213	257	280	285	144	310
	ENSMUSG00000015437.6	Gzmb	3.88872	4.13524	63.7552	3.07842e-08	2.40832e-05	183	659	160	1164	652	535	54	49	56	55	41	44
	ENSMUSG00000015652.10	Steap1	1.2195	0.764589	8.90804	0.00640128	0.0482974	3	37	15	24	18	33	9	15	15	14	5	10
	ENSMUSG00000015671.12	Psma2	1.15628	6.0992	14.7586	0.000776627	0.0132998	1179	1239	1404	1251	1384	962	891	770	799	783	1212	762
	ENSMUSG00000015672.5	Mrpl32	1.49083	4.66603	11.5078	0.00238364	0.0272974	603	286	326	297	281	242	244	217	243	243	264	193
	ENSMUSG00000015837.16	Sqstm1	0.865072	8.56089	10.8921	0.00298774	0.0312571	3634	9154	9110	10354	10166	6153	6156	5492	5326	5227	7528	6192
	ENSMUSG00000015947.11	Fcgr1	5.05917	5.6992	55.4518	1.04055e-07	4.04047e-05	380	2152	134	2243	1277	918	19	41	51	60	54	53
	ENSMUSG00000015950.14	Ncf1	0.873093	5.19958	10.8552	0.00302892	0.0315472	177	1053	542	807	781	554	269	430	368	491	622	509
	ENSMUSG00000016206.7	H2-M3	1.48403	4.52805	30.8879	9.92115e-06	0.000642068	119	695	374	820	675	481	241	210	222	248	239	264
	ENSMUSG00000016256.11	Ctsz	1.15371	6.92647	25.7316	3.38071e-05	0.00156799	868	4148	2498	3686	3765	2394	1585	1543	1566	1620	1818	1895
	ENSMUSG00000016496.8	Cd274	3.68124	6.52152	33.6209	5.4347e-06	0.000410602	610	4996	123	7291	1508	3560	299	322	368	459	70	263
	ENSMUSG00000016559.15	H3f3b	0.922033	8.97054	10.3144	0.00370913	0.0353509	3148	12378	7713	13183	8719	9874	6447	6087	6232	7082	6535	5231
	ENSMUSG00000016833.15	Mrps18c	2.13873	4.67187	12.1884	0.00186691	0.0237771	860	206	384	201	284	200	199	141	151	148	270	160
	ENSMUSG00000017002.15	Slpi	1.63302	5.46759	10.3677	0.00363519	0.0350039	272	371	309	370	381	1814	129	221	260	257	310	270
	ENSMUSG00000017167.7	Cntnap1	-1.29362	1.88988	9.98462	0.00420494	0.0380662	8	24	81	21	38	39	66	101	81	117	138	128
	ENSMUSG00000017204.5	Gsdma	6.90742	2.17865	13.2189	0.00130256	0.0187652	0	0	0	0	0	214	0	1	0	0	0	0
	ENSMUSG00000017300.10	Tnnc2	5.86205	4.17178	12.9331	0.00143764	0.0199205	0	0	7	1	0	908	7	0	0	4	0	4
	ENSMUSG00000017499.16	Cdc6	1.3094	2.2421	10.1402	0.00396256	0.036798	14	96	32	86	42	51	20	29	25	46	16	29
	ENSMUSG00000017652.17	Cd40	1.77645	4.53768	26.3698	2.88429e-05	0.00139188	211	507	218	830	781	490	203	223	194	200	188	202
	ENSMUSG00000017664.17	Slc35c2	1.59869	5.42753	11.5939	0.00231042	0.0269582	1445	633	923	578	827	440	427	392	417	473	861	524
	ENSMUSG00000017697.4	Ada	2.51442	3.90681	13.1978	0.00131202	0.0188715	22	75	76	89	110	902	50	46	34	37	34	43
	ENSMUSG00000017830.16	Dhx58	3.85638	5.89143	73.2937	8.71333e-09	1.20622e-05	540	2665	525	2974	3009	1897	144	152	143	223	214	161
	ENSMUSG00000017929.14	B4galt5	1.34681	5.94786	21.0043	0.000117798	0.00366952	495	1729	1152	2253	2611	1368	564	875	678	699	1239	832
	ENSMUSG00000018008.9	Cyth4	1.17453	5.91605	13.575	0.00115326	0.0173165	341	1741	942	1851	1652	825	357	597	602	729	1119	735
	ENSMUSG00000018042.19	Cyb5r3	-0.847797	6.94945	9.71839	0.00465821	0.0400918	201	1971	2723	1465	1712	2708	4077	4043	3870	3573	2891	4125
	ENSMUSG00000018167.11	Stard3	1.20663	5.96191	11.3281	0.00254486	0.0284034	1322	979	1406	1086	1865	1021	753	813	724	793	1408	857
	ENSMUSG00000018171.10	Vmp1	1.43216	7.46191	17.4966	0.000326987	0.0073383	1289	2763	981	2897	1524	2562	1135	1192	1205	1074	639	1171
	ENSMUSG00000018286.7	Psmb6	0.689198	6.4414	9.03667	0.00608237	0.0469384	457	1234	1786	1324	1661	1119	1210	910	954	922	1171	962
	ENSMUSG00000018293.5	Pfn1	1.19947	7.86011	9.53907	0.00499355	0.0415226	5275	4261	5445	4481	5962	3538	2984	3124	2898	3240	5079	3308
	ENSMUSG00000018341.13	Il12rb2	1.75625	1.62012	12.0084	0.00199053	0.0246613	7	93	7	77	19	50	9	18	17	24	5	19
	ENSMUSG00000018395.20	Kif3a	-0.821811	3.56773	8.80753	0.00666326	0.0494693	11	159	110	109	57	209	259	220	258	285	110	220
	ENSMUSG00000018415.15	Gid4	-1.25004	5.06725	13.1805	0.00131984	0.0189	29	413	293	336	207	692	1129	1085	1063	1059	238	866
	ENSMUSG00000018427.9	Ypel2	-1.12888	3.82912	10.5876	0.00334672	0.0334012	18	168	76	130	53	187	314	324	309	405	70	258
	ENSMUSG00000018474.19	Chd3	-1.07717	6.65111	14.571	0.000826096	0.0138487	150	1267	1860	1110	1429	1638	2622	3320	2999	3173	2708	3726
	ENSMUSG00000018500.3	Adora2b	0.953878	3.376	22.2916	8.27362e-05	0.0029022	61	173	152	252	228	242	104	132	98	181	105	125
	ENSMUSG00000018651.15	Tada2a	-0.875926	2.88007	10.5391	0.00340814	0.0338523	5	90	102	60	69	109	158	185	185	179	85	148
	ENSMUSG00000018774.14	Cd68	1.44307	5.2424	20.893	0.000121511	0.00376066	360	1430	580	1324	1157	807	259	452	451	474	590	519
	ENSMUSG00000018800.15	Abca5	-1.04072	5.54242	9.37809	0.00531719	0.0431856	29	212	450	146	143	538	567	532	705	662	545	538
	ENSMUSG00000018862.12	Otop3	6.55783	0.336716	10.3655	0.00446805	0.0392648	0	0	0	3	0	70	0	0	0	0	0	0
	ENSMUSG00000018899.18	Irf1	1.72172	7.45336	37.9238	2.23183e-06	0.000227225	969	4530	2184	7220	6077	3944	1539	1810	1642	1738	1516	1427
	ENSMUSG00000018916.6	Csf2	2.3207	1.46243	23.771	5.58346e-05	0.00218843	66	48	32	40	46	37	12	21	19	18	19	4
	ENSMUSG00000018920.12	Cxcl16	2.00673	7.00944	30.2834	1.13817e-05	0.000701238	2089	3318	1411	4355	2949	1821	915	1091	999	1023	952	1077
	ENSMUSG00000018930.4	Ccl4	5.51379	3.38677	36.3171	3.08769e-06	0.000278351	179	272	26	554	470	208	6	6	5	9	12	16
	ENSMUSG00000018986.11	Slfn3	2.762	2.65456	24.8219	4.25558e-05	0.00181543	17	202	7	234	54	181	22	16	35	26	10	15
	ENSMUSG00000019082.19	Slc25a22	2.15103	5.62195	40.3325	1.39393e-06	0.000168175	784	1600	656	2259	2665	1416	361	490	453	492	681	471
	ENSMUSG00000019122.9	Ccl9	1.74893	4.45459	24.852	4.22296e-05	0.00181543	123	722	260	452	325	361	92	131	155	175	173	127
	ENSMUSG00000019124.11	Scrn1	-1.17987	4.08224	14.1771	0.000941503	0.0152476	13	198	273	122	149	338	556	556	535	485	227	490
	ENSMUSG00000019139.11	Isyna1	1.26607	5.41043	9.89604	0.00435017	0.0387385	1089	711	933	787	1231	665	498	581	535	607	921	663
	ENSMUSG00000019158.10	Tmem160	1.39453	4.50836	9.60689	0.00486372	0.0410418	592	208	606	232	387	219	303	174	207	243	400	234
	ENSMUSG00000019173.12	Rab5c	1.13924	7.60783	16.3533	0.000465541	0.00934272	3347	4316	4841	4245	6000	3333	2696	2740	2589	2540	3980	3143
	ENSMUSG00000019256.18	Ahr	-0.886825	6.1032	13.7127	0.00110063	0.0167675	188	548	631	488	326	1062	1233	1101	1298	1739	940	1259
	ENSMUSG00000019437.18	Tlcd1	-0.841413	3.31586	13.8278	0.00105862	0.0163816	22	101	136	71	82	165	185	236	224	262	141	218
	ENSMUSG00000019528.19	Gyg	-0.764199	6.5513	13.8731	0.00104255	0.0162232	206	872	1274	1136	907	1316	2209	1956	1932	2097	1822	1850
	ENSMUSG00000019579.14	Mydgf	1.16308	5.34588	10.7356	0.00316666	0.0323782	689	501	727	571	687	470	470	413	434	434	501	445
	ENSMUSG00000019647.17	Sema6a	-1.56391	5.64937	17.8049	0.000297816	0.00688144	68	450	203	329	113	726	1197	1461	1448	1350	219	1078
	ENSMUSG00000019737.15	Syne4	1.35304	2.30748	12.7194	0.00154859	0.0208354	108	109	88	139	155	104	70	78	72	62	86	59
	ENSMUSG00000019762.5	Iyd	-1.11613	1.38188	11.2881	0.00258236	0.0285927	5	26	49	21	7	50	107	59	71	71	56	44
	ENSMUSG00000019794.14	Katna1	0.792843	4.45769	10.3171	0.00370536	0.0353509	117	430	199	585	271	372	258	252	255	259	244	217
	ENSMUSG00000019832.6	Rab32	0.996932	4.33524	15.434	0.000623526	0.0114391	157	516	219	399	243	292	172	208	208	305	165	202
	ENSMUSG00000019850.12	Tnfaip3	2.49969	6.24733	24.4944	4.62832e-05	0.00192237	356	3887	163	3738	1037	1575	377	488	488	477	147	408
	ENSMUSG00000019866.16	Crybg1	1.84005	5.4136	20.979	0.000118629	0.00368853	143	1083	134	1172	409	1077	242	255	287	311	86	215
	ENSMUSG00000019894.15	Slc6a15	-1.88205	1.68025	23.1749	6.53172e-05	0.00244529	3	18	20	11	2	23	80	69	75	56	18	53
	ENSMUSG00000019899.18	Lama2	-0.960731	6.67869	10.4834	0.00348017	0.0341412	29	469	371	335	225	662	807	988	941	851	367	740
	ENSMUSG00000019945.11	Cabcoco1	-1.1868	1.16616	9.74991	0.00460185	0.0398533	0	15	42	12	10	34	51	45	49	47	45	58
	ENSMUSG00000019987.10	Arg1	1.62089	2.50232	15.5532	0.000600094	0.0111207	13	118	26	45	17	81	16	22	34	12	11	24
	ENSMUSG00000020019.5	Ntn4	-1.39861	5.76895	17.8262	0.000295905	0.00685495	62	613	695	472	308	1270	1972	2099	2036	2165	542	1594
	ENSMUSG00000020022.18	Ndufa12	1.09453	4.7147	10.1699	0.00391804	0.0365881	484	252	700	302	463	340	384	304	284	259	443	272
	ENSMUSG00000020034.8	Tcp11l2	-0.877265	5.23924	10.6058	0.00332391	0.033253	37	489	506	272	244	630	762	874	838	902	466	778
	ENSMUSG00000020061.19	Mybpc1	7.33854	2.72818	17.4073	0.000336008	0.00746053	0	0	4	1	0	449	1	0	0	1	0	0
	ENSMUSG00000020089.9	Ppa1	2.30957	4.74325	54.4153	1.22241e-07	4.53567e-05	263	710	321	983	780	674	211	169	146	174	196	117
	ENSMUSG00000020100.16	Slc29a3	1.15086	5.19397	9.50395	0.00506227	0.0418232	174	1359	345	948	648	553	334	377	377	415	327	464
	ENSMUSG00000020120.16	Plek	1.41396	6.59138	17.3994	0.000336813	0.00746392	561	2339	481	1874	703	1531	358	494	748	903	606	644
	ENSMUSG00000020169.5	Best3	-1.49649	0.793881	20.6312	0.000130761	0.00393389	4	27	14	11	11	18	35	61	57	56	29	66
	ENSMUSG00000020175.16	Rab36	-0.786393	3.30292	9.55273	0.00496709	0.0413644	17	148	240	116	113	170	239	259	255	281	319	269
	ENSMUSG00000020178.7	Adora2a	1.81921	3.49698	17.921	0.000287577	0.00675341	296	234	194	314	416	191	87	102	120	115	211	124
	ENSMUSG00000020181.19	Nav3	1.71197	2.13167	16.8133	0.000403324	0.00853523	14	80	11	66	23	31	8	17	22	19	7	17
	ENSMUSG00000020182.17	Ddc	-1.61832	1.00224	9.65751	0.00476922	0.0406389	2	4	18	2	10	18	54	31	36	35	21	30
	ENSMUSG00000020183.12	Cpm	-1.81527	6.50411	17.1027	0.000368855	0.00797769	58	638	657	363	315	1536	1883	3150	3015	3120	680	2454
	ENSMUSG00000020218.12	Wif1	-1.28256	1.10942	9.17905	0.00574953	0.0452829	4	14	44	9	4	34	54	55	53	55	54	45
	ENSMUSG00000020251.14	Glt8d2	-1.28889	2.03864	9.42769	0.00521509	0.0427008	0	18	56	13	21	56	75	74	96	107	35	76
	ENSMUSG00000020263.15	Appl2	-1.31403	6.0092	15.894	0.000538208	0.0102235	74	751	350	463	239	1071	1587	1860	1777	1731	349	1352
	ENSMUSG00000020279.11	Il9r	1.51199	1.86766	9.75305	0.00459628	0.0398257	16	165	22	190	74	50	12	37	33	70	27	50
	ENSMUSG00000020307.16	Cdc34	1.79179	5.25498	13.6538	0.00112279	0.016993	1406	592	878	615	885	498	492	409	378	368	659	396
	ENSMUSG00000020354.16	Sgcd	0.960228	2.41956	9.52024	0.00503028	0.0416826	8	15	29	28	18	28	14	11	9	22	16	11
	ENSMUSG00000020363.7	Gfpt2	0.927475	4.10725	9.75482	0.00459314	0.0398257	108	435	174	545	255	391	208	296	276	174	112	242
	ENSMUSG00000020388.13	Pdlim4	1.02126	2.19071	9.01682	0.00613042	0.0471052	75	56	127	81	112	66	74	58	50	47	92	61
	ENSMUSG00000020397.16	Med7	0.935205	4.27425	9.0895	0.00595646	0.0463276	241	294	221	342	212	288	242	227	214	248	210	148
	ENSMUSG00000020400.18	Tnip1	1.29301	5.48494	20.1742	0.000148795	0.00434342	382	1235	825	1900	1702	827	546	552	522	589	749	730
	ENSMUSG00000020407.14	Upp1	2.08337	4.42071	27.3488	2.26989e-05	0.00115903	378	438	367	720	714	331	169	180	182	151	218	152
	ENSMUSG00000020427.12	Igfbp3	-1.44052	6.15976	9.80426	0.00450643	0.0394566	47	758	2215	255	559	1175	2768	2435	2316	2382	2281	2827
	ENSMUSG00000020431.6	Adcy1	-1.66037	1.51518	14.0956	0.000967503	0.0155375	3	14	37	7	14	30	58	74	65	63	68	71
	ENSMUSG00000020437.13	Myo1g	1.14847	5.9372	13.7323	0.00109334	0.0166717	431	1458	1016	1599	1740	1048	334	591	643	713	1151	846
	ENSMUSG00000020464.16	Pnpt1	1.94465	4.63795	20.7205	0.000127525	0.00387998	424	509	115	680	288	546	202	168	206	221	113	157
	ENSMUSG00000020467.16	Efemp1	-0.719341	6.38682	10.6377	0.00328457	0.0330376	230	1002	998	716	482	1411	1576	1941	1929	1887	916	1631
	ENSMUSG00000020476.15	Dbnl	0.900191	6.40162	14.9846	0.000721271	0.0126197	639	2010	2120	2331	3209	1846	1158	1267	1207	1348	2020	1397
	ENSMUSG00000020484.20	Xbp1	0.734813	7.80432	11.8481	0.0021081	0.0254695	891	3485	3723	4979	4619	4302	2776	3152	2908	2958	2076	2842
	ENSMUSG00000020524.17	Gria1	-2.12748	3.5267	13.927	0.00102382	0.0161119	1	47	109	20	36	135	255	399	377	297	108	283
	ENSMUSG00000020546.15	Stxbp4	-1.1085	3.15925	9.19364	0.00571655	0.0451828	9	76	39	48	17	136	164	160	175	184	28	126
	ENSMUSG00000020572.9	Nampt	1.82339	7.115	21.3576	0.000106797	0.00343042	1106	3633	1096	3538	1834	2975	954	820	1039	1020	865	717
	ENSMUSG00000020581.12	Agr2	5.11686	2.88168	42.4398	9.37056e-07	0.000137886	405	119	55	58	125	110	5	6	15	13	14	6
	ENSMUSG00000020598.17	Nrcam	-0.89197	3.46465	11.5691	0.00233124	0.0270546	12	91	55	66	48	65	133	151	160	170	55	116
	ENSMUSG00000020614.14	Fam20a	-0.810852	3.28478	9.35606	0.00536325	0.0434142	26	131	249	72	135	137	263	250	228	269	287	296
	ENSMUSG00000020620.15	Abca8b	-1.02898	4.6961	10.9505	0.0029238	0.0308784	28	183	174	113	75	359	403	443	465	426	194	318
	ENSMUSG00000020623.12	Map2k6	-1.81336	1.56009	23.2227	6.44969e-05	0.00242232	0	8	18	11	4	31	58	41	57	53	38	49
	ENSMUSG00000020638.9	Cmpk2	4.36145	7.16398	56.7034	8.59073e-08	3.87267e-05	1297	6541	451	10684	4914	6906	305	364	334	434	103	391
	ENSMUSG00000020641.17	Rsad2	6.84708	8.20437	57.6099	7.49131e-08	3.87267e-05	2403	17375	118	22705	4284	11104	78	128	111	202	25	102
	ENSMUSG00000020642.14	Rnf144a	-1.41093	6.7127	24.6783	4.41478e-05	0.00185874	147	993	919	857	557	1707	2888	3395	2965	3387	1076	2718
	ENSMUSG00000020646.18	Mboat2	-1.05029	2.90553	14.8887	0.000744223	0.0128731	3	30	39	37	18	49	79	95	79	82	35	69
	ENSMUSG00000020651.9	Slc26a4	2.64806	3.93089	23.7456	5.62067e-05	0.00219445	165	605	40	641	294	280	46	76	51	128	34	115
	ENSMUSG00000020676.3	Ccl11	1.82611	2.60361	20.7182	0.000127606	0.00387998	81	199	68	179	104	191	99	43	48	36	55	39
	ENSMUSG00000020684.15	Rasl10b	2.05512	1.73453	15.9168	0.000534324	0.0102185	92	150	69	35	73	32	25	25	22	22	48	34
	ENSMUSG00000020690.13	Efcab3	9.52355	2.28884	42.2919	2.32437e-06	0.000232396	157	276	0	284	62	38	0	0	0	1	0	0
	ENSMUSG00000020707.7	Rnf135	1.22014	3.71264	30.9246	9.83926e-06	0.000639245	86	349	221	469	436	287	158	163	170	188	170	175
	ENSMUSG00000020733.4	Slc9a3r1	0.883536	5.9688	11.033	0.00283598	0.0302765	799	1399	1788	1198	1641	1131	802	955	895	876	1467	1040
	ENSMUSG00000020737.13	Jpt1	0.878905	5.5558	19.1986	0.000197016	0.00520502	362	934	1026	1039	1160	843	672	626	581	648	720	627
	ENSMUSG00000020773.12	Trim47	1.25643	4.98049	9.03242	0.00609263	0.0469384	884	433	825	545	861	494	386	458	403	418	815	432
	ENSMUSG00000020790.15	Ankfy1	1.02722	7.13494	11.0509	0.00281731	0.0301492	351	2844	734	2977	1149	2440	1153	1340	1301	1248	433	904
	ENSMUSG00000020806.16	Rhbdf2	1.05479	6.11605	11.1582	0.00270832	0.0294598	904	1574	1686	1990	2589	1253	804	1118	988	959	1765	1069
	ENSMUSG00000020836.16	Coro6	-1.43015	2.32429	17.0729	0.000372252	0.00802148	10	59	70	19	30	109	145	215	179	167	95	155
	ENSMUSG00000020846.7	Rflnb	-1.03692	4.30828	13.1499	0.00133383	0.0189863	28	309	255	142	172	357	570	667	524	603	208	499
	ENSMUSG00000020857.12	Nme2	0.99591	6.54716	12.3636	0.00175464	0.0228172	906	1555	2637	1758	2171	1614	1298	1064	1101	1077	1568	1161
	ENSMUSG00000020869.9	Lrrc59	0.858205	6.58144	10.7834	0.00311074	0.0319693	440	2564	2028	2639	2740	2029	1378	1566	1415	1297	1371	1519
	ENSMUSG00000020883.19	Fbxl20	-0.867466	5.70759	10.9046	0.0029739	0.0311994	49	603	462	344	294	602	778	929	933	850	509	1038
	ENSMUSG00000020900.16	Myh10	-1.40095	7.13413	13.0796	0.00136657	0.0193042	132	1297	1183	1059	603	2579	4167	4349	4375	3676	930	3441
	ENSMUSG00000020922.12	Lsm12	0.639464	4.46182	11.1725	0.00269408	0.0294065	166	491	318	531	391	478	397	369	366	392	213	307
	ENSMUSG00000020953.18	Coch	3.59447	1.25293	39.3982	1.66948e-06	0.000187022	12	130	5	108	27	30	6	7	11	2	2	4
	ENSMUSG00000020990.6	Cdkl1	-1.40946	0.935935	12.8273	0.00149142	0.0204284	1	15	16	3	5	27	30	46	41	52	11	34
	ENSMUSG00000021003.11	Galc	-0.871374	4.11072	9.9838	0.00420627	0.0380662	20	187	123	128	81	200	257	356	314	362	86	262
	ENSMUSG00000021024.15	Psma6	0.699433	5.89274	9.76981	0.00456666	0.039706	512	1294	1433	1213	1000	926	904	788	861	788	1185	738
	ENSMUSG00000021025.9	Nfkbia	1.06342	6.79613	15.8265	0.000549889	0.0103746	552	4621	1514	4404	3116	2792	1990	2031	1813	1370	1187	1726
	ENSMUSG00000021040.16	Slirp	2.05478	5.02651	11.9138	0.00205904	0.0251867	1033	291	429	334	380	243	277	227	218	216	314	165
	ENSMUSG00000021055.15	Esr2	-1.17396	1.18629	10.3926	0.0036012	0.0347568	2	16	27	7	11	28	56	43	42	42	20	45
	ENSMUSG00000021057.16	Akap5	-1.96915	7.64008	11.5672	0.00233288	0.0270546	54	687	581	582	292	2830	4244	4086	4939	4433	790	3277
	ENSMUSG00000021070.7	Bdkrb2	0.905367	3.97128	9.13377	0.00585316	0.0459043	66	330	309	512	563	268	286	240	182	200	259	207
	ENSMUSG00000021087.19	Rtn1	-0.905813	3.06448	13.5763	0.00115273	0.0173165	22	114	180	75	107	183	246	299	263	260	171	302
	ENSMUSG00000021091.9	Serpina3n	2.22346	7.46877	22.5525	7.71178e-05	0.00275136	523	11264	1460	8483	4630	3706	1402	1717	1355	1218	813	1257
	ENSMUSG00000021125.7	Arg2	1.3831	2.71733	18.3386	0.000253787	0.0062316	28	207	73	140	85	97	36	51	58	69	33	59
	ENSMUSG00000021156.18	Zmynd11	-0.762383	6.58889	8.9547	0.00628354	0.0477543	168	1477	1218	1313	670	1939	2384	2640	2733	2591	1375	1887
	ENSMUSG00000021186.10	Fbln5	-1.15747	6.19255	11.4653	0.00242074	0.0275335	85	397	1827	278	922	1186	2061	2105	2113	2074	1604	2172
	ENSMUSG00000021190.15	Lgmn	1.17669	7.47201	16.4043	0.000458154	0.00925007	833	5129	1890	3818	2759	2371	1546	1706	1581	1622	1318	1755
	ENSMUSG00000021198.17	Unc79	-1.09532	2.09456	9.64741	0.00478791	0.0406839	2	24	30	16	13	45	67	69	63	58	21	53
	ENSMUSG00000021209.13	Ppp4r4	-1.382	2.82757	11.0091	0.00286114	0.0305061	6	69	47	44	24	141	184	184	246	209	41	148
	ENSMUSG00000021236.17	Entpd5	-0.830708	5.08335	9.69604	0.00469864	0.0402737	60	386	348	245	205	578	997	709	649	736	225	593
	ENSMUSG00000021238.12	Aldh6a1	-1.14072	5.95263	13.9904	0.00100224	0.0158922	64	476	716	314	240	852	1201	1127	1407	1301	827	943
	ENSMUSG00000021242.10	Npc2	1.07387	9.76038	17.9161	0.000288001	0.00675388	4344	21733	18011	19819	22880	16749	8595	11003	9616	9937	11832	10780
	ENSMUSG00000021243.15	Fcf1	2.01892	4.77499	10.7742	0.00312142	0.0320531	920	233	334	211	241	209	238	183	197	167	256	171
	ENSMUSG00000021245.16	Mlh3	-0.932568	3.95773	9.10764	0.00591388	0.0461463	10	127	90	79	70	200	220	213	291	265	82	224
	ENSMUSG00000021253.8	Tgfb3	-0.955919	4.89175	15.8182	0.000551341	0.0103902	49	327	503	292	390	472	918	810	761	800	593	837
	ENSMUSG00000021266.17	Wars	1.23831	7.2214	29.0421	1.51668e-05	0.000882371	1086	3884	2736	5246	5274	3494	1827	1989	1855	2015	2073	2179
	ENSMUSG00000021268.18	Meg3	-1.40789	3.54221	18.5021	0.00024176	0.0060159	11	172	98	126	88	198	277	614	346	381	168	384
	ENSMUSG00000021281.16	Tnfaip2	1.31675	6.12932	18.8159	0.000220363	0.00566933	698	1626	1060	2412	2983	1641	558	854	771	943	1423	1057
	ENSMUSG00000021290.7	Atp5mpl	1.80078	5.50137	10.4836	0.00347984	0.0341412	1257	273	617	290	404	287	375	282	305	281	460	288
	ENSMUSG00000021322.9	Aoah	2.78755	2.12474	22.1762	8.53622e-05	0.00296319	17	184	8	183	40	97	17	26	15	22	5	10
	ENSMUSG00000021379.3	Id4	-1.31429	2.60408	16.1766	0.00049215	0.00971327	10	56	108	36	24	97	191	177	183	213	69	151
	ENSMUSG00000021384.15	Susd3	1.02393	2.11356	10.4003	0.00359077	0.0347541	33	80	105	64	85	52	33	36	37	53	69	46
	ENSMUSG00000021423.7	Ly86	2.66369	5.10051	28.4106	1.75998e-05	0.000964477	878	680	369	758	738	416	123	121	147	188	308	177
	ENSMUSG00000021451.17	Sema4d	1.42609	5.55773	12.9758	0.00141648	0.0198146	373	1664	530	1476	1228	804	260	375	419	565	773	562
	ENSMUSG00000021453.3	Gadd45g	1.96809	4.54972	36.3418	3.07214e-06	0.000278351	213	954	285	989	1340	623	227	272	203	230	291	247
	ENSMUSG00000021461.18	Fancc	-0.923073	4.77732	12.1505	0.00189224	0.0240081	25	200	410	153	236	278	495	492	491	496	422	508
	ENSMUSG00000021482.11	Prxl2c	-1.49584	5.42992	11.4343	0.00244826	0.0277519	60	441	284	293	128	814	1365	1396	1349	1417	276	946
	ENSMUSG00000021495.11	Fam193b	-1.00104	6.43076	11.5738	0.00232728	0.0270546	103	1051	1655	1103	1290	1658	2293	2763	2518	2741	2691	2928
	ENSMUSG00000021514.19	Zfp369	-0.839467	4.48521	18.6415	0.000231988	0.005873	24	114	90	90	56	144	198	200	207	226	106	220
	ENSMUSG00000021520.5	Uqcrb	2.02783	6.55545	10.0311	0.00413086	0.0376902	3288	539	1273	551	865	677	815	565	676	598	967	582
	ENSMUSG00000021565.17	Slc6a19	2.18267	1.96839	10.8265	0.00306136	0.0317094	5	32	6	40	25	74	6	9	5	12	5	11
	ENSMUSG00000021572.10	Cep72	-0.825749	2.14028	8.93436	0.00633457	0.047924	10	25	15	23	11	38	50	55	49	64	18	50
	ENSMUSG00000021573.16	Tppp	-1.74021	4.74183	16.4952	0.000445303	0.00908951	11	179	135	104	67	370	524	714	792	647	132	503
	ENSMUSG00000021589.14	Rhobtb3	-0.859293	3.12046	10.5911	0.00334225	0.0333766	14	74	75	46	28	104	180	124	145	160	59	92
	ENSMUSG00000021591.9	Glrx	1.21365	5.63722	17.0902	0.000370271	0.00799796	274	998	623	1005	771	797	386	386	353	446	570	357
	ENSMUSG00000021592.19	Arsk	-0.950945	3.78763	11.3979	0.00248085	0.0279695	19	104	124	82	66	195	259	201	242	295	167	205
	ENSMUSG00000021614.17	Vcan	3.18002	6.21922	40.1947	1.43128e-06	0.000168458	394	1458	120	1805	685	889	143	101	157	143	137	117
	ENSMUSG00000021624.10	Cd180	1.99318	4.3788	18.0239	0.000278822	0.00663176	119	933	132	670	283	386	71	85	102	192	206	136
	ENSMUSG00000021646.10	Mccc2	-0.863595	3.67279	11.2325	0.00263547	0.028902	11	122	180	85	78	170	251	246	237	268	131	242
	ENSMUSG00000021662.12	Arhgef28	-0.919737	5.23609	10.2192	0.00384534	0.0361315	36	386	433	303	227	514	749	800	761	784	365	748
	ENSMUSG00000021684.18	Pde8b	-1.34399	4.90793	16.7437	0.000412125	0.00866029	32	229	400	223	213	477	797	990	930	862	298	830
	ENSMUSG00000021690.11	Jmy	-0.964649	5.24299	10.5371	0.00341065	0.0338571	35	353	213	255	95	494	669	597	718	595	237	498
	ENSMUSG00000021703.10	Serinc5	-0.929254	6.1221	11.5848	0.00231806	0.0270095	89	655	575	446	324	1068	1240	1557	1468	1487	404	1007
	ENSMUSG00000021707.6	Dhfr	1.42008	2.84116	10.6966	0.00321303	0.0326127	132	170	61	121	77	82	81	73	63	65	70	48
	ENSMUSG00000021708.19	Rasgrf2	-1.26232	4.94699	11.5172	0.00237558	0.0272285	26	139	315	80	146	480	592	639	651	659	301	453
	ENSMUSG00000021732.15	Fgf10	-1.00957	3.72189	16.9171	0.00039057	0.00831804	23	143	192	183	94	246	370	323	496	359	249	320
	ENSMUSG00000021747.13	Cfap20dc	-1.26142	0.562761	19.6545	0.000172652	0.00478071	4	11	19	10	9	22	45	55	39	38	21	30
	ENSMUSG00000021763.18	Cspg4b	-1.16187	3.81127	13.5549	0.00116116	0.0174195	5	100	111	68	61	152	239	251	249	223	86	243
	ENSMUSG00000021764.9	Ndufs4	1.70693	5.4474	10.2242	0.00383806	0.0360885	1334	420	724	439	462	416	453	339	334	352	582	353
	ENSMUSG00000021779.20	Thrb	-0.780736	3.75288	9.35444	0.00536665	0.0434142	28	96	158	87	43	172	260	200	242	206	159	165
	ENSMUSG00000021792.16	Prxl2a	-0.87108	3.59633	9.41267	0.00524579	0.0428727	18	186	122	122	48	201	310	264	292	292	118	239
	ENSMUSG00000021822.4	Plau	1.87707	4.20527	30.0701	1.19516e-05	0.000725656	152	530	150	805	389	306	117	148	150	187	101	155
	ENSMUSG00000021830.15	Txndc16	-0.76245	4.75477	10.4311	0.00354937	0.0345159	37	262	277	229	149	403	509	502	562	567	233	381
	ENSMUSG00000021832.9	Psmc6	1.58375	6.52009	9.92342	0.0043047	0.0385632	2436	1025	1246	1022	800	931	883	693	843	844	1116	654
	ENSMUSG00000021871.20	Gm49342	2.01659	4.51938	10.5072	0.00344922	0.0339891	0	662	205	607	377	573	66	98	136	192	94	101
	ENSMUSG00000021876.16	Rnase4	-1.18796	8.00461	10.3071	0.00371945	0.0354068	207	1710	4558	1252	1363	4455	4928	6378	6023	5978	6306	4777
	ENSMUSG00000021884.19	Hacl1	-1.08173	2.71094	13.4212	0.0012153	0.0179208	2	38	74	33	30	59	115	80	95	111	66	116
	ENSMUSG00000021886.8	Gpr65	1.80057	3.11116	17.3852	0.000338273	0.00748098	91	208	68	214	110	111	35	34	62	57	74	67
	ENSMUSG00000021892.15	Sh3bp5	-1.03012	5.57727	11.7803	0.00216011	0.0258892	72	850	503	812	404	1037	1647	1781	1778	1700	491	1503
	ENSMUSG00000021922.18	Itih4	0.835113	6.19017	8.77939	0.00673871	0.0499272	172	1506	857	1679	1972	1560	690	1037	1011	1085	589	929
	ENSMUSG00000021939.9	Ctsb	0.945595	8.86526	13.747	0.0010879	0.0166039	1932	16535	7274	13748	10230	9673	6591	6618	6503	6703	4854	6838
	ENSMUSG00000021982.15	Cdadc1	-0.725523	4.3714	10.0001	0.00418018	0.0379535	42	251	269	217	122	325	484	408	443	428	355	321
	ENSMUSG00000021996.17	Esd	0.617096	5.58131	11.8696	0.00209191	0.0254026	308	980	991	987	757	795	840	606	557	654	860	559
	ENSMUSG00000022014.16	Epsti1	2.87728	4.59534	53.4418	1.42486e-07	4.82808e-05	260	959	177	1087	557	634	96	105	90	151	117	112
	ENSMUSG00000022032.15	Scara5	-0.997199	3.64698	10.0036	0.00417449	0.0379535	15	187	113	58	55	218	345	281	267	259	87	272
	ENSMUSG00000022048.9	Dpysl2	-0.805575	7.58563	16.696	0.000418277	0.00874088	300	947	1119	665	852	1225	2051	2222	2107	2097	1070	1983
	ENSMUSG00000022051.16	Bnip3l	-0.724921	6.79327	11.6367	0.00227492	0.0266931	339	1003	1618	820	717	1855	2419	2299	2490	2465	1574	1886
	ENSMUSG00000022094.16	Slc39a14	1.76176	5.58541	14.2614	0.000915391	0.0149115	222	2835	236	1761	788	700	393	556	489	365	165	446
	ENSMUSG00000022102.14	Dok2	2.21706	3.98541	17.952	0.000284909	0.00672164	606	258	261	243	327	154	83	86	107	152	223	148
	ENSMUSG00000022122.16	Ednrb	-1.38605	6.38742	12.0764	0.00194284	0.0243357	38	512	794	279	340	1068	1464	1722	1828	1662	926	1341
	ENSMUSG00000022126.7	Acod1	7.34616	3.77491	46.8978	4.21411e-07	8.27801e-05	242	856	3	1044	374	363	5	5	5	6	2	1
	ENSMUSG00000022146.13	Osmr	1.02541	6.70446	13.7863	0.00107356	0.0164906	479	2129	621	2578	986	2026	1012	927	1067	1029	624	929
	ENSMUSG00000022148.17	Fyb	1.4316	4.03142	10.5661	0.00337371	0.0336	97	748	46	555	130	315	111	136	188	240	91	136
	ENSMUSG00000022180.8	Slc7a8	2.43676	3.50407	31.9603	7.80578e-06	0.000543974	109	653	71	419	313	258	45	82	70	80	80	83
	ENSMUSG00000022193.8	Psmb5	0.791948	5.82328	11.1601	0.00270643	0.0294598	553	1003	1462	1032	1332	935	916	761	713	767	1062	787
	ENSMUSG00000022216.18	Psme1	1.60971	7.17411	35.203	3.8877e-06	0.000321351	1222	3465	2290	4333	4408	2791	1403	1213	1190	1310	1623	1362
	ENSMUSG00000022218.17	Tgm1	2.49854	3.58464	27.3985	2.24274e-05	0.00114868	104	221	105	319	328	386	35	60	49	50	72	77
	ENSMUSG00000022221.15	Ripk3	1.04804	3.21431	15.3048	0.000650062	0.0118365	52	365	172	302	261	168	120	119	144	156	132	135
	ENSMUSG00000022240.11	Ctnnd2	-0.926463	2.62604	13.372	0.00123592	0.0181336	10	69	85	48	71	103	108	168	160	159	83	210
	ENSMUSG00000022261.7	Sdc2	-0.973576	5.81179	11.7558	0.0021792	0.0260503	82	634	734	495	333	1002	1401	1249	1508	1517	802	1092
	ENSMUSG00000022262.9	Dnah5	-0.958597	6.03098	9.04865	0.00605357	0.0468163	76	241	300	97	45	361	455	482	608	587	250	381
	ENSMUSG00000022297.16	Fzd6	-1.01134	4.71564	9.12625	0.00587057	0.0459632	20	344	149	236	87	430	505	628	550	683	145	459
	ENSMUSG00000022336.4	Eif3e	1.59791	7.07467	8.86099	0.00652249	0.0488392	3863	1063	2232	1067	1308	1133	1174	851	1077	1082	2160	1052
	ENSMUSG00000022340.16	Sybu	-1.2138	1.72885	12.1403	0.00189908	0.0240766	1	32	42	22	14	38	74	82	79	62	30	79
	ENSMUSG00000022346.18	Myc	2.17469	4.28429	19.4796	0.00018159	0.00494379	135	641	105	991	545	374	135	153	156	132	65	173
	ENSMUSG00000022353.11	Mtss1	-1.08564	5.8906	18.1988	0.000264593	0.00637504	85	688	422	484	277	771	1092	1483	1456	1420	449	1101
	ENSMUSG00000022370.14	Mrpl13	1.33446	4.75042	9.18184	0.00574321	0.0452545	621	241	438	262	340	254	319	230	227	267	352	235
	ENSMUSG00000022371.17	Col14a1	-1.02035	5.54767	14.6901	0.000794313	0.0134862	62	346	510	198	257	752	993	905	966	914	349	971
	ENSMUSG00000022378.15	Cyrib	1.19454	6.06925	14.4356	0.000863936	0.01424	380	1353	306	1100	418	817	365	487	519	563	283	421
	ENSMUSG00000022385.12	Gtse1	1.51289	1.6276	10.2383	0.00381755	0.0359919	17	92	30	71	60	34	21	32	14	28	21	23
	ENSMUSG00000022419.17	Deptor	-0.901269	5.34528	9.65415	0.00477543	0.0406502	42	517	341	225	128	603	840	772	780	744	382	503
	ENSMUSG00000022425.17	Enpp2	-0.898499	5.92776	9.99155	0.00419381	0.0380565	80	483	592	341	256	807	795	1082	1190	1103	630	868
	ENSMUSG00000022442.17	Ttll1	-0.882815	2.52824	12.9623	0.00142316	0.0198186	13	63	85	56	47	111	146	153	164	155	79	146
	ENSMUSG00000022456.19	Septin3	-1.99389	1.87076	18.784	0.000222442	0.00570525	3	11	45	6	19	60	100	147	133	128	43	130
	ENSMUSG00000022500.16	Litaf	1.22086	6.4695	17.9028	0.000289154	0.0067714	686	2298	834	2645	1861	1431	972	1043	961	917	762	1017
	ENSMUSG00000022534.15	Mefv	2.87208	2.53366	26.9602	2.49484e-05	0.00124347	29	287	16	362	120	123	22	33	28	51	13	15
	ENSMUSG00000022537.19	Tmem44	-1.233	5.18506	9.91084	0.00432552	0.0386502	34	308	824	295	478	624	1067	1253	1161	1143	1078	1235
	ENSMUSG00000022548.15	Apod	5.41023	6.99493	78.8189	4.43692e-09	1.05833e-05	892	6123	638	7196	4525	2903	201	87	88	81	130	78
	ENSMUSG00000022564.8	Grina	1.15831	7.03722	12.327	0.00177746	0.0230064	2740	2413	2569	2624	3302	2042	1739	1689	1702	1648	2720	1874
	ENSMUSG00000022575.6	Gsdmd	1.0857	5.55965	19.377	0.000187064	0.0050459	270	1328	687	1486	1563	868	575	642	563	621	695	649
	ENSMUSG00000022584.15	Ly6c2	5.10973	7.87999	46.9768	4.1568e-07	8.26264e-05	3659	7231	689	7641	6793	3026	131	239	192	233	287	193
	ENSMUSG00000022586.12	Ly6i	6.05106	5.38783	71.0655	1.15661e-08	1.37942e-05	813	1787	171	1758	1627	672	21	23	26	31	33	20
	ENSMUSG00000022587.15	Ly6e	1.64576	10.2586	33.9373	5.07873e-06	0.000392591	15635	34220	30831	37155	45108	33960	13674	13604	13066	13635	17391	14316
	ENSMUSG00000022591.6	Gm9747	-2.0065	3.7606	10.3522	0.00365652	0.0350677	0	58	105	42	50	125	364	345	287	400	91	264
	ENSMUSG00000022602.15	Arc	1.97782	1.6828	19.2336	0.000195017	0.00517679	38	138	47	149	121	54	34	22	18	32	61	17
	ENSMUSG00000022639.15	Dubr	-1.35866	4.25591	22.752	7.31023e-05	0.00265923	25	153	107	108	56	233	398	344	448	484	138	319
	ENSMUSG00000022656.16	Nectin3	-0.861523	6.6066	12.5402	0.00164887	0.0218642	170	632	1157	616	591	1308	1840	1742	2097	1939	955	1342
	ENSMUSG00000022659.14	Gcsam	-1.19443	0.878729	9.58802	0.00489947	0.0411188	2	4	31	4	10	10	25	27	36	29	35	20
	ENSMUSG00000022672.9	Prkdc	-0.838562	5.17439	14.6322	0.000809595	0.0136268	14	102	102	91	53	153	179	219	218	227	112	152
	ENSMUSG00000022676.8	Snai2	-1.73627	2.45427	25.7559	3.36018e-05	0.00156431	11	55	36	38	12	76	174	207	191	182	52	141
	ENSMUSG00000022758.15	P2rx6	-1.19041	2.9383	11.3471	0.00252731	0.0283212	11	73	206	40	79	106	241	203	239	258	198	243
	ENSMUSG00000022759.16	Lrrc74b	-1.50697	2.78391	19.6875	0.00017102	0.00474959	10	56	65	25	14	121	159	159	207	227	80	152
	ENSMUSG00000022769.10	Sdf2l1	1.58063	3.92104	32.6095	6.76662e-06	0.000493372	214	281	360	468	560	344	162	171	137	194	212	178
	ENSMUSG00000022773.20	Ypel1	-1.52612	2.19155	19.9651	0.000157932	0.00451539	1	22	30	8	8	15	61	53	43	64	28	43
	ENSMUSG00000022831.15	Hcls1	1.57914	5.42934	28.4341	1.75021e-05	0.000964463	326	1795	656	1744	1368	857	256	437	424	545	618	611
	ENSMUSG00000022867.12	Usp25	1.06473	6.56851	14.262	0.000915225	0.0149115	557	2117	635	2442	956	2239	979	958	1159	1097	560	853
	ENSMUSG00000022876.19	Samsn1	2.41419	4.51289	17.9582	0.000284374	0.00672164	808	265	220	379	233	269	113	88	147	147	249	120
	ENSMUSG00000022883.12	Robo1	-0.855809	4.08869	10.3142	0.00370938	0.0353509	21	171	104	119	54	216	266	276	340	294	107	211
	ENSMUSG00000022901.14	Cd86	2.13017	3.91589	19.9786	0.000157326	0.00450578	215	394	96	425	208	257	73	88	102	105	112	67
	ENSMUSG00000022906.16	Parp9	2.39721	6.58612	35.7047	3.50265e-06	0.000301462	417	3638	528	4086	1662	3321	530	568	601	680	328	479
	ENSMUSG00000022957.21	Itsn1	-0.824531	5.0721	8.77352	0.00675454	0.0499701	52	521	361	391	252	683	819	1067	928	896	297	742
	ENSMUSG00000022964.15	Tmem50b	-0.793012	6.24688	11.3242	0.00254848	0.0284067	146	735	1504	704	732	1306	1728	2004	1830	2067	1113	1859
	ENSMUSG00000022996.16	Wnt10b	-1.60524	3.61	15.4745	0.000615452	0.0113174	29	51	344	36	136	171	443	449	448	495	499	478
	ENSMUSG00000023034.8	Nr4a1	-1.43808	6.51968	15.0745	0.000700457	0.0124025	202	627	1405	816	1605	1880	2398	2131	2957	2852	4943	5845
	ENSMUSG00000023067.15	Cdkn1a	2.01159	6.68159	29.4004	1.39508e-05	0.000823094	1303	6030	1483	3542	3682	2463	972	1556	990	697	1061	876
	ENSMUSG00000023078.7	Cxcl13	3.86352	4.30283	26.6787	2.67293e-05	0.00130519	530	764	125	642	324	292	31	18	61	56	100	38
	ENSMUSG00000023087.16	Noct	1.82774	4.8172	16.2857	0.000475528	0.00946352	162	891	80	1282	313	533	220	309	234	229	46	166
	ENSMUSG00000023092.17	Fhl1	-1.4956	8.39332	16.5857	0.000432899	0.00892766	304	2845	4158	2109	2089	7299	11771	12308	12296	10926	3019	10281
	ENSMUSG00000023132.9	Gzma	2.28131	5.54669	15.3249	0.000645861	0.0117986	490	763	717	1053	916	586	185	210	195	225	329	193
	ENSMUSG00000023186.15	Vwa5a	0.755387	6.89722	9.82342	0.0044733	0.0392756	386	1852	849	2210	1184	1868	1000	1224	1265	1201	688	919
	ENSMUSG00000023206.17	Il15ra	1.21826	3.78542	16.9787	0.000383219	0.00820179	68	516	94	484	190	304	142	159	177	206	89	128
	ENSMUSG00000023224.13	Serping1	0.826254	8.73624	9.38228	0.0053085	0.0431611	1592	14623	7682	14836	11863	9339	7682	7334	6814	6235	5676	7644
	ENSMUSG00000023249.16	Parp3	0.901021	5.93937	11.452	0.00243247	0.0276104	215	1875	766	2589	1634	1805	934	1069	990	1129	592	1120
	ENSMUSG00000023272.5	Creld2	0.982311	4.71263	22.9162	6.99657e-05	0.00257885	145	501	516	765	662	576	361	372	330	358	279	351
	ENSMUSG00000023277.14	Twf2	1.13562	5.52983	9.82302	0.00447399	0.0392756	1000	655	1073	707	996	567	597	565	533	590	980	546
	ENSMUSG00000023307.15	Marchf5	1.38431	5.91871	18.5416	0.000238942	0.00597248	492	1456	450	1884	1009	1381	687	704	673	644	265	517
	ENSMUSG00000023341.16	Mx2	5.00351	5.10422	62.2188	3.82164e-08	2.54288e-05	191	1575	54	2551	952	1453	45	44	57	55	13	49
	ENSMUSG00000023367.15	Tmem176a	0.870304	7.811	16.6966	0.000418207	0.00874088	2243	5416	5214	5113	6239	4376	3737	3508	3272	3524	3907	3334
	ENSMUSG00000023826.17	Prkn	-1.02367	2.21804	9.24626	0.00559938	0.044648	1	18	28	21	14	44	48	63	75	51	26	41
	ENSMUSG00000023828.4	Slc22a3	-1.40784	2.26531	22.1237	8.65861e-05	0.00299138	12	33	88	28	21	64	124	149	164	151	80	140
	ENSMUSG00000023868.18	Pde10a	1.21841	1.21682	9.22471	0.00564705	0.044837	12	45	10	39	21	24	12	20	21	13	9	12
	ENSMUSG00000023903.9	Mmp25	1.51001	2.14255	24.6686	4.42582e-05	0.00185874	48	135	73	176	148	135	38	52	46	49	79	66
	ENSMUSG00000023905.16	Tnfrsf12a	1.75727	5.38903	18.2615	0.000259685	0.00630226	816	837	597	1117	1337	505	370	356	391	347	524	465
	ENSMUSG00000023912.11	Slc25a27	-1.44847	2.20675	9.4062	0.00525906	0.0429391	6	39	18	27	16	81	105	147	122	138	24	86
	ENSMUSG00000023913.18	Pla2g7	1.47924	4.45335	10.3529	0.00365563	0.0350677	101	779	72	475	133	174	94	126	125	202	138	121
	ENSMUSG00000023947.9	Nfkbie	2.02612	4.47064	35.6509	3.54191e-06	0.000303278	235	621	254	852	982	439	145	164	153	210	266	191
	ENSMUSG00000023963.11	Cyp39a1	-0.907479	4.0515	10.2622	0.0037832	0.0358299	15	144	233	84	65	208	317	240	270	296	249	246
	ENSMUSG00000023984.18	Gm20517	2.08619	0.741364	10.9634	0.00290984	0.0308284	10	1	5	9	18	3	3	4	3	1	2	3
	ENSMUSG00000024014.9	Pim1	1.91071	6.07115	36.0684	3.24939e-06	0.000288591	801	1587	896	2605	3093	1923	420	552	462	811	1041	654
	ENSMUSG00000024019.19	Cmtr1	1.1407	6.76885	19.7177	0.000169539	0.00473378	434	2425	1685	2725	3328	2186	889	1167	1130	1184	1489	1356
	ENSMUSG00000024027.9	Glp1r	-2.15668	6.20817	21.2463	0.000110135	0.00350273	45	366	580	307	340	1115	2244	2716	2723	3081	674	2697
	ENSMUSG00000024028.8	Tff2	1.04547	2.37395	10.0332	0.00412751	0.0376809	65	63	182	55	133	93	74	47	45	79	92	66
	ENSMUSG00000024044.20	Epb41l3	-1.34875	3.48614	22.1486	8.6003e-05	0.00297924	17	68	81	49	47	164	217	268	265	282	67	231
	ENSMUSG00000024066.10	Xdh	1.6276	8.60308	21.7398	9.61383e-05	0.00319791	1176	14922	2772	15003	9760	11040	3108	4840	3992	3850	1833	3946
	ENSMUSG00000024079.5	Eif2ak2	2.5873	5.8943	30.4552	1.09442e-05	0.000685	339	2486	191	2648	495	2070	324	256	347	381	157	245
	ENSMUSG00000024098.7	Twsg1	-1.15199	6.90131	13.1304	0.00134284	0.0190819	172	1234	1177	943	609	2307	3169	3472	3595	3461	995	2226
	ENSMUSG00000024109.19	Nrxn1	-1.46671	2.41815	21.978	9.00851e-05	0.00305102	3	8	14	9	3	14	25	29	35	40	25	25
	ENSMUSG00000024121.14	Atp6v0c	0.929874	7.62561	9.65201	0.00477938	0.0406527	3259	3925	4813	3761	5025	3029	2763	2859	2667	2816	4749	2982
	ENSMUSG00000024140.11	Epas1	-1.24459	10.3186	11.9503	0.00203231	0.024951	1804	23365	9619	14851	8433	28711	37007	51226	46945	45884	12444	47120
	ENSMUSG00000024164.16	C3	1.14644	9.70065	9.34913	0.00537783	0.0434481	2807	36444	5606	25951	14610	15989	7457	11041	10298	9833	4443	13159
	ENSMUSG00000024165.10	Jpt2	0.95236	4.71829	11.7503	0.00218355	0.0260503	103	646	268	748	414	526	292	366	319	371	131	289
	ENSMUSG00000024186.16	Rgs11	-1.40831	4.01385	12.909	0.00144968	0.0200055	19	135	346	115	179	268	512	593	539	574	493	572
	ENSMUSG00000024208.17	Uqcc2	1.21411	4.55886	9.73457	0.0046292	0.0399657	388	241	570	253	418	218	335	199	196	209	323	205
	ENSMUSG00000024215.15	Spdef	1.3186	1.22428	11.5532	0.00234477	0.0271147	58	43	69	36	61	27	26	24	34	25	39	42
	ENSMUSG00000024222.18	Fkbp5	2.28091	5.53672	25.0472	4.01805e-05	0.00175627	109	3760	506	933	762	727	208	397	258	261	212	297
	ENSMUSG00000024228.13	Nudt12	-1.2403	2.89189	12.4679	0.00169132	0.0222361	3	53	34	41	9	86	112	109	126	146	44	88
	ENSMUSG00000024269.12	Tpgs2	-0.834327	3.11122	11.1174	0.00274919	0.0297301	24	97	152	83	53	130	248	202	178	215	186	150
	ENSMUSG00000024299.18	Adamts10	-1.12927	7.11076	10.1948	0.0038812	0.0363661	298	1061	2954	1141	1962	2240	3195	4341	3977	4094	4824	4843
	ENSMUSG00000024300.18	Myo1f	1.07908	5.62536	12.0801	0.00194025	0.0243357	242	1236	594	1407	1217	732	232	498	480	688	683	700
	ENSMUSG00000024308.16	Tapbp	1.71372	8.66269	29.3762	1.40294e-05	0.000824823	5019	12215	8398	14006	18262	9375	3630	4035	3844	4283	7402	4569
	ENSMUSG00000024338.16	Psmb8	2.64713	7.64823	47.3711	3.88318e-07	8.15548e-05	3855	4794	2982	6472	8055	3794	1264	975	1044	1108	1725	1128
	ENSMUSG00000024339.13	Tap2	1.7142	7.16126	25.5381	3.54901e-05	0.00162796	2198	4018	2644	5619	7009	3350	1500	1547	1381	1571	2797	1790
	ENSMUSG00000024349.11	Sting1	1.72858	5.09992	31.2217	9.20284e-06	0.00061219	240	895	413	1211	1043	700	227	285	276	327	326	335
	ENSMUSG00000024354.14	Slc23a1	-1.20809	2.7098	10.9349	0.00294068	0.0309979	4	100	66	80	26	116	213	199	208	227	58	152
	ENSMUSG00000024371.15	C2	1.68244	5.92568	25.5101	3.57407e-05	0.00163496	202	2213	739	2239	2111	1225	355	651	544	449	555	774
	ENSMUSG00000024378.10	Stard4	-0.733649	5.0308	9.93672	0.0042828	0.0384668	49	431	259	312	156	483	554	644	645	707	296	524
	ENSMUSG00000024397.15	Aif1	3.719	4.23989	35.5848	3.59073e-06	0.000304334	756	455	151	562	437	202	50	52	50	61	97	68
	ENSMUSG00000024401.15	Tnf	4.00576	2.78075	62.4692	3.68832e-08	2.54288e-05	50	152	37	263	285	231	14	16	11	14	14	13
	ENSMUSG00000024403.17	Atp6v1g2	-0.913221	1.4363	8.8428	0.00657003	0.0490022	2	46	45	52	27	41	79	84	91	71	71	79
	ENSMUSG00000024420.10	Zfp521	-0.857966	3.97749	9.10923	0.00591018	0.0461463	25	99	71	162	62	183	293	283	273	238	80	201
	ENSMUSG00000024421.17	Lama3	-1.68445	6.50176	16.1571	0.000495192	0.00973878	56	284	437	215	208	1041	1149	1825	1781	1903	470	1244
	ENSMUSG00000024424.16	Ttc39c	0.851961	2.97907	9.7057	0.00468113	0.0402075	22	161	93	177	136	133	83	105	82	81	61	84
	ENSMUSG00000024471.13	Myot	5.29939	1.49486	12.7874	0.0015123	0.0205962	0	0	2	1	0	141	0	1	0	0	2	0
	ENSMUSG00000024481.6	Lvrn	-1.55962	0.609855	14.3291	0.000895005	0.0146692	2	6	3	4	1	6	9	18	21	17	2	19
	ENSMUSG00000024507.7	Hsd17b4	-0.658996	5.78584	8.84895	0.0065539	0.0489403	75	691	693	505	446	893	1024	1252	1092	1210	577	1015
	ENSMUSG00000024539.18	Ptpn2	1.14712	4.40236	19.4756	0.000181798	0.00494379	206	439	276	522	300	340	254	198	217	214	243	194
	ENSMUSG00000024600.9	Slc27a6	-1.03462	2.22398	11.7512	0.00218285	0.0260503	6	47	30	35	21	68	74	111	110	118	23	83
	ENSMUSG00000024640.10	Psat1	1.27523	4.08785	11.2531	0.00261565	0.0287894	40	445	126	382	220	246	124	160	138	141	63	118
	ENSMUSG00000024644.18	Cndp2	0.869557	6.38253	12.7215	0.00154745	0.0208354	531	1993	1659	1774	2230	1271	848	1088	959	1082	1508	1220
	ENSMUSG00000024672.12	Ms4a7	2.74401	3.45851	28.9922	1.5345e-05	0.000885471	63	341	61	294	110	103	23	25	31	36	51	23
	ENSMUSG00000024675.20	Ms4a4c	4.86431	5.72409	41.4165	1.13451e-06	0.000149226	904	2491	141	2452	1100	1042	36	40	64	107	106	51
	ENSMUSG00000024677.14	Ms4a6b	3.21081	6.16191	35.7108	3.49823e-06	0.000301462	967	2410	277	2251	930	1082	135	169	232	323	202	213
	ENSMUSG00000024678.7	Ms4a4d	1.19397	5.48982	10.0141	0.00415782	0.0378741	265	1194	671	1448	1007	1132	557	545	562	490	604	405
	ENSMUSG00000024679.11	Ms4a6d	4.36426	5.69219	37.775	2.29909e-06	0.000231253	1191	1783	210	1534	1113	707	44	69	91	88	150	77
	ENSMUSG00000024691.14	Fam111a	0.910522	5.23732	8.78223	0.00673104	0.0499059	315	529	233	725	354	638	302	267	370	504	386	314
	ENSMUSG00000024696.10	Lpxn	2.3025	4.15874	26.617	2.71375e-05	0.00132103	92	519	77	455	215	193	60	59	90	85	62	58
	ENSMUSG00000024730.8	Ms4a8a	1.16064	3.49913	12.0324	0.00197351	0.0244812	67	251	116	213	174	143	58	106	93	126	104	88
	ENSMUSG00000024732.8	Ccdc86	1.39264	4.13606	20.3213	0.000142712	0.00421296	184	497	277	475	531	307	159	196	233	186	241	174
	ENSMUSG00000024737.3	Slc15a3	2.43227	5.71492	37.7866	2.29381e-06	0.000231253	706	2074	524	2228	2463	1001	225	369	345	352	611	391
	ENSMUSG00000024742.16	Fen1	0.871386	3.24254	12.6277	0.00159906	0.021338	56	273	201	242	253	150	133	118	117	175	143	138
	ENSMUSG00000024769.8	Cdc42bpg	-1.18451	7.17272	9.85272	0.00442317	0.0391012	301	1262	4845	733	2456	2346	4189	4980	4538	4309	7844	5674
	ENSMUSG00000024789.14	Jak2	0.984293	6.38609	8.82579	0.00661482	0.0492191	521	1585	463	1985	620	1404	740	693	947	971	484	698
	ENSMUSG00000024791.11	Cdca5	1.26873	1.14472	8.87178	0.00649448	0.0487364	15	49	35	27	34	29	15	18	14	23	19	15
	ENSMUSG00000024803.10	Ankrd1	1.28488	5.13949	11.3897	0.00248835	0.0279973	163	886	359	1256	453	721	419	334	448	313	259	219
	ENSMUSG00000024805.17	Pcgf5	1.17345	5.35632	20.7078	0.000127978	0.00387998	172	764	323	930	463	874	336	355	396	344	298	252
	ENSMUSG00000024835.16	Coro1b	0.913414	7.32774	9.92981	0.00429416	0.0385274	2088	2759	3670	2991	3939	2140	1736	1974	2005	1993	3584	2321
	ENSMUSG00000024910.6	Ctsw	1.47255	2.9347	18.5074	0.000241379	0.00601538	69	146	98	245	194	99	43	62	59	92	79	89
	ENSMUSG00000024912.7	Fosl1	5.75076	1.67543	36.148	3.19668e-06	0.000285428	18	233	3	351	89	31	4	4	2	1	3	2
	ENSMUSG00000024921.18	Smarca2	-1.37633	6.90438	12.7523	0.00153094	0.0207311	140	1435	647	1056	365	2571	3091	4160	3963	4159	768	2646
	ENSMUSG00000024924.15	Vldlr	-0.868458	5.87076	10.5448	0.00340079	0.0337993	58	580	477	219	177	539	810	815	819	855	490	623
	ENSMUSG00000024953.18	Prdx5	1.17327	6.77798	14.0283	0.000989582	0.0157213	1624	1830	2384	2187	2598	1571	1442	1216	1127	1142	1886	1310
	ENSMUSG00000024965.10	Fermt3	1.43357	5.58672	11.895	0.00207294	0.025301	995	1161	732	979	1075	554	290	402	467	527	975	635
	ENSMUSG00000024998.18	Plce1	-0.994793	5.45647	17.6634	0.000310833	0.00709014	37	216	265	178	128	390	574	562	574	463	283	429
	ENSMUSG00000025007.14	Aldh18a1	0.917315	4.24691	10.5838	0.00335145	0.0334125	93	515	362	431	534	337	214	254	229	275	283	263
	ENSMUSG00000025017.11	Pik3ap1	1.73715	6.34916	25.3652	3.70706e-05	0.00168198	485	3037	515	2538	1334	1547	327	667	692	766	445	767
	ENSMUSG00000025019.18	Lcor	0.959087	5.4093	10.4619	0.00350836	0.034317	18	73	19	74	32	64	28	33	44	38	11	35
	ENSMUSG00000025025.15	Mxi1	-1.14219	4.30256	15.4456	0.000621202	0.0114106	24	168	350	118	107	366	515	531	502	560	287	496
	ENSMUSG00000025037.7	Maoa	-0.934232	5.4111	9.86701	0.00439894	0.038965	63	297	581	247	284	565	775	605	782	957	836	662
	ENSMUSG00000025044.17	Msr1	3.83247	4.39924	37.9889	2.2031e-06	0.000227069	278	548	41	438	211	236	19	26	33	37	48	28
	ENSMUSG00000025058.5	Tasl	2.97089	3.01508	19.9437	0.000158903	0.00451994	216	119	28	175	93	83	15	23	15	49	47	26
	ENSMUSG00000025161.17	Slc16a3	1.28692	4.26958	9.92355	0.00430448	0.0385632	498	271	429	295	337	253	190	203	207	226	404	270
	ENSMUSG00000025165.13	Sectm1a	6.89583	1.09525	44.8009	6.09649e-07	0.000103871	25	98	2	150	103	50	0	0	1	2	1	0
	ENSMUSG00000025171.3	Ubtd1	2.05872	4.75692	16.7899	0.00040626	0.00856665	1083	358	554	384	561	303	227	250	215	205	410	275
	ENSMUSG00000025203.7	Scd2	-1.32333	8.88579	14.0378	0.000986423	0.015702	371	3447	6501	1723	3323	7562	10450	12536	12339	13641	4884	11972
	ENSMUSG00000025225.16	Nfkb2	1.99614	6.3919	21.5206	0.000102102	0.00331365	2150	1902	1241	2632	3044	1345	618	750	688	774	1300	910
	ENSMUSG00000025226.12	Fbxl15	1.86231	2.3648	11.5347	0.00236055	0.0271634	217	51	121	55	107	49	53	71	40	49	82	46
	ENSMUSG00000025279.8	Dnase1l3	2.79731	2.40703	22.0899	8.73845e-05	0.00299138	54	198	22	308	137	110	18	27	29	22	38	24
	ENSMUSG00000025283.16	Sat1	1.36751	7.69026	13.4859	0.00118877	0.0176592	3260	3644	2176	4150	2769	3091	1872	1941	2042	2203	2077	1817
	ENSMUSG00000025290.18	Rps24	1.72043	9.29616	9.24668	0.00559845	0.044648	18813	4814	9710	5236	6813	5126	5846	4474	4752	4801	8191	4889
	ENSMUSG00000025324.9	Atp10a	1.44905	5.00509	24.1176	5.10148e-05	0.00206246	127	875	233	1041	724	769	249	303	314	331	173	362
	ENSMUSG00000025348.10	Itga7	1.52092	5.19455	10.8852	0.00299535	0.0313171	1108	481	513	465	847	437	333	440	304	413	676	412
	ENSMUSG00000025351.15	Cd63	0.667153	6.34437	9.26642	0.00555519	0.0444229	410	2201	1979	2297	2131	1493	1535	1303	1306	1282	1434	1418
	ENSMUSG00000025355.8	Mmp19	1.1991	5.1963	11.6768	0.00224217	0.0264764	108	1621	339	989	647	580	339	414	385	426	221	491
	ENSMUSG00000025407.8	Gli1	-1.15672	2.84847	12.6713	0.00157483	0.0210697	14	64	184	53	124	110	259	195	190	224	352	236
	ENSMUSG00000025408.16	Ddit3	0.917069	4.16555	16.7141	0.000415941	0.00871389	92	448	329	591	428	348	263	287	245	250	241	213
	ENSMUSG00000025453.19	Nnt	-1.24379	3.13261	11.4217	0.00245945	0.0278424	26	50	15	50	38	19	136	158	98	87	42	171
	ENSMUSG00000025487.16	Psmd13	0.680303	5.73251	11.208	0.00265919	0.0290879	447	1043	1221	987	1018	857	797	770	744	762	857	773
	ENSMUSG00000025491.15	Ifitm1	1.32592	5.79065	14.4639	0.000855865	0.014177	865	1037	1018	1287	1286	795	790	515	602	528	828	550
	ENSMUSG00000025492.7	Ifitm3	2.77111	9.2296	53.3499	1.44579e-07	4.82808e-05	14890	16740	13353	20242	25234	14235	3923	3335	3385	3409	5888	3648
	ENSMUSG00000025498.16	Irf7	5.80733	9.24312	88.1598	1.53487e-09	6.40695e-06	6434	24116	3966	29309	31733	14578	334	435	409	497	559	399
	ENSMUSG00000025511.16	Tspan4	1.66363	6.2676	18.1842	0.000265749	0.00639367	1890	1017	2303	1428	2260	963	736	715	880	568	1382	878
	ENSMUSG00000025521.16	Tmem192	0.687197	2.93148	9.63415	0.00481257	0.0407896	57	197	184	173	172	143	129	107	103	122	153	131
	ENSMUSG00000025647.17	Shisa5	1.52069	8.49037	32.1481	7.48845e-06	0.000535407	5267	9158	8411	9715	13320	8015	3529	3884	3897	4217	6321	4671
	ENSMUSG00000025656.18	Arhgef9	-1.24549	2.35089	25.1287	3.93577e-05	0.00174312	5	42	46	32	28	54	109	112	116	114	53	92
	ENSMUSG00000025743.15	Sdc3	1.62194	8.40105	17.8011	0.000298161	0.00688144	6385	10225	7463	10493	14168	6610	2753	4069	3897	3592	7374	4554
	ENSMUSG00000025746.12	Il6	7.70889	4.03499	35.2354	3.8615e-06	0.000321351	1150	94	6	254	203	236	1	1	3	9	4	7
	ENSMUSG00000025785.6	Exosc7	-0.637849	5.33887	10.3943	0.00359884	0.0347541	49	240	323	325	285	425	465	629	534	576	366	550
	ENSMUSG00000025789.10	St8sia2	-2.1636	3.39507	26.1151	3.07225e-05	0.00146564	2	77	79	34	56	212	442	469	482	456	126	360
	ENSMUSG00000025795.9	Rassf3	-1.16017	6.82391	17.5126	0.000325399	0.00731249	150	1065	2152	887	1070	1945	3630	3590	3234	3483	1657	3414
	ENSMUSG00000025804.6	Ccr1	2.33381	4.62911	23.0124	6.81977e-05	0.00253607	176	572	133	397	175	259	37	79	82	112	95	72
	ENSMUSG00000025815.14	Dhtkd1	-1.28773	0.935474	12.0578	0.00195574	0.0243813	0	16	9	15	9	20	32	40	40	42	14	37
	ENSMUSG00000025823.10	Pdia4	0.61149	6.4094	8.77895	0.00673989	0.0499272	321	1982	898	2087	1196	1789	1094	1268	1177	1433	714	1093
	ENSMUSG00000025877.15	Hk3	3.22806	3.96712	41.6653	1.08266e-06	0.0001471	440	519	108	560	550	205	36	61	59	80	102	84
	ENSMUSG00000025888.7	Casp1	3.22087	4.85578	21.1439	0.000113308	0.0035768	1391	320	176	410	305	313	120	96	150	134	157	108
	ENSMUSG00000025978.15	Rftn2	-1.12755	4.12825	18.4502	0.000245506	0.00607291	23	149	219	102	106	242	424	429	362	429	207	340
	ENSMUSG00000026020.10	Nop58	0.820926	4.96199	12.1711	0.00187841	0.0238872	238	604	381	726	332	520	373	323	361	396	405	298
	ENSMUSG00000026073.14	Il1r2	3.26199	1.8645	34.6086	4.40427e-06	0.000353265	21	155	8	94	32	61	6	11	12	7	7	6
	ENSMUSG00000026087.12	Mrpl30	1.26843	5.18465	12.0768	0.00194249	0.0243357	506	447	674	585	653	413	379	271	330	300	518	312
	ENSMUSG00000026088.16	Mitd1	1.76597	4.43637	15.3413	0.000642439	0.011749	154	564	118	713	281	548	193	186	163	178	82	126
	ENSMUSG00000026102.10	Inpp1	0.863502	4.25572	9.20081	0.00570043	0.0451403	98	473	134	577	222	463	223	257	310	269	134	194
	ENSMUSG00000026104.15	Stat1	2.72818	8.22599	43.9035	7.16545e-07	0.000117296	1814	10272	1662	15001	6600	11232	1601	1737	1891	1929	575	1206
	ENSMUSG00000026126.16	Ptpn18	1.62026	4.4518	12.5018	0.00167123	0.0220373	710	227	359	270	354	264	258	213	176	228	317	235
	ENSMUSG00000026166.15	Ccl20	3.02923	0.341345	21.858	9.30811e-05	0.00313342	32	25	4	33	25	23	7	7	5	4	4	1
	ENSMUSG00000026177.12	Slc11a1	1.64838	3.8927	17.7145	0.000306064	0.00701009	94	835	210	558	343	196	87	111	159	159	203	174
	ENSMUSG00000026185.9	Igfbp5	-1.35179	7.78093	16.6714	0.000421487	0.00876115	286	2766	1949	1631	961	3904	4295	7734	7006	5480	1871	7886
	ENSMUSG00000026222.17	Sp100	1.72975	6.83986	33.1895	5.9644e-06	0.000442612	491	4243	1356	4999	2185	4564	986	1076	1190	1316	973	947
	ENSMUSG00000026271.16	Gpr35	1.96559	3.46063	23.4869	6.01531e-05	0.00229834	77	563	69	450	199	251	74	86	105	110	61	92
	ENSMUSG00000026273.14	Mterf4	-1.22605	4.33235	16.1621	0.000494407	0.0097348	20	250	203	194	99	363	689	642	602	597	128	437
	ENSMUSG00000026285.9	Pdcd1	2.08234	0.745093	16.4444	0.000452436	0.009179	8	57	13	67	45	31	5	19	10	7	5	20
	ENSMUSG00000026321.9	Tnfrsf11a	1.12489	3.38893	8.88301	0.00646546	0.0485841	62	332	52	193	69	160	78	87	87	114	53	107
	ENSMUSG00000026327.9	Serpinb11	5.17705	1.83561	10.1852	0.00389532	0.0364167	2	0	0	0	1	89	0	1	0	0	0	1
	ENSMUSG00000026358.14	Rgs1	4.63913	5.00984	28.1082	1.89117e-05	0.00101208	1581	405	59	395	286	273	35	39	48	36	58	93
	ENSMUSG00000026383.15	Epb41l5	-0.727876	5.8446	10.9321	0.00294379	0.031011	100	452	451	386	353	899	888	988	1129	1058	449	833
	ENSMUSG00000026407.18	Cacna1s	1.43685	1.71767	10.2137	0.00385335	0.0361863	18	29	22	19	30	114	24	20	14	8	22	20
	ENSMUSG00000026413.13	Pkp1	6.58468	3.53344	13.7531	0.00108567	0.0165943	0	1	1	0	0	753	2	1	1	0	3	0
	ENSMUSG00000026417.14	Pigr	1.31635	6.09577	18.5623	0.000237487	0.005945	299	3498	719	2298	1067	2327	1021	908	877	1066	423	686
	ENSMUSG00000026433.14	Rab29	0.681768	3.71251	11.39	0.00248804	0.0279973	71	235	244	243	263	235	169	164	168	175	187	173
	ENSMUSG00000026447.18	Pik3c2b	-0.903281	4.33319	8.79658	0.0066925	0.0496631	47	204	344	141	219	286	336	490	428	390	663	490
	ENSMUSG00000026458.14	Ppfia4	1.34203	3.55211	14.1892	0.000937694	0.0152007	144	310	205	296	273	136	92	108	98	119	221	122
	ENSMUSG00000026466.17	Tor1aip1	1.21239	7.08706	19.9153	0.000160199	0.00453362	810	5047	1327	5169	2717	4407	1876	2142	2074	2038	913	1585
	ENSMUSG00000026471.15	Mr1	-0.989333	4.55321	11.1551	0.00271134	0.0294734	18	323	213	219	111	397	604	440	552	608	253	478
	ENSMUSG00000026475.8	Rgs16	3.60563	2.68925	41.5376	1.10894e-06	0.000149226	67	293	36	402	295	124	8	18	25	22	26	33
	ENSMUSG00000026480.13	Ncf2	1.09457	5.3549	17.1291	0.000365871	0.00793369	214	968	430	890	632	533	224	349	399	431	392	445
	ENSMUSG00000026494.13	Kif26b	-1.20829	3.64325	14.0903	0.000969216	0.0155375	13	108	223	66	91	232	300	370	369	345	247	323
	ENSMUSG00000026510.11	Trp53bp2	-1.03389	5.6805	13.7591	0.00108348	0.0165943	96	638	677	518	359	1172	1291	1607	1670	1797	581	1463
	ENSMUSG00000026532.8	Spta1	-1.73527	1.06644	13.4382	0.00120826	0.0178534	1	5	3	3	3	3	6	17	27	12	12	5
	ENSMUSG00000026536.10	Ifi211	6.53659	7.40721	48.3666	3.27527e-07	7.29163e-05	9065	3096	367	4469	2757	2440	64	55	91	123	118	95
	ENSMUSG00000026548.5	Slamf9	2.70269	4.83207	32.3735	7.12596e-06	0.000512854	283	733	282	827	638	292	84	92	93	106	170	112
	ENSMUSG00000026556.16	Vangl2	-1.14798	2.51173	13.8923	0.00103584	0.016179	14	72	80	48	67	105	133	188	156	205	135	232
	ENSMUSG00000026566.16	Mpzl1	-0.797443	4.4235	12.1971	0.00186118	0.0237584	49	308	467	219	244	368	621	596	575	572	469	609
	ENSMUSG00000026573.8	Xcl1	4.84308	1.81991	31.0794	9.50194e-06	0.000623598	116	56	19	105	116	61	3	7	2	7	5	5
	ENSMUSG00000026580.17	Selp	2.6536	3.96901	26.0755	3.10258e-05	0.00147589	168	694	79	845	468	362	91	108	83	101	57	120
	ENSMUSG00000026581.15	Sell	1.40083	5.86129	9.98915	0.00419766	0.0380662	324	1828	282	1681	716	1025	255	335	484	745	482	568
	ENSMUSG00000026582.7	Sele	2.3177	1.90954	19.3809	0.000186853	0.0050459	33	116	9	281	61	202	30	37	48	34	5	27
	ENSMUSG00000026585.14	Kifap3	-0.787843	4.72817	10.518	0.00343526	0.033938	49	261	210	209	116	373	516	469	512	503	202	380
	ENSMUSG00000026589.15	Sec16b	-1.78574	2.63694	27.1752	2.36756e-05	0.00119711	3	38	67	19	31	98	181	196	170	164	103	203
	ENSMUSG00000026594.15	Ralgps2	-1.11649	4.43251	16.8059	0.000404251	0.00854402	16	133	106	117	71	212	298	316	299	412	127	250
	ENSMUSG00000026628.14	Atf3	1.55262	5.3635	14.9154	0.000737746	0.0127797	324	966	203	1797	1348	1051	578	389	456	354	270	543
	ENSMUSG00000026630.10	Batf3	1.22541	1.10783	9.44024	0.00518961	0.0426012	44	33	40	35	60	35	18	28	24	31	33	32
	ENSMUSG00000026632.18	Tatdn3	-0.912719	2.57746	19.4934	0.000180865	0.00493447	15	53	52	33	29	71	111	108	111	133	60	85
	ENSMUSG00000026656.16	Fcgr2b	1.34718	5.29528	12.2725	0.0018121	0.0233282	184	1735	209	1095	413	531	273	411	405	484	180	334
	ENSMUSG00000026669.15	Mcm10	2.33304	2.39549	19.3499	0.000188541	0.0050612	18	170	12	195	45	85	23	29	20	36	9	14
	ENSMUSG00000026678.11	Rgs5	-1.34774	3.35988	18.2684	0.000259154	0.00629855	9	46	57	30	22	118	179	167	154	144	93	116
	ENSMUSG00000026715.13	Serpinc1	-1.32288	2.43309	8.93954	0.00632153	0.0478671	0	111	59	81	28	114	224	202	213	244	63	179
	ENSMUSG00000026748.14	Plxdc2	-1.02913	7.32407	12.8332	0.00148838	0.0204035	220	1037	1841	804	704	2203	3001	2658	3337	2924	1860	2656
	ENSMUSG00000026764.16	Kif5c	1.84515	0.957187	14.2128	0.000930353	0.0150963	7	56	7	53	10	44	14	12	10	13	4	8
	ENSMUSG00000026768.11	Itga8	-1.39795	7.55151	10.6325	0.00329088	0.0330612	176	699	2597	495	696	2489	3885	3228	4399	3794	2879	3350
	ENSMUSG00000026770.6	Il2ra	1.92919	1.96539	15.2129	0.000669692	0.0120109	23	197	16	180	43	82	46	24	33	44	10	24
	ENSMUSG00000026773.20	Pfkfb3	0.816082	6.74504	9.48347	0.00510284	0.0420959	434	3569	1210	3802	2295	2528	1325	1954	1964	1588	965	1956
	ENSMUSG00000026819.16	Slc25a25	1.71596	6.60176	15.9023	0.000536797	0.0102235	960	2441	702	3775	2969	1211	759	937	860	618	1000	939
	ENSMUSG00000026820.6	Ptges2	1.34239	4.28286	9.04511	0.00606207	0.0468603	494	191	450	171	332	205	185	211	179	162	376	215
	ENSMUSG00000026822.15	Lcn2	2.43066	7.61429	35.7144	3.49559e-06	0.000301462	1544	11387	1578	8031	6659	3419	1197	1552	1106	1450	1260	1258
	ENSMUSG00000026824.12	Kcnj3	-1.26604	1.82459	11.7084	0.0022168	0.0262687	5	26	33	25	12	47	94	94	114	52	39	42
	ENSMUSG00000026826.14	Nr4a2	-2.02579	2.57978	17.8431	0.000294405	0.00685495	1	73	20	61	9	100	228	243	327	188	40	216
	ENSMUSG00000026864.14	Hspa5	0.996354	8.86587	11.6624	0.00225387	0.0265816	2351	11066	4630	15513	6544	12067	5473	7003	6653	6949	3052	4213
	ENSMUSG00000026896.15	Ifih1	2.85026	6.93226	44.4947	6.44041e-07	0.000108622	1359	3825	534	4652	1634	3754	519	405	608	633	384	466
	ENSMUSG00000026914.16	Psmd14	0.672224	5.16091	10.27	0.00377204	0.035769	209	809	532	757	425	622	502	414	466	512	475	362
	ENSMUSG00000026915.17	Strbp	-0.762782	5.58037	11.5167	0.00237599	0.0272285	38	312	187	225	131	405	432	460	548	574	251	378
	ENSMUSG00000026942.14	Traf2	0.897104	5.14661	9.36136	0.00535212	0.0433906	337	669	704	729	1028	495	407	460	421	429	722	491
	ENSMUSG00000026946.10	Nmi	2.25305	5.24782	23.556	5.90694e-05	0.00227254	708	928	411	1254	845	848	274	243	254	249	325	258
	ENSMUSG00000026979.17	Psd4	1.00819	5.32707	9.03158	0.00609466	0.0469384	265	754	525	855	1018	512	264	337	362	471	650	522
	ENSMUSG00000026981.16	Il1rn	3.93752	4.78552	44.8865	6.00389e-07	0.000103347	286	1809	56	1606	492	810	44	83	90	108	41	67
	ENSMUSG00000026989.6	Dapl1	2.31299	1.04841	9.06531	0.00601376	0.0466381	49	4	15	9	10	51	7	2	7	8	16	10
	ENSMUSG00000027015.5	Cybrd1	-0.926421	3.64524	9.42798	0.0052145	0.0427008	12	153	157	113	89	222	292	360	370	301	104	239
	ENSMUSG00000027018.12	Hat1	1.35501	4.37522	17.8318	0.00029541	0.00685495	277	445	335	438	323	339	208	182	227	226	269	134
	ENSMUSG00000027078.15	Ube2l6	3.39817	7.15692	42.0284	1.01156e-06	0.000141933	4638	2887	1605	3632	5033	2642	515	546	509	584	726	590
	ENSMUSG00000027186.16	Elf5	-0.696319	4.00257	10.675	0.00323903	0.0327671	21	147	200	96	102	233	242	290	251	293	238	214
	ENSMUSG00000027187.11	Cat	-1.11931	7.14362	13.5334	0.00116967	0.0175012	210	1478	1338	1217	740	2789	3906	4101	4084	3852	1039	3002
	ENSMUSG00000027199.15	Gatm	1.0921	3.93432	8.84243	0.00657099	0.0490022	75	467	155	326	145	292	101	193	155	179	127	113
	ENSMUSG00000027210.21	Meis2	-1.32299	3.97925	22.6691	7.47416e-05	0.00270121	12	132	145	121	64	214	393	367	367	409	180	298
	ENSMUSG00000027217.14	Tspan18	-1.51791	5.96233	16.4661	0.000449366	0.00912782	65	780	647	647	522	1341	1876	2935	2578	2392	965	2565
	ENSMUSG00000027219.14	Slc28a2	2.53618	3.91329	20.7909	0.000125033	0.00384472	90	602	15	542	167	245	33	60	66	118	27	72
	ENSMUSG00000027222.15	Pex16	1.35882	4.00656	10.4136	0.00357277	0.0347031	456	211	332	190	296	190	172	203	189	164	271	214
	ENSMUSG00000027227.8	Sord	-1.00077	5.06531	9.82785	0.00446569	0.0392647	31	221	670	138	211	440	718	724	699	670	399	729
	ENSMUSG00000027286.17	Lrrc57	-0.888258	3.63079	8.80919	0.00665884	0.0494585	13	142	98	142	75	203	299	277	295	306	101	207
	ENSMUSG00000027313.4	Chac1	1.7217	2.20934	18.6637	0.00023047	0.00586609	120	100	94	122	153	82	40	43	47	71	83	44
	ENSMUSG00000027317.9	Ppp1r14d	2.37965	1.60433	25.7521	3.36339e-05	0.00156431	67	66	32	57	71	56	31	10	14	15	20	18
	ENSMUSG00000027318.18	Adam33	-1.40916	2.84912	17.7986	0.000298386	0.00688144	6	68	131	76	75	133	221	286	254	256	183	313
	ENSMUSG00000027322.12	Siglec1	2.57313	5.94934	31.3246	8.99286e-06	0.000603027	379	2492	487	1541	1667	1310	72	232	297	282	438	350
	ENSMUSG00000027323.11	Rad51	1.24586	1.79455	8.87949	0.00647455	0.0486305	26	65	27	57	32	38	29	26	14	41	9	27
	ENSMUSG00000027333.19	Smox	0.95609	4.49323	10.9646	0.00290861	0.0308284	377	475	500	583	653	432	318	382	326	333	537	402
	ENSMUSG00000027338.17	Prnd	-0.865693	0.423284	10.8165	0.00307277	0.0317881	4	14	17	14	13	18	28	37	30	41	17	34
	ENSMUSG00000027342.15	Pcna	0.781393	5.54634	12.9458	0.00143131	0.0198807	586	1076	1046	972	845	830	731	785	754	827	753	623
	ENSMUSG00000027368.7	Dusp2	2.32028	3.25211	27.2549	2.32213e-05	0.0011785	158	328	65	271	331	151	44	37	36	61	91	115
	ENSMUSG00000027394.14	Ttl	-0.818739	4.56188	11.5458	0.00235101	0.0271277	49	310	420	218	225	396	555	680	657	642	285	625
	ENSMUSG00000027398.14	Il1b	1.70311	4.83396	8.9643	0.0062596	0.0476451	326	332	146	1008	457	630	95	139	186	280	254	338
	ENSMUSG00000027399.2	Il1a	1.33775	2.99222	15.2499	0.000661705	0.0119045	136	124	128	187	135	260	93	70	99	110	123	75
	ENSMUSG00000027401.10	Tgm3	4.92341	5.72053	11.3343	0.0025391	0.0283771	0	4	10	1	10	1165	0	7	5	7	12	7
	ENSMUSG00000027428.10	Rbbp9	-1.01452	4.43987	12.9914	0.00140886	0.0198011	32	250	296	199	122	419	595	466	571	580	474	416
	ENSMUSG00000027429.17	Sec23b	0.681472	5.75637	10.2697	0.00377249	0.035769	227	1168	656	1251	862	1053	705	819	782	739	373	716
	ENSMUSG00000027452.12	Acss1	-0.870471	5.19338	9.82916	0.00446344	0.0392647	39	568	592	373	364	673	922	1007	963	960	589	1081
	ENSMUSG00000027456.9	Sdcbp2	1.68934	2.48381	20.7489	0.000126511	0.00387588	40	114	53	122	108	97	49	49	44	21	33	27
	ENSMUSG00000027485.16	Bpifb1	0.943772	6.49197	17.2139	0.000356474	0.00779065	513	2013	1934	1699	2220	1884	1327	1121	852	1178	1342	962
	ENSMUSG00000027495.5	Fam210b	-0.774585	4.67422	9.59016	0.00489539	0.0411188	110	328	570	220	271	405	668	715	712	749	549	746
	ENSMUSG00000027514.15	Zbp1	5.34804	6.95013	72.6989	9.39145e-09	1.20622e-05	1959	5462	564	6841	4370	3821	117	135	134	181	106	122
	ENSMUSG00000027524.10	Edn3	-1.31653	3.63293	9.19063	0.00572333	0.0452046	8	88	293	62	99	279	395	457	455	419	243	362
	ENSMUSG00000027555.9	Car13	2.67555	3.85076	30.8303	1.00512e-05	0.000645477	90	420	48	519	219	310	54	69	50	72	39	45
	ENSMUSG00000027562.13	Car2	-0.533889	5.4897	10.1244	0.00398644	0.0369172	132	574	799	688	475	739	1137	1075	994	1145	760	973
	ENSMUSG00000027566.16	Psma7	1.19175	6.8722	11.2721	0.00259748	0.0286839	1309	1480	1969	1655	1966	1260	1097	942	939	897	1487	991
	ENSMUSG00000027580.18	Helz2	1.94991	8.32073	27.2704	2.31344e-05	0.00117767	1578	10798	3535	13720	12883	8740	1862	2866	2783	2194	3826	2880
	ENSMUSG00000027589.15	Pcmtd2	-1.04254	5.45772	10.3013	0.00372755	0.0354436	55	433	238	299	117	652	779	859	953	1019	218	593
	ENSMUSG00000027611.13	Procr	1.2712	2.54885	24.4318	4.70341e-05	0.00194388	27	258	102	221	146	160	100	95	75	51	65	77
	ENSMUSG00000027613.16	Eif6	1.41887	5.77999	16.0805	0.000507307	0.0098839	1051	1066	1300	1150	1661	833	585	622	613	536	1046	677
	ENSMUSG00000027634.15	Ndrg3	-0.754271	5.04265	9.22373	0.00564921	0.044837	48	378	412	329	300	551	768	814	732	819	310	631
	ENSMUSG00000027637.4	Rab5if	1.02949	5.6187	12.5646	0.00163477	0.0217323	803	726	1078	745	1014	712	726	622	572	653	706	636
	ENSMUSG00000027639.17	Samhd1	1.44019	8.01025	14.9903	0.000719936	0.0126197	1436	9654	1454	12369	4548	8574	2612	3564	3383	3967	1374	2769
	ENSMUSG00000027670.5	Ocstamp	4.75183	0.726529	37.9301	2.22902e-06	0.000227225	50	63	8	102	46	13	2	3	1	3	4	3
	ENSMUSG00000027684.17	Mecom	-0.81335	5.80257	11.8399	0.00211435	0.0255082	63	400	415	328	189	640	735	709	819	865	497	631
	ENSMUSG00000027778.16	Ift80	-0.90518	4.35838	12.1914	0.00186497	0.0237759	21	180	150	148	70	265	305	288	359	392	240	259
	ENSMUSG00000027796.3	Smad9	-1.71201	2.65952	19.9347	0.000159312	0.00452386	6	36	67	17	23	88	146	154	189	221	67	146
	ENSMUSG00000027831.10	Veph1	-1.35645	1.65179	15.9443	0.000529678	0.0101539	2	6	18	8	7	17	13	45	45	41	18	24
	ENSMUSG00000027832.6	Ptx3	4.31607	1.93038	48.1205	3.41525e-07	7.40577e-05	55	221	6	279	113	172	12	6	8	18	7	5
	ENSMUSG00000027835.12	Pdcd10	1.92678	6.22653	10.3966	0.00359572	0.0347541	2412	664	847	584	667	569	573	471	530	567	862	434
	ENSMUSG00000027858.14	Tspan2	-1.55431	6.72348	16.9848	0.000382497	0.00820179	104	611	1127	465	365	1674	2678	2698	3019	3119	1096	2156
	ENSMUSG00000027867.11	Spag17	-1.11243	3.22611	9.38401	0.00530489	0.0431611	10	57	51	36	7	108	139	112	125	148	64	108
	ENSMUSG00000027875.13	Hmgcs2	-1.87639	4.2456	16.3025	0.00047302	0.00943611	4	77	341	26	42	154	459	478	458	323	453	419
	ENSMUSG00000027883.16	Gpsm2	-0.764768	3.76667	10.86	0.00302344	0.0315317	23	163	162	147	77	212	293	296	322	347	107	247
	ENSMUSG00000027913.6	Crct1	9.77743	4.04675	12.7354	0.00202316	0.0248754	0	0	0	0	1	748	0	0	0	0	0	0
	ENSMUSG00000027923.4	Lce1b	6.97396	0.423781	10.436	0.00435933	0.0387739	0	0	0	0	0	100	0	0	0	0	0	0
	ENSMUSG00000027950.8	Chrnb2	1.6014	3.09966	21.8125	9.42456e-05	0.00315355	30	196	74	210	195	120	56	66	44	70	54	55
	ENSMUSG00000027951.17	Adar	2.00997	7.44651	30.5956	1.06003e-05	0.000672977	717	5276	2272	5976	6302	3984	983	1279	1301	1224	1455	1310
	ENSMUSG00000027955.17	Gask1b	-1.26634	5.58102	18.6334	0.000232547	0.00587418	61	514	330	285	168	675	1213	1141	1110	1205	329	837
	ENSMUSG00000027956.12	Tmem144	-1.2995	1.22291	13.1968	0.00131249	0.0188715	1	26	21	19	9	30	50	69	38	91	20	46
	ENSMUSG00000027959.15	Sass6	1.21584	2.50842	10.2238	0.00383861	0.0360885	34	112	17	124	27	89	47	41	39	53	15	41
	ENSMUSG00000027962.15	Vcam1	0.938081	6.92549	9.15698	0.00579978	0.0455927	518	2636	1154	3688	1723	2656	1385	1399	1461	1579	1048	1271
	ENSMUSG00000027983.14	Cyp2u1	-0.974317	1.19542	9.74023	0.00461908	0.039901	1	20	24	13	13	14	34	35	27	40	36	30
	ENSMUSG00000027995.11	Tlr2	1.79391	5.63946	25.7859	3.33502e-05	0.0015598	252	1649	262	1645	894	1185	243	379	460	491	229	363
	ENSMUSG00000027996.14	Sfrp2	-1.23718	2.13096	14.1432	0.000952217	0.0153764	13	27	91	17	31	52	91	131	133	85	102	138
	ENSMUSG00000027997.10	Casp6	-0.75952	4.10819	9.21574	0.00566702	0.0449512	20	168	386	154	152	221	394	328	337	355	431	312
	ENSMUSG00000028035.14	Dnajb4	-0.931526	5.62756	10.9034	0.00297519	0.0311994	67	537	342	518	223	892	1232	987	1232	997	550	814
	ENSMUSG00000028036.7	Ptgfr	-1.2779	4.11773	12.3976	0.00173372	0.0227043	12	81	153	42	37	154	334	217	259	243	133	174
	ENSMUSG00000028037.14	Ifi44	4.10744	6.40985	37.3878	2.48466e-06	0.000239673	596	3410	174	4489	1065	3929	180	163	223	264	50	126
	ENSMUSG00000028041.18	Adam15	1.10522	7.02908	10.8373	0.00304907	0.0316762	2833	2586	3800	2525	4070	2474	1859	2116	1947	1850	3395	2057
	ENSMUSG00000028071.13	Sh2d2a	1.30222	2.8984	9.70081	0.00468997	0.0402408	72	236	59	232	144	94	57	91	71	107	57	91
	ENSMUSG00000028082.15	Sh3d19	-0.910616	6.02134	10.7428	0.00315822	0.0323182	98	742	495	635	345	1183	1329	1688	1636	1646	436	1136
	ENSMUSG00000028088.15	Fmo5	-1.44002	4.4536	20.6974	0.000128353	0.00387998	17	143	333	80	126	312	489	646	591	603	337	493
	ENSMUSG00000028128.14	F3	1.74705	6.38412	20.9068	0.000121044	0.00375665	593	2951	483	3268	956	1390	778	714	746	699	351	528
	ENSMUSG00000028148.12	Them5	3.635	1.71222	9.31587	0.0054484	0.0438097	0	1	4	4	3	185	6	7	2	1	0	0
	ENSMUSG00000028164.16	Manba	-0.838115	4.82143	9.88811	0.00436342	0.0387739	25	317	331	243	170	404	509	618	611	638	214	530
	ENSMUSG00000028175.16	Depdc1a	2.57827	1.2229	10.1552	0.00393998	0.0367108	107	12	25	5	9	10	12	13	7	18	13	10
	ENSMUSG00000028249.16	Sdcbp	0.939275	8.2964	9.22704	0.00564187	0.044837	2793	6011	4021	5890	4075	4431	3215	3198	3445	3359	4213	2627
	ENSMUSG00000028255.7	Clca1	3.42309	5.02606	18.9906	0.000209357	0.00546192	430	2026	929	229	1209	1418	7	28	7	442	95	194
	ENSMUSG00000028266.18	Lmo4	0.649483	5.52948	11.8571	0.00210132	0.0254502	463	1046	813	1057	939	932	782	854	774	801	609	825
	ENSMUSG00000028268.15	Gbp3	3.37363	6.99782	40.8112	1.27221e-06	0.000158523	965	6751	486	8293	2574	5404	602	538	604	689	160	406
	ENSMUSG00000028270.13	Gbp2	3.09757	8.00793	31.2573	9.12951e-06	0.000609742	2224	9034	1008	15083	6016	7900	1220	1091	1186	1218	692	936
	ENSMUSG00000028327.15	Stra6l	3.20479	2.03556	26.9122	2.52427e-05	0.00125067	23	183	5	170	66	39	14	11	11	14	6	12
	ENSMUSG00000028328.14	Tmod1	-1.21994	4.95826	9.57234	0.00492939	0.0411736	12	416	520	221	270	779	978	1103	1208	1107	575	805
	ENSMUSG00000028337.15	Coro2a	1.44369	4.92466	22.1857	8.51414e-05	0.00296168	180	1574	343	1052	706	648	288	433	363	362	245	394
	ENSMUSG00000028347.15	Tmeff1	-0.97558	3.81928	10.8617	0.00302155	0.0315317	33	105	148	112	77	252	374	366	321	369	96	251
	ENSMUSG00000028362.3	Tnfsf8	2.23523	2.13007	19.2251	0.000195503	0.00518146	25	139	17	168	50	73	18	29	27	23	13	20
	ENSMUSG00000028367.6	Txn1	0.803179	6.66264	9.00287	0.00616446	0.0472147	946	1783	2528	2211	2317	1789	1790	1333	1269	1337	2018	1242
	ENSMUSG00000028386.2	Slc46a2	5.80577	0.242428	9.98347	0.00511211	0.0421307	0	0	0	0	0	42	0	0	0	0	0	0
	ENSMUSG00000028399.19	Ptprd	-1.09978	6.57823	19.4342	0.000183989	0.00498711	62	401	522	246	211	643	1099	732	1047	934	678	774
	ENSMUSG00000028459.12	Cd72	2.72341	4.76574	37.3334	2.512e-06	0.000239673	191	1649	167	1665	593	411	142	154	156	212	106	138
	ENSMUSG00000028469.16	Npr2	-1.08062	6.0756	9.4453	0.00517936	0.0425589	63	608	1944	422	1031	1022	1529	2131	1967	1930	2547	2157
	ENSMUSG00000028480.15	Glipr2	1.41512	5.28148	21.1371	0.000113522	0.0035768	354	1142	407	1245	993	671	334	400	378	479	437	427
	ENSMUSG00000028488.16	Sh3gl2	-1.17085	1.31164	21.393	0.000105758	0.00340897	11	24	27	20	17	38	74	73	73	78	48	60
	ENSMUSG00000028494.13	Plin2	1.2212	7.31907	24.6595	4.43609e-05	0.00185874	913	3547	1680	3336	2558	1965	1186	1348	1310	1400	1235	1506
	ENSMUSG00000028524.22	Sgip1	-0.941866	3.86429	10.4904	0.00347098	0.0341041	19	158	93	113	57	198	224	308	304	324	95	227
	ENSMUSG00000028544.15	Slc5a9	3.25343	0.723439	15.5864	0.000593735	0.0110396	1	18	6	20	10	94	2	7	2	4	0	2
	ENSMUSG00000028565.19	Nfia	-1.00168	5.87304	10.502	0.00345589	0.0340001	61	607	349	386	190	784	1105	1163	1153	1107	286	823
	ENSMUSG00000028573.19	Fggy	-0.746861	2.69897	10.6869	0.00322475	0.0326919	10	54	78	37	46	81	123	121	98	116	57	112
	ENSMUSG00000028581.18	Laptm5	1.03651	7.64522	9.63953	0.00480254	0.040746	2359	5021	3812	4853	5564	2827	1431	2341	2225	2847	4761	3068
	ENSMUSG00000028599.11	Tnfrsf1b	1.35949	6.4827	16.1352	0.000498626	0.00979478	509	2914	1592	2620	3132	1761	567	902	936	969	1617	1125
	ENSMUSG00000028600.16	Podn	-1.1151	4.3711	17.6891	0.000308429	0.00705457	41	284	364	222	265	419	599	638	692	565	684	903
	ENSMUSG00000028609.7	Magoh	1.70981	5.14278	9.97231	0.00422481	0.0381869	984	315	538	301	384	340	345	293	282	279	363	245
	ENSMUSG00000028613.16	Lrp8	1.7498	1.87782	12.1145	0.00191663	0.0242072	13	114	6	121	38	73	22	26	28	33	4	24
	ENSMUSG00000028633.8	Ctps	1.28142	5.62023	15.8373	0.000548002	0.0103624	193	1337	317	1435	893	919	497	539	475	484	198	470
	ENSMUSG00000028645.12	Slc2a1	0.78624	4.51288	9.90974	0.00432735	0.0386502	172	550	614	604	670	455	358	346	347	354	476	415
	ENSMUSG00000028649.22	Macf1	-1.23024	11.2293	12.3725	0.00174911	0.0227629	515	4744	3529	3858	2061	8130	11948	13030	12810	12247	3619	9060
	ENSMUSG00000028671.17	Gale	1.54506	3.47183	15.8443	0.000546782	0.010351	284	186	218	181	277	160	117	124	117	108	183	118
	ENSMUSG00000028680.15	Plk3	0.859926	3.70201	10.0703	0.00406948	0.0374221	150	346	246	335	385	210	208	205	221	182	266	200
	ENSMUSG00000028698.14	Pik3r3	-1.06346	4.3359	15.395	0.000631407	0.0115599	19	189	133	161	93	278	412	467	407	431	139	314
	ENSMUSG00000028741.14	Mrto4	0.810157	3.65459	11.7522	0.00218208	0.0260503	123	263	275	292	299	210	202	173	170	192	232	171
	ENSMUSG00000028766.11	Alpl	2.87983	3.75439	47.3247	3.91434e-07	8.15548e-05	112	659	137	724	671	294	79	72	77	64	88	75
	ENSMUSG00000028776.15	Tinagl1	1.33137	7.21558	30.2904	1.13635e-05	0.000701238	1231	5867	5259	4263	6019	3156	2077	2712	2331	1647	2518	1788
	ENSMUSG00000028786.16	Tmem54	1.53705	1.21862	11.2951	0.00257577	0.0285575	36	29	43	29	30	83	34	19	13	16	28	13
	ENSMUSG00000028793.16	Rnf19b	1.92698	5.98518	29.5801	1.33809e-05	0.000795093	610	2403	794	2783	2556	1297	477	574	577	593	736	680
	ENSMUSG00000028796.18	Phc2	1.0746	7.0459	11.4402	0.00244299	0.027711	1869	2661	3566	3137	4566	2459	1742	2044	1772	1541	3139	2060
	ENSMUSG00000028837.9	Psmb2	0.710374	5.55413	9.62225	0.00483483	0.0408745	236	904	872	973	931	684	599	536	588	587	757	528
	ENSMUSG00000028840.11	Zfp593	0.997998	2.96406	12.89	0.0014593	0.0200707	112	154	199	215	256	112	144	112	119	111	168	100
	ENSMUSG00000028841.15	Cnksr1	1.09631	4.06841	13.3361	0.00125122	0.0183099	249	359	356	390	508	309	212	219	202	238	363	237
	ENSMUSG00000028862.7	Map3k6	1.35471	5.34315	13.4542	0.0012017	0.0177879	166	2171	1247	942	1285	1011	367	831	616	321	596	450
	ENSMUSG00000028871.8	Rspo1	-1.03297	2.82978	11.2998	0.00257135	0.0285465	5	96	170	57	85	155	210	226	238	191	166	296
	ENSMUSG00000028874.15	Fgr	1.81426	5.27018	27.6118	2.13015e-05	0.00110457	409	1305	521	1589	1343	830	138	297	335	489	555	468
	ENSMUSG00000028885.9	Smpdl3b	1.65581	2.65104	30.9395	9.8063e-06	0.000639245	45	169	101	203	197	142	31	71	71	55	64	61
	ENSMUSG00000028889.18	Yrdc	0.655816	3.80542	8.95575	0.00628091	0.0477543	99	330	324	309	389	252	230	221	203	226	284	241
	ENSMUSG00000028893.9	Sesn2	1.38087	4.97861	9.85039	0.00442713	0.039111	548	866	525	780	697	387	301	409	365	283	520	356
	ENSMUSG00000028944.15	Prkag2	-0.964918	4.02332	17.7509	0.000302712	0.00695239	30	207	181	150	102	203	392	361	397	440	149	352
	ENSMUSG00000028957.13	Per3	-1.08496	5.30934	11.3347	0.00253872	0.0283771	31	261	569	251	253	696	861	865	1066	784	467	958
	ENSMUSG00000028965.14	Tnfrsf9	3.24042	1.60157	33.2452	5.89296e-06	0.000439263	15	167	14	167	88	87	8	17	10	21	2	13
	ENSMUSG00000028970.10	Abcb1b	1.14306	2.81561	11.7776	0.00216218	0.0258892	30	162	36	165	58	112	40	72	85	52	31	49
	ENSMUSG00000028989.4	Angptl7	-2.07577	0.738725	17.9507	0.000285017	0.00672164	0	7	4	4	3	3	10	24	32	29	4	16
	ENSMUSG00000029003.12	Mad2l2	0.981034	3.37205	13.8565	0.00104843	0.0162844	116	214	256	218	279	149	141	141	112	136	188	151
	ENSMUSG00000029009.18	Mthfr	1.03492	6.18367	15.4906	0.000612282	0.0112741	528	2294	1062	2527	2489	1357	822	1037	954	982	1605	1063
	ENSMUSG00000029075.7	Tnfrsf4	1.31434	1.0214	15.9621	0.000526699	0.0101317	21	45	26	53	43	24	20	18	22	17	18	24
	ENSMUSG00000029082.18	Bst1	1.0503	4.24166	17.7245	0.000305143	0.0069986	144	605	204	556	277	435	199	278	260	298	139	245
	ENSMUSG00000029084.6	Cd38	-0.970594	4.8843	10.0555	0.00409254	0.0375044	40	372	243	346	172	417	694	773	750	792	159	598
	ENSMUSG00000029088.17	Kcnip4	-1.11899	1.42891	9.34302	0.00539071	0.0435029	3	6	27	2	5	14	25	28	29	25	18	29
	ENSMUSG00000029130.13	Rnf32	-0.859794	2.23259	10.1178	0.00399655	0.0369698	4	35	43	32	22	41	74	72	71	91	32	52
	ENSMUSG00000029153.12	Ociad2	-1.17213	2.58965	14.0005	0.000998832	0.0158531	12	40	105	37	31	109	162	160	159	186	81	159
	ENSMUSG00000029254.17	Stap1	1.45109	3.27159	9.39593	0.00528022	0.0430277	189	148	73	192	82	107	48	46	107	120	118	69
	ENSMUSG00000029298.16	Gbp9	1.81993	6.85091	16.479	0.000447566	0.00911342	558	3653	463	5269	1353	3906	929	899	1177	1102	335	940
	ENSMUSG00000029309.8	Sparcl1	-1.02171	8.95857	10.15	0.00394778	0.036722	525	6387	4607	4482	2124	9318	10049	11853	12425	12855	6734	10084
	ENSMUSG00000029311.17	Hsd17b11	-0.551974	5.8324	8.94672	0.00630351	0.0478408	143	749	1061	644	585	1009	1226	1310	1273	1359	1166	1073
	ENSMUSG00000029322.13	Plac8	4.23008	8.05627	27.9075	1.98409e-05	0.00104177	8209	4905	1354	5984	5305	2883	504	333	450	535	685	466
	ENSMUSG00000029335.6	Bmp3	-1.77686	5.28962	30.6494	1.04717e-05	0.000667351	32	253	251	164	112	499	1004	885	1028	1021	409	897
	ENSMUSG00000029338.14	Antxr2	-1.10108	6.0775	20.0777	0.000152938	0.00442567	85	647	498	496	291	864	1351	1395	1423	1493	534	1212
	ENSMUSG00000029366.11	Dck	2.05246	4.43426	17.6405	0.000313006	0.00711055	166	874	69	759	259	614	126	164	179	250	36	120
	ENSMUSG00000029371.8	Cxcl5	4.14666	1.16152	25.5395	3.5477e-05	0.00162796	60	87	2	123	57	40	12	3	0	8	7	2
	ENSMUSG00000029379.11	Cxcl3	4.80438	1.15962	41.3111	1.15727e-06	0.000149226	52	158	1	112	99	56	3	6	4	4	4	3
	ENSMUSG00000029380.12	Cxcl1	3.50179	2.24512	28.4426	1.74668e-05	0.000964463	100	114	11	306	146	89	16	17	20	22	5	24
	ENSMUSG00000029403.15	Cdkl2	-1.04947	3.92641	8.93849	0.00632417	0.0478671	11	182	149	111	62	288	345	335	411	390	148	280
	ENSMUSG00000029417.10	Cxcl9	7.4013	5.92566	49.8634	2.54687e-07	6.54232e-05	1888	1820	54	3002	1674	1047	10	13	26	15	19	13
	ENSMUSG00000029430.14	Ran	0.727355	6.29481	14.8864	0.000744768	0.0128731	561	2081	1494	2058	1423	1546	1392	1326	1208	1338	968	1026
	ENSMUSG00000029438.10	Bcl7a	-1.02787	4.3203	10.9787	0.00289346	0.0307524	16	240	358	149	174	322	422	550	505	590	336	554
	ENSMUSG00000029442.19	Wdr66	-0.813245	3.75564	8.95537	0.00628185	0.0477543	21	205	165	203	135	298	378	410	428	405	154	375
	ENSMUSG00000029465.15	Arpc3	1.00129	6.75667	10.2285	0.00383183	0.0360655	1880	1625	2764	1664	2236	1611	1473	1376	1396	1295	2255	1392
	ENSMUSG00000029474.8	Rnf34	0.725886	4.98998	9.02689	0.00610599	0.0469748	134	765	318	625	382	473	382	410	380	370	219	329
	ENSMUSG00000029475.18	Kdm2b	1.35744	5.11482	10.8358	0.00305078	0.0316762	148	1149	293	1284	726	439	233	348	348	372	283	413
	ENSMUSG00000029561.18	Oasl2	3.69477	7.82945	63.2208	3.31745e-08	2.40832e-05	1498	13821	1461	14814	5655	11347	700	902	927	1037	366	707
	ENSMUSG00000029581.15	Fscn1	1.30949	4.85563	13.1566	0.00133078	0.0189753	497	578	969	685	1080	629	398	414	356	398	674	338
	ENSMUSG00000029601.14	Iqcd	-1.13966	1.24291	9.39286	0.00528656	0.0430584	2	32	60	16	15	39	70	68	102	70	45	68
	ENSMUSG00000029605.17	Oas1b	3.29633	4.44767	56.3711	9.0365e-08	3.87267e-05	110	897	155	1439	917	717	85	86	93	109	68	97
	ENSMUSG00000029616.10	Erp29	0.636444	5.99648	10.4575	0.00351425	0.0343343	457	1201	1528	1209	1433	1023	896	911	925	958	1163	959
	ENSMUSG00000029622.17	Arpc1b	0.712114	7.16491	9.95005	0.00426097	0.0383947	487	4484	2693	4710	3143	3157	2228	2425	2248	2483	1776	2708
	ENSMUSG00000029636.12	Wasf3	-1.2687	3.28859	11.2645	0.00260474	0.0287072	8	180	93	99	80	251	333	421	416	390	109	316
	ENSMUSG00000029649.11	Pomp	0.93966	6.18467	9.18387	0.0057386	0.0452545	931	1062	1698	1103	1345	1010	1038	795	801	799	1283	804
	ENSMUSG00000029669.15	Tspan12	-0.997329	5.69153	9.47243	0.00512485	0.0422149	102	340	532	311	290	643	965	973	1064	1153	543	808
	ENSMUSG00000029673.20	Auts2	-0.856101	3.15438	8.81278	0.0066493	0.0494096	15	91	63	94	64	130	163	221	205	160	70	200
	ENSMUSG00000029699.14	Ssc4d	1.53989	0.859899	13.1617	0.00132843	0.0189636	27	33	25	23	36	23	19	12	11	15	19	10
	ENSMUSG00000029735.18	Tpk1	-1.10284	2.58587	11.6573	0.00225808	0.0266078	3	64	54	48	22	106	140	147	153	135	51	113
	ENSMUSG00000029752.13	Asns	0.977426	4.24475	17.0723	0.000372321	0.00802148	67	511	272	514	351	346	191	255	226	232	172	221
	ENSMUSG00000029771.13	Irf5	2.14692	5.57603	40.3771	1.38207e-06	0.000168175	739	1600	609	1624	1696	880	243	343	355	391	558	427
	ENSMUSG00000029777.11	Gars	0.730204	5.84383	11.0608	0.0028071	0.0301029	214	1341	741	1226	954	1022	646	776	753	744	493	742
	ENSMUSG00000029780.15	Nt5c3	3.18685	5.91108	26.678	2.67338e-05	0.00130519	1840	1185	317	1594	1158	939	282	253	239	250	249	182
	ENSMUSG00000029798.12	Herc6	3.69441	6.64132	46.5955	4.44144e-07	8.53389e-05	1505	3461	267	4969	1325	3425	282	254	350	375	151	243
	ENSMUSG00000029810.16	Tmem176b	0.817553	8.04008	10.9155	0.00296188	0.0311403	1865	6169	6524	6096	7034	4911	4014	3766	3663	3480	4821	4189
	ENSMUSG00000029815.13	Malsu1	1.04204	3.63915	9.27262	0.00554166	0.0443572	162	114	145	115	94	113	123	100	117	109	83	82
	ENSMUSG00000029826.15	Zc3hav1	1.11618	6.92989	10.2648	0.00377942	0.0358144	400	3062	474	2901	1210	2463	1027	1243	1226	1307	330	959
	ENSMUSG00000029915.15	Clec5a	2.89583	3.33582	22.9584	6.91841e-05	0.00256704	403	200	86	192	99	95	28	29	47	76	84	42
	ENSMUSG00000029998.15	Pcyox1	-0.798417	5.93641	11.1377	0.00272871	0.0296238	120	736	1086	427	564	1123	1407	1681	1538	1543	778	1464
	ENSMUSG00000030017.3	Reg3g	2.99044	6.17782	63.4372	3.2183e-08	2.40832e-05	814	2128	537	1657	1454	1494	332	180	175	278	304	169
	ENSMUSG00000030074.10	Gxylt2	-1.59836	1.61196	17.1332	0.000365416	0.00793369	3	9	22	6	9	36	84	64	59	54	14	41
	ENSMUSG00000030077.12	Chl1	3.83868	3.16231	20.3188	0.000142812	0.00421296	33	53	7	24	16	127	8	1	4	0	4	7
	ENSMUSG00000030103.12	Bhlhe40	0.905791	5.95269	10.6485	0.00327134	0.0329674	211	1610	803	2011	1363	1992	747	983	966	1078	522	910
	ENSMUSG00000030107.11	Usp18	4.37895	7.18299	66.2084	2.1967e-08	2.03768e-05	1042	4902	837	7354	5739	4514	246	255	283	301	200	233
	ENSMUSG00000030114.9	Klrg1	1.58402	0.893163	15.1884	0.000675033	0.0120546	29	30	29	37	42	30	14	16	15	17	25	10
	ENSMUSG00000030124.3	Lag3	3.49139	3.50638	35.6059	3.57504e-06	0.000304334	429	331	93	446	496	171	48	31	34	38	92	60
	ENSMUSG00000030125.12	Lrrc23	-0.993941	3.93943	11.3507	0.002524	0.0283032	17	184	354	157	118	309	485	450	427	519	327	396
	ENSMUSG00000030142.11	Clec4e	2.98954	3.37866	21.5214	0.00010208	0.00331365	177	389	43	349	141	199	28	29	51	56	42	40
	ENSMUSG00000030144.5	Clec4d	3.05331	2.84317	16.5576	0.000436707	0.00897993	246	109	28	110	51	61	12	21	27	25	37	36
	ENSMUSG00000030145.15	Zfp248	-1.18158	2.04143	12.7825	0.00151489	0.0206092	1	47	19	30	13	50	77	63	71	83	64	65
	ENSMUSG00000030148.16	Clec4a2	2.49944	3.51493	17.2845	0.000348846	0.00767759	328	249	119	191	113	74	27	48	46	70	111	62
	ENSMUSG00000030149.16	Klrk1	3.09307	4.58939	23.9728	5.29707e-05	0.00211086	745	470	122	478	275	343	69	107	97	133	97	63
	ENSMUSG00000030156.6	Cd69	2.77027	4.11022	22.8397	7.14081e-05	0.00261559	318	377	43	511	245	359	31	54	64	84	109	89
	ENSMUSG00000030157.6	Clec2d	1.93255	8.66916	11.3506	0.00252401	0.0283032	8355	1800	2285	2785	2596	2261	2581	2024	1795	2025	2055	1658
	ENSMUSG00000030165.17	Klrd1	2.73623	3.34977	12.5285	0.00165562	0.0219049	457	80	90	99	84	50	37	55	53	84	61	41
	ENSMUSG00000030167.16	Klrc1	2.61273	2.0688	13.9481	0.00101658	0.0160433	152	58	44	87	32	32	13	18	23	29	35	19
	ENSMUSG00000030187.16	Klra2	2.95636	4.1738	19.3336	0.000189435	0.0050618	537	394	58	361	108	225	37	65	81	107	83	60
	ENSMUSG00000030188.13	Magohb	2.52067	3.2747	16.4177	0.000456231	0.00923356	374	94	127	127	124	83	66	54	58	58	69	52
	ENSMUSG00000030201.16	Lrp6	-0.979901	6.95621	12.8482	0.00148061	0.0203137	87	801	595	568	337	1239	1603	1711	1660	1683	566	1190
	ENSMUSG00000030214.8	Plbd1	0.75079	5.50517	10.7223	0.00318238	0.0324001	289	1273	584	962	488	668	470	548	575	689	492	567
	ENSMUSG00000030223.15	Ptpro	1.34565	3.0685	12.7776	0.0015175	0.0206165	47	289	54	202	105	160	52	87	83	113	52	50
	ENSMUSG00000030225.12	Dera	0.607859	3.35966	12.1597	0.00188607	0.0239663	46	188	143	141	125	133	125	122	107	107	82	117
	ENSMUSG00000030249.16	Abcc9	-1.44309	3.94928	11.0385	0.00283029	0.0302544	12	86	46	34	13	224	321	233	278	272	46	169
	ENSMUSG00000030255.14	Sspn	-1.31493	4.27827	13.8098	0.00106506	0.0164204	31	168	194	112	113	416	574	615	568	625	134	549
	ENSMUSG00000030281.17	Il17rc	1.36281	4.81835	9.86372	0.0044045	0.0389936	907	372	736	321	601	441	423	364	335	356	590	363
	ENSMUSG00000030291.13	Med21	1.76913	4.77833	9.62283	0.00483374	0.0408745	981	201	438	243	280	236	308	294	238	230	313	189
	ENSMUSG00000030309.17	Caprin2	-1.2329	2.17531	13.382	0.00123169	0.0181035	4	36	18	29	16	67	87	109	92	98	22	75
	ENSMUSG00000030325.17	Klrb1c	1.24092	2.95895	12.9085	0.00144996	0.0200055	29	200	101	202	119	107	54	92	65	81	43	70
	ENSMUSG00000030337.17	Vamp1	-0.97371	3.83066	9.35517	0.00536511	0.0434142	17	203	113	141	93	198	250	313	310	363	217	334
	ENSMUSG00000030443.17	Zfp583	-1.0069	1.24776	10.0699	0.00407011	0.0374221	2	22	24	19	9	27	49	48	45	51	24	34
	ENSMUSG00000030468.13	Siglecg	-1.00838	3.12124	9.39673	0.00527856	0.0430277	19	133	78	133	80	103	106	194	190	351	229	289
	ENSMUSG00000030484.6	Lypd5	5.34873	1.77321	12.1713	0.00187833	0.0238872	0	1	0	0	0	312	3	1	1	0	1	1
	ENSMUSG00000030525.9	Chrna7	2.01132	1.35101	11.1257	0.00274084	0.0296782	10	66	2	60	18	28	12	13	15	7	1	11
	ENSMUSG00000030554.17	Synm	-1.39871	5.73903	9.50784	0.00505461	0.0417806	40	260	465	249	209	1113	1333	1418	1431	1302	358	1157
	ENSMUSG00000030555.17	Ttc23	-0.697382	3.76951	9.60068	0.00487544	0.0410901	12	111	169	103	75	177	206	235	194	247	163	183
	ENSMUSG00000030579.11	Tyrobp	2.24967	6.69318	17.8938	0.000289942	0.00678033	2540	1329	1278	1666	1765	969	427	507	542	668	943	669
	ENSMUSG00000030591.18	Psmd8	0.738646	6.39267	12.9706	0.00141906	0.0198146	639	1516	1860	1439	1585	1215	1089	1060	1064	1058	1306	1075
	ENSMUSG00000030592.19	Ryr1	2.30035	3.10676	11.8265	0.00212452	0.0255939	11	54	28	50	23	355	13	17	17	15	34	19
	ENSMUSG00000030595.16	Nfkbib	1.43332	4.31037	23.2819	6.34937e-05	0.00240398	375	538	435	598	739	398	289	270	263	242	368	259
	ENSMUSG00000030609.19	Aen	0.869053	5.21612	9.57548	0.00492338	0.0411639	131	841	493	969	793	630	474	500	455	394	358	458
	ENSMUSG00000030615.13	Tmem126a	0.784597	3.62876	9.62246	0.00483443	0.0408745	123	175	224	177	176	166	148	144	130	140	179	128
	ENSMUSG00000030616.17	Sytl2	-1.06964	4.54501	14.4383	0.000863146	0.01424	18	151	145	103	59	212	356	320	316	328	150	244
	ENSMUSG00000030643.15	Rab30	-0.962728	2.37699	9.4242	0.0052222	0.0427008	1	20	26	26	13	34	53	33	47	77	27	44
	ENSMUSG00000030650.19	Tmc5	1.44615	2.00004	12.0602	0.00195404	0.0243813	17	140	18	91	30	75	46	27	26	35	8	30
	ENSMUSG00000030672.13	Mylpf	3.57354	4.75615	10.3128	0.00371145	0.0353509	2	5	26	12	11	782	14	8	9	8	20	11
	ENSMUSG00000030681.19	Mvp	1.49367	7.26541	18.6048	0.00023452	0.0058884	3154	3412	3158	3861	5117	2511	1692	1758	1701	1609	2941	1999
	ENSMUSG00000030693.11	Klk10	3.86034	2.40597	12.5352	0.00165178	0.0218713	2	9	10	6	3	347	3	3	5	4	7	4
	ENSMUSG00000030699.17	Tbx6	-1.13323	0.910099	9.1279	0.00586673	0.0459632	5	13	33	15	21	28	47	58	34	41	65	67
	ENSMUSG00000030703.9	Gdpd3	-1.1046	2.00344	12.239	0.00183369	0.0235537	4	20	51	17	28	62	58	75	57	91	90	90
	ENSMUSG00000030707.16	Coro1a	2.61794	8.00068	18.29	0.000257487	0.00627629	11219	2847	2991	3581	4484	1838	945	1200	1180	1658	3140	1837
	ENSMUSG00000030724.8	Cd19	-1.06834	4.02048	10.4348	0.00354435	0.0345073	29	177	194	220	217	164	200	326	316	552	582	586
	ENSMUSG00000030729.18	Pgm2l1	-0.878454	4.50699	9.46991	0.00512988	0.0422355	28	143	226	91	44	217	278	228	333	292	277	226
	ENSMUSG00000030730.13	Atp2a1	3.19375	4.66157	10.4511	0.00352275	0.0343724	5	15	64	35	25	1844	63	38	44	25	37	11
	ENSMUSG00000030745.10	Il21r	1.79564	3.43939	14.5306	0.000837197	0.0139787	85	409	78	468	384	201	45	87	65	150	166	96
	ENSMUSG00000030748.10	Il4ra	1.29332	7.76106	11.5421	0.0023542	0.0271277	3560	5225	3910	5445	6573	2920	2062	2727	2046	2285	4779	2925
	ENSMUSG00000030786.19	Itgam	1.73448	5.31862	11.24	0.00262819	0.0288703	200	2068	139	1061	300	525	114	275	316	409	159	363
	ENSMUSG00000030790.16	Adm	1.83406	2.92268	16.742	0.000412345	0.00866029	48	333	26	481	140	199	73	82	66	98	23	98
	ENSMUSG00000030793.5	Pycard	1.89487	4.84529	28.0119	1.93518e-05	0.00102904	254	482	203	546	407	300	148	143	141	162	145	128
	ENSMUSG00000030865.5	Chp2	-1.39072	0.682323	10.5221	0.00342986	0.033938	1	7	17	2	2	17	21	20	31	34	15	25
	ENSMUSG00000030895.10	Hpx	3.217	2.32653	28.3732	1.77567e-05	0.000965743	159	111	23	155	124	59	25	22	23	14	24	15
	ENSMUSG00000030921.18	Trim30a	3.01656	7.33	36.308	3.09351e-06	0.000278351	1272	5134	532	6970	2335	4727	528	593	760	735	341	471
	ENSMUSG00000030954.12	Gp2	1.69536	1.23807	18.4259	0.000247287	0.00609891	4	50	18	48	23	33	15	14	5	12	7	13
	ENSMUSG00000030966.14	Trim21	1.92747	5.3487	24.0545	5.18579e-05	0.00208603	199	1233	248	1646	568	1084	289	311	334	416	98	218
	ENSMUSG00000031075.20	Ano1	-0.906249	5.99517	10.6384	0.00328363	0.0330376	85	740	853	516	669	1371	1414	1852	1826	1860	593	1790
	ENSMUSG00000031097.16	Tnni2	3.15459	5.33145	10.2078	0.00386199	0.0362267	8	10	39	17	17	945	31	19	15	18	20	16
	ENSMUSG00000031133.13	Arhgef6	-0.83364	5.61762	11.3241	0.00254855	0.0284067	68	489	345	404	203	673	776	887	1023	955	313	735
	ENSMUSG00000031165.7	Was	1.09843	3.26033	12.7602	0.00152669	0.0207076	61	331	149	322	237	171	80	110	121	156	120	175
	ENSMUSG00000031209.15	Heph	-0.88382	3.82475	9.57624	0.00492192	0.0411639	8	140	75	88	55	146	217	244	225	194	67	170
	ENSMUSG00000031227.9	Magee1	-0.803004	3.00481	12.2926	0.00179921	0.0232456	17	99	157	92	85	165	223	212	240	241	146	225
	ENSMUSG00000031231.5	Cox7b	1.82899	6.36005	9.14028	0.00583814	0.0458382	2578	506	1270	566	842	628	780	596	595	561	904	581
	ENSMUSG00000031253.16	Srpx2	-1.00129	2.5976	10.7265	0.00317745	0.0323923	9	43	143	31	54	90	163	183	128	132	117	152
	ENSMUSG00000031255.15	Sytl4	-0.910475	2.65649	10.073	0.00406538	0.0374221	11	64	36	52	33	74	133	128	135	121	22	100
	ENSMUSG00000031273.17	Col4a6	-1.12763	4.3396	11.4988	0.0023915	0.0273312	24	165	376	99	237	323	445	526	549	492	460	654
	ENSMUSG00000031274.17	Col4a5	-1.28388	6.33347	16.5842	0.000433096	0.00892766	109	508	1031	312	681	1154	1441	2164	1996	2239	762	2468
	ENSMUSG00000031283.17	Chrdl1	-1.13579	3.87206	10.4273	0.00355444	0.0345451	27	79	217	63	85	242	339	258	391	348	251	293
	ENSMUSG00000031304.19	Il2rg	1.05772	5.77121	13.3158	0.00125994	0.0183892	388	1907	488	2314	1043	1462	793	868	919	976	424	766
	ENSMUSG00000031343.14	Gabra3	-1.32117	2.67354	24.046	5.19727e-05	0.00208603	12	42	66	26	24	87	160	122	162	121	88	134
	ENSMUSG00000031377.12	Bmx	-1.10644	2.62008	10.3452	0.00366622	0.035092	12	56	73	50	33	72	183	141	137	135	84	108
	ENSMUSG00000031444.17	F10	1.90481	3.24505	31.7327	8.21003e-06	0.000561815	51	397	104	294	256	170	46	73	71	78	82	78
	ENSMUSG00000031478.17	Nek3	-1.11301	1.12025	13.4713	0.0011947	0.0177315	4	22	21	14	11	29	61	35	50	51	27	47
	ENSMUSG00000031490.7	Eif4ebp1	0.7624	4.62897	10.4075	0.00358098	0.0347222	233	470	665	423	588	421	399	345	318	320	483	370
	ENSMUSG00000031504.7	Rab20	1.5286	4.02043	30.2674	1.14234e-05	0.000701238	133	413	227	498	449	300	146	168	143	124	185	165
	ENSMUSG00000031508.15	Ankrd10	-0.722164	5.18772	10.7496	0.0031502	0.0322693	54	438	300	346	252	511	717	759	774	652	295	594
	ENSMUSG00000031548.8	Sfrp1	1.47196	4.87603	11.576	0.00232549	0.0270546	130	1334	110	1270	558	803	301	414	353	371	109	342
	ENSMUSG00000031551.13	Ido1	3.72893	2.51228	20.7988	0.000124755	0.00384323	60	201	20	398	171	188	17	21	22	21	8	15
	ENSMUSG00000031558.16	Slit2	-0.953998	5.72005	15.1692	0.00067924	0.0120928	56	314	298	209	144	548	665	654	711	695	360	560
	ENSMUSG00000031584.17	Gsr	0.65647	5.50218	10.549	0.00339545	0.0337664	264	1230	662	1009	820	941	704	647	682	714	571	698
	ENSMUSG00000031609.4	Sap30	1.73407	2.76677	23.8789	5.42831e-05	0.00215289	84	213	51	259	173	169	71	75	82	69	43	60
	ENSMUSG00000031617.17	Tmem184c	-0.980884	3.77067	11.0972	0.00276974	0.0298363	41	167	102	116	35	170	296	230	296	392	144	246
	ENSMUSG00000031629.15	Cenpu	0.965574	1.0886	10.9824	0.00288951	0.0307301	9	25	19	21	10	19	12	11	12	9	12	13
	ENSMUSG00000031639.13	Tlr3	1.3735	5.50104	16.3354	0.000468168	0.00937155	390	1162	366	1548	712	1335	460	363	483	604	433	489
	ENSMUSG00000031642.10	Sh3rf1	-0.709852	4.94615	8.96708	0.0062527	0.0476283	56	433	296	350	206	509	557	743	701	677	243	737
	ENSMUSG00000031662.9	Snx20	3.31608	4.89867	27.5839	2.14455e-05	0.00110517	1531	412	157	532	561	271	96	139	134	143	165	147
	ENSMUSG00000031667.17	Aktip	-1.18703	5.00403	16.1639	0.000494122	0.0097348	28	238	438	162	171	451	821	675	718	678	486	528
	ENSMUSG00000031673.7	Cdh11	-1.1979	6.29482	18.9993	0.000208821	0.00545646	123	767	645	590	365	1076	1841	1811	2050	2015	677	1527
	ENSMUSG00000031712.11	Il15	1.80175	3.19157	13.4655	0.00119708	0.0177353	130	170	47	248	139	156	65	66	66	88	48	62
	ENSMUSG00000031714.10	Gab1	-0.940108	5.64936	8.88628	0.00645703	0.0485841	52	724	354	517	280	939	1035	1381	1273	1200	350	1184
	ENSMUSG00000031757.8	Mt4	8.40863	2.98882	10.4704	0.00430738	0.0385632	0	0	0	0	0	282	0	0	0	0	0	0
	ENSMUSG00000031762.8	Mt2	4.03805	5.40286	48.7468	3.07102e-07	6.92931e-05	1396	2127	214	1600	1343	662	202	148	90	72	133	105
	ENSMUSG00000031765.9	Mt1	1.8296	6.12506	15.2713	0.000657151	0.0118642	827	1559	405	1062	742	506	479	369	334	261	484	337
	ENSMUSG00000031767.14	Nudt7	-0.79096	3.43315	13.1191	0.00134806	0.0191175	15	81	125	52	64	109	184	143	155	172	139	141
	ENSMUSG00000031792.16	Usb1	1.26966	4.46261	22.8384	7.14326e-05	0.00261559	307	531	428	627	767	426	263	288	260	264	456	281
	ENSMUSG00000031813.9	Mvb12a	1.84985	5.54038	14.491	0.000848215	0.0140782	1507	469	839	555	912	492	452	379	352	354	673	428
	ENSMUSG00000031827.14	Cotl1	1.6769	6.63096	12.7879	0.00151205	0.0205962	2801	1865	2248	1662	2337	1132	655	863	874	1066	2030	1135
	ENSMUSG00000031838.11	Ifi30	1.07743	5.64521	16.3845	0.000461004	0.00928281	359	1277	802	1283	1124	881	468	654	579	631	611	637
	ENSMUSG00000031841.20	Cdh13	-1.05102	4.75039	8.88443	0.00646181	0.0485841	25	236	589	156	276	601	707	936	811	889	377	751
	ENSMUSG00000031862.12	Atp13a1	1.05611	6.13404	9.03599	0.006084	0.0469384	1312	1195	1381	1279	1849	945	747	938	894	904	1586	1016
	ENSMUSG00000031891.7	Hsd11b2	2.35344	1.91587	18.1171	0.000271139	0.00648598	86	158	28	73	105	40	15	24	26	23	28	37
	ENSMUSG00000031897.10	Psmb10	2.37834	6.77142	34.9355	4.11154e-06	0.000338179	2354	2313	1644	3155	4375	1942	764	687	662	705	1170	777
	ENSMUSG00000031938.16	4931406C07Rik	-0.660749	4.57374	9.92245	0.0043063	0.0385632	50	424	450	355	180	475	674	602	672	651	509	500
	ENSMUSG00000031948.15	Kars	0.645106	5.66599	9.3131	0.00545431	0.0438261	164	1299	702	1389	926	1098	743	808	761	738	610	703
	ENSMUSG00000031960.15	Aars	0.844444	6.61956	11.6104	0.00229662	0.0268723	456	2478	2098	2325	2785	1688	1232	1433	1258	1241	1576	1506
	ENSMUSG00000031966.8	Glb1l3	-1.63925	0.664099	10.3326	0.00368367	0.0352005	0	12	14	11	7	19	46	45	38	39	21	47
	ENSMUSG00000031972.6	Acta1	6.72961	5.77861	16.3317	0.0004687	0.00937155	4	3	80	40	3	6416	45	3	3	2	4	3
	ENSMUSG00000031996.18	Aplp2	-0.936839	8.49646	9.05156	0.00604659	0.0468109	528	5194	5963	3837	3115	7835	10230	12126	11659	11226	4574	9280
	ENSMUSG00000032000.18	Birc3	1.55114	5.86981	16.2375	0.000482798	0.00958334	227	2245	205	2155	585	1099	447	540	582	541	230	437
	ENSMUSG00000032028.16	Nxpe2	-1.25798	2.40657	13.9075	0.00103054	0.0161265	8	42	41	31	11	52	98	71	102	90	96	82
	ENSMUSG00000032064.18	Dixdc1	-1.61106	4.39761	16.9114	0.00039127	0.00832233	14	126	157	93	55	282	536	451	567	501	185	336
	ENSMUSG00000032076.21	Cadm1	-0.99456	6.99921	11.4197	0.00246124	0.0278424	188	1046	1973	812	853	2405	2811	3231	3499	3509	1560	2403
	ENSMUSG00000032089.17	Il10ra	1.80715	5.89198	25.4758	3.60512e-05	0.00164467	451	1820	482	2012	1898	971	256	468	448	487	699	522
	ENSMUSG00000032091.16	Tmprss4	0.781692	4.45262	15.5927	0.000592536	0.0110296	144	441	457	376	531	410	264	324	279	307	279	345
	ENSMUSG00000032122.16	Slc37a2	1.26009	3.69487	12.0028	0.00199451	0.0246811	30	288	72	200	108	126	52	72	80	91	62	71
	ENSMUSG00000032224.16	Fam81a	-1.15216	1.85436	11.235	0.00263307	0.028902	5	53	52	40	13	59	111	116	134	125	29	78
	ENSMUSG00000032265.15	Tent5a	1.57059	5.17388	17.4749	0.000329155	0.00735729	175	1033	151	969	339	700	233	308	313	292	144	172
	ENSMUSG00000032315.7	Cyp1a1	-5.61482	3.56682	12.5474	0.00164468	0.0218467	2	9	22	5	2	3	2590	26	24	34	7	14
	ENSMUSG00000032322.15	Pstpip1	1.81002	3.93272	24.3563	4.7959e-05	0.00196916	263	394	193	476	545	236	112	118	107	150	236	172
	ENSMUSG00000032329.5	Hmg20a	-0.81195	5.15527	11.1703	0.00269631	0.0294065	36	501	361	415	285	556	731	831	801	889	380	818
	ENSMUSG00000032330.8	Cox7a2	1.97788	6.63618	10.972	0.0029006	0.0308087	2674	622	1472	621	639	700	787	627	598	590	562	647
	ENSMUSG00000032332.18	Col12a1	-0.986927	5.9897	9.78752	0.00453559	0.0395461	46	382	277	367	220	586	664	961	921	1016	227	680
	ENSMUSG00000032340.9	Neo1	-0.98905	5.96574	12.7153	0.00155083	0.0208446	54	592	535	361	303	788	1077	1352	1170	1086	395	1043
	ENSMUSG00000032344.18	Cgas	1.45944	2.24092	9.03729	0.00608087	0.0469384	26	208	11	242	59	136	67	68	66	78	10	27
	ENSMUSG00000032346.8	Ooep	1.49562	1.26669	12.9707	0.00141901	0.0198146	37	53	29	35	28	30	25	14	23	16	21	16
	ENSMUSG00000032352.17	Lrrc1	-1.01223	4.29145	16.9751	0.000383638	0.00820179	18	143	221	138	108	269	410	395	424	381	193	325
	ENSMUSG00000032374.15	Plod2	-0.968485	5.35365	11.3386	0.00253517	0.0283711	80	398	407	259	221	623	831	977	1017	962	353	629
	ENSMUSG00000032377.9	Plscr4	-1.46796	4.96667	19.1691	0.00019872	0.00524174	54	310	236	243	123	585	923	943	1140	1124	284	761
	ENSMUSG00000032420.9	Nt5e	-1.11742	5.93241	13.4666	0.0011966	0.0177353	91	689	678	304	333	1175	1518	1588	1736	1714	538	1264
	ENSMUSG00000032446.15	Eomes	1.7254	1.4214	18.4651	0.000244428	0.00605522	24	104	17	81	62	82	19	31	24	44	8	23
	ENSMUSG00000032473.14	Cldn18	-1.00728	8.60579	11.5542	0.00234387	0.0271147	421	3340	5445	2613	3338	7269	9848	9862	10266	9561	3495	9430
	ENSMUSG00000032496.8	Ltf	1.77382	6.04822	50.0109	2.48524e-07	6.54232e-05	313	1861	853	1341	1401	1340	291	527	510	449	459	386
	ENSMUSG00000032501.10	Trib1	0.845821	5.68192	9.5177	0.00503525	0.0417032	310	1241	816	1509	1435	1084	635	861	810	775	684	830
	ENSMUSG00000032508.9	Myd88	1.69394	5.9925	37.6156	2.37361e-06	0.00023451	687	1821	937	2377	2740	1453	630	697	578	669	906	703
	ENSMUSG00000032511.18	Scn5a	-0.976563	3.5419	9.38179	0.00530951	0.0431611	18	122	324	108	183	204	367	388	356	309	404	383
	ENSMUSG00000032515.9	Csrnp1	2.63112	7.07478	21.779	9.51133e-05	0.00317621	4550	4001	785	4238	4221	1721	858	982	998	474	1207	1154
	ENSMUSG00000032549.8	Rab6b	-1.33285	5.10195	22.4004	8.03417e-05	0.00283009	57	418	561	347	242	673	1146	1274	1383	1295	626	1100
	ENSMUSG00000032575.17	Manf	1.20439	5.84168	31.9783	7.77469e-06	0.000543974	616	1007	1241	1592	1321	1225	747	758	689	741	694	590
	ENSMUSG00000032593.6	Amigo3	1.25302	2.88079	11.7415	0.00219046	0.0260871	91	135	136	169	220	112	58	90	76	72	144	74
	ENSMUSG00000032596.15	Uba7	1.92633	7.16057	38.4541	2.0089e-06	0.000209642	995	4526	1881	6228	6239	3854	1019	1264	1172	1393	1724	1395
	ENSMUSG00000032606.8	Nicn1	-0.872065	3.50481	15.3207	0.00064673	0.0118016	21	125	187	90	93	150	282	252	260	273	149	262
	ENSMUSG00000032607.13	Amt	-0.985873	2.63402	10.9657	0.00290743	0.0308284	4	78	90	65	52	97	175	194	134	142	111	135
	ENSMUSG00000032609.13	Klhdc8b	-1.26118	4.934	13.6936	0.00110777	0.0168303	99	291	698	238	378	548	948	1202	1101	1161	1053	1174
	ENSMUSG00000032643.13	Fhl3	1.17393	2.37587	8.94002	0.00632033	0.0478671	74	90	81	121	132	161	49	69	58	75	101	62
	ENSMUSG00000032649.15	Colgalt2	-1.66938	3.92966	13.621	0.00113536	0.0171247	1	87	178	52	93	232	368	469	449	460	154	409
	ENSMUSG00000032652.14	Crebl2	-1.11189	5.37687	14.7141	0.000788063	0.0134681	30	317	358	235	191	550	792	951	792	733	237	726
	ENSMUSG00000032661.10	Oas3	5.40197	6.19166	69.1604	1.48148e-08	1.54602e-05	1184	3829	263	3731	3408	2166	27	61	72	118	112	87
	ENSMUSG00000032679.13	Cd59a	-0.96533	3.54254	10.7166	0.00318916	0.0324493	37	103	223	98	65	210	327	290	365	284	300	199
	ENSMUSG00000032690.17	Oas2	3.53222	6.13693	53.7239	1.3627e-07	4.7402e-05	329	3540	480	4621	2349	3095	197	301	288	341	125	277
	ENSMUSG00000032691.15	Nlrp3	1.64852	2.78781	17.4672	0.000329928	0.00736471	33	278	40	270	113	152	26	66	69	76	37	81
	ENSMUSG00000032705.10	Exd2	-0.812806	4.4522	9.18275	0.00574114	0.0452545	21	267	212	247	200	393	470	545	513	566	188	498
	ENSMUSG00000032715.10	Trib3	1.60586	2.92276	16.6808	0.000420261	0.00876115	194	180	189	196	189	109	88	88	54	77	171	78
	ENSMUSG00000032724.6	Abtb2	2.19173	4.31176	27.5975	2.13751e-05	0.00110495	242	603	202	944	829	368	105	160	126	159	235	173
	ENSMUSG00000032735.16	Ablim3	-1.08473	5.74098	11.4797	0.00240811	0.0274646	73	539	1343	514	843	890	1727	1887	1785	1616	1442	1977
	ENSMUSG00000032776.10	Mctp2	1.0611	3.43276	10.8567	0.00302716	0.0315472	40	110	30	112	32	106	50	35	68	52	33	43
	ENSMUSG00000032807.6	Alox12b	6.67701	2.47779	13.1687	0.00132521	0.0189444	0	0	0	1	0	282	0	0	0	1	0	1
	ENSMUSG00000032925.17	Itgbl1	-1.34005	2.60989	9.67955	0.0047287	0.0404176	0	21	43	17	17	74	118	108	84	78	34	76
	ENSMUSG00000033024.17	Klra9	3.14039	2.38922	15.0334	0.000709895	0.0125165	288	36	61	66	70	29	21	22	19	25	39	29
	ENSMUSG00000033102.16	Cdc14b	-1.08134	3.78619	9.59957	0.00487756	0.0410901	9	156	63	92	25	191	301	239	270	275	72	166
	ENSMUSG00000033207.8	Mamdc2	-1.69836	6.27416	14.7005	0.000791594	0.0134862	42	392	1061	230	385	1222	1880	2453	2434	2572	923	1938
	ENSMUSG00000033209.18	Ttc28	-1.09238	5.58722	12.678	0.00157113	0.0210371	76	528	611	405	501	873	1131	1484	1391	1339	891	1357
	ENSMUSG00000033213.17	AA467197	6.46508	4.09333	41.3615	1.14631e-06	0.000149226	957	346	28	293	267	116	6	11	6	9	10	13
	ENSMUSG00000033220.8	Rac2	0.938281	5.56776	9.88903	0.00436188	0.0387739	403	1122	843	1331	1315	721	438	518	517	752	950	830
	ENSMUSG00000033268.9	Duox1	3.01401	0.434565	9.64177	0.00479838	0.040746	1	2	2	2	4	58	2	1	1	2	0	3
	ENSMUSG00000033294.12	Noc4l	0.819958	3.49478	9.77334	0.00456045	0.0396799	113	247	272	296	361	206	168	185	175	180	241	196
	ENSMUSG00000033307.8	Mif	1.15418	4.60631	9.58563	0.00490402	0.0411188	439	408	664	472	614	459	440	307	278	302	450	311
	ENSMUSG00000033350.8	Chst2	-0.913525	4.07538	11.2956	0.00257528	0.0285575	29	211	378	132	258	271	471	507	456	498	411	523
	ENSMUSG00000033355.7	Rtp4	3.09112	6.32122	77.0657	5.4742e-09	1.14253e-05	769	2799	1737	3415	2620	2856	381	306	367	399	433	259
	ENSMUSG00000033368.9	Trim69	3.92949	1.12834	22.815	7.18812e-05	0.00262626	14	76	1	119	33	29	6	4	5	8	0	0
	ENSMUSG00000033420.13	Antxr1	-1.06965	6.84257	16.9819	0.000382835	0.00820179	170	1364	1248	1160	798	2045	2964	3437	3340	3632	1079	2513
	ENSMUSG00000033444.15	Specc1l	-0.98169	7.39058	11.5423	0.00235404	0.0271277	164	1951	2063	1342	1290	2327	3762	4102	4089	3466	1713	3951
	ENSMUSG00000033467.13	Crlf2	2.22529	5.17317	20.7638	0.000125984	0.00386684	1509	660	701	682	915	456	251	290	278	356	576	322
	ENSMUSG00000033487.15	Fndc3a	0.960808	6.59991	9.05599	0.00603599	0.046767	510	2018	466	2180	656	1904	971	916	1053	1087	429	795
	ENSMUSG00000033491.14	Prss35	-1.31876	0.529518	12.7432	0.00153578	0.0207311	2	8	17	12	6	21	62	27	36	35	23	20
	ENSMUSG00000033508.8	Asprv1	5.12267	6.14576	19.1463	0.000200044	0.00526835	36	43	13	51	26	2696	5	8	14	19	24	13
	ENSMUSG00000033538.14	Casp4	4.10664	5.92783	24.3531	4.79996e-05	0.00196916	3279	703	237	1021	731	575	165	99	133	189	228	144
	ENSMUSG00000033576.13	Apol6	3.20262	3.45622	40.1151	1.45333e-06	0.000169694	42	482	61	680	519	304	37	63	49	45	36	51
	ENSMUSG00000033577.19	Myo6	-1.1243	6.18466	14.0946	0.000967826	0.0155375	61	563	443	492	286	993	1330	1388	1447	1512	518	1065
	ENSMUSG00000033610.17	Pank1	-1.34772	3.47795	18.7506	0.000224639	0.00573516	16	85	67	42	28	140	235	218	233	259	55	180
	ENSMUSG00000033644.6	Piwil2	2.13773	0.981607	13.8298	0.0010579	0.0163816	4	85	4	68	13	30	6	17	11	8	3	11
	ENSMUSG00000033684.15	Qsox1	1.03115	7.45217	9.40806	0.00525524	0.0429289	3094	3819	4401	2798	4485	2745	2346	2535	2202	2267	4002	2574
	ENSMUSG00000033713.13	Foxn3	-0.791728	6.29237	9.31604	0.00544802	0.0438097	86	771	408	511	316	877	1213	1233	1179	1253	362	946
	ENSMUSG00000033765.6	Calm4	7.37504	3.23812	14.642	0.000806987	0.0135966	0	0	0	1	0	464	1	0	0	1	0	0
	ENSMUSG00000033777.5	Tlr13	2.2659	4.88879	20.4256	0.000138563	0.00413141	118	1201	136	620	222	365	56	96	127	167	138	105
	ENSMUSG00000033799.11	Tasor2	1.44565	6.20179	9.90003	0.00434349	0.0386997	792	347	277	551	214	565	322	199	363	385	359	297
	ENSMUSG00000033826.11	Dnah8	-1.17386	3.58606	17.2659	0.000350842	0.00767759	8	27	78	38	24	52	106	91	93	123	108	101
	ENSMUSG00000033880.12	Lgals3bp	3.07338	8.9988	65.5867	2.39071e-08	2.10093e-05	5477	23629	11102	21711	28605	14997	2226	2519	2365	2561	3857	2714
	ENSMUSG00000033885.16	Pxk	0.758407	5.52907	11.7041	0.00222023	0.0262706	242	1337	576	1479	772	1276	686	844	797	853	408	654
	ENSMUSG00000033910.14	Gucy1a1	-1.12498	7.49017	10.6076	0.00332168	0.0332506	163	1651	1158	1288	638	2720	2767	3975	4197	4350	1054	3076
	ENSMUSG00000033967.5	Rnf225	2.74745	2.86522	32.0184	7.70601e-06	0.000543974	44	206	33	252	198	188	32	27	38	38	22	21
	ENSMUSG00000033998.10	Kcnk1	0.718698	3.93609	13.2509	0.00128828	0.0186237	66	367	285	240	277	321	195	241	236	191	136	186
	ENSMUSG00000034116.18	Vav1	1.62752	4.9843	18.2073	0.000263926	0.00636817	159	1090	243	857	650	432	130	194	187	283	328	287
	ENSMUSG00000034192.6	Lsm3	1.80449	4.49798	11.384	0.00249351	0.0280364	608	179	331	196	250	172	219	141	145	152	238	132
	ENSMUSG00000034226.8	Rhov	1.53936	1.03231	21.5673	0.000100799	0.00330655	36	65	45	58	49	47	42	23	17	16	26	23
	ENSMUSG00000034266.7	Batf	1.647	2.81985	28.9827	1.53792e-05	0.000885471	96	160	107	189	208	98	69	52	68	68	79	63
	ENSMUSG00000034329.17	Brip1	1.31621	1.83577	11.5603	0.00233875	0.0270993	18	60	15	53	17	47	19	17	30	29	8	11
	ENSMUSG00000034330.11	Plcg2	1.00119	5.04802	14.2369	0.000922899	0.0149899	184	792	365	777	632	506	211	369	276	404	377	478
	ENSMUSG00000034362.8	Csta1	5.51596	1.93103	10.763	0.00313446	0.0321474	0	1	0	0	0	76	0	0	1	0	0	0
	ENSMUSG00000034394.15	Lif	1.57598	3.53799	9.78793	0.00453488	0.0395461	76	280	143	565	470	293	81	83	83	153	220	157
	ENSMUSG00000034422.15	Parp14	2.42393	8.12431	24.3593	4.79219e-05	0.00196916	694	8009	701	10059	2449	6938	1212	1240	1355	1389	407	935
	ENSMUSG00000034438.17	Gbp8	1.89433	4.07438	13.8382	0.00105491	0.0163698	148	522	31	884	166	452	202	120	159	164	57	95
	ENSMUSG00000034459.9	Ifit1	5.34517	8.04206	88.5495	1.47127e-09	6.40695e-06	4059	9685	2272	15589	10197	11594	252	258	291	386	394	204
	ENSMUSG00000034460.10	Six4	-1.1603	3.19821	10.711	0.00319583	0.0324805	4	91	38	54	18	125	188	167	168	164	56	113
	ENSMUSG00000034487.5	Poglut3	-1.03919	4.96845	9.90894	0.00432867	0.0386502	52	361	192	234	154	608	775	845	816	865	158	513
	ENSMUSG00000034575.14	Tent4a	1.4212	5.31375	22.658	7.49645e-05	0.00270342	170	1000	526	1247	1342	1093	346	473	413	400	354	518
	ENSMUSG00000034595.18	Ppp1r18	0.97793	6.15206	10.6466	0.00327364	0.0329674	1112	1936	1684	1805	2212	1385	907	1207	1016	1028	1885	1325
	ENSMUSG00000034641.3	Cd300ld	1.54989	3.33801	16.094	0.000505149	0.00986487	118	462	77	379	116	184	71	100	132	172	58	103
	ENSMUSG00000034652.13	Cd300a	1.62215	3.91903	24.7878	4.29278e-05	0.0018192	91	600	209	533	420	282	81	106	159	165	177	189
	ENSMUSG00000034686.9	Prr7	1.85162	1.02388	14.5197	0.00084021	0.014004	81	55	47	41	49	29	26	19	18	20	40	25
	ENSMUSG00000034687.9	Fras1	-1.22927	4.08091	14.3579	0.000886499	0.0145639	9	40	40	29	11	50	51	137	127	80	34	97
	ENSMUSG00000034708.13	Grn	1.6354	8.12856	18.9139	0.000214113	0.0055513	4602	9512	5305	9029	11387	5112	2390	3052	2795	3105	5800	3481
	ENSMUSG00000034765.7	Dusp5	1.15593	3.91229	13.8042	0.00106707	0.0164363	155	276	241	365	377	256	119	161	146	188	248	182
	ENSMUSG00000034810.8	Scn7a	-1.43596	8.4228	17.0311	0.000377072	0.00811336	295	1138	1776	1001	796	2774	4011	4175	5030	4960	2716	4361
	ENSMUSG00000034855.14	Cxcl10	8.74731	8.05177	74.1547	7.82376e-09	1.20622e-05	3087	10468	131	25232	10810	11437	19	36	48	35	25	24
	ENSMUSG00000034910.6	Pygo1	-1.00899	3.22137	9.43792	0.0051943	0.0426053	11	70	97	46	38	138	209	194	190	189	64	115
	ENSMUSG00000034932.5	Mrpl54	0.99139	4.1019	9.83651	0.00445083	0.039196	265	281	492	252	377	255	258	197	214	219	311	248
	ENSMUSG00000034947.14	Tmem106a	2.12417	5.18526	40.2615	1.41304e-06	0.000168458	365	1453	393	1494	1223	849	276	254	325	333	277	307
	ENSMUSG00000034959.9	Rubcnl	1.65392	2.51435	17.4782	0.000328825	0.00735729	18	201	22	228	87	82	36	35	47	50	32	52
	ENSMUSG00000034974.14	Dapk3	1.2099	4.94027	11.5444	0.00235225	0.0271277	660	544	940	633	889	457	412	392	425	341	789	421
	ENSMUSG00000034987.5	Hrh2	2.36156	2.28562	18.2508	0.000260517	0.00630864	30	211	20	199	93	89	13	29	31	30	21	36
	ENSMUSG00000035004.4	Igsf6	1.36946	3.58583	10.664	0.00325243	0.032833	56	452	45	356	68	220	61	97	118	167	54	92
	ENSMUSG00000035021.14	Baz1a	0.897722	5.31953	8.92936	0.00634718	0.0479977	209	791	161	695	223	665	279	363	406	430	195	304
	ENSMUSG00000035042.3	Ccl5	2.81059	5.22388	45.8541	5.05722e-07	9.17831e-05	795	1237	337	1719	1114	621	206	195	187	243	240	208
	ENSMUSG00000035049.5	Rrp12	1.18947	3.62824	12.0913	0.00193249	0.0242972	76	346	216	368	377	191	103	140	134	107	226	170
	ENSMUSG00000035062.14	Zc4h2	-0.865937	2.42751	9.3202	0.00543915	0.0438097	7	52	75	33	33	57	117	88	104	96	82	76
	ENSMUSG00000035186.7	Ubd	7.40029	2.54244	27.8096	2.03124e-05	0.00106319	294	66	4	119	101	28	2	1	2	1	2	0
	ENSMUSG00000035202.9	Lars2	4.59106	11.9274	14.3905	0.000876939	0.0144259	285801	10029	19304	8695	24434	9627	7084	9827	6713	6589	11946	7495
	ENSMUSG00000035208.17	Slfn8	4.08152	5.40248	52.4461	1.6701e-07	5.05954e-05	396	1793	87	2251	508	1491	73	58	111	124	58	81
	ENSMUSG00000035258.16	Abi3bp	-1.17144	5.62278	16.0092	0.000518896	0.0100053	115	432	516	332	191	988	1256	1124	1570	1346	587	1166
	ENSMUSG00000035273.15	Hpse	1.69338	3.73314	20.1972	0.000147826	0.00432742	52	344	70	420	185	284	68	95	90	144	53	80
	ENSMUSG00000035275.15	Raver2	-1.41192	5.02294	19.9954	0.000156574	0.00449194	22	290	315	180	181	450	822	849	925	850	281	721
	ENSMUSG00000035299.17	Mid1	1.13746	4.36612	9.91273	0.00432238	0.0386502	121	689	173	979	598	299	276	340	281	299	278	208
	ENSMUSG00000035352.4	Ccl12	7.68693	4.82601	37.4904	2.43397e-06	0.00023778	1771	313	49	379	258	147	4	5	8	6	11	5
	ENSMUSG00000035356.18	Nfkbiz	1.07379	5.05104	9.52944	0.00501231	0.0416163	228	953	143	941	261	687	316	315	354	560	136	371
	ENSMUSG00000035373.3	Ccl7	8.58675	6.36932	48.7619	3.06318e-07	6.92931e-05	3528	1133	49	3448	1942	1076	9	7	9	9	8	17
	ENSMUSG00000035385.6	Ccl2	8.01123	6.18816	52.6786	1.60902e-07	5.03382e-05	2629	1590	50	3920	2035	1217	6	7	15	22	15	15
	ENSMUSG00000035455.13	Fignl1	1.22528	2.19948	10.0016	0.00417768	0.0379535	32	54	22	54	36	56	24	27	29	41	24	12
	ENSMUSG00000035459.19	Stab2	-1.68315	1.17821	16.1224	0.000500648	0.00982293	1	5	21	3	6	11	27	26	30	35	23	44
	ENSMUSG00000035473.11	Galm	-1.06656	2.41245	15.5031	0.000609819	0.011251	4	50	68	35	28	69	120	119	96	130	55	108
	ENSMUSG00000035493.11	Tgfbi	2.41608	7.5817	28.8339	1.59259e-05	0.00090756	1834	8463	1143	5789	3050	2350	692	985	943	1122	909	1165
	ENSMUSG00000035505.15	Cox18	0.945224	2.55332	14.9941	0.000719051	0.0126197	33	170	82	188	120	129	92	96	77	92	55	68
	ENSMUSG00000035517.18	Tdrd7	1.48642	6.1214	22.2426	8.38405e-05	0.00293477	278	2416	555	2599	1218	1942	690	845	783	789	247	637
	ENSMUSG00000035561.6	Aldh1b1	2.43369	3.24506	45.1733	5.70467e-07	0.000100264	192	321	140	382	361	209	111	81	70	56	68	56
	ENSMUSG00000035566.8	Pcdh17	-1.19065	5.24472	19.7602	0.000167479	0.00469195	53	294	176	217	96	411	653	401	650	715	459	587
	ENSMUSG00000035606.9	Ky	-1.26712	1.61066	16.0246	0.000516366	0.0099833	5	26	51	24	17	64	70	80	99	98	76	110
	ENSMUSG00000035673.11	Sbno2	1.52451	7.1426	15.6106	0.000589149	0.0109788	2216	3124	2060	4465	5148	2311	1073	1412	1323	1508	2714	1825
	ENSMUSG00000035678.9	Tnfsf9	1.40456	2.09266	21.725	9.65291e-05	0.00319791	43	97	46	150	133	146	48	60	52	61	44	47
	ENSMUSG00000035692.8	Isg15	5.93421	7.59981	73.9993	7.97676e-09	1.20622e-05	3193	6531	1450	11580	11740	6651	155	135	139	178	210	118
	ENSMUSG00000035711.6	Dok3	1.10921	4.47823	10.4592	0.00351197	0.0343322	391	602	334	590	555	284	159	256	305	360	477	394
	ENSMUSG00000035847.16	Ids	-1.1412	6.6175	11.5667	0.00233327	0.0270546	169	1172	539	778	349	1900	2274	2514	2948	2735	483	2066
	ENSMUSG00000035852.12	Misp	3.31321	4.68087	46.1716	4.78289e-07	8.9198e-05	794	489	261	778	1239	583	90	95	104	123	188	103
	ENSMUSG00000035860.10	Cdhr3	-0.972296	4.31526	9.25403	0.00558229	0.0445969	20	317	328	148	87	404	556	589	620	512	249	394
	ENSMUSG00000035878.14	Hykk	-1.20835	3.24876	13.7779	0.00107662	0.0165223	9	52	73	53	27	148	199	221	224	157	55	134
	ENSMUSG00000035910.16	Dcdc2a	-2.14644	2.01757	16.6804	0.000420319	0.00876115	0	17	30	7	1	52	107	90	110	123	39	71
	ENSMUSG00000035919.17	Bbs9	-0.953833	4.36431	14.2395	0.000922103	0.0149899	12	137	102	89	66	162	253	259	244	266	89	202
	ENSMUSG00000035929.12	H2-Q4	1.85848	8.44748	42.1177	9.94856e-07	0.000140772	2912	15397	5904	16531	15430	9306	4187	3900	3597	4042	3627	3910
	ENSMUSG00000035936.7	Aldh5a1	-1.25667	3.0319	16.9529	0.000386277	0.00824766	7	96	89	49	45	114	256	197	195	216	69	195
	ENSMUSG00000036019.9	Tmtc2	-0.816177	5.45116	10.6285	0.00329587	0.0330716	103	374	520	476	253	929	950	1143	1163	1006	607	795
	ENSMUSG00000036067.13	Slc2a6	3.38462	3.86152	39.8804	1.52054e-06	0.000176309	518	246	157	404	495	215	28	40	56	55	111	66
	ENSMUSG00000036144.7	Meox2	-0.882235	3.83971	9.70336	0.00468535	0.0402217	43	168	208	122	104	239	375	301	369	432	265	286
	ENSMUSG00000036242.16	Armh4	-1.28523	2.28049	12.3785	0.00174544	0.0227502	2	39	58	11	26	67	102	94	112	110	69	86
	ENSMUSG00000036295.6	Lrrn3	-1.26592	3.60056	13.1608	0.00132883	0.0189636	18	42	161	42	35	106	192	140	217	217	229	177
	ENSMUSG00000036298.11	Slc2a13	-0.953928	2.80085	11.6543	0.00226049	0.0266174	8	54	63	22	28	93	80	108	129	134	82	86
	ENSMUSG00000036306.14	Lzts1	-1.03967	2.93	11.9285	0.00204824	0.0250994	10	59	141	46	94	80	126	192	180	154	244	158
	ENSMUSG00000036334.13	Igsf10	-1.24207	5.04407	20.6948	0.000128445	0.00387998	39	120	271	140	101	338	546	392	512	645	370	415
	ENSMUSG00000036362.3	P2ry13	1.73456	3.21993	20.8873	0.000121706	0.00376066	34	303	59	220	117	153	17	62	60	69	63	59
	ENSMUSG00000036381.14	P2ry14	1.08303	4.37098	17.1217	0.000366706	0.00794148	85	385	250	418	293	299	160	153	144	190	246	139
	ENSMUSG00000036395.16	Glb1l2	-1.55697	4.50134	17.8478	0.000293991	0.00685495	9	169	229	81	89	328	526	617	540	554	177	603
	ENSMUSG00000036398.14	Ppp1r11	1.44979	5.4532	12.2254	0.0018426	0.0236052	1193	539	962	637	782	503	579	451	511	431	648	491
	ENSMUSG00000036412.6	Arsi	2.74629	2.43735	34.72	4.30207e-06	0.000348698	94	122	51	237	285	148	25	29	28	37	44	38
	ENSMUSG00000036430.9	Tbcc	0.97676	3.55998	9.39636	0.00527934	0.0430277	203	250	344	211	347	171	193	182	143	187	306	142
	ENSMUSG00000036437.7	Npy1r	-1.4415	1.65983	11.9908	0.00200307	0.0247193	4	22	23	29	15	75	114	135	112	89	14	85
	ENSMUSG00000036469.17	Marchf1	1.23884	4.43767	11.5942	0.00231019	0.0269582	150	471	110	320	109	255	88	96	143	220	141	156
	ENSMUSG00000036528.17	Ppfibp2	-0.703944	4.97987	8.83535	0.0065896	0.0490533	41	339	267	243	170	423	498	590	557	541	212	498
	ENSMUSG00000036564.18	Ndrg4	-1.03072	2.27961	9.69018	0.00470929	0.0403443	7	30	98	24	63	74	142	137	143	98	107	99
	ENSMUSG00000036585.17	Fgf1	-1.66651	6.75338	12.3102	0.00178804	0.0231254	64	969	1000	538	531	2372	3572	4126	4274	3872	914	2819
	ENSMUSG00000036591.17	Arhgap21	-0.816545	6.28974	9.11142	0.00590506	0.046138	110	873	482	665	268	1136	1485	1373	1508	1471	513	1109
	ENSMUSG00000036617.18	Etl4	-1.07327	5.64955	10.1113	0.00400647	0.0370205	79	502	172	368	133	822	877	1101	1103	1098	235	887
	ENSMUSG00000036667.15	Tcaf1	-0.867051	5.37632	9.0121	0.00614192	0.0471502	86	423	361	332	232	641	780	922	933	929	336	767
	ENSMUSG00000036731.8	Cysrt1	3.99284	1.39686	10.4104	0.00357715	0.0347222	0	3	2	0	3	140	2	1	1	1	3	1
	ENSMUSG00000036781.14	Rps27l	1.90191	5.85154	10.647	0.0032731	0.0329674	1573	459	900	435	650	410	481	381	351	367	560	348
	ENSMUSG00000036782.14	Klhl13	-1.02526	4.01208	19.0458	0.000206003	0.00540822	19	96	142	80	75	160	283	262	271	250	149	198
	ENSMUSG00000036853.6	Mcoln3	-0.942691	2.45783	12.1255	0.00190912	0.0241445	7	41	52	23	26	74	55	108	114	106	44	92
	ENSMUSG00000036854.15	Hspb6	0.736053	3.47384	9.51288	0.0050447	0.04174	56	252	195	300	256	519	238	195	196	161	186	174
	ENSMUSG00000036864.17	Proser3	-0.793224	2.13148	8.86194	0.00652001	0.0488392	6	67	82	61	50	78	90	114	119	125	105	152
	ENSMUSG00000036887.6	C1qa	1.99017	6.04008	26.0155	3.14926e-05	0.00149384	1133	1139	1598	1027	1601	1028	304	432	447	449	781	497
	ENSMUSG00000036896.6	C1qc	1.72542	5.82663	21.5348	0.000101705	0.00331365	667	1055	1381	1070	1446	976	276	428	468	402	751	471
	ENSMUSG00000036905.9	C1qb	2.03103	6.09941	28.5291	1.71126e-05	0.000949266	849	1365	1534	1485	1786	1108	337	411	404	478	680	518
	ENSMUSG00000036908.18	Unc93b1	1.37029	6.58304	19.2703	0.000192947	0.00513	1433	2403	1836	2799	3263	1618	800	1049	1049	1338	1937	1276
	ENSMUSG00000036912.19	Piwil4	1.52239	2.53946	17.1733	0.000360942	0.00785743	30	275	48	192	111	150	53	77	96	60	16	52
	ENSMUSG00000036923.13	Stox1	-0.813501	2.20868	11.3313	0.0025419	0.0283894	5	46	51	34	18	65	90	84	69	87	59	67
	ENSMUSG00000036931.16	Nfkbid	1.34091	2.60204	18.042	0.000277307	0.00661457	67	180	113	169	177	111	42	55	84	69	93	96
	ENSMUSG00000036962.13	Cfap221	-0.98434	0.869407	9.35124	0.00537338	0.0434476	3	19	15	18	4	26	40	43	37	42	27	18
	ENSMUSG00000036964.15	Trim17	1.4444	2.05693	13.0059	0.00140182	0.0197354	5	90	16	103	41	38	28	23	18	20	18	24
	ENSMUSG00000036977.9	Anapc10	1.89965	4.02914	10.257	0.00379067	0.0358522	484	103	168	110	125	117	118	78	125	128	140	92
	ENSMUSG00000036986.17	Pml	2.15307	6.6996	34.8319	4.20194e-06	0.000342715	881	3490	1314	4565	5139	3032	673	758	774	923	1267	953
	ENSMUSG00000036995.8	Asap3	1.36214	4.64659	23.1309	6.60847e-05	0.00246849	251	577	383	911	1021	614	274	314	284	287	438	362
	ENSMUSG00000037016.12	Frem2	-1.2412	2.04621	10.3601	0.00364568	0.0350443	2	4	8	6	3	19	18	23	24	33	11	16
	ENSMUSG00000037060.4	Cavin3	0.936933	5.49416	16.393	0.000459783	0.00927173	527	856	1258	901	1374	859	797	633	594	605	886	673
	ENSMUSG00000037095.9	Lrg1	1.83693	6.7114	19.3525	0.000188396	0.0050612	3048	2338	1774	2286	4708	1786	1217	1005	916	1196	1939	1239
	ENSMUSG00000037202.7	Prf1	1.98669	3.72294	50.7494	2.19994e-07	6.02172e-05	90	377	250	533	515	301	64	122	112	140	110	124
	ENSMUSG00000037206.16	Islr	0.848197	4.65138	10.6919	0.0032187	0.0326504	293	514	835	606	992	517	566	342	399	446	598	486
	ENSMUSG00000037211.13	Spry1	-0.745908	5.95127	9.29286	0.00549779	0.0440906	128	787	1422	589	1067	977	1440	1691	1585	1718	1584	1958
	ENSMUSG00000037242.9	Clic4	0.987216	9.56119	9.68097	0.00472611	0.0404176	4257	29798	7633	35098	14388	23916	13579	15513	14373	13323	4645	11576
	ENSMUSG00000037259.16	Dzank1	-1.23955	2.79225	16.3815	0.000461444	0.00928281	8	58	39	38	13	89	123	142	171	137	46	81
	ENSMUSG00000037316.10	Bag4	-0.771682	3.9456	10.1318	0.00397519	0.036868	18	149	88	76	64	195	217	229	230	238	122	173
	ENSMUSG00000037321.18	Tap1	3.21088	8.07857	51.8705	1.83246e-07	5.27528e-05	7039	7705	3018	9834	12005	5194	1004	1060	1061	1278	2051	1251
	ENSMUSG00000037344.15	Slc12a9	1.22873	4.59445	10.3643	0.00363991	0.0350291	675	428	474	489	585	351	310	311	310	372	524	411
	ENSMUSG00000037358.7	Dipk2b	-0.965042	2.43302	10.1524	0.00394423	0.036722	6	26	27	21	20	50	62	69	71	89	25	50
	ENSMUSG00000037361.9	Sf3b6	1.87973	5.78661	10.8025	0.00308872	0.0318544	1629	456	779	438	523	392	442	346	400	360	568	383
	ENSMUSG00000037405.9	Icam1	1.04623	9.15182	11.3107	0.00256113	0.0284709	4937	12700	11925	15872	20671	10106	6107	7378	7166	7727	12046	8629
	ENSMUSG00000037411.11	Serpine1	2.05995	6.50267	29.2814	1.43424e-05	0.000840261	807	2697	809	4640	3557	2267	871	717	865	561	584	1103
	ENSMUSG00000037443.14	Cep85	1.59695	5.96209	16.4324	0.000454138	0.00920235	398	3904	485	2549	1139	1291	395	1027	1025	524	412	687
	ENSMUSG00000037447.17	Arid5a	1.45321	5.7644	17.1995	0.000358056	0.00781497	626	1148	612	1730	2144	904	571	660	624	417	775	648
	ENSMUSG00000037492.17	Zmat4	-1.68186	0.994823	10.9955	0.00287556	0.0306206	0	2	5	5	5	26	16	22	41	41	19	27
	ENSMUSG00000037541.23	Shank2	-1.1758	3.3528	15.2128	0.000669708	0.0120109	12	138	105	73	53	176	202	310	258	263	173	266
	ENSMUSG00000037573.6	Tob1	-1.10035	4.69351	9.78818	0.00453444	0.0395461	28	374	198	287	121	555	747	826	839	798	208	494
	ENSMUSG00000037580.11	Gch1	1.68995	4.68714	49.0541	2.916e-07	6.85185e-05	266	679	297	878	785	674	258	275	280	277	167	265
	ENSMUSG00000037610.16	Kcnmb2	-1.13509	2.27288	13.9096	0.00102983	0.0161265	11	55	84	19	19	63	133	101	134	147	78	81
	ENSMUSG00000037624.16	Kcnk2	-1.03774	3.8581	10.5835	0.00335185	0.0334125	23	173	355	77	109	343	596	494	501	430	229	314
	ENSMUSG00000037628.11	Cdkn3	2.54369	1.02421	12.0604	0.00195393	0.0243813	59	19	16	7	7	6	6	2	8	15	7	5
	ENSMUSG00000037661.15	Gpr160	0.696409	2.36123	9.07794	0.00598376	0.0464764	10	83	60	60	46	70	43	42	39	58	24	43
	ENSMUSG00000037681.14	Esyt3	-1.19802	3.24572	20.6111	0.000131505	0.00394916	11	133	101	88	43	145	235	247	244	271	136	275
	ENSMUSG00000037686.7	Aspg	1.81218	2.26674	17.3971	0.000337054	0.00746392	82	153	60	157	161	108	37	38	45	52	74	50
	ENSMUSG00000037731.6	Themis2	2.43463	5.48924	36.6997	2.85574e-06	0.000266381	337	2300	282	2354	1334	1180	137	300	335	416	272	383
	ENSMUSG00000037736.21	Limch1	-1.55777	8.73036	13.3198	0.0012582	0.0183798	363	3374	3720	1816	1628	6377	11374	11797	12017	11254	3585	8654
	ENSMUSG00000037754.14	Ppp1r16b	-0.892491	6.599	10.4737	0.00349283	0.0342051	100	1235	1360	1210	1199	1655	2293	2704	2448	2548	1677	3005
	ENSMUSG00000037816.11	Fbxw17	1.36282	4.14614	28.4063	1.76179e-05	0.000964477	88	550	256	656	687	475	201	242	203	205	223	245
	ENSMUSG00000037820.16	Tgm2	0.877404	9.30179	9.01526	0.00613422	0.0471127	4882	16557	16853	16476	24258	11023	8121	9698	9067	9327	15732	11472
	ENSMUSG00000037847.15	Nmrk1	-0.988625	1.61275	9.57481	0.00492466	0.0411639	6	33	13	26	12	39	68	74	69	50	13	50
	ENSMUSG00000037849.9	Ifi206	3.49307	5.12611	35.3305	3.78565e-06	0.000317633	377	1599	72	2004	414	1485	103	79	132	174	49	159
	ENSMUSG00000037852.9	Cpe	-1.06957	4.35464	13.9297	0.00102288	0.0161119	27	163	309	172	155	387	631	597	583	456	253	474
	ENSMUSG00000037872.6	Ackr1	2.55387	0.967543	19.3329	0.000189473	0.0050618	27	59	6	80	73	38	15	7	11	5	16	13
	ENSMUSG00000037921.16	Ddx60	3.19552	5.68707	31.4616	8.7214e-06	0.000589559	339	1074	78	1029	288	859	80	81	109	155	54	80
	ENSMUSG00000037966.16	Ninj1	1.91988	5.02547	18.3243	0.000254869	0.00624898	1038	448	740	494	725	352	271	308	297	268	450	293
	ENSMUSG00000037973.7	Itprid1	-1.66259	3.02238	23.5931	5.84973e-05	0.00226095	3	47	81	30	23	88	185	178	192	167	130	138
	ENSMUSG00000037974.17	Muc5ac	2.70664	3.0909	23.3323	6.26548e-05	0.00237761	38	573	47	75	210	201	34	40	34	45	21	41
	ENSMUSG00000037990.19	Sh3rf3	-1.60457	2.85927	19.5748	0.000176662	0.00485952	3	50	70	47	69	132	195	263	271	254	65	278
	ENSMUSG00000037997.13	Parp11	1.94888	5.22936	20.0606	0.000153688	0.00443967	171	934	122	1516	585	1018	238	273	321	293	95	214
	ENSMUSG00000038034.16	Igsf8	1.37114	5.34701	9.7401	0.00461932	0.039901	1217	654	901	604	993	632	444	504	473	476	949	605
	ENSMUSG00000038037.6	Socs1	4.51124	5.02013	33.7569	5.27848e-06	0.000402442	1806	483	120	853	1121	365	77	46	42	106	141	46
	ENSMUSG00000038042.12	Ptpdc1	-1.45192	3.1194	14.98	0.000722355	0.0126197	3	91	54	76	32	123	237	209	256	257	64	187
	ENSMUSG00000038065.14	Mturn	-1.87429	4.97887	15.6728	0.00057754	0.0108108	11	120	364	65	121	409	771	918	799	710	409	865
	ENSMUSG00000038085.14	Cnbd2	1.38486	3.02281	13.1536	0.00133214	0.0189784	193	160	160	170	111	88	108	77	139	77	96	82
	ENSMUSG00000038094.16	Atp13a4	-1.01679	1.99762	10.7238	0.00318061	0.0324001	3	31	37	24	14	47	58	77	76	95	25	49
	ENSMUSG00000038119.16	Cdon	-0.948181	4.53975	13.4507	0.00120313	0.0177933	24	154	142	117	66	259	324	363	345	312	130	288
	ENSMUSG00000038168.6	P3h2	-1.49089	2.67882	22.5588	7.69886e-05	0.00275136	10	52	68	40	32	103	139	206	230	217	58	192
	ENSMUSG00000038175.11	Mylip	-1.01468	4.5552	15.14	0.000685714	0.0121802	34	260	224	246	129	388	514	606	570	699	205	509
	ENSMUSG00000038179.14	Slamf7	2.71216	4.62501	30.5112	1.08056e-05	0.000683412	300	975	90	742	303	385	74	106	95	166	84	91
	ENSMUSG00000038213.8	Tapbpl	1.32726	5.2903	20.1124	0.000151434	0.00438975	157	1589	567	1923	1399	1121	539	643	557	558	398	613
	ENSMUSG00000038233.11	Gask1a	-1.31798	2.55326	11.3163	0.00255586	0.0284501	4	37	84	31	57	75	168	134	120	151	98	179
	ENSMUSG00000038253.7	Hoxa5	-0.940548	4.31304	11.4725	0.00241443	0.0275061	68	234	461	183	188	375	728	583	556	762	398	550
	ENSMUSG00000038264.9	Sema7a	1.38093	6.76905	17.2706	0.000350335	0.00767759	1331	4553	2459	3258	3683	1892	1150	1679	1270	1172	2187	1440
	ENSMUSG00000038291.17	Snx25	-0.708024	6.26371	8.89076	0.00644553	0.0485435	158	761	716	628	435	1303	1136	1770	1521	1598	526	1446
	ENSMUSG00000038301.16	Snx10	1.29817	5.22409	15.5445	0.000601768	0.011127	223	854	246	851	391	601	244	252	306	339	328	237
	ENSMUSG00000038305.16	Spats2l	0.922729	4.46782	11.8283	0.00212311	0.0255939	79	526	211	805	369	671	312	317	291	349	194	261
	ENSMUSG00000038347.16	Tcte2	-1.09154	1.27765	14.5191	0.000840388	0.014004	5	16	23	15	7	16	37	43	39	38	29	37
	ENSMUSG00000038349.11	Plcl1	-0.967102	3.82347	9.07192	0.00599804	0.0465378	15	137	61	114	41	196	243	281	262	251	66	219
	ENSMUSG00000038352.16	Arl5c	1.08634	3.0966	12.6282	0.00159878	0.021338	60	168	109	231	183	132	67	85	90	107	112	94
	ENSMUSG00000038421.14	Fcrla	-1.05154	2.39252	9.36078	0.00535334	0.0433906	4	57	50	41	26	51	84	54	84	141	68	135
	ENSMUSG00000038453.18	Srcin1	-0.791362	3.60196	10.3559	0.0036514	0.0350677	41	196	271	133	179	275	274	421	363	381	417	440
	ENSMUSG00000038467.16	Chmp4b	1.39306	7.21355	42.7454	8.85568e-07	0.000135654	1807	4625	3246	5118	5170	3612	2023	2045	1853	1885	2309	2091
	ENSMUSG00000038473.15	Nos1ap	-0.897379	2.07637	9.64908	0.00478482	0.0406783	8	28	50	15	35	44	45	77	68	61	90	73
	ENSMUSG00000038481.14	Cdk19	-0.74027	5.57779	9.31847	0.00544284	0.0438097	59	521	382	459	229	717	769	901	903	987	366	772
	ENSMUSG00000038507.7	Parp12	2.22109	6.96801	47.8942	3.54976e-07	7.59876e-05	759	4662	1155	5266	3923	3957	792	982	970	994	618	1002
	ENSMUSG00000038508.8	Gdf15	2.61531	1.60679	27.1495	2.38238e-05	0.00119815	102	99	30	124	97	50	28	25	10	17	33	23
	ENSMUSG00000038510.13	Rpf2	2.09411	3.68023	13.4867	0.00118843	0.0176592	445	131	137	168	135	122	111	77	93	105	125	69
	ENSMUSG00000038642.11	Ctss	1.95613	8.21843	23.0572	6.73887e-05	0.00251158	1650	8874	2706	7513	4466	4193	970	1459	1525	1914	2289	1590
	ENSMUSG00000038650.16	Rnh1	0.96973	7.11196	11.6786	0.00224077	0.0264764	1589	2774	3236	2549	3661	2018	1603	1762	1652	1639	2760	1983
	ENSMUSG00000038690.16	Atp5j2	1.66918	6.39027	9.2303	0.00563463	0.044837	2530	575	1524	595	1006	685	944	647	631	666	1094	643
	ENSMUSG00000038718.16	Pbx3	-0.718934	4.29887	12.0689	0.00194798	0.0243813	36	191	231	142	132	295	386	405	376	422	153	320
	ENSMUSG00000038725.14	Pkhd1l1	-1.14386	5.22592	14.1022	0.000965381	0.0155289	12	89	66	42	15	83	59	182	175	144	89	174
	ENSMUSG00000038738.16	Shank1	-1.14474	0.972852	10.1583	0.0039354	0.0366886	6	22	23	23	27	26	27	46	60	62	79	81
	ENSMUSG00000038751.6	Ptk6	1.76278	0.843262	10.7829	0.00311134	0.0319693	4	48	3	61	15	45	10	16	15	7	4	11
	ENSMUSG00000038774.10	Ascc3	1.75935	6.60024	26.4912	2.7991e-05	0.00135468	450	1121	317	1330	480	902	283	283	405	337	313	287
	ENSMUSG00000038816.15	Ctnnal1	-0.964248	3.95375	12.9701	0.00141931	0.0198146	16	144	112	89	61	215	226	319	315	303	97	219
	ENSMUSG00000038866.16	Zcchc2	1.21646	5.50446	14.1597	0.000946997	0.0153217	180	1249	245	1368	511	1263	420	539	531	486	149	459
	ENSMUSG00000038886.11	Man2a2	-1.18737	5.87595	18.4411	0.000246169	0.00608031	115	890	744	477	520	927	1406	1885	1826	1765	1048	2128
	ENSMUSG00000038910.8	Plcl2	0.9374	4.13916	10.2314	0.00382767	0.0360466	79	335	90	325	138	221	121	141	142	202	84	135
	ENSMUSG00000038963.16	Slco4a1	0.955837	1.96362	10.9539	0.00292012	0.0308738	29	82	96	67	128	77	44	36	53	48	84	55
	ENSMUSG00000039070.6	Cpa4	5.06682	1.38675	9.58999	0.00489572	0.0411188	0	0	0	1	0	87	1	0	0	0	1	0
	ENSMUSG00000039116.8	Adgrg6	-0.822312	6.47748	13.6962	0.00110679	0.0168303	117	782	799	719	442	1142	1431	1740	1753	1588	820	1142
	ENSMUSG00000039159.17	Ube2h	-0.69673	6.46758	11.0995	0.00276739	0.0298303	194	1312	1443	1055	1036	1796	2228	2380	2399	2386	1350	2542
	ENSMUSG00000039166.17	Akap7	-0.955576	4.6543	11.8148	0.00213343	0.0256457	30	242	210	206	109	358	479	472	524	559	224	408
	ENSMUSG00000039196.3	Orm1	2.49083	1.84234	28.5631	1.69757e-05	0.00094671	44	108	46	70	60	39	35	15	6	15	13	10
	ENSMUSG00000039208.16	Metrnl	1.54445	4.40581	25.0833	3.98138e-05	0.00175243	275	486	400	642	630	362	159	194	198	199	385	210
	ENSMUSG00000039220.17	Ppp1r10	0.864154	6.1901	8.84528	0.00656351	0.0489901	362	1611	903	2184	1724	1139	688	1091	943	836	936	1097
	ENSMUSG00000039221.11	Rpl22l1	1.94675	6.26105	9.48143	0.00510689	0.0421085	2711	404	1231	430	729	576	694	450	508	534	921	580
	ENSMUSG00000039232.13	Stx11	1.57902	4.87458	22.607	7.59984e-05	0.00272892	221	997	175	1474	642	669	302	337	324	409	164	310
	ENSMUSG00000039236.19	Isg20	2.59483	6.07206	42.5151	9.24077e-07	0.000137886	691	2408	842	3907	3360	1996	510	446	431	457	601	421
	ENSMUSG00000039269.6	2300002M23Rik	8.1709	2.65424	11.2429	0.0033045	0.0331184	0	0	0	0	0	238	0	0	0	0	0	0
	ENSMUSG00000039285.13	Azi2	1.16123	6.21721	14.9201	0.000736624	0.0127797	620	1794	512	2030	826	1762	893	806	942	952	396	646
	ENSMUSG00000039357.3	Fut11	-0.719538	4.75669	10.1507	0.00394673	0.036722	56	336	289	234	178	468	549	648	617	634	212	476
	ENSMUSG00000039364.14	Sectm1b	5.00882	0.817328	56.0374	9.50945e-08	3.87267e-05	27	116	7	79	54	76	6	0	1	1	2	4
	ENSMUSG00000039382.13	Wdr45	-0.847578	4.9842	9.13979	0.00583925	0.0458382	36	335	684	239	335	511	800	793	695	723	675	760
	ENSMUSG00000039485.9	Tspyl4	-0.955914	4.38445	11.2648	0.00260447	0.0287072	32	223	262	190	122	336	414	550	507	560	202	469
	ENSMUSG00000039501.15	Znfx1	2.53142	8.20395	48.9759	2.95462e-07	6.85185e-05	1731	11269	2844	13462	13026	8678	1518	2013	1857	1696	1982	2032
	ENSMUSG00000039519.7	Cyp7b1	1.81891	3.2283	17.7628	0.000301626	0.00693699	78	261	42	272	87	87	57	50	61	64	46	51
	ENSMUSG00000039531.9	Zup1	1.86859	5.07881	19.4936	0.000180856	0.00493447	267	565	83	657	199	469	137	137	165	213	94	156
	ENSMUSG00000039601.17	Rcan2	-1.3232	3.71955	17.9975	0.000281035	0.00665593	24	150	116	122	70	276	413	505	486	458	116	312
	ENSMUSG00000039616.11	Mocos	1.08453	4.09315	21.1093	0.000114403	0.00359058	108	363	331	382	484	419	204	209	193	164	283	201
	ENSMUSG00000039617.9	Gm7488	0.670604	2.66665	10.0061	0.00417054	0.0379485	38	117	123	105	106	84	77	79	76	82	91	67
	ENSMUSG00000039633.8	Lonrf1	-0.99182	2.44923	9.71853	0.00465797	0.0400918	9	67	37	60	31	125	108	164	147	140	54	171
	ENSMUSG00000039672.13	Kcne2	-1.44737	3.46432	12.8011	0.00150508	0.0205497	10	71	115	57	54	201	205	388	321	381	108	222
	ENSMUSG00000039678.13	Tbc1d13	1.30053	5.95846	9.4046	0.00526236	0.0429451	1841	922	1347	893	1463	790	633	808	742	787	1516	873
	ENSMUSG00000039682.13	Lap3	1.43634	5.30348	25.679	3.42556e-05	0.00158001	164	1119	365	1447	729	1094	437	438	406	462	181	345
	ENSMUSG00000039697.17	Ncoa7	1.11793	4.99787	9.50825	0.00505381	0.0417806	297	595	144	707	243	580	312	220	352	387	197	256
	ENSMUSG00000039699.15	Batf2	2.97321	3.93627	57.0999	8.08969e-08	3.87267e-05	211	490	134	898	975	457	87	95	99	66	116	86
	ENSMUSG00000039763.11	Dnajc28	-1.23407	2.56737	18.3997	0.000249216	0.00613235	3	32	37	21	19	74	92	98	92	112	52	69
	ENSMUSG00000039765.16	Cc2d2a	-1.27688	4.31901	15.545	0.00060167	0.011127	16	199	98	110	48	220	362	370	436	431	122	265
	ENSMUSG00000039853.19	Trim14	1.88087	3.49329	38.4787	1.99917e-06	0.000209642	137	366	186	354	430	320	78	112	99	108	145	116
	ENSMUSG00000039865.9	Slc44a3	-0.858019	4.5581	9.16824	0.00577408	0.0454121	40	228	420	121	183	423	505	569	552	571	305	531
	ENSMUSG00000039873.5	Neurl2	-1.0128	1.42506	9.52613	0.00501876	0.0416246	4	27	55	20	40	59	61	74	76	79	110	88
	ENSMUSG00000039883.6	Lrrc17	-1.68704	2.48273	11.8884	0.00207787	0.0253242	3	20	117	7	29	81	208	154	144	197	101	144
	ENSMUSG00000039899.6	Fgl2	1.93444	6.48549	20.6546	0.000129904	0.00391518	1020	3063	475	2524	1065	2056	680	611	743	802	387	572
	ENSMUSG00000039908.15	Slc26a11	-0.944758	2.84057	13.2724	0.00127884	0.0185355	12	105	131	69	106	74	169	223	167	187	205	206
	ENSMUSG00000039911.14	Spsb1	0.83948	4.7346	9.55423	0.00496421	0.0413611	150	900	578	748	704	607	412	522	433	349	417	445
	ENSMUSG00000039942.16	Ptger4	1.54353	3.44842	26.3053	2.93069e-05	0.0014102	69	334	80	332	140	195	77	92	103	115	48	85
	ENSMUSG00000039976.5	Tbc1d16	-1.24162	5.30555	10.361	0.00364441	0.0350443	58	326	1184	185	462	446	707	1107	1010	1098	1949	1344
	ENSMUSG00000039981.7	Zc3h12d	1.15236	2.8047	9.03388	0.0060891	0.0469384	50	233	45	219	107	122	43	46	63	116	72	120
	ENSMUSG00000039994.16	Timeless	0.893547	4.07306	12.0408	0.0019676	0.024426	72	520	204	674	467	541	279	302	255	356	175	287
	ENSMUSG00000039997.17	Ifi203	2.33694	7.08914	24.309	4.85487e-05	0.00198041	2582	3293	663	5217	1668	5132	897	635	1119	1354	702	894
	ENSMUSG00000040003.19	Magi2	-1.10544	2.08195	12.0971	0.00192851	0.0242888	10	33	31	24	6	68	71	93	90	96	36	76
	ENSMUSG00000040010.11	Slc7a5	1.88665	4.03893	22.102	8.70982e-05	0.00299138	229	677	284	482	602	283	94	133	159	129	269	170
	ENSMUSG00000040026.9	Saa3	8.83014	7.32302	49.2571	2.81826e-07	6.85185e-05	6916	5654	51	6101	4278	757	25	12	14	15	17	20
	ENSMUSG00000040033.17	Stat2	2.67092	7.52534	45.5405	5.34499e-07	9.59627e-05	895	8494	1501	9968	6644	6696	1016	1290	1236	1237	628	1243
	ENSMUSG00000040133.3	Gpr176	1.76184	0.9203	12.7449	0.00153487	0.0207311	12	68	26	42	50	29	7	14	14	13	13	25
	ENSMUSG00000040147.15	Maob	-0.938449	4.59332	10.105	0.00401606	0.0370681	30	268	380	255	178	464	705	675	658	659	352	476
	ENSMUSG00000040151.10	Hs2st1	-1.03921	6.73299	11.742	0.0021901	0.0260871	155	952	1503	783	787	2140	2971	3015	3067	2998	1028	2213
	ENSMUSG00000040154.12	Wfdc5	4.76865	0.551707	9.69766	0.00469569	0.0402691	0	0	0	0	0	97	1	0	0	1	0	1
	ENSMUSG00000040204.7	Pclaf	1.26818	2.18422	15.5142	0.000607661	0.0112236	36	85	56	75	43	88	29	40	27	59	32	30
	ENSMUSG00000040209.13	Zfp704	-1.1553	6.38411	15.2591	0.000659747	0.0118961	69	435	310	312	145	653	977	1148	1050	1000	307	700
	ENSMUSG00000040212.13	Emp3	1.00582	5.09801	11.532	0.00236285	0.0271711	463	640	807	651	851	519	483	414	403	428	656	465
	ENSMUSG00000040234.17	Tm7sf3	-0.821108	4.82578	11.4025	0.00247672	0.0279418	34	391	449	302	256	531	778	777	713	744	358	682
	ENSMUSG00000040253.16	Gbp7	2.5622	7.0251	31.0692	9.52372e-06	0.000623598	1780	3128	515	4818	1181	4681	840	432	815	849	402	594
	ENSMUSG00000040265.17	Dnm3	-0.885704	3.80375	9.72169	0.00465229	0.0400822	11	90	127	78	54	157	206	219	233	209	92	171
	ENSMUSG00000040272.15	Accs	-0.843293	2.7999	9.76894	0.00456819	0.039706	10	113	81	67	69	94	127	165	159	184	119	183
	ENSMUSG00000040296.16	Ddx58	2.28136	7.11221	21.2298	0.00011064	0.00351207	529	5581	364	5939	1614	4401	787	977	992	1093	187	640
	ENSMUSG00000040328.17	Olfr56	3.75856	3.97604	32.8575	6.41017e-06	0.000473586	163	772	54	1011	394	576	61	33	55	59	50	27
	ENSMUSG00000040428.20	Plekha4	2.53523	4.18987	49.4882	2.71129e-07	6.75677e-05	205	785	212	1006	1023	652	140	137	119	128	184	166
	ENSMUSG00000040483.16	Xaf1	2.71116	6.00479	57.9994	7.06668e-08	3.87267e-05	470	2915	709	3303	1562	2520	396	379	451	421	266	295
	ENSMUSG00000040528.16	Milr1	2.03807	2.53063	22.4802	7.86322e-05	0.00278752	51	187	39	159	67	85	23	41	36	32	35	28
	ENSMUSG00000040537.18	Adam22	-1.11758	4.26502	13.1908	0.00131517	0.0188715	15	87	70	52	34	145	158	226	225	227	63	167
	ENSMUSG00000040543.17	Pitpnm3	-1.26353	5.20244	13.8285	0.00105836	0.0163816	71	256	1064	197	449	569	909	1202	1129	1219	1509	1353
	ENSMUSG00000040552.9	C3ar1	3.52352	5.31473	27.0849	2.42012e-05	0.00121348	196	1227	40	796	249	232	34	47	63	85	45	47
	ENSMUSG00000040557.15	Mettl27	-1.303	2.42111	14.6787	0.000797284	0.0134876	13	73	97	34	35	72	177	176	165	167	131	159
	ENSMUSG00000040613.15	Apobec1	1.7807	4.86949	20.1962	0.000147868	0.00432742	126	1155	159	832	325	464	147	193	190	286	125	183
	ENSMUSG00000040616.4	Tmem51	1.09268	4.12922	15.7161	0.000569594	0.010698	229	402	420	381	576	284	202	237	210	233	385	249
	ENSMUSG00000040653.7	Ppp1r14c	-0.731743	5.63185	9.76585	0.00457364	0.0397302	85	592	872	409	395	945	931	1327	1188	1236	795	959
	ENSMUSG00000040659.4	Efhd2	1.40275	6.87481	17.4821	0.000328433	0.00735729	2594	3107	2994	2545	3427	1941	1417	1458	1385	1430	2464	1647
	ENSMUSG00000040675.18	Mthfd1l	1.00613	2.61042	12.6969	0.00156083	0.0209326	23	168	74	127	95	98	58	69	79	59	32	70
	ENSMUSG00000040715.13	Rsc1a1	4.01026	3.68434	23.5307	5.94641e-05	0.00228086	31	249	23	203	71	89	0	0	0	0	18	32
	ENSMUSG00000040721.10	Zfhx2	-0.902609	3.42548	12.0542	0.00195825	0.0243813	27	187	128	147	132	170	242	340	276	369	259	334
	ENSMUSG00000040724.6	Kcna2	-1.6152	3.59315	16.1012	0.000504004	0.00985405	3	85	57	17	13	84	146	211	185	190	48	140
	ENSMUSG00000040732.21	Erg	-1.14568	5.35417	11.6184	0.00229002	0.0268326	52	813	332	620	247	919	1424	1386	1466	1566	668	1176
	ENSMUSG00000040747.10	Cd53	1.89196	6.54164	14.4372	0.000863474	0.01424	1132	2135	690	1927	1079	1143	370	434	502	670	810	517
	ENSMUSG00000040751.13	Lat2	1.34989	3.64673	13.2835	0.00127398	0.018481	57	385	126	303	219	139	76	80	86	129	120	123
	ENSMUSG00000040829.15	Zmynd15	0.95529	3.77572	9.02614	0.00610782	0.0469748	119	471	198	525	391	281	175	251	214	213	263	229
	ENSMUSG00000040838.11	Gm11639	8.14324	1.10188	33.6787	1.31229e-05	0.000782549	8	81	0	67	14	21	0	0	0	0	0	0
	ENSMUSG00000040852.7	Plekhh2	-1.66387	4.54864	22.2071	8.46489e-05	0.00295687	10	147	101	114	52	266	443	589	527	501	128	350
	ENSMUSG00000040855.16	Reps2	-1.31931	5.73456	14.9406	0.000731696	0.0127262	40	156	474	126	128	534	845	609	804	786	524	644
	ENSMUSG00000040867.14	Begain	-1.14907	1.88027	11.0497	0.00281864	0.0301492	11	42	89	31	50	74	110	133	104	119	173	156
	ENSMUSG00000040888.11	Gfer	0.744874	3.76143	8.97629	0.00622984	0.0475082	133	166	292	196	253	190	187	172	154	181	209	142
	ENSMUSG00000040907.16	Atp1a3	1.38148	3.7409	8.83694	0.00658542	0.0490533	237	375	218	278	342	185	56	107	129	170	305	180
	ENSMUSG00000040998.19	Npnt	-1.46028	8.54838	17.1784	0.000360381	0.00785545	376	4067	4862	2528	2740	8071	11160	15070	14456	13626	3661	13683
	ENSMUSG00000041046.8	Ramp3	1.34843	2.08124	11.3923	0.002486	0.0279973	92	85	107	87	112	61	83	44	47	40	76	45
	ENSMUSG00000041135.16	Ripk2	1.15815	3.93522	10.5946	0.00333788	0.0333529	58	446	84	603	176	333	178	186	203	186	64	139
	ENSMUSG00000041143.17	Tmco4	1.01093	4.37459	10.4483	0.00352638	0.0343724	193	492	490	510	715	363	199	253	256	292	483	341
	ENSMUSG00000041238.17	Rbbp8	0.786376	4.50229	9.46251	0.0051447	0.0423158	128	347	172	360	150	304	195	164	233	230	174	161
	ENSMUSG00000041319.15	Thoc6	1.18855	3.66426	14.3559	0.000887074	0.0145639	146	238	213	286	284	158	128	149	131	122	189	118
	ENSMUSG00000041324.15	Inhba	1.81035	1.67409	20.3265	0.000142503	0.00421296	44	72	17	81	31	85	27	13	30	27	18	22
	ENSMUSG00000041329.14	Atp1b2	-1.10115	2.98623	9.7857	0.00453877	0.0395531	15	83	159	94	114	167	216	274	287	253	270	312
	ENSMUSG00000041347.6	Bdkrb1	1.8291	2.39607	24.8738	4.19951e-05	0.00181187	40	120	61	185	286	96	64	47	47	36	43	59
	ENSMUSG00000041355.14	Ssr2	0.675961	6.30584	9.18428	0.00573768	0.0452545	530	1170	2052	1259	1915	1121	1187	1035	947	1000	1392	1077
	ENSMUSG00000041449.17	Serpina3h	2.47754	0.961847	18.6197	0.000233487	0.00588015	6	92	6	65	51	42	10	9	7	7	10	14
	ENSMUSG00000041460.17	Cacna2d4	-1.34908	2.24261	16.5061	0.000443792	0.00906976	3	33	68	34	40	70	168	149	138	126	49	120
	ENSMUSG00000041481.18	Serpina3g	3.18554	5.38993	37.0597	2.65464e-06	0.000251844	235	1767	195	2020	1246	741	223	125	124	137	99	164
	ENSMUSG00000041506.16	Rrp9	1.61749	4.30239	13.6604	0.00112028	0.0169894	587	273	452	397	580	263	211	225	231	201	338	264
	ENSMUSG00000041515.11	Irf8	0.972705	6.1788	9.76381	0.00457725	0.0397302	582	1340	1483	1659	2172	1113	671	816	705	954	1508	1018
	ENSMUSG00000041538.17	H2-Ob	-1.21786	4.12312	16.7499	0.000411339	0.00866029	16	202	123	153	101	186	253	302	341	593	197	490
	ENSMUSG00000041540.17	Sox5	-0.782882	3.47007	10.0148	0.00415674	0.0378741	11	89	57	70	31	112	141	126	163	133	81	123
	ENSMUSG00000041548.5	Hspb8	0.704409	5.93222	9.37564	0.00532229	0.0432019	597	1031	1601	903	1257	1057	1031	920	856	812	983	870
	ENSMUSG00000041571.11	Selenow	1.46015	6.67293	18.641	0.00023202	0.005873	2059	1953	2408	2328	3096	1835	1421	1125	1098	1045	1836	1195
	ENSMUSG00000041605.17	Inava	1.23358	1.7491	10.0666	0.00407525	0.0374263	53	73	53	71	81	70	34	45	25	51	60	35
	ENSMUSG00000041625.16	Ggact	-0.830621	3.43094	9.03263	0.00609211	0.0469384	9	91	146	66	87	125	216	174	168	176	187	171
	ENSMUSG00000041633.15	Kctd12b	-1.1021	4.21461	12.9	0.00145422	0.0200174	18	108	220	66	74	189	220	208	300	345	364	250
	ENSMUSG00000041645.15	Ddx24	0.805142	6.44215	9.4252	0.00522018	0.0427008	257	2008	956	2148	1368	1796	1051	1236	1147	1135	443	1025
	ENSMUSG00000041650.16	Pcca	-0.760312	4.18792	11.7366	0.00219435	0.0261148	21	178	164	146	109	257	349	328	308	330	166	284
	ENSMUSG00000041688.17	Amot	-1.15454	3.21004	16.5772	0.000434044	0.00893616	9	72	51	44	22	125	155	148	137	182	107	121
	ENSMUSG00000041695.3	Kcnj2	-1.07577	4.80357	15.0874	0.000697522	0.0123636	23	164	115	149	81	239	340	454	369	422	117	273
	ENSMUSG00000041731.14	Pgm5	-1.10324	4.46395	9.18751	0.00573038	0.0452388	15	124	419	93	177	296	595	475	481	420	327	473
	ENSMUSG00000041736.8	Tspo	2.3964	7.61646	24.2302	4.95485e-05	0.00201292	6934	3154	3492	3564	4953	2627	1542	1263	1232	1323	2208	1417
	ENSMUSG00000041741.11	Pde3a	-0.809423	6.75472	10.1207	0.00399204	0.0369485	146	797	629	602	317	1179	1473	1285	1704	1441	814	1094
	ENSMUSG00000041754.6	Trem3	2.07899	0.781092	16.8951	0.000393243	0.00835366	16	40	21	67	37	27	4	7	13	13	11	18
	ENSMUSG00000041757.18	Plekha6	-1.12264	5.80514	10.6301	0.00329389	0.0330716	44	508	1482	561	961	999	1509	1796	1790	1813	2243	2162
	ENSMUSG00000041762.17	Gpr155	-1.14004	4.65305	9.42606	0.00521842	0.0427008	31	233	220	144	74	409	521	635	684	575	133	351
	ENSMUSG00000041775.8	Mapk1ip1	-1.01575	3.55225	12.0779	0.00194179	0.0243357	17	197	125	139	90	214	315	423	328	362	114	345
	ENSMUSG00000041797.8	Abca9	-1.07197	4.31633	13.3385	0.00125016	0.0183099	10	49	91	45	20	131	121	162	196	193	77	115
	ENSMUSG00000041801.6	Phlda3	1.51523	5.77648	10.9606	0.00291287	0.0308409	1545	829	1371	800	1264	734	654	565	556	564	1116	591
	ENSMUSG00000041827.16	Oasl1	6.3849	6.38754	85.7349	2.00405e-09	6.69231e-06	1671	3523	251	4783	4949	2350	34	37	47	49	75	58
	ENSMUSG00000041828.16	Abca8a	-1.29077	6.45347	11.4718	0.00241504	0.0275061	26	420	541	225	251	994	1261	1438	1427	1240	439	958
	ENSMUSG00000041831.18	Sytl3	1.21367	1.87153	9.09718	0.0059384	0.0462685	7	79	32	57	57	39	18	27	23	26	12	39
	ENSMUSG00000041859.11	Mcm3	0.7362	4.45339	8.89177	0.00644293	0.0485435	121	511	458	465	601	336	276	322	309	327	326	364
	ENSMUSG00000041912.13	Tdrkh	-0.718639	1.63585	8.92187	0.00636613	0.0480756	7	28	44	30	20	45	56	64	71	76	46	42
	ENSMUSG00000041921.17	Metap1d	-1.03602	3.78718	11.6431	0.00226969	0.0266505	14	143	79	106	65	234	314	304	315	320	82	226
	ENSMUSG00000041926.16	Rnpep	1.14319	6.06998	17.5443	0.000322274	0.00727163	1006	1137	1551	1380	2083	1236	780	925	829	892	1279	893
	ENSMUSG00000041954.19	Tnfrsf18	1.18396	2.19379	16.6408	0.000425523	0.00881508	30	79	53	85	79	78	32	34	38	38	37	58
	ENSMUSG00000041961.15	Znrf3	-1.06679	4.12609	9.81549	0.00448699	0.039369	13	226	108	144	68	257	290	417	452	381	91	371
	ENSMUSG00000041984.3	Rptn	4.2739	6.91413	12.3795	0.00174479	0.0227502	19	47	13	38	10	3391	37	15	38	43	23	27
	ENSMUSG00000041991.19	Hrnr	8.42974	4.63862	11.0517	0.00352593	0.0343724	0	0	0	0	0	284	0	0	0	0	0	0
	ENSMUSG00000042031.5	Lce3b	8.36653	2.76768	11.7193	0.00281715	0.0301492	0	0	0	0	0	274	0	0	0	0	0	0
	ENSMUSG00000042092.6	Lce1c	5.74971	0.505451	12.5929	0.00161867	0.0215525	0	1	0	0	0	91	1	0	0	0	0	0
	ENSMUSG00000042104.19	Uggt2	-1.23819	3.14894	15.2008	0.000672323	0.0120448	3	62	27	28	13	51	99	80	120	102	36	82
	ENSMUSG00000042109.9	Csdc2	-1.38729	1.43805	9.9839	0.00420609	0.0380662	2	13	86	12	18	34	76	83	87	57	126	64
	ENSMUSG00000042156.17	Dzip1	-0.971401	3.31372	10.557	0.00338524	0.0336849	28	112	84	85	41	182	220	249	303	289	65	189
	ENSMUSG00000042251.13	Pm20d1	-1.03836	1.51422	10.375	0.00362525	0.0349478	2	33	31	20	21	51	51	92	83	74	26	61
	ENSMUSG00000042320.18	Prox2	-1.02429	1.51061	10.5269	0.00342377	0.0339268	2	22	35	23	20	34	49	56	52	52	39	83
	ENSMUSG00000042348.11	Arl15	-0.706265	5.39115	8.90061	0.00642027	0.0484188	53	349	355	401	264	627	665	846	799	814	303	587
	ENSMUSG00000042349.14	Ikbke	1.01783	4.16274	11.466	0.00242015	0.0275335	58	514	162	550	323	258	155	188	191	195	163	252
	ENSMUSG00000042357.3	Gjb5	1.60813	0.628117	9.79823	0.00451691	0.0395277	13	30	23	15	23	29	10	12	11	7	14	4
	ENSMUSG00000042359.19	Osbpl6	-1.38872	5.4058	16.1773	0.000492041	0.00971327	36	297	359	213	129	725	1057	991	1142	996	365	746
	ENSMUSG00000042367.13	Gjb3	1.18292	1.48257	9.7257	0.00464507	0.0400613	24	51	45	38	48	57	27	31	22	29	26	22
	ENSMUSG00000042379.9	Esm1	-1.9762	2.88446	15.0384	0.000708733	0.0125092	6	46	47	36	18	116	198	285	289	246	41	195
	ENSMUSG00000042406.9	Atf4	0.601057	7.22975	8.92598	0.00635574	0.0480406	1094	3733	2891	4370	4107	2868	3213	3030	2753	2474	2656	2366
	ENSMUSG00000042417.6	Ccno	1.29091	1.97749	10.2469	0.00380511	0.0358948	77	110	74	48	115	59	49	44	41	55	69	47
	ENSMUSG00000042436.13	Mfap4	-0.938579	8.03742	10.5171	0.00343634	0.033938	705	2816	7917	2211	4567	4365	8889	8699	8434	10016	7546	8681
	ENSMUSG00000042453.15	Reln	-1.02176	3.56614	8.86638	0.00650849	0.0487976	8	29	76	30	26	87	112	138	136	78	55	105
	ENSMUSG00000042500.12	Ago4	-1.0935	4.4083	11.0246	0.00284487	0.030352	15	180	145	136	68	295	436	423	461	382	98	293
	ENSMUSG00000042608.16	Stk40	0.833068	6.46272	9.58902	0.00489757	0.0411188	1008	1880	2595	2497	2915	1734	1358	1635	1539	1367	2108	1644
	ENSMUSG00000042622.15	Maff	1.26825	5.01103	22.0196	8.90693e-05	0.00303508	383	1051	702	975	1107	583	424	527	489	288	536	462
	ENSMUSG00000042677.8	Zc3h12a	1.69354	4.67	17.6668	0.00031052	0.00709014	349	929	272	920	792	364	201	215	221	265	414	266
	ENSMUSG00000042719.18	Naa25	1.50773	5.23389	16.9277	0.000389295	0.00830149	134	973	134	1140	357	737	301	321	322	276	78	245
	ENSMUSG00000042726.15	Trafd1	2.14997	7.45319	44.0602	6.96504e-07	0.000115144	1603	5931	2311	7690	8694	4583	1207	1362	1370	1542	2008	1598
	ENSMUSG00000042757.17	Tmem108	-0.951772	1.53732	11.7995	0.00214527	0.0257695	7	27	52	26	41	30	58	89	69	75	71	82
	ENSMUSG00000042808.10	Gpx2	1.24938	4.83302	13.7519	0.00108612	0.0165943	368	539	552	494	661	592	713	222	219	240	314	247
	ENSMUSG00000042826.14	Fgf11	-1.7274	2.31571	31.3922	8.85788e-06	0.000596371	4	36	65	43	40	78	184	231	174	185	91	182
	ENSMUSG00000042834.16	Nrep	-1.37312	5.34298	17.0119	0.000379308	0.00815096	30	459	861	211	292	671	1303	1268	1259	1532	811	1229
	ENSMUSG00000042901.11	Aida	1.36135	5.99407	20.2369	0.000146169	0.00430438	310	1969	640	2569	1150	2054	854	737	862	760	425	575
	ENSMUSG00000043017.10	Ptgir	0.894326	3.30169	9.95238	0.00425717	0.0383816	31	288	124	430	303	230	134	141	131	191	116	219
	ENSMUSG00000043020.14	Dnai3	-0.832527	3.03196	9.20025	0.00570168	0.0451403	10	104	110	85	49	159	211	182	188	233	134	131
	ENSMUSG00000043091.10	Tuba1c	1.51662	6.21227	25.8294	3.299e-05	0.00154729	640	2039	1389	1788	2221	1257	608	663	586	792	964	741
	ENSMUSG00000043157.9	Arl11	1.06412	2.77416	13.5835	0.00114994	0.0172978	59	206	137	128	114	70	47	85	67	90	95	77
	ENSMUSG00000043162.8	Pyurf	-0.763031	3.3166	8.82029	0.00662936	0.0492833	17	80	128	54	55	118	199	180	140	143	125	143
	ENSMUSG00000043165.8	Lor	8.1074	4.34488	17.4603	0.000330618	0.00737027	1	0	5	3	0	3890	0	2	3	2	4	2
	ENSMUSG00000043252.9	Tmem64	-0.82891	4.71735	10.4704	0.0034972	0.0342278	43	270	285	204	119	420	469	571	573	586	193	469
	ENSMUSG00000043259.16	Fam13c	-1.67653	3.44409	48.167	3.38834e-07	7.40577e-05	19	85	97	56	40	106	299	311	291	336	116	257
	ENSMUSG00000043263.14	Ifi209	4.46837	7.05329	31.1709	9.30841e-06	0.000615711	5796	2170	250	2674	1238	1964	192	131	266	376	251	246
	ENSMUSG00000043286.13	Pnpla1	4.07262	0.440767	10.68	0.00323299	0.0327556	0	2	0	6	1	48	0	0	0	0	1	2
	ENSMUSG00000043313.7	Pcdhb19	-0.994597	2.34175	12.5228	0.00165898	0.0219319	4	13	13	13	12	19	27	32	45	24	18	43
	ENSMUSG00000043430.6	Psapl1	3.86526	3.30553	12.332	0.00177434	0.0229838	3	7	9	2	5	439	7	6	6	1	9	3
	ENSMUSG00000043487.5	Acot6	-0.946696	1.33894	12.5001	0.00167223	0.0220373	7	22	28	16	18	41	59	62	70	61	24	47
	ENSMUSG00000043496.8	Tril	-1.76946	3.95524	15.0022	0.000717149	0.0126045	9	85	345	37	102	223	432	490	448	698	393	626
	ENSMUSG00000043541.17	Casc1	-0.951255	3.31732	9.53027	0.00501069	0.0416163	5	93	62	72	34	118	150	166	190	179	54	135
	ENSMUSG00000043587.16	Pxylp1	-0.700081	3.17403	9.08924	0.00595708	0.0463276	13	98	158	62	81	114	180	163	184	183	118	194
	ENSMUSG00000043613.9	Mmp3	1.09652	5.13335	11.9705	0.00201765	0.0248442	109	1455	376	973	511	628	377	361	409	394	346	402
	ENSMUSG00000043631.9	Ecm2	-1.45957	4.23974	11.8525	0.00210476	0.0254571	8	177	157	142	55	378	453	499	598	619	247	425
	ENSMUSG00000043673.12	Kcns3	-1.36046	3.69484	15.666	0.000578789	0.010822	10	98	124	79	62	180	384	302	341	275	95	273
	ENSMUSG00000043681.6	Fam25c	5.14905	2.66167	12.7135	0.00155177	0.0208446	2	1	3	2	3	254	0	2	1	0	2	2
	ENSMUSG00000043740.16	B430306N03Rik	3.97654	3.23287	49.0051	2.94016e-07	6.85185e-05	84	506	44	506	307	252	11	17	19	39	15	39
	ENSMUSG00000043832.14	Clec4a3	1.99093	4.35851	17.4377	0.000332902	0.00741128	156	904	130	688	191	361	48	121	167	160	160	139
	ENSMUSG00000043931.11	Gimap7	0.892632	1.70543	9.3578	0.00535959	0.0434142	13	56	40	69	47	29	25	18	34	41	33	26
	ENSMUSG00000043932.6	Klri2	1.96289	1.99768	15.2719	0.000657007	0.0118642	89	74	43	91	46	58	15	22	27	45	32	33
	ENSMUSG00000043939.17	A530064D06Rik	3.47361	2.12512	32.6943	6.64247e-06	0.000488588	47	198	20	239	124	144	8	8	13	25	14	23
	ENSMUSG00000043953.13	Ccrl2	1.30392	5.53685	25.188	3.87701e-05	0.00173625	245	1123	517	1717	1194	1084	505	618	511	588	369	462
	ENSMUSG00000044006.9	Cilp2	2.93903	1.55772	23.7944	5.54938e-05	0.00218533	177	68	30	68	48	26	23	23	22	16	21	16
	ENSMUSG00000044041.5	Krt13	10.0853	8.64782	18.044	0.00027714	0.00661457	2	1	2	0	2	17472	6	0	1	6	1	1
	ENSMUSG00000044066.15	Cep68	-0.582297	5.04903	9.74588	0.00460902	0.0398947	55	293	296	295	211	438	506	559	574	529	266	473
	ENSMUSG00000044068.8	Zrsr1	-0.897278	5.13535	13.7514	0.00108628	0.0165943	112	337	484	257	241	500	836	850	855	843	554	634
	ENSMUSG00000044092.9	C130050O18Rik	1.10104	2.16952	12.3582	0.00175797	0.0228426	38	92	67	89	101	57	24	36	43	57	63	60
	ENSMUSG00000044147.9	Arf6	0.972142	6.31089	14.6689	0.000799868	0.0135176	986	1538	1564	1592	1965	1566	1022	1133	1127	1191	1269	1011
	ENSMUSG00000044156.15	Hepacam2	-1.99923	2.22613	19.9527	0.000158495	0.00451635	1	8	59	10	10	23	78	87	66	112	92	83
	ENSMUSG00000044162.13	Tnip3	2.48657	2.84194	27.9786	1.95066e-05	0.0010307	98	181	54	152	62	64	25	16	24	25	47	29
	ENSMUSG00000044252.19	Osbpl1a	-0.782234	4.16577	9.0106	0.00614556	0.0471565	22	191	127	109	76	298	268	336	352	335	133	253
	ENSMUSG00000044322.8	Dsc1	8.43061	3.94022	10.6025	0.00411412	0.037599	0	0	0	0	0	285	0	0	0	0	0	0
	ENSMUSG00000044349.17	Snhg11	-1.49458	4.45292	9.29884	0.0054849	0.0440283	15	278	112	222	58	572	774	809	962	842	101	551
	ENSMUSG00000044350.15	Lacc1	1.82428	3.61996	16.3557	0.00046519	0.00934272	61	529	48	483	138	270	92	96	111	129	32	87
	ENSMUSG00000044365.16	Cxxc4	-1.43671	1.19654	17.5311	0.000323574	0.00728129	3	13	16	6	7	11	39	35	47	31	18	24
	ENSMUSG00000044424.5	Gm9493	1.65597	5.24705	8.79553	0.00669531	0.0496631	1004	223	630	216	391	304	328	247	254	271	441	303
	ENSMUSG00000044434.6	Gm9791	0.891484	1.31475	9.84004	0.00444478	0.0391877	18	49	56	63	64	37	35	41	24	33	30	41
	ENSMUSG00000044583.14	Tlr7	2.19981	4.82525	20.1344	0.000150491	0.0043776	287	830	141	522	254	465	40	93	154	184	171	136
	ENSMUSG00000044594.15	Serpinb3a	9.97013	5.06153	11.8387	0.00270796	0.0294598	0	0	0	0	0	858	0	0	0	0	0	0
	ENSMUSG00000044701.6	Il27	4.46558	0.48372	43.4045	7.84659e-07	0.000124776	35	45	2	81	60	39	2	4	2	2	3	4
	ENSMUSG00000044703.6	Phf11a	5.88968	4.20406	38.8181	1.86992e-06	0.000201433	437	550	56	931	539	332	12	3	15	14	22	9
	ENSMUSG00000044712.16	Slc38a6	-1.16101	3.44612	9.98518	0.00420404	0.0380662	18	115	27	85	23	141	228	248	220	254	34	158
	ENSMUSG00000044807.14	Zfp354c	-0.895388	3.01069	9.67468	0.00473762	0.0404324	3	60	82	49	28	88	130	122	113	128	73	102
	ENSMUSG00000044811.14	Cd300c2	1.41458	4.28831	17.5323	0.000323456	0.00728129	104	485	266	470	338	218	77	136	154	175	211	158
	ENSMUSG00000044827.11	Tlr1	1.7205	3.62324	12.9573	0.00142562	0.0198364	46	414	41	344	89	145	50	62	73	123	27	83
	ENSMUSG00000044948.18	Cfap43	-0.865108	4.5801	8.83625	0.00658723	0.0490533	65	240	177	184	57	351	527	399	509	502	192	354
	ENSMUSG00000045036.16	Tmem232	-1.20529	2.40216	12.992	0.00140859	0.0198011	7	45	97	20	16	52	119	77	125	127	126	70
	ENSMUSG00000045094.9	Arhgef37	1.61342	3.12408	20.0402	0.000154585	0.00445787	33	212	36	195	146	195	34	73	61	82	40	48
	ENSMUSG00000045095.17	Magi1	-0.84948	5.07767	9.59747	0.00488153	0.0411029	44	385	384	386	239	583	755	872	904	781	316	690
	ENSMUSG00000045136.7	Tubb2b	1.01773	3.11334	9.1303	0.00586117	0.0459455	57	227	247	190	237	155	83	165	113	90	131	120
	ENSMUSG00000045275.18	Lca5l	-1.41044	1.01724	16.8741	0.000395809	0.00839749	1	18	17	21	8	17	56	57	60	48	13	35
	ENSMUSG00000045322.11	Tlr9	3.45656	4.6015	33.8898	5.13055e-06	0.000394768	359	1573	56	890	562	496	33	63	71	134	106	91
	ENSMUSG00000045414.8	Dipk2a	-1.01164	6.59354	13.9452	0.00101757	0.0160437	249	586	1130	531	443	1424	1889	2048	2293	2460	1013	1405
	ENSMUSG00000045441.6	Gprin3	-0.903196	5.17561	10.2805	0.00375703	0.0356833	17	30	65	42	38	79	103	81	112	131	107	112
	ENSMUSG00000045475.6	Lce3c	6.66654	1.86246	13.3063	0.00126407	0.0184121	0	0	0	0	0	282	1	1	0	0	0	0
	ENSMUSG00000045502.7	Hcar2	1.76228	2.91718	26.8393	2.56967e-05	0.00126194	40	196	59	261	176	242	48	59	49	82	49	75
	ENSMUSG00000045538.7	Ddx28	0.952934	3.11377	15.1822	0.000676376	0.0120656	76	220	176	178	186	111	118	123	111	102	127	83
	ENSMUSG00000045539.4	Sprr3	10.8813	5.22637	14.0295	0.0013498	0.0191175	0	0	0	0	1	1632	0	0	0	0	0	0
	ENSMUSG00000045545.9	Krt14	4.44424	2.01483	10.7422	0.00315885	0.0323182	2	0	3	1	1	218	0	1	2	1	4	2
	ENSMUSG00000045672.16	Col27a1	-1.1138	4.11068	12.8645	0.00147228	0.0202327	57	159	343	145	279	299	398	614	544	547	588	760
	ENSMUSG00000045757.7	Zfp764	-0.992797	3.0243	14.3907	0.000876899	0.0144259	10	100	81	81	57	108	214	235	182	186	78	155
	ENSMUSG00000045763.9	Basp1	2.02807	4.1001	43.099	8.29793e-07	0.00013	348	738	229	741	362	434	171	186	166	197	132	184
	ENSMUSG00000045795.11	Whamm	0.852417	4.41382	19.3087	0.000190808	0.00508122	132	582	353	717	608	532	340	361	354	351	296	369
	ENSMUSG00000045826.10	Ptprcap	1.35549	3.81339	9.9093	0.00432807	0.0386502	288	152	263	245	327	143	123	116	121	164	254	153
	ENSMUSG00000045868.13	Gvin1	2.97752	8.24935	27.1655	2.37314e-05	0.00119711	6219	2778	1571	3958	2300	4891	1076	628	1129	1057	829	621
	ENSMUSG00000045875.14	Adra1a	-1.26349	3.75198	16.6536	0.000423836	0.00879103	9	88	83	48	57	90	165	224	200	224	73	206
	ENSMUSG00000045932.13	Ifit2	4.71862	7.93534	42.7694	8.81655e-07	0.000135654	2800	10096	366	16796	5629	12201	395	296	474	522	296	401
	ENSMUSG00000045973.19	Slc25a51	-0.85296	6.53565	13.7003	0.00110525	0.0168226	150	1065	1096	911	868	1429	1944	2451	2101	2121	1133	2225
	ENSMUSG00000046027.18	Stard5	0.850464	4.51946	13.5391	0.00116743	0.0174978	67	529	281	453	475	377	193	260	237	252	281	265
	ENSMUSG00000046031.8	Calhm6	5.62046	3.43216	50.7831	2.1878e-07	6.02172e-05	228	354	21	747	548	232	12	7	10	17	8	10
	ENSMUSG00000046080.18	Clec9a	-1.04137	4.8335	11.1702	0.00269638	0.0294065	44	225	171	166	89	368	425	483	520	598	183	471
	ENSMUSG00000046182.9	Gsg1l	-1.38737	1.81789	9.65349	0.00477665	0.0406502	5	14	133	17	38	44	141	99	105	112	139	170
	ENSMUSG00000046223.11	Plaur	0.946579	5.51608	13.2951	0.00126893	0.0184559	465	1077	1148	1194	1503	910	678	896	805	498	814	724
	ENSMUSG00000046229.11	Scand1	2.60453	5.56166	12.7443	0.00153517	0.0207311	2809	310	852	290	539	401	456	233	232	343	674	268
	ENSMUSG00000046245.14	Pilra	1.4068	3.97722	21.5099	0.000102404	0.00331365	118	402	183	389	244	221	69	120	127	171	154	149
	ENSMUSG00000046314.17	Stxbp6	-1.26699	4.33532	14.0348	0.000987428	0.015702	40	248	144	144	66	413	619	578	629	663	153	427
	ENSMUSG00000046329.15	Slc25a23	-0.925798	5.18176	9.15326	0.0058083	0.0456382	73	394	1110	342	608	703	1168	1203	1131	1133	1274	1285
	ENSMUSG00000046523.6	Kctd4	4.76933	2.06017	13.8578	0.00142276	0.0198186	0	0	0	2	0	17	0	0	0	0	0	0
	ENSMUSG00000046687.7	Gm5424	2.43066	3.29438	56.8414	8.41256e-08	3.87267e-05	181	442	147	427	371	207	70	61	77	66	97	98
	ENSMUSG00000046688.15	Tifa	1.89513	4.05806	23.7779	5.57329e-05	0.00218843	133	512	130	579	292	334	134	106	109	168	105	90
	ENSMUSG00000046694.7	Tent5b	0.94654	4.31575	10.5209	0.00343144	0.033938	170	535	599	301	517	410	237	291	286	206	407	279
	ENSMUSG00000046711.17	Hmga1	2.21187	5.90292	24.4835	4.64131e-05	0.00192298	2053	1425	932	1508	1668	781	544	413	431	439	923	513
	ENSMUSG00000046718.9	Bst2	3.25682	7.67548	57.0557	8.14398e-08	3.87267e-05	2572	7369	3266	10154	11101	5747	1198	902	786	834	1107	835
	ENSMUSG00000046743.7	Fat4	-1.33129	5.94133	20.0115	0.000155853	0.00448668	19	141	147	166	101	242	426	506	495	501	120	425
	ENSMUSG00000046805.11	Mpeg1	1.73184	8.51913	15.613	0.000588698	0.0109788	1444	12644	1254	9443	3197	6855	1322	2524	2685	3259	1168	2246
	ENSMUSG00000046807.11	Lrrc75b	-1.28495	0.186832	10.8813	0.00299971	0.031343	2	7	17	9	12	16	39	36	24	29	31	32
	ENSMUSG00000046865.8	Fbl	0.64431	4.27836	9.6065	0.00486445	0.0410418	130	429	473	509	527	309	332	338	328	296	393	285
	ENSMUSG00000046879.8	Irgm1	3.31291	7.22524	39.2975	1.70254e-06	0.000187022	786	6204	526	8294	2358	5022	584	472	568	626	346	307
	ENSMUSG00000046916.10	Myct1	-1.19527	5.28336	13.3045	0.00126482	0.0184121	54	263	491	343	284	648	1134	924	955	1217	618	823
	ENSMUSG00000046993.7	Gm5637	0.867875	2.5754	9.90533	0.00433467	0.0386624	21	168	141	207	143	136	81	93	94	109	67	104
	ENSMUSG00000047037.6	Nipa1	-1.06422	3.66553	9.22843	0.00563879	0.044837	19	131	124	68	81	240	278	340	334	351	104	253
	ENSMUSG00000047067.8	Dusp28	1.73773	3.68722	16.1159	0.00050167	0.00983144	345	161	235	271	296	169	148	113	85	107	199	126
	ENSMUSG00000047098.19	Rnf31	1.49616	5.76275	29.8062	1.26996e-05	0.000760019	672	1461	1224	1880	2283	1438	566	691	671	669	959	750
	ENSMUSG00000047115.16	Fam221a	-0.777962	2.37271	8.91044	0.00639517	0.0482731	12	57	71	42	43	81	116	121	110	132	62	108
	ENSMUSG00000047146.18	Tet1	-1.60934	3.22188	24.8925	4.17948e-05	0.0018079	5	23	18	16	6	27	68	53	62	100	27	58
	ENSMUSG00000047180.9	Neurl3	1.16057	5.59218	11.9989	0.00199728	0.0246843	300	1571	742	1842	1599	723	632	501	531	651	882	679
	ENSMUSG00000047228.10	A2ml1	1.23123	4.08054	12.743	0.00153587	0.0207311	212	317	188	190	141	288	232	146	103	153	117	126
	ENSMUSG00000047230.7	Cldn2	2.47859	1.10675	21.8224	9.39917e-05	0.00315137	10	129	7	88	33	44	11	24	5	14	5	10
	ENSMUSG00000047281.4	Sfn	1.48701	4.88217	15.8966	0.000537764	0.0102235	308	509	393	656	685	807	295	253	216	221	395	264
	ENSMUSG00000047423.11	AI837181	1.20488	5.32826	8.98729	0.00620269	0.0474197	1016	646	1147	722	1147	672	558	570	495	543	1084	559
	ENSMUSG00000047462.10	Gpr141b	-1.88225	1.15841	25.0705	3.99432e-05	0.00175243	1	8	12	7	3	16	35	30	42	41	28	36
	ENSMUSG00000047473.15	Zfp30	-1.13615	1.23667	12.3472	0.00176479	0.0229135	4	27	32	17	7	33	56	63	60	73	20	51
	ENSMUSG00000047501.4	Cldn4	2.046	3.59178	21.7296	9.64068e-05	0.00319791	229	283	180	252	234	132	73	74	58	62	151	84
	ENSMUSG00000047517.14	Dmbt1	3.85121	0.707813	28.674	1.65372e-05	0.000932842	7	110	17	62	36	25	1	2	0	2	2	14
	ENSMUSG00000047730.18	Fcgbp	1.79155	3.92196	9.77506	0.00455744	0.0396799	176	421	596	59	334	300	77	90	68	144	193	159
	ENSMUSG00000047735.15	Samd9l	2.60483	7.87425	22.088	8.74285e-05	0.00299138	5057	1554	1328	5090	2774	5179	942	595	1150	1390	1161	1002
	ENSMUSG00000047757.18	Fancb	-1.04231	2.56703	9.67881	0.00473005	0.0404176	12	17	41	28	21	45	76	68	90	98	50	60
	ENSMUSG00000047786.13	Lix1	-1.08444	0.607112	9.63049	0.0048194	0.0408267	1	14	24	12	11	14	39	36	39	44	20	20
	ENSMUSG00000047793.14	Sned1	-1.27756	5.30777	10.8119	0.00307793	0.0318021	36	414	180	323	148	716	903	1058	1261	1017	184	738
	ENSMUSG00000047798.16	Cd300lf	2.51493	4.83262	23.5246	5.95589e-05	0.00228086	170	2186	108	1448	585	495	75	166	200	246	145	255
	ENSMUSG00000047807.11	9330154K18Rik	-3.35712	0.635118	12.5798	0.002317	0.0270095	0	0	0	0	0	0	2	0	1	3	0	2
	ENSMUSG00000047810.10	Ccdc88b	1.19323	4.71554	10.0067	0.00416965	0.0379485	382	756	486	758	828	428	146	312	283	401	672	444
	ENSMUSG00000047822.9	Angptl8	1.64474	1.07704	18.8946	0.000215327	0.00557412	32	36	38	57	95	32	23	21	24	18	31	17
	ENSMUSG00000047842.8	Diras2	-1.2028	3.1096	15.1892	0.000674839	0.0120546	14	83	81	48	43	165	176	276	213	210	82	239
	ENSMUSG00000047945.7	Marcksl1	2.14191	5.09056	30.687	1.03827e-05	0.000664216	1010	692	511	1033	1208	630	276	275	322	291	456	336
	ENSMUSG00000048007.5	Timm8a1	0.967754	3.07269	10.0223	0.00414478	0.0377965	91	124	188	114	128	120	102	102	96	97	96	71
	ENSMUSG00000048031.16	Fcrl5	2.39001	0.408157	13.4926	0.00118605	0.0176592	10	46	1	42	4	13	4	2	3	7	3	10
	ENSMUSG00000048040.9	Arxes2	-1.17734	3.41034	10.0732	0.00406501	0.0374221	11	35	182	37	74	134	245	238	204	191	207	169
	ENSMUSG00000048163.14	Selplg	1.28459	5.88725	21.1584	0.000112856	0.00357561	374	1782	1286	1831	2051	1130	442	644	562	718	1159	849
	ENSMUSG00000048406.6	B330016D10Rik	-0.923083	1.54123	10.515	0.00343913	0.033938	11	18	51	15	22	35	69	59	57	59	60	67
	ENSMUSG00000048497.12	Mmgt2	-0.686354	3.01348	16.038	0.000514172	0.00995955	20	98	124	72	75	115	155	168	177	184	140	175
	ENSMUSG00000048498.8	Cd300e	1.56479	2.38771	13.954	0.00101455	0.0160264	32	253	55	318	83	96	24	59	74	99	48	55
	ENSMUSG00000048503.8	Tlcd5	-1.33759	1.98673	20.6932	0.000128504	0.00387998	8	46	41	47	28	57	102	133	129	196	42	116
	ENSMUSG00000048534.8	Jaml	1.34727	2.99218	14.0523	0.00098165	0.0156799	49	316	47	267	95	170	74	74	94	137	32	71
	ENSMUSG00000048621.4	Gm6377	4.57142	3.90898	22.4987	7.82412e-05	0.00277956	909	107	46	118	79	93	18	11	29	30	45	33
	ENSMUSG00000048706.4	Lurap1l	-0.743625	5.35195	11.8236	0.00212673	0.025602	96	304	728	232	388	498	752	768	778	775	680	873
	ENSMUSG00000048721.3	Fndc9	1.93615	1.77978	9.77426	0.00455883	0.0396799	2	5	4	32	12	59	4	6	10	4	2	9
	ENSMUSG00000048806.5	Ifnb1	8.55311	0.264274	37.1484	7.02392e-06	0.000509906	37	54	0	61	21	32	0	0	0	0	0	0
	ENSMUSG00000048852.14	Gm12185	3.52815	4.32779	32.0185	7.70599e-06	0.000543974	133	753	80	1159	350	703	71	52	75	98	21	36
	ENSMUSG00000049001.6	Ndnf	-1.1259	7.47812	13.325	0.00125599	0.0183636	274	902	1574	523	785	2239	2756	2851	3075	3988	1472	2646
	ENSMUSG00000049037.9	Clec4a1	2.27511	3.5312	19.8866	0.00016152	0.00455542	77	645	70	528	160	247	41	91	86	105	56	74
	ENSMUSG00000049090.4	Zadh2	-0.78495	4.75271	9.36105	0.00535279	0.0433906	61	452	346	289	211	561	680	827	806	822	276	587
	ENSMUSG00000049103.15	Ccr2	1.53732	6.23397	12.9057	0.00145135	0.0200055	738	1481	410	1255	501	871	319	257	420	743	540	465
	ENSMUSG00000049184.7	Purg	-1.08308	2.04212	11.5385	0.00235731	0.0271448	7	32	37	39	11	67	91	87	109	104	38	71
	ENSMUSG00000049281.17	Scn3b	-1.56662	5.70755	24.7962	4.28361e-05	0.0018192	47	357	601	418	299	916	1593	1825	1962	1717	505	1490
	ENSMUSG00000049303.11	Syt12	2.52636	1.83733	28.5546	1.70098e-05	0.00094671	42	126	27	102	102	42	19	16	17	14	23	18
	ENSMUSG00000049321.18	Zfp2	-1.1616	2.3088	12.4619	0.00169486	0.0222652	6	30	39	22	11	54	101	58	82	110	37	55
	ENSMUSG00000049401.11	Ogfr	1.99828	6.41969	49.0132	2.93612e-07	6.85185e-05	877	2821	1724	3415	4154	2171	734	754	711	706	1209	867
	ENSMUSG00000049420.10	Tmem200a	-1.11515	2.90852	11.2466	0.00262189	0.028839	9	60	42	88	27	114	136	178	206	191	46	139
	ENSMUSG00000049436.6	Upk1b	-1.05995	4.7607	12.4971	0.00167399	0.0220431	32	263	502	100	125	306	515	671	624	475	426	497
	ENSMUSG00000049493.14	Pls1	-0.913279	3.57695	11.1493	0.00271716	0.0295176	12	103	124	66	58	190	209	189	253	264	120	188
	ENSMUSG00000049502.18	Dtx3l	2.38144	6.53717	24.3026	4.86295e-05	0.00198041	394	3347	206	3733	968	2812	468	549	585	670	107	370
	ENSMUSG00000049562.7	Ap5b1	1.80825	3.78809	14.826	0.00075966	0.0130597	405	219	217	223	306	184	80	119	107	143	213	149
	ENSMUSG00000049624.15	Slc17a5	-1.19389	3.26488	10.7296	0.00317376	0.0323923	10	140	60	89	30	173	236	294	276	297	59	195
	ENSMUSG00000049625.7	Tifab	1.68969	4.44986	28.9578	1.54694e-05	0.000886576	196	698	300	708	570	398	119	143	178	252	263	230
	ENSMUSG00000049643.16	2310022A10Rik	0.987545	4.09761	9.97156	0.00422601	0.0381869	307	448	419	410	472	274	252	248	267	241	441	297
	ENSMUSG00000049659.16	Aftph	0.913012	6.44713	9.49934	0.00507137	0.0418777	365	1850	513	2089	1093	1734	943	882	1026	1093	455	816
	ENSMUSG00000049734.10	Trex1	3.9768	5.84939	70.1552	1.30102e-08	1.4482e-05	1656	1775	461	2314	2578	1115	163	146	138	169	248	158
	ENSMUSG00000049751.7	Rpl36al	1.38056	6.65773	9.9543	0.00425405	0.0383816	2264	1074	1976	1196	1464	1083	1218	870	848	892	1543	917
	ENSMUSG00000049811.18	Fam161a	-1.03703	3.8779	11.0845	0.00278266	0.0299369	18	173	116	95	33	204	273	326	333	295	115	214
	ENSMUSG00000049882.11	Vcpkmt	1.32849	3.23918	16.1087	0.000502812	0.00984226	135	120	99	146	127	110	65	83	91	90	66	83
	ENSMUSG00000049891.5	Gm7984	1.38768	1.44758	11.3571	0.00251811	0.028275	45	71	50	54	47	46	30	29	22	33	35	28
	ENSMUSG00000049892.8	Rasd1	1.66147	2.13996	17.9993	0.000280886	0.00665593	41	198	42	143	134	81	44	57	35	33	47	51
	ENSMUSG00000049939.7	Lrrc4	1.43879	2.09408	10.9421	0.00293293	0.030955	7	34	12	61	57	34	14	14	10	15	17	26
	ENSMUSG00000049988.6	Lrrc25	3.25575	4.21741	33.7282	5.31107e-06	0.000403086	643	555	193	588	562	211	40	70	77	79	159	85
	ENSMUSG00000050014.9	Apol10b	2.37137	3.17186	22.3035	8.24697e-05	0.00289894	36	315	66	608	241	325	102	62	53	86	28	49
	ENSMUSG00000050069.4	Grem2	-1.27241	5.49267	9.20573	0.00568939	0.0451072	44	374	536	380	296	914	1471	1456	1415	1513	398	900
	ENSMUSG00000050075.9	Gpr171	1.33646	3.392	13.1151	0.00134992	0.0191175	81	256	45	190	101	146	87	77	98	79	41	75
	ENSMUSG00000050241.9	Klre1	2.48992	2.4078	13.1425	0.00133726	0.0190189	200	70	43	86	67	58	24	31	38	41	33	32
	ENSMUSG00000050335.18	Lgals3	2.06461	7.64286	20.7081	0.00012797	0.00387998	4848	3180	2744	3043	3795	2014	1266	1272	1260	1422	1791	1569
	ENSMUSG00000050359.8	Sprr1a	4.66235	3.22419	41.6606	1.08362e-06	0.0001471	124	193	10	256	109	278	6	6	9	8	11	15
	ENSMUSG00000050370.6	Ch25h	3.49729	4.78561	43.4601	7.76722e-07	0.000124701	707	822	108	1527	907	692	101	85	127	128	60	170
	ENSMUSG00000050463.10	Krt78	5.33376	4.03984	12.4575	0.00169748	0.0222821	0	2	1	4	0	787	1	6	2	3	1	6
	ENSMUSG00000050490.8	Psma5-ps	0.850182	2.80525	14.8131	0.000762873	0.0130793	34	184	133	180	165	147	88	102	106	85	118	85
	ENSMUSG00000050520.5	Cldn8	-1.42782	1.37371	10.3978	0.00359421	0.0347541	3	14	23	11	12	39	82	65	66	61	17	45
	ENSMUSG00000050530.15	Fam171a1	-1.14647	5.73257	14.6263	0.000811167	0.0136395	47	680	784	501	488	830	1559	1623	1582	1602	706	1508
	ENSMUSG00000050533.4	Gm9845	1.98972	2.67819	13.8009	0.00106829	0.0164398	8	60	3	37	7	36	4	9	14	12	0	9
	ENSMUSG00000050565.17	Tor1aip2	1.40353	7.25143	20.1934	0.000147988	0.00432742	711	4875	993	5336	2216	4116	1509	1768	1734	1744	685	1241
	ENSMUSG00000050640.17	Tmem150c	-1.08881	1.72387	12.9041	0.00145216	0.0200055	10	51	55	29	23	59	124	115	117	115	41	89
	ENSMUSG00000050721.10	Plekho2	1.24796	6.35262	14.9313	0.000733931	0.0127518	896	2198	1588	2495	3040	1496	938	959	930	843	1813	1189
	ENSMUSG00000050856.17	Atp5k	1.33702	4.90114	9.57069	0.00493255	0.0411794	714	261	617	259	386	306	356	270	312	254	423	277
	ENSMUSG00000050896.13	Rtn4rl2	3.15202	2.0962	30.1837	1.16443e-05	0.000712177	146	181	82	166	161	77	17	22	25	19	38	26
	ENSMUSG00000051098.7	Mblac2	-1.24588	2.41957	13.2595	0.00128449	0.0186011	7	44	39	21	19	66	118	70	131	106	58	82
	ENSMUSG00000051177.17	Plcb1	-0.882969	4.54093	8.94715	0.00630241	0.0478408	60	257	142	209	80	308	401	289	539	577	189	486
	ENSMUSG00000051359.16	Ncald	-1.0688	5.94646	15.2743	0.0006565	0.0118642	48	544	812	515	431	864	1534	1550	1396	1470	749	1125
	ENSMUSG00000051397.6	Tacstd2	0.767614	5.44424	12.6567	0.00158289	0.0211605	275	970	823	825	1451	1088	579	665	615	763	710	780
	ENSMUSG00000051431.8	Gpr87	6.19623	1.01999	10.712	0.00396138	0.036798	0	2	0	0	0	54	0	0	0	0	0	0
	ENSMUSG00000051439.8	Cd14	1.324	5.09594	31.7753	8.13276e-06	0.000561815	367	748	578	833	861	640	355	346	364	385	408	390
	ENSMUSG00000051606.6	2010001K21Rik	-1.03358	1.98584	10.1116	0.00400595	0.0370205	12	63	48	31	26	69	141	96	117	122	51	110
	ENSMUSG00000051615.15	Rap2a	-0.961681	6.11422	13.2303	0.00129746	0.0187402	180	1009	634	847	535	1291	1938	2140	2182	2108	521	1975
	ENSMUSG00000051855.16	Mest	-1.37656	2.11317	11.9	0.00206921	0.0252925	1	30	19	24	17	50	108	76	60	87	34	69
	ENSMUSG00000052033.14	Pfdn4	2.20213	4.2222	11.2426	0.00262572	0.0288622	670	115	204	125	160	121	159	94	96	126	160	98
	ENSMUSG00000052087.15	Rgs14	1.28306	3.62801	11.2665	0.0026028	0.0287072	220	236	197	274	370	178	91	122	100	162	290	164
	ENSMUSG00000052160.8	Pld4	1.56313	5.91285	19.7007	0.000170371	0.00474804	372	2181	869	2169	1802	894	309	487	528	655	898	686
	ENSMUSG00000052188.7	Gm14964	-1.55874	1.97211	10.5985	0.00333307	0.0333247	8	22	119	13	27	57	180	141	131	154	129	127
	ENSMUSG00000052212.7	Cd177	1.80752	2.98898	22.4105	8.01237e-05	0.00282838	109	370	118	153	189	120	74	51	45	76	122	53
	ENSMUSG00000052248.17	Zeb2os	1.92655	2.70172	16.09	0.000505785	0.00986576	160	110	84	108	84	70	54	40	43	54	61	40
	ENSMUSG00000052270.8	Fpr2	2.05348	3.98651	18.9174	0.000213895	0.0055513	257	227	115	261	148	156	49	87	84	89	105	68
	ENSMUSG00000052302.7	Tbc1d30	-1.04245	4.7745	10.3458	0.00366533	0.035092	23	272	228	179	135	462	480	653	682	602	188	509
	ENSMUSG00000052310.10	Slc39a1	0.890271	6.85264	8.82408	0.00661934	0.0492308	1215	2268	2828	2220	3320	1709	1355	1543	1353	1484	2652	1709
	ENSMUSG00000052353.14	Cemip	1.52092	1.4694	12.9287	0.00143981	0.0199341	13	45	11	89	39	29	18	19	13	20	14	20
	ENSMUSG00000052384.15	Nrros	1.01249	5.71376	13.5937	0.00114595	0.0172534	296	1380	952	1350	1716	923	523	504	600	752	1042	742
	ENSMUSG00000052456.10	Get3	1.2384	5.34131	8.86087	0.00652281	0.0488392	1102	501	983	543	805	465	598	499	483	479	775	547
	ENSMUSG00000052477.16	C130026I21Rik	2.78065	2.12153	38.7809	1.88365e-06	0.000201611	63	175	46	246	84	104	31	17	27	33	18	19
	ENSMUSG00000052485.8	Tmem171	2.02116	1.87226	23.9559	5.32049e-05	0.00211515	76	82	33	104	125	72	28	28	17	40	43	32
	ENSMUSG00000052512.18	Nav2	-1.30677	6.16504	16.834	0.000400753	0.00849159	75	744	443	447	408	813	1128	1655	1518	1650	934	1739
	ENSMUSG00000052516.20	Robo2	-1.12057	5.1216	17.9333	0.000286517	0.00674143	28	166	230	126	78	326	449	409	480	459	260	390
	ENSMUSG00000052544.10	St6galnac3	-1.15512	4.08835	18.6406	0.000232048	0.005873	12	159	163	108	89	232	383	404	351	366	193	282
	ENSMUSG00000052563.14	D930048N14Rik	-1.04784	2.65614	9.30362	0.00547463	0.0439682	11	80	159	62	71	115	159	184	157	246	232	229
	ENSMUSG00000052688.13	Rab7b	0.977153	4.30849	13.0228	0.00139365	0.0196444	74	718	181	569	241	355	242	229	252	259	146	218
	ENSMUSG00000052736.16	Klrc2	1.99698	2.20239	15.8829	0.000540107	0.0102479	68	62	26	60	26	43	10	14	22	34	17	25
	ENSMUSG00000052749.10	Trim30b	2.60547	3.81341	20.1382	0.000150328	0.0043776	106	441	30	565	157	306	44	38	74	109	29	60
	ENSMUSG00000052776.11	Oas1a	4.51472	6.5112	80.4845	3.64629e-09	1.0147e-05	999	3128	777	4398	4440	2467	128	163	152	161	196	151
	ENSMUSG00000052794.14	1700030K09Rik	-0.602946	3.14593	9.17239	0.00576462	0.045359	22	87	128	73	102	112	157	165	176	177	143	176
	ENSMUSG00000052825.7	Gm9892	1.88248	4.10327	12.0013	0.00199554	0.0246811	647	222	259	232	200	205	163	128	174	166	245	133
	ENSMUSG00000052837.8	Junb	2.20264	7.78211	20.0005	0.000156345	0.00449194	7117	3221	3288	5201	6934	4628	1072	1090	1454	2085	3839	2144
	ENSMUSG00000052861.14	Dnah6	-1.20416	5.75321	12.1271	0.00190808	0.0241445	13	199	251	131	56	366	449	532	570	524	228	350
	ENSMUSG00000052920.17	Prkg1	-0.937194	4.52391	9.62581	0.00482816	0.0408745	37	96	91	80	52	211	255	270	295	282	99	193
	ENSMUSG00000053007.10	Creb5	1.24521	3.94531	12.5427	0.00164741	0.0218642	72	340	68	325	98	269	135	131	140	120	28	95
	ENSMUSG00000053038.9	Gm6180	0.693329	3.58992	10.1294	0.00397893	0.036868	138	239	302	268	312	267	211	221	221	205	244	201
	ENSMUSG00000053040.14	Aph1c	-0.982121	3.09963	18.1541	0.000268154	0.00643301	13	97	105	49	50	91	188	165	185	204	97	135
	ENSMUSG00000053063.12	Clec12a	1.72457	4.53033	14.3283	0.000895243	0.0146692	257	614	243	445	282	232	111	110	149	172	221	153
	ENSMUSG00000053093.17	Myh7	-1.64268	4.0613	12.283	0.00180535	0.0232912	2	54	230	54	102	192	207	508	411	342	308	451
	ENSMUSG00000053101.4	Gpr141	3.15283	4.41517	24.9477	4.1211e-05	0.00179193	242	680	48	460	206	294	30	44	69	83	57	38
	ENSMUSG00000053113.4	Socs3	2.66418	6.72232	38.5697	1.9636e-06	0.000207507	2469	2744	978	4362	4901	2428	611	643	736	716	1114	545
	ENSMUSG00000053158.11	Fes	0.869817	5.61739	9.78873	0.00453347	0.0395461	458	1390	1066	1408	1537	806	459	761	656	791	1327	839
	ENSMUSG00000053161.17	Daw1	-0.913465	1.32854	9.0776	0.00598456	0.0464764	3	34	29	20	8	40	61	58	61	61	24	38
	ENSMUSG00000053175.18	Bcl3	2.26596	4.84926	26.8641	2.55417e-05	0.00126172	926	445	336	1039	1193	603	236	264	235	217	396	274
	ENSMUSG00000053199.14	Arhgap20	-1.20843	4.13239	22.768	7.27891e-05	0.00265362	16	93	70	129	59	179	309	239	263	327	129	266
	ENSMUSG00000053318.8	Slamf8	2.34151	2.50866	34.3294	4.67219e-06	0.000367979	51	201	35	282	196	139	29	36	34	53	36	48
	ENSMUSG00000053398.12	Phgdh	1.3851	3.82637	13.6416	0.00112745	0.0170362	182	268	277	248	378	211	89	112	131	129	266	134
	ENSMUSG00000053411.17	Cbx7	-0.966977	6.03375	9.63955	0.00480252	0.040746	188	679	1946	566	908	945	1418	1860	1751	1783	3149	2229
	ENSMUSG00000053475.6	Tnfaip6	1.49423	1.32994	12.0944	0.00193036	0.0242888	11	36	12	126	53	122	24	23	39	26	14	32
	ENSMUSG00000053522.12	Lgals7	5.02435	2.13623	11.8851	0.00208031	0.0253355	4	0	1	2	1	427	2	0	2	3	2	4
	ENSMUSG00000053552.15	Ebf4	-1.19124	0.979798	11.1293	0.0027372	0.0296652	11	18	40	15	19	27	58	63	50	67	82	68
	ENSMUSG00000053615.2	Gm9913	1.39741	0.794286	9.55422	0.00496422	0.0413611	7	18	8	41	20	13	13	5	8	10	4	14
	ENSMUSG00000053835.18	H2-T24	1.76231	5.39458	35.5605	3.60892e-06	0.000304334	135	1321	432	1437	960	1483	274	406	368	438	180	396
	ENSMUSG00000053846.6	Lipg	1.0372	6.38932	12.1907	0.00186539	0.0237759	305	2829	697	2683	1489	1818	705	1265	1108	1238	416	1222
	ENSMUSG00000053897.16	Slc39a8	-1.05557	7.19343	11.5789	0.00232298	0.027048	193	1425	1301	770	674	2400	3038	3372	3371	3396	1107	2329
	ENSMUSG00000053964.18	Lgals4	-1.01947	2.27799	9.01935	0.00612428	0.0470797	9	68	99	28	60	79	144	176	134	121	105	154
	ENSMUSG00000053965.11	Pde5a	-1.18596	7.67952	18.6058	0.00023445	0.0058884	153	948	1400	1010	642	2169	2657	2944	3509	3477	1717	2519
	ENSMUSG00000053985.11	Zfp14	-0.987153	2.82092	11.8415	0.00211309	0.0255082	10	66	53	48	26	104	158	122	149	156	46	108
	ENSMUSG00000054072.13	Iigp1	3.64681	8.05113	40.3097	1.40003e-06	0.000168175	4313	7916	1345	12819	4886	9415	921	452	742	1023	902	610
	ENSMUSG00000054074.10	Skida1	-0.883242	1.86385	10.1367	0.00396785	0.0368267	7	41	45	34	22	48	69	81	70	125	44	61
	ENSMUSG00000054146.9	Krt15	2.90501	3.20712	12.2686	0.00181456	0.0233419	5	10	52	19	61	575	18	10	18	11	30	13
	ENSMUSG00000054196.8	Cthrc1	-1.35988	0.99202	10.7906	0.00310251	0.0319693	1	5	44	6	10	26	49	47	53	56	32	42
	ENSMUSG00000054200.8	Ffar4	1.14977	3.2705	13.8876	0.0010375	0.0161899	186	134	243	159	280	220	135	124	130	127	187	143
	ENSMUSG00000054203.8	Ifi205	7.73507	8.59197	42.5011	9.26474e-07	0.000137886	26456	3737	346	5618	4212	2558	84	79	109	101	149	53
	ENSMUSG00000054263.13	Lifr	-0.730918	7.36219	12.2725	0.00181205	0.0233282	298	1205	888	1038	518	1476	2063	1909	2021	2365	1264	1782
	ENSMUSG00000054321.8	Taf4b	0.76213	2.89995	10.1949	0.00388104	0.0363661	32	140	64	144	57	132	73	68	104	82	43	62
	ENSMUSG00000054325.6	Lce3a	8.64579	2.4532	12.5284	0.00216221	0.0258892	0	0	0	0	0	336	0	0	0	0	0	0
	ENSMUSG00000054342.9	Kcnn4	1.33862	2.87792	11.3071	0.00256446	0.0284889	100	168	150	187	206	82	61	71	75	83	146	71
	ENSMUSG00000054459.9	Vsnl1	-1.46197	2.71727	21.1367	0.000113536	0.0035768	7	47	61	34	29	110	136	181	185	176	92	168
	ENSMUSG00000054469.15	Lclat1	-0.831474	5.19335	10.7892	0.00310405	0.0319693	54	541	302	347	216	500	777	888	832	879	266	569
	ENSMUSG00000054477.17	Kcnn2	-1.69539	0.472121	19.7309	0.000168895	0.00472369	1	4	9	7	8	11	39	20	26	45	7	29
	ENSMUSG00000054520.16	Sh3bp2	1.71242	4.92306	26.9291	2.51389e-05	0.00124924	340	1101	428	1032	962	536	174	261	243	331	490	317
	ENSMUSG00000054556.7	Gm4876	-1.37563	0.928331	23.6752	5.72514e-05	0.00222308	1	5	10	5	9	8	24	16	24	22	19	20
	ENSMUSG00000054676.18	1600014C10Rik	2.10433	5.47597	45.9518	4.97105e-07	9.12106e-05	718	1415	601	1392	1616	871	302	342	306	334	562	376
	ENSMUSG00000054708.18	Ankrd24	-1.17604	2.75813	10.896	0.00298335	0.0312307	5	80	116	76	80	116	180	222	197	235	197	215
	ENSMUSG00000054717.8	Hmgb2	1.05556	5.1044	10.0478	0.00410465	0.037533	629	657	677	596	430	506	387	408	377	560	619	355
	ENSMUSG00000054814.15	Usp46	-1.11179	5.72173	18.313	0.000255732	0.00625177	42	416	382	248	179	593	921	933	896	976	368	619
	ENSMUSG00000054855.14	Rnd1	0.876041	4.0155	12.9405	0.00143396	0.0198861	107	393	258	648	560	336	280	242	227	282	278	314
	ENSMUSG00000054931.8	Zkscan4	-1.24166	1.2053	10.8085	0.00308192	0.0318096	0	21	17	7	13	24	39	49	39	54	14	38
	ENSMUSG00000054986.14	Sec14l3	-1.44299	9.05904	9.08612	0.00596444	0.0463632	251	3181	10473	1716	3539	10733	13784	17995	18085	17128	6915	16131
	ENSMUSG00000055170.5	Ifng	4.22552	0.271949	31.9527	7.81899e-06	0.000543974	13	36	7	48	26	34	1	1	1	4	2	2
	ENSMUSG00000055172.11	C1ra	1.12833	7.14261	21.7355	9.62511e-05	0.00319791	682	5052	1987	4957	3544	3030	1880	1928	1890	1828	1413	2079
	ENSMUSG00000055254.16	Ntrk2	-1.29977	3.20022	15.0022	0.000717134	0.0126045	9	62	93	45	30	106	122	225	154	209	108	189
	ENSMUSG00000055296.15	Tmem245	-1.09943	7.1063	9.42824	0.00521398	0.0427008	73	745	340	566	199	1203	1389	1686	1747	1590	301	1148
	ENSMUSG00000055401.15	Fbxo6	1.0372	5.20528	11.7968	0.00214731	0.0257754	448	511	829	513	862	444	409	349	398	401	609	427
	ENSMUSG00000055413.13	H2-Q5	1.68677	5.24527	30.001	1.21425e-05	0.000734576	448	1296	554	1687	1553	849	375	450	387	477	544	458
	ENSMUSG00000055415.9	Atp10b	1.24662	0.72245	9.88317	0.00437171	0.0388062	5	14	9	5	10	24	7	5	9	8	2	5
	ENSMUSG00000055493.5	Epm2a	-1.28707	3.02153	16.4716	0.000448606	0.00912347	9	70	84	51	35	131	224	222	204	212	64	175
	ENSMUSG00000055541.19	Lair1	2.04408	4.37323	22.0938	8.72927e-05	0.00299138	103	757	98	431	139	192	56	97	88	132	79	90
	ENSMUSG00000055653.14	Gpc3	-1.5384	6.76805	18.5271	0.000239976	0.00598937	51	685	978	412	433	1399	2145	2778	2592	2318	881	2325
	ENSMUSG00000055775.17	Myh8	7.51128	6.34417	13.9822	0.001005	0.0159208	0	0	0	0	0	5539	21	4	1	1	2	0
	ENSMUSG00000055862.8	Izumo4	-1.15293	3.65523	9.05675	0.00603418	0.046767	12	124	299	95	149	198	394	402	351	385	344	381
	ENSMUSG00000055994.16	Nod2	1.70232	3.65913	36.7018	2.8545e-06	0.000266381	85	394	195	473	540	294	125	142	138	119	136	124
	ENSMUSG00000056025.13	Clca3a1	1.88277	2.85415	14.8742	0.000747749	0.0129112	19	421	28	281	36	118	45	46	63	65	28	47
	ENSMUSG00000056054.10	S100a8	4.21725	6.9305	14.549	0.000832112	0.0139216	7091	254	535	553	408	301	177	112	249	296	428	338
	ENSMUSG00000056071.13	S100a9	4.1061	7.46279	13.8181	0.00106209	0.0163898	10246	398	779	866	626	494	291	156	409	481	639	542
	ENSMUSG00000056078.7	Lipm	7.04563	1.98087	9.34773	0.00642662	0.0484448	0	0	0	0	0	105	0	0	0	0	0	0
	ENSMUSG00000056116.19	H2-T22	2.57286	7.687	56.3334	9.08853e-08	3.87267e-05	1565	8221	2811	9983	9769	5227	1573	1346	1196	1294	1442	1263
	ENSMUSG00000056144.15	Trim34a	1.49713	6.08993	17.2713	0.000350263	0.00767759	243	1593	370	1918	811	1736	462	516	599	690	232	452
	ENSMUSG00000056201.9	Cfl1	0.697473	8.47188	11.1194	0.00274718	0.0297276	3637	8349	9346	8417	8787	7137	6750	5998	5924	5919	6789	6793
	ENSMUSG00000056209.8	Npm3	0.695382	3.38222	9.67755	0.00473237	0.0404176	79	202	291	211	227	187	178	146	153	146	174	171
	ENSMUSG00000056290.17	Ms4a4b	2.15618	4.73992	25.1863	3.87866e-05	0.00173625	365	583	190	661	317	422	88	103	131	196	184	165
	ENSMUSG00000056328.15	Myh1	7.31941	5.82275	16.5213	0.000441679	0.00903765	0	0	4	7	1	2862	4	5	2	4	1	1
	ENSMUSG00000056413.17	Adap1	2.87377	4.40528	25.1486	3.91597e-05	0.00173896	966	316	233	371	521	201	82	118	106	119	200	139
	ENSMUSG00000056445.9	Hoxaas2	-1.02846	1.42003	10.831	0.00305626	0.0316762	3	28	36	18	5	33	40	37	49	64	41	67
	ENSMUSG00000056494.8	Cngb3	6.27223	0.649986	28.2693	1.82e-05	0.000986641	44	73	0	57	35	25	0	0	1	1	2	0
	ENSMUSG00000056501.4	Cebpb	1.40589	6.09287	11.2317	0.00263627	0.028902	2098	1246	1348	974	1548	929	1054	962	774	680	1300	882
	ENSMUSG00000056529.8	Ptafr	2.74969	4.57925	33.9373	5.07873e-06	0.000392591	175	1061	72	912	477	358	65	91	108	109	104	118
	ENSMUSG00000056592.15	Zfp658	-1.25547	2.67186	9.24221	0.00560829	0.0446977	5	44	13	48	9	70	107	120	125	132	15	54
	ENSMUSG00000056632.9	Dsg3	7.76152	2.85067	10.7371	0.00392724	0.036633	0	0	0	0	1	175	0	0	0	0	0	0
	ENSMUSG00000056708.6	Ier5	1.39064	6.38996	32.6317	6.73383e-06	0.000493135	956	2142	1694	3012	3185	1897	1161	1099	951	1302	1247	962
	ENSMUSG00000056735.6	A930024E05Rik	-0.894815	0.67979	8.98618	0.00620542	0.0474197	3	24	13	15	7	19	28	35	34	31	22	37
	ENSMUSG00000056737.15	Capg	1.3363	5.86349	21.0258	0.000117094	0.00365441	759	1421	1180	1448	1716	984	530	611	563	660	1087	752
	ENSMUSG00000056749.8	Nfil3	1.46449	3.52289	18.8557	0.0002178	0.00562513	112	364	88	351	275	241	105	147	103	115	93	146
	ENSMUSG00000056888.12	Glipr1	1.62971	4.26945	11.7494	0.00218425	0.0260503	398	175	291	224	180	210	115	128	121	154	217	139
	ENSMUSG00000057003.13	Myh4	7.67457	2.78635	16.7318	0.000413655	0.00867689	0	0	0	5	0	365	1	0	0	0	0	0
	ENSMUSG00000057074.7	Ces1g	-2.77449	1.62383	11.7124	0.00221362	0.0262589	0	5	29	3	11	30	475	32	41	33	16	33
	ENSMUSG00000057135.13	Scimp	2.77285	3.32206	28.2405	1.83252e-05	0.000990214	77	248	54	358	179	184	32	39	35	33	41	35
	ENSMUSG00000057137.10	Tmem140	0.842146	6.57066	11.5034	0.00238749	0.0273227	292	2162	1711	2332	2274	1958	1304	1356	1177	1229	1113	1136
	ENSMUSG00000057143.16	Trim12c	1.53284	5.68161	19.9524	0.000158506	0.00451635	451	1300	321	1442	611	1319	402	338	481	567	413	358
	ENSMUSG00000057182.16	Scn3a	-1.5823	5.23964	15.9277	0.000532472	0.0101957	33	78	249	76	43	253	500	359	529	496	337	416
	ENSMUSG00000057191.14	AB124611	1.70423	3.63305	19.8031	0.000165434	0.00464244	241	318	145	366	341	167	94	83	95	143	187	152
	ENSMUSG00000057322.13	Rpl38	1.89379	7.43112	10.1922	0.00388498	0.0363811	5246	928	2647	985	1782	1072	1555	949	969	1026	2026	1161
	ENSMUSG00000057337.14	Chst3	-1.61638	4.76184	14.9809	0.000722136	0.0126197	7	341	519	155	276	385	567	849	815	1055	1237	1217
	ENSMUSG00000057346.13	Apol9a	5.32563	4.99399	107.372	2.23313e-10	3.72866e-06	350	1259	239	1596	1489	914	44	21	29	46	23	33
	ENSMUSG00000057378.16	Ryr3	-1.51109	1.01236	9.00887	0.0061498	0.0471673	0	4	4	3	2	16	19	19	27	22	2	13
	ENSMUSG00000057454.6	Lypd3	5.48571	1.38864	11.7115	0.00221432	0.0262589	0	0	0	0	0	253	1	1	2	1	0	0
	ENSMUSG00000057457.12	Phex	-1.25458	2.43293	16.6685	0.00042187	0.00876115	7	23	44	14	18	49	86	60	93	84	65	67
	ENSMUSG00000057596.14	Trim30d	3.07114	5.9771	29.8841	1.24735e-05	0.000749175	654	2382	143	2818	697	1906	268	233	267	336	88	205
	ENSMUSG00000057609.7	Lce1a1	5.70237	0.837888	12.6875	0.00156593	0.0209843	0	0	0	0	0	140	0	0	2	0	0	0
	ENSMUSG00000057666.19	Gapdh	0.887094	8.02537	12.3418	0.00176821	0.0229269	2403	5322	6711	5224	6944	5507	3980	3401	3387	3620	5030	3784
	ENSMUSG00000057706.8	Mex3b	-1.05239	2.25589	10.1425	0.00395904	0.036798	5	44	79	57	32	91	103	143	102	187	92	124
	ENSMUSG00000057719.12	Sh3rf2	-1.21779	4.42368	18.4942	0.000242325	0.00602099	24	151	233	182	155	377	584	524	588	628	242	523
	ENSMUSG00000057789.15	Bak1	1.58395	5.15394	20.4511	0.000137568	0.00412384	711	891	835	913	1293	600	402	376	361	376	708	419
	ENSMUSG00000057880.13	Abat	-1.05007	2.53599	11.9566	0.00202773	0.0249132	6	54	51	32	28	94	118	117	120	144	41	114
	ENSMUSG00000058056.17	Palld	-0.838835	5.98228	8.97657	0.00622916	0.0475082	131	1153	584	922	569	1275	1798	2243	2129	1824	460	1599
	ENSMUSG00000058135.13	Gstm1	-1.26203	7.40768	9.90292	0.00433868	0.0386775	237	1373	3840	1022	1630	3081	8223	4565	4643	4356	4815	4242
	ENSMUSG00000058145.17	Adamts17	-1.65341	2.43739	24.3357	4.82157e-05	0.00197318	6	22	71	10	30	56	88	128	143	141	85	155
	ENSMUSG00000058159.15	T2	-1.51859	0.870693	11.645	0.00226814	0.0266505	0	24	24	11	10	28	73	58	66	54	21	56
	ENSMUSG00000058163.15	Gm5431	4.44791	5.00778	56.0719	9.45932e-08	3.87267e-05	193	1145	83	1151	454	949	19	38	50	53	45	25
	ENSMUSG00000058192.17	Zfp846	-0.828362	3.35232	15.4899	0.000612419	0.0112741	18	71	56	51	45	87	134	136	134	163	69	109
	ENSMUSG00000058254.13	Tspan7	-0.826183	8.28754	9.4529	0.00516403	0.0424539	641	3876	5968	3572	3593	5770	9728	9164	9168	8753	5069	7808
	ENSMUSG00000058318.16	Phf21a	-0.791979	4.93187	9.60729	0.00486296	0.0410418	54	542	234	475	237	522	759	888	805	868	289	717
	ENSMUSG00000058402.15	Zfp420	-0.758835	3.35631	8.85526	0.00653743	0.0488829	17	62	75	74	40	134	176	124	170	165	86	118
	ENSMUSG00000058420.9	Syt17	-1.23599	1.57225	14.4445	0.000861378	0.01424	4	15	50	20	28	29	76	69	70	76	62	69
	ENSMUSG00000058624.14	Gda	1.46027	5.83254	16.4892	0.000446133	0.00909534	316	1521	256	978	362	791	303	359	397	433	251	311
	ENSMUSG00000058656.14	Samd12	-1.03975	4.31701	10.0501	0.00410101	0.0375203	19	193	122	167	65	309	434	354	428	406	173	318
	ENSMUSG00000058715.12	Fcer1g	2.22729	5.86702	27.6158	2.12811e-05	0.00110457	663	1897	539	2155	1433	931	246	328	377	403	533	371
	ENSMUSG00000058755.4	Osm	2.37952	2.02151	28.6577	1.66006e-05	0.000933269	29	88	34	95	194	134	13	17	35	26	26	27
	ENSMUSG00000058818.14	Pirb	2.00071	5.55128	23.268	6.37279e-05	0.00240739	250	2097	232	2092	879	892	172	327	404	498	228	416
	ENSMUSG00000058927.7	Gm10053	1.85485	5.06991	13.3997	0.00122427	0.0180103	891	395	456	448	434	448	288	276	251	238	380	192
	ENSMUSG00000059089.5	Fcgr4	3.12468	4.42845	43.0774	8.33082e-07	0.00013	197	821	161	777	475	309	40	60	56	95	109	61
	ENSMUSG00000059108.5	Ifitm6	3.57546	3.39361	31.5228	8.60295e-06	0.000583916	500	182	126	254	227	145	30	27	31	49	71	40
	ENSMUSG00000059146.13	Ntrk3	-1.11556	2.5	11.6152	0.00229269	0.026845	6	27	38	27	19	48	98	76	76	92	39	61
	ENSMUSG00000059230.3	Defb4	8.31943	2.68111	11.4866	0.00304441	0.0316714	0	0	0	0	0	265	0	0	0	0	0	0
	ENSMUSG00000059401.15	Mamld1	-1.04092	2.6895	11.8563	0.00210192	0.0254502	15	114	41	68	50	108	164	188	210	187	54	210
	ENSMUSG00000059498.14	Fcgr3	0.995732	5.38491	11.9729	0.00201589	0.0248408	141	920	527	728	455	500	212	351	326	339	450	354
	ENSMUSG00000059540.16	Tcea2	-0.98268	2.42987	10.9913	0.00288003	0.0306488	3	48	70	36	45	52	92	100	86	103	88	124
	ENSMUSG00000059668.7	Krt4	10.4917	8.68984	19.2074	0.00019651	0.00519988	3	1	6	0	8	18894	4	0	0	3	1	4
	ENSMUSG00000059743.13	Fdps	0.705254	5.25062	11.4052	0.00247434	0.0279337	279	654	731	705	889	737	464	484	518	572	652	566
	ENSMUSG00000059832.5	Kprp	8.64614	2.90176	12.2509	0.00236549	0.0271827	0	0	0	0	0	335	0	0	0	0	0	0
	ENSMUSG00000059898.10	Dsc3	5.59858	2.51856	9.63714	0.004807	0.0407631	0	0	0	0	0	82	0	0	0	0	1	0
	ENSMUSG00000059956.15	Serpinb12	6.67592	5.13122	13.3074	0.00126358	0.0184121	0	2	0	1	0	794	2	2	1	1	1	0
	ENSMUSG00000060063.10	Alox5ap	1.0975	5.1358	15.6736	0.00057738	0.0108108	319	723	598	707	585	546	263	348	347	376	496	407
	ENSMUSG00000060073.10	Psma3	1.63081	6.91252	12.7452	0.0015347	0.0207311	3106	1586	1781	1703	1602	1400	1206	1038	1123	1082	1505	898
	ENSMUSG00000060131.12	Atp8b4	1.32744	4.19938	8.97799	0.00622565	0.0475082	36	373	33	303	66	191	62	85	115	121	35	80
	ENSMUSG00000060143.8	Gm10076	1.56723	6.43306	9.44139	0.00518728	0.0426012	2087	608	1848	687	1023	715	854	609	666	561	1113	745
	ENSMUSG00000060181.7	Slc35e3	-1.0885	4.33952	16.051	0.000512076	0.00993047	18	289	212	194	142	305	640	509	485	567	208	485
	ENSMUSG00000060183.7	Cxcl11	10.9645	3.63133	51.2809	2.01665e-07	5.70713e-05	507	323	0	568	349	230	0	0	0	1	0	0
	ENSMUSG00000060188.7	Cxcl17	0.782832	4.53186	10.6659	0.0032501	0.0328293	148	703	577	521	523	536	538	280	305	323	454	296
	ENSMUSG00000060216.16	Arrb2	0.918631	4.88223	11.289	0.00258154	0.0285927	344	822	511	782	727	457	355	442	414	435	547	508
	ENSMUSG00000060224.5	Pyroxd2	-1.77344	1.64751	31.9575	7.81063e-06	0.000543974	1	24	39	21	25	39	104	103	106	104	69	118
	ENSMUSG00000060227.16	Golm2	-1.50524	5.37347	16.3401	0.000467473	0.00937022	38	505	161	326	106	593	1005	1054	1269	1253	297	897
	ENSMUSG00000060519.12	Tor3a	2.24051	7.02635	56.4648	8.90831e-08	3.87267e-05	1077	4485	1422	6199	6284	4069	934	1119	1050	1123	1033	1209
	ENSMUSG00000060538.15	Tmem219	1.16752	4.69869	18.0338	0.000277992	0.00662144	305	488	504	525	531	362	280	248	281	273	358	304
	ENSMUSG00000060548.14	Tnfrsf19	-1.32751	5.40996	13.7936	0.00107091	0.0164651	19	296	367	250	195	557	804	974	940	1044	288	812
	ENSMUSG00000060550.17	H2-Q7	1.70762	8.65776	31.7461	8.18556e-06	0.000561815	4993	14092	6388	16677	15033	8836	4316	4370	4169	5099	5282	4458
	ENSMUSG00000060591.10	Ifitm2	1.1005	7.69766	13.5144	0.0011773	0.0175669	3240	3383	5664	3637	5203	2941	3067	2529	2474	2279	4019	2499
	ENSMUSG00000060639.6	H4c9	1.78542	1.73229	10.5086	0.00344735	0.0339891	42	12	25	14	22	26	12	9	12	18	11	10
	ENSMUSG00000060802.9	B2m	2.31352	11.4588	19.3407	0.000189046	0.0050618	52558	41970	35606	41937	39860	31106	14948	11523	12897	13311	20730	11088
	ENSMUSG00000060938.15	Rpl26	1.9325	9.18695	8.85228	0.00654521	0.0489191	18414	2760	8823	2906	5014	3576	4938	3377	3422	3334	6429	3928
	ENSMUSG00000060950.13	Trmt61a	1.36726	3.03811	11.9862	0.00200639	0.024742	192	139	202	154	222	104	111	83	84	79	162	121
	ENSMUSG00000061100.6	Retnla	4.71345	8.45733	46.1532	4.79836e-07	8.9198e-05	10821	13316	2123	9973	9246	5382	476	364	317	976	709	548
	ENSMUSG00000061143.16	Maml3	-0.893422	4.62173	10.051	0.00409962	0.0375203	36	370	170	238	121	395	417	631	580	596	209	522
	ENSMUSG00000061232.17	H2-K1	1.84988	10.6839	37.4879	2.43519e-06	0.00023778	16638	56227	39216	56673	69448	35745	16622	15413	14368	16033	21503	16393
	ENSMUSG00000061273.4	Mmgt1	-1.17052	4.8584	14.089	0.00096964	0.0155375	31	261	198	149	77	432	607	570	649	651	170	401
	ENSMUSG00000061313.11	Ddhd2	-1.07875	4.53908	13.6088	0.00114009	0.0171806	21	247	101	170	90	262	404	429	437	467	114	405
	ENSMUSG00000061482.8	H4c4	2.82012	5.42687	14.6974	0.000792389	0.0134862	35	7	4	13	7	9	3	4	3	4	2	3
	ENSMUSG00000061527.8	Krt5	4.28569	3.28542	14.9595	0.000727199	0.0126744	3	4	31	10	39	933	5	10	12	4	16	5
	ENSMUSG00000061535.12	C1qtnf7	-1.12419	4.82803	10.9526	0.00292152	0.0308738	31	237	432	164	180	397	690	639	665	592	525	538
	ENSMUSG00000061723.19	Tnnt3	2.92574	3.73861	9.76331	0.00457812	0.0397302	3	22	60	22	26	1327	49	28	28	21	37	29
	ENSMUSG00000061740.9	Cyp2d22	-1.21904	5.16355	13.3768	0.00123389	0.0181199	37	426	788	200	398	542	1086	1139	1044	980	1046	1094
	ENSMUSG00000061816.16	Myl1	2.02854	3.48391	10.0639	0.00407946	0.0374263	38	27	87	24	41	406	53	22	27	24	39	17
	ENSMUSG00000061878.17	Sphk1	1.06831	5.23563	9.81285	0.00449155	0.0393884	582	1027	1460	601	940	627	592	587	545	337	953	505
	ENSMUSG00000061882.13	Ccdc62	-1.23557	1.60903	9.97128	0.00422647	0.0381869	4	43	16	27	7	59	81	100	97	83	16	66
	ENSMUSG00000062006.13	Rpl34	1.85111	8.16175	9.57423	0.00492577	0.0411639	8744	1830	4602	1950	2929	1906	2492	1825	1792	1827	3469	2074
	ENSMUSG00000062007.14	Hsh2d	2.55852	2.02832	44.2084	6.78112e-07	0.000113224	25	197	34	210	134	119	21	21	22	42	17	31
	ENSMUSG00000062082.17	Cd200r4	1.56251	2.76129	13.9585	0.00101302	0.0160264	92	140	67	130	79	100	35	51	53	59	78	35
	ENSMUSG00000062248.6	Cks2	1.66267	2.6456	11.8924	0.00207486	0.025306	140	60	84	66	78	77	50	55	44	62	43	41
	ENSMUSG00000062257.14	Opcml	-1.84217	0.873796	13.9201	0.00102619	0.0161188	2	2	26	2	1	22	57	30	38	40	38	33
	ENSMUSG00000062353.7	Gm15772	2.00545	6.21496	9.86188	0.00440762	0.0390006	2493	371	1189	430	674	471	642	407	478	415	804	519
	ENSMUSG00000062380.5	Tubb3	3.83257	2.00934	47.2068	3.99473e-07	8.15548e-05	90	177	30	169	162	49	8	12	13	15	13	11
	ENSMUSG00000062488.10	Ifit3b	5.07297	7.08751	61.9403	3.97608e-08	2.54288e-05	1058	5834	437	9026	3437	7025	179	165	188	220	110	141
	ENSMUSG00000062524.5	Ncr1	1.77613	2.73961	16.3282	0.000469223	0.00937155	59	139	65	152	98	102	40	51	38	52	29	42
	ENSMUSG00000062593.18	Gm49339	2.87448	5.05232	24.6559	4.44016e-05	0.00185874	625	987	114	740	349	348	95	145	112	146	114	116
	ENSMUSG00000062713.9	Sim2	6.21663	0.690025	13.8813	0.00103969	0.0162089	0	0	0	0	0	130	0	0	0	0	0	1
	ENSMUSG00000062760.12	Shisal1	-1.44945	1.80188	14.6193	0.000813038	0.0136572	3	21	71	15	42	55	100	100	108	106	102	150
	ENSMUSG00000062822.9	4833420G17Rik	-0.97011	4.83408	9.61583	0.00484689	0.0409557	35	339	151	240	89	408	492	590	577	697	176	428
	ENSMUSG00000062826.8	Ces2f	7.37396	2.09861	11.6222	0.00290966	0.0308284	0	0	0	0	2	131	0	0	0	0	0	0
	ENSMUSG00000062866.17	Phactr2	-1.07032	6.58392	12.1051	0.00192301	0.0242695	112	1046	630	670	365	1456	2051	2127	2205	1959	704	1556
	ENSMUSG00000062901.4	Klhl24	-1.17091	6.77828	11.4135	0.00246685	0.027887	69	760	625	414	213	1268	1494	1565	1704	1863	707	1318
	ENSMUSG00000062908.13	Acadm	-0.902169	5.48126	10.4894	0.0034723	0.0341041	55	402	404	329	212	625	919	872	807	797	435	661
	ENSMUSG00000062980.16	Cped1	-1.73105	6.63817	17.7841	0.000299697	0.00690212	63	237	816	156	195	836	1660	1348	1679	1641	1193	1265
	ENSMUSG00000062991.10	Nrg1	1.52052	3.4525	20.379	0.000140399	0.00417869	33	215	58	324	88	132	60	56	82	77	35	66
	ENSMUSG00000062997.7	Rpl35	1.81654	7.33226	9.10029	0.00593109	0.0462547	5807	1006	2889	1152	1794	1124	1661	1143	1237	1147	2347	1361
	ENSMUSG00000063049.5	Ing2	-0.604467	3.27317	9.83707	0.00444986	0.039196	20	119	132	91	77	142	212	225	194	191	115	143
	ENSMUSG00000063229.16	Ldha	0.818455	7.7141	13.9132	0.00102859	0.0161265	1147	3685	4898	3686	4301	3796	2328	2688	2536	2526	2755	2766
	ENSMUSG00000063268.13	Parp10	2.47518	6.77029	41.3211	1.15508e-06	0.000149226	2221	2912	1475	3912	4946	2448	617	713	618	745	1264	864
	ENSMUSG00000063286.8	Gvin-ps7	2.36729	6.72602	22.0117	8.92621e-05	0.00303546	1281	989	320	1328	557	1374	215	177	386	503	395	287
	ENSMUSG00000063388.6	BC023105	4.48072	2.22665	33.5754	5.48817e-06	0.000412775	74	175	8	292	40	227	11	6	6	11	10	5
	ENSMUSG00000063428.9	Ddo	-1.33521	3.58225	16.2344	0.000483271	0.00958334	7	107	74	59	37	154	219	276	241	271	58	229
	ENSMUSG00000063445.15	Nmral1	1.50514	2.64789	24.1881	5.00916e-05	0.00203005	44	137	100	197	187	102	50	61	62	75	52	59
	ENSMUSG00000063450.15	Syne2	-1.03063	8.10664	9.54483	0.00498238	0.0414503	81	1109	938	851	631	1864	2192	2693	2575	2291	719	2423
	ENSMUSG00000063632.7	Sox11	-1.54546	4.28172	16.5246	0.000441227	0.00903765	29	94	175	112	81	239	473	453	457	699	233	305
	ENSMUSG00000063651.12	Cnfn	9.23371	2.44981	12.8243	0.00196651	0.024426	0	0	0	0	0	512	0	0	0	0	0	0
	ENSMUSG00000063694.6	Cycs	2.20724	6.80939	15.9558	0.000527746	0.0101401	3417	1204	1275	1306	1419	1126	801	640	711	668	978	638
	ENSMUSG00000063779.7	Chil4	3.74437	0.678839	21.7146	9.6806e-05	0.00320073	45	47	46	6	16	47	0	2	2	12	5	3
	ENSMUSG00000063787.5	Chchd1	1.89914	5.0468	9.67395	0.00473895	0.0404324	972	239	490	230	290	246	287	191	218	221	327	204
	ENSMUSG00000063800.6	Prpf38a	0.954089	4.9854	10.3896	0.00360522	0.0347755	285	439	365	467	312	358	306	269	282	266	309	264
	ENSMUSG00000063802.6	Hspbp1	1.35888	4.76779	9.34182	0.00539324	0.0435029	884	326	643	347	584	362	353	334	328	336	585	379
	ENSMUSG00000063975.14	Slco1a5	1.39449	1.96204	11.7024	0.0022216	0.0262706	17	96	40	81	43	78	34	17	30	33	32	23
	ENSMUSG00000064030.16	Pym1	0.622579	3.60756	8.98702	0.00620336	0.0474197	75	304	300	273	325	239	206	191	207	195	270	182
	ENSMUSG00000064125.15	Prr36	-0.89114	1.58323	9.39048	0.00529148	0.0430774	6	26	63	26	37	31	60	60	57	74	91	86
	ENSMUSG00000064208.7	Gm10145	1.66106	2.36231	10.8325	0.00305452	0.0316762	174	71	82	41	64	76	47	52	66	50	54	53
	ENSMUSG00000064289.16	Tank	1.39088	5.20423	11.7766	0.00216299	0.0258892	632	576	300	532	228	478	285	239	356	343	337	272
	ENSMUSG00000064294.13	Aox3	-1.37106	6.59479	12.1239	0.00191022	0.0241445	54	590	678	393	256	1319	1965	2107	1933	1768	544	1374
	ENSMUSG00000064325.5	Hhip	-0.833294	5.47023	9.23698	0.00561984	0.044747	73	206	510	212	184	379	779	452	625	628	488	464
	ENSMUSG00000064337.1	mt-Rnr1	3.13339	11.3078	17.301	0.00034709	0.00766583	34727	3668	6428	4878	8669	4164	4210	2508	2445	2537	4764	2563
	ENSMUSG00000064339.1	mt-Rnr2	2.3434	14.5727	10.1897	0.00388873	0.0363958	33869	2924	11052	3828	8539	5787	6284	3607	4007	4732	9241	5014
	ENSMUSG00000064945.3	Rny3	3.22274	5.46119	10.4321	0.00354793	0.0345159	75	2	11	5	7	5	6	5	7	1	4	4
	ENSMUSG00000065087.3	Snord22	3.8314	5.87726	11.9417	0.00203856	0.0250094	83	9	9	1	6	0	5	4	2	1	2	5
	ENSMUSG00000065353.3	Snora73b	3.85838	8.96155	11.0641	0.00280366	0.0301029	33	0	3	4	8	7	5	2	0	0	0	0
	ENSMUSG00000066108.8	Muc5b	1.53261	7.52102	27.5224	2.17659e-05	0.00111823	841	4910	2196	3114	3747	3564	1243	1386	1403	1268	1362	1357
	ENSMUSG00000066258.14	Trim12a	1.66769	5.54526	25.2016	3.8637e-05	0.00173625	371	1002	343	1278	688	957	379	341	365	387	242	289
	ENSMUSG00000066278.7	Vps37b	0.858598	4.60421	10.0559	0.00409193	0.0375044	402	458	579	598	744	472	396	413	378	395	593	474
	ENSMUSG00000066363.13	Serpina3f	4.31709	4.87542	42.2117	9.77594e-07	0.000139512	232	1515	68	2175	890	590	110	60	44	46	41	53
	ENSMUSG00000066677.13	Ifi208	1.49079	5.0151	12.5815	0.00162513	0.0216214	136	871	308	2062	369	923	330	237	303	538	207	438
	ENSMUSG00000066682.12	Pilrb2	1.64562	1.89611	16.1791	0.000491768	0.00971327	36	99	33	119	62	63	11	26	35	53	29	28
	ENSMUSG00000066684.11	Pilrb1	1.82756	2.1715	24.8158	4.26213e-05	0.00181543	45	180	45	192	88	62	39	44	35	43	36	36
	ENSMUSG00000066842.19	Hmcn1	-1.34403	7.43371	14.8469	0.000754478	0.013014	100	411	329	319	156	770	1100	1306	1453	1278	327	1092
	ENSMUSG00000066861.15	Oas1g	5.81659	5.31141	72.8654	9.1961e-09	1.20622e-05	317	1425	182	1862	1516	1017	10	8	31	36	29	32
	ENSMUSG00000067006.13	Serpinb5	5.42716	2.6249	11.9275	0.0020489	0.0250994	1	0	1	2	6	142	0	3	0	0	0	0
	ENSMUSG00000067158.10	Col4a4	-1.08799	6.91404	16.4118	0.000457079	0.00923953	179	792	1428	471	854	1579	1958	2695	2445	2479	1723	2221
	ENSMUSG00000067203.9	H2-K2	1.41923	3.99864	22.0415	8.85401e-05	0.00302322	125	448	231	737	640	456	190	235	192	251	223	189
	ENSMUSG00000067212.9	H2-T23	2.20986	8.29546	56.0654	9.46865e-08	3.87267e-05	1641	13018	6663	14706	16277	9773	2772	2634	2338	2880	3097	2826
	ENSMUSG00000067235.15	H2-Q10	1.43163	3.4453	16.5531	0.000437327	0.0089816	122	282	112	450	328	230	75	113	127	146	167	148
	ENSMUSG00000067279.4	Ppp1r3c	-1.08315	4.37714	14.4529	0.000858991	0.0142146	14	76	127	107	90	168	278	274	223	459	94	176
	ENSMUSG00000067297.6	Ifit1bl2	1.88173	2.58209	19.9266	0.000159682	0.00452667	61	186	38	221	70	97	46	37	56	40	37	37
	ENSMUSG00000067567.13	Hdac8	-0.870652	2.92271	15.8447	0.000546719	0.010351	6	57	71	36	44	84	109	130	112	109	84	103
	ENSMUSG00000067599.14	Klra7	4.00575	2.54877	19.4942	0.000180822	0.00493447	351	35	38	60	63	47	12	11	18	28	16	15
	ENSMUSG00000067608.6	Pcna-ps2	0.700408	2.96749	9.07562	0.00598927	0.0464913	93	176	162	147	143	162	129	158	126	142	101	114
	ENSMUSG00000067916.10	Zfp991	1.82083	3.89544	9.5251	0.00502077	0.0416246	351	82	115	85	88	129	60	57	96	84	153	74
	ENSMUSG00000068129.6	Cst7	2.1858	0.972347	37.3846	2.48626e-06	0.000239673	26	48	24	72	62	36	9	14	10	15	18	16
	ENSMUSG00000068220.7	Lgals1	0.986151	7.26653	8.9639	0.00626061	0.0476451	642	1883	3052	2140	3000	1620	1570	1093	1194	1129	1741	1257
	ENSMUSG00000068227.10	Il2rb	1.90588	5.11881	37.335	2.51118e-06	0.000239673	392	995	604	1155	1404	643	205	301	242	329	468	343
	ENSMUSG00000068245.15	Phf11d	3.7845	7.16359	45.057	5.82403e-07	0.000101296	2351	4506	1059	6290	3908	4166	397	370	414	447	433	277
	ENSMUSG00000068246.7	Apol9b	4.39144	5.24521	91.2992	1.096e-09	6.40695e-06	413	1528	428	2164	2177	1342	94	84	71	70	113	68
	ENSMUSG00000068263.12	Efcc1	-1.74792	2.02079	11.8515	0.00210555	0.0254571	2	25	29	24	22	86	152	142	135	179	34	101
	ENSMUSG00000068323.13	Slc4a5	-1.01014	4.82947	9.19476	0.00571403	0.0451828	32	303	696	221	249	556	766	863	924	803	531	857
	ENSMUSG00000068335.7	Dok1	1.4064	4.67684	12.8101	0.00150037	0.0205174	601	559	581	505	728	368	267	305	278	323	576	292
	ENSMUSG00000068373.16	D430041D05Rik	-1.22256	2.35993	9.00421	0.00616118	0.0472147	4	15	49	9	25	79	77	99	95	117	33	81
	ENSMUSG00000068396.10	Rpl34-ps1	1.84988	5.65087	9.00322	0.00616358	0.0472147	1485	292	744	233	476	317	431	284	277	326	558	344
	ENSMUSG00000068417.9	Pnp2	3.01512	2.02716	36.4821	2.98527e-06	0.000275387	26	111	43	139	108	85	19	9	16	13	8	17
	ENSMUSG00000068606.7	Gm4841	4.63756	2.22112	32.139	7.50346e-06	0.000535407	62	165	4	266	26	131	10	2	5	10	1	8
	ENSMUSG00000068631.9	Gm7676	2.2203	0.904967	33.5308	5.54095e-06	0.000414875	39	39	48	68	66	44	18	9	10	19	21	18
	ENSMUSG00000068697.8	Myoz1	3.95049	1.4331	11.4624	0.00242333	0.0275441	1	2	5	0	2	192	6	1	3	1	1	1
	ENSMUSG00000068744.13	Psrc1	1.3263	1.51631	10.3544	0.00365352	0.0350677	32	80	24	64	44	36	15	40	23	46	22	15
	ENSMUSG00000068749.10	Psma5	1.00025	5.2372	17.8251	0.000296006	0.00685495	277	920	705	984	918	675	504	463	457	454	621	434
	ENSMUSG00000068758.9	Il3ra	2.1514	4.68498	19.3804	0.00018688	0.0050459	998	595	473	619	787	301	234	229	208	209	441	255
	ENSMUSG00000068854.8	H2bc21	-0.878291	3.0939	13.2213	0.00130147	0.0187652	12	49	106	55	53	115	126	148	150	185	119	136
	ENSMUSG00000068876.17	Cgn	-0.939157	6.23276	9.27484	0.00553683	0.0443572	63	1217	1224	794	1117	1431	1736	2428	2146	2355	1537	2753
	ENSMUSG00000068885.5	Lce3f	8.04869	2.81924	15.162	0.000680832	0.0121063	0	0	0	0	0	487	0	0	0	0	1	0
	ENSMUSG00000068890.9	Lce1a2	6.34692	0.817398	12.9718	0.00141846	0.0198146	0	0	0	0	0	143	0	0	0	0	0	1
	ENSMUSG00000068893.6	Sprr2a2	4.72167	3.57126	14.6883	0.000794778	0.0134862	27	10	18	7	21	708	0	0	3	1	0	28
	ENSMUSG00000069171.15	Nr2f1	-1.24891	2.04864	11.2283	0.00263947	0.0289181	1	37	88	31	48	76	116	150	130	163	71	145
	ENSMUSG00000069378.15	Prdm6	-1.37541	3.60289	22.1917	8.50046e-05	0.00296168	10	155	213	66	98	161	387	367	353	385	229	396
	ENSMUSG00000069379.4	Gm4950	1.55295	2.01558	10.7859	0.00310792	0.0319693	111	48	85	37	73	37	44	38	36	36	54	37
	ENSMUSG00000069441.4	Dsg1a	6.00735	3.93775	10.8794	0.00300184	0.0313456	0	2	0	0	0	234	1	2	0	0	0	0
	ENSMUSG00000069744.8	Psmb3	1.63876	6.36264	15.2912	0.000652927	0.0118642	2008	1021	1583	1019	1419	790	795	662	668	651	1053	791
	ENSMUSG00000069769.14	Msi2	-0.817259	5.97926	9.05084	0.00604832	0.0468109	115	989	757	597	387	1330	1538	1698	1861	1687	719	1202
	ENSMUSG00000069792.6	Wfdc17	4.54407	4.88719	22.6214	7.5704e-05	0.0027242	1459	225	116	358	274	135	37	22	45	58	88	44
	ENSMUSG00000069793.13	Slfn9	3.78328	4.55697	43.4684	7.75551e-07	0.000124701	241	642	77	1012	207	902	43	28	55	100	35	41
	ENSMUSG00000069830.11	Nlrp1a	2.01137	0.984772	16.0232	0.000516594	0.0099833	6	26	5	34	9	28	1	10	10	8	2	3
	ENSMUSG00000069873.5	4930438A08Rik	9.50854	1.78022	35.5443	9.32952e-06	0.000615711	7	216	0	178	84	26	0	0	0	0	0	0
	ENSMUSG00000069874.8	Irgm2	2.51891	7.11772	39.7532	1.55841e-06	0.000179453	924	5520	922	6975	2916	5811	1036	1083	980	1155	297	557
	ENSMUSG00000069892.10	9930111J21Rik2	1.45459	6.18082	12.3853	0.00174122	0.0227502	558	712	349	790	246	1419	306	149	384	495	573	256
	ENSMUSG00000069893.11	9930111J21Rik1	3.49384	5.90128	41.0841	1.20799e-06	0.000152802	39	150	12	146	54	78	28	2	9	5	4	9
	ENSMUSG00000069899.4	Gm12166	1.25085	2.91167	9.93846	0.00427994	0.0384619	208	139	171	114	120	112	124	107	110	104	96	101
	ENSMUSG00000069910.3	Spdl1	1.71262	0.980805	19.0353	0.000206631	0.0054162	18	43	18	41	20	29	9	14	5	21	13	9
	ENSMUSG00000070031.12	Sp140	2.16263	5.26235	25.1535	3.9111e-05	0.00173896	210	1345	186	1784	722	940	243	250	306	318	162	199
	ENSMUSG00000070034.14	Sp110	1.97082	5.43709	23.5741	5.87892e-05	0.00226698	173	1906	188	2332	820	1567	322	404	469	487	166	336
	ENSMUSG00000070284.11	Gmppb	1.50417	4.69277	28.5855	1.6886e-05	0.000946126	308	431	490	635	931	408	254	260	241	235	371	245
	ENSMUSG00000070327.15	Rnf213	3.10087	10.1972	34.8254	4.20773e-06	0.000342715	2507	15907	1331	20567	6976	14752	1646	1912	1989	1956	459	1242
	ENSMUSG00000070427.5	Il18bp	3.40827	5.41202	61.6361	4.15255e-08	2.54288e-05	313	1805	204	1990	1303	786	148	119	134	113	136	133
	ENSMUSG00000070436.13	Serpinh1	0.879269	8.41026	11.0864	0.00278077	0.0299359	3507	5785	9786	7330	11517	6459	4665	5401	4822	5399	7002	5617
	ENSMUSG00000070501.15	Ifi214	3.93868	2.94563	24.5558	4.55575e-05	0.00189694	247	92	4	107	31	80	6	7	17	26	14	13
	ENSMUSG00000070605.5	Zfp992	1.57407	3.20082	8.85834	0.00652941	0.0488448	126	56	39	43	30	47	28	31	61	36	47	28
	ENSMUSG00000070691.11	Runx3	1.83933	3.50676	17.2794	0.000349394	0.00767759	118	587	79	559	315	207	63	125	111	116	147	127
	ENSMUSG00000070730.12	Rmdn3	0.671869	4.73676	12.1245	0.0019098	0.0241445	130	564	498	702	686	584	409	463	434	434	334	443
	ENSMUSG00000070737.11	Tmem35b	-0.607106	2.62078	9.84588	0.00443481	0.0391375	15	71	100	68	53	85	150	148	125	102	82	129
	ENSMUSG00000070803.7	Cited4	2.51702	1.56233	17.8884	0.000290417	0.00678195	115	41	55	63	105	59	26	23	14	22	35	18
	ENSMUSG00000070814.18	Zswim9	-0.933353	3.47359	9.71614	0.00466227	0.040101	5	140	114	114	94	133	233	261	247	254	132	219
	ENSMUSG00000070867.5	Trabd2b	-1.07911	4.22456	12.0953	0.00192974	0.0242888	30	198	339	177	227	365	569	627	610	597	320	632
	ENSMUSG00000070960.5	Gm19680	1.10171	1.82511	10.072	0.00406693	0.0374221	49	63	77	44	80	55	36	33	38	39	60	44
	ENSMUSG00000071005.8	Ccl19	1.59021	2.43458	18.5647	0.000237315	0.005945	41	145	74	190	164	82	62	38	54	36	68	46
	ENSMUSG00000071068.8	Treml2	2.13892	3.37867	25.716	3.39391e-05	0.00156975	74	501	59	494	249	221	53	65	88	122	39	104
	ENSMUSG00000071103.11	1700029J07Rik	-0.981937	2.44412	9.20208	0.00569757	0.0451403	7	48	63	63	22	104	138	129	161	150	55	90
	ENSMUSG00000071176.11	Arhgef10	-1.00872	5.31152	10.1705	0.00391709	0.0365881	50	497	724	340	542	707	1075	1268	1197	1150	690	1381
	ENSMUSG00000071256.5	Zfp213	1.43572	3.96	9.05011	0.00605006	0.0468109	483	170	299	183	305	164	176	182	170	162	288	170
	ENSMUSG00000071311.3	Gpr31b	7.68638	0.927876	46.1418	4.80794e-07	8.9198e-05	17	114	0	115	26	18	0	0	0	0	0	1
	ENSMUSG00000071324.12	Armc2	-0.941644	1.88986	10.1852	0.00389529	0.0364167	8	47	26	38	23	59	88	92	100	97	28	78
	ENSMUSG00000071350.13	Setdb2	2.40901	4.2902	28.0854	1.90151e-05	0.00101436	99	543	60	635	250	473	109	70	99	99	37	84
	ENSMUSG00000071392.7	Ect2l	-1.21825	1.88892	20.3485	0.000141617	0.00420743	4	28	23	17	7	31	41	70	59	66	30	49
	ENSMUSG00000071451.11	Psmg4	1.14607	2.63311	15.2757	0.000656208	0.0118642	86	124	163	137	135	94	102	58	90	56	104	69
	ENSMUSG00000071528.5	Atp5md	2.14758	5.8961	10.7601	0.00313792	0.0321632	1964	319	745	375	504	385	463	361	377	325	484	302
	ENSMUSG00000071632.11	2510002D24Rik	-1.0458	2.66388	12.2264	0.00184195	0.0236052	7	97	69	80	35	127	219	193	200	175	62	161
	ENSMUSG00000071637.6	Cebpd	2.94633	7.84888	18.6392	0.000232148	0.005873	13551	2455	1787	2658	3516	1684	1768	1745	1459	736	1645	1348
	ENSMUSG00000071653.10	1810009A15Rik	1.72064	4.24652	11.6055	0.00230073	0.0269015	583	191	318	227	229	158	192	146	154	163	242	161
	ENSMUSG00000071713.7	Csf2rb	1.14072	5.94644	13.4021	0.00122329	0.0180103	371	1840	777	1701	1575	1171	361	821	723	776	789	869
	ENSMUSG00000071714.8	Csf2rb2	1.3546	4.47765	13.4867	0.00118845	0.0176592	119	798	247	688	635	524	119	293	246	287	234	307
	ENSMUSG00000071715.13	Ncf4	1.76124	3.7763	28.1759	1.86093e-05	0.000999098	152	463	203	483	431	203	77	110	124	141	158	172
	ENSMUSG00000071858.5	Gm94	8.41442	3.69854	10.6269	0.00407953	0.0374263	0	0	0	0	0	282	0	0	0	0	0	0
	ENSMUSG00000071984.12	Fndc1	-1.04315	4.71928	10.2363	0.00382047	0.0359991	31	314	466	203	325	602	651	790	843	744	587	999
	ENSMUSG00000072109.12	A530040E14Rik	3.95789	2.33735	35.2098	3.8822e-06	0.000321351	79	111	15	182	103	63	8	9	5	10	9	13
	ENSMUSG00000072244.12	Trim6	1.62719	1.7902	9.80595	0.0045035	0.0394566	12	164	6	185	31	116	38	36	44	54	6	26
	ENSMUSG00000072572.10	Slc39a2	1.31868	2.50297	18.8531	0.000217971	0.00562513	27	166	51	113	115	71	32	57	50	52	37	54
	ENSMUSG00000072620.4	Slfn2	2.91146	6.82697	52.7806	1.58297e-07	5.03382e-05	964	3663	890	4506	3326	2607	380	531	480	526	415	494
	ENSMUSG00000072621.14	Slfn10-ps	4.57659	1.83033	29.5117	1.35947e-05	0.00080493	9	76	0	64	12	21	0	1	3	3	1	1
	ENSMUSG00000072640.12	Lyrm9	-1.27531	2.75815	23.2191	6.45585e-05	0.00242232	8	76	55	49	41	89	183	185	161	173	56	174
	ENSMUSG00000072647.7	Adam1a	-1.06698	3.00456	9.78799	0.00453478	0.0395461	10	80	36	69	35	80	167	175	155	173	49	88
	ENSMUSG00000072763.3	5430403G16Rik	-1.36944	1.59994	8.95347	0.0062866	0.0477559	6	4	23	5	3	28	49	20	31	56	43	27
	ENSMUSG00000072844.7	G530011O06Rik	4.37459	3.41928	36.6157	2.90498e-06	0.000269469	152	271	11	416	227	61	17	16	19	21	11	1
	ENSMUSG00000072966.12	Gprasp2	-1.69995	1.80405	21.0833	0.000115234	0.0036031	2	10	22	16	12	51	67	86	98	75	26	87
	ENSMUSG00000073125.11	Xlr3b	-1.98172	2.33537	10.2098	0.00385906	0.0362196	2	37	72	29	1	11	133	178	154	182	29	46
	ENSMUSG00000073198.6	Bnip3l-ps	-0.759682	3.34616	10.9404	0.00293476	0.030955	20	135	124	85	86	204	226	234	264	237	180	186
	ENSMUSG00000073236.5	2500004C02Rik	-1.47702	1.48841	22.5547	7.7072e-05	0.00275136	9	19	24	16	7	37	80	75	78	99	26	50
	ENSMUSG00000073409.13	H2-Q6	1.91159	8.44547	40.4812	1.35483e-06	0.000166335	4480	12323	6332	13248	13696	7372	3964	3189	3100	3358	4253	3103
	ENSMUSG00000073411.13	H2-D1	1.47937	10.5041	28.681	1.65098e-05	0.000932842	12639	49388	40882	49500	63656	33277	18072	16974	16293	17288	27020	19264
	ENSMUSG00000073412.7	Lst1	3.44019	3.86112	23.7232	5.65359e-05	0.00220042	394	240	85	329	242	128	15	33	25	49	93	28
	ENSMUSG00000073413.10	Ly6g6d	-1.15547	1.03535	11.7065	0.00221829	0.0262687	3	14	24	10	27	25	59	39	41	48	48	50
	ENSMUSG00000073437.11	D330041H03Rik	-1.57164	3.19565	13.9226	0.00102533	0.0161188	2	51	63	52	82	61	534	118	101	152	93	118
	ENSMUSG00000073489.7	Ifi204	6.13392	7.13045	52.9078	1.55113e-07	5.03382e-05	5438	3929	280	4942	2329	2732	61	60	108	105	123	77
	ENSMUSG00000073490.12	Ifi207	3.36805	5.2239	39.4441	1.65465e-06	0.000186673	469	1785	110	1614	461	1193	87	114	196	170	73	110
	ENSMUSG00000073491.12	Ifi213	2.79949	6.00614	23.834	5.49219e-05	0.00216792	842	1969	148	2803	541	2063	315	270	353	423	87	274
	ENSMUSG00000073555.2	Gm4951	3.18487	4.53202	30.4325	1.1001e-05	0.000685385	155	884	61	1367	242	1121	97	77	113	120	54	64
	ENSMUSG00000073676.5	Hspe1	0.731161	4.79254	10.4088	0.00357929	0.0347222	231	466	636	667	590	504	489	431	414	363	437	371
	ENSMUSG00000073678.5	Pgap1	-1.03866	4.4268	25.2685	3.7988e-05	0.00171893	12	74	50	59	37	70	113	113	160	177	79	134
	ENSMUSG00000073792.12	Alg6	-1.23607	3.19912	12.5383	0.00164993	0.0218642	9	76	28	45	13	94	176	132	139	172	29	113
	ENSMUSG00000073902.6	Gvin3	1.74482	6.1626	14.9792	0.000722553	0.0126197	239	347	125	417	146	400	45	57	118	198	196	130
	ENSMUSG00000073982.12	Rhog	1.16576	6.19255	11.312	0.00255988	0.0284709	1650	1491	1767	1603	1924	1185	1021	1093	1055	957	1632	1124
	ENSMUSG00000074067.10	Gm10619	-1.43133	0.635863	10.9153	0.00296215	0.0311403	3	7	4	2	5	5	14	14	20	31	4	13
	ENSMUSG00000074141.14	Il4i1	2.3025	3.13497	22.7003	7.41211e-05	0.0026846	199	215	157	309	392	143	46	50	39	79	166	54
	ENSMUSG00000074151.14	Nlrc5	2.82314	6.62001	42.4147	9.41428e-07	0.000137886	409	3535	369	4708	2564	2684	429	430	505	469	201	488
	ENSMUSG00000074199.8	Krtdap	9.90586	4.60155	12.7416	0.00201914	0.0248443	0	0	0	0	0	820	0	0	0	0	0	0
	ENSMUSG00000074219.4	Gm10644	-1.22744	1.77223	14.1175	0.000960426	0.015479	3	19	57	27	22	39	70	71	68	80	74	101
	ENSMUSG00000074342.5	I830077J02Rik	1.83956	2.76281	18.3975	0.000249378	0.00613235	71	247	26	280	100	172	32	49	68	92	49	51
	ENSMUSG00000074417.10	Gm14548	1.35482	1.90434	10.1296	0.00397865	0.036868	24	107	27	98	38	57	19	39	18	51	18	37
	ENSMUSG00000074419.12	Gm15448	2.45486	0.594076	21.3411	0.000107284	0.00343823	3	52	6	65	13	14	2	8	10	5	4	5
	ENSMUSG00000074433.5	Lce3e	8.18719	1.81527	11.7317	0.00280562	0.0301029	0	0	0	0	0	242	0	0	0	0	0	0
	ENSMUSG00000074482.6	Gm16589	1.57708	2.55229	19.6956	0.000170619	0.00474804	19	222	72	241	118	214	48	69	75	68	45	52
	ENSMUSG00000074489.10	Bglap3	4.31534	0.743436	12.0552	0.00195754	0.0243813	0	1	0	3	3	100	1	0	1	1	1	1
	ENSMUSG00000074505.7	Fat3	-1.18547	4.78882	13.6288	0.00113236	0.017095	7	68	76	69	30	144	198	202	217	185	95	153
	ENSMUSG00000074506.5	Gm10705	1.91976	3.52225	12.4422	0.00170664	0.0223848	386	163	138	138	105	110	91	110	90	80	120	88
	ENSMUSG00000074570.15	Cass4	-1.33498	3.09332	28.3767	1.77417e-05	0.000965743	14	75	67	81	48	104	205	208	206	255	79	263
	ENSMUSG00000074578.15	Zfas1	1.79148	4.73564	20.4262	0.000138539	0.00413141	363	547	274	636	454	339	211	205	135	205	221	174
	ENSMUSG00000074622.5	Mafb	1.63901	3.98395	10.808	0.00308247	0.0318096	183	791	68	398	234	225	104	151	165	186	83	173
	ENSMUSG00000074656.13	Eif2s2	1.7105	6.65877	12.224	0.00184351	0.0236052	2987	1225	1595	1202	1255	1140	990	751	970	925	1339	773
	ENSMUSG00000074677.12	Sirpb1c	1.88745	4.67028	16.0625	0.000510211	0.00991734	204	612	129	603	281	324	50	128	135	169	187	140
	ENSMUSG00000074817.3	Papolb	4.1755	1.71233	36.4439	3.00866e-06	0.000276019	38	94	0	107	27	23	3	5	2	6	3	4
	ENSMUSG00000074896.4	Ifit3	5.04131	9.2684	59.4742	5.67995e-08	3.27028e-05	5003	23349	3558	36331	20088	28096	794	602	749	922	829	578
	ENSMUSG00000074925.5	Ptar1	-1.06789	6.39416	18.1714	0.000266768	0.00640895	82	344	302	307	136	583	941	596	941	828	487	731
	ENSMUSG00000075010.6	AW112010	4.28169	7.77885	23.9989	5.26126e-05	0.00210665	13029	1683	1207	2301	2834	1801	553	431	461	520	796	430
	ENSMUSG00000075122.6	Cd80	1.56485	2.38004	11.8771	0.00208627	0.025371	35	130	21	130	32	93	23	43	56	35	16	28
	ENSMUSG00000075217.2	Fads2b	4.0631	1.85733	8.94448	0.00630911	0.0478562	0	2	0	0	0	104	1	1	1	1	1	1
	ENSMUSG00000075324.14	Fign	-1.14186	2.62233	15.0463	0.000706919	0.0124904	6	54	35	21	16	63	96	95	110	109	41	70
	ENSMUSG00000075408.6	Smim41	-1.07021	3.02006	8.77348	0.00675466	0.0499701	22	66	228	23	100	112	224	227	217	197	276	258
	ENSMUSG00000075590.5	Nrbp2	-1.23147	6.09611	10.249	0.0038022	0.0358877	60	920	1340	689	954	1633	2219	2783	2753	2638	1912	2704
	ENSMUSG00000075595.10	Zfp652	-0.712035	6.65105	9.95601	0.00425126	0.0383816	141	1088	938	766	704	1304	1746	1860	1843	1772	832	1681
	ENSMUSG00000075602.11	Ly6a	1.90772	9.39862	28.212	1.84497e-05	0.000993725	5242	18487	13125	20779	19884	15941	6595	5158	4759	4692	6813	4243
	ENSMUSG00000075705.14	Msrb1	1.24322	5.75334	14.6938	0.000793337	0.0134862	644	992	1011	997	1104	693	429	477	480	581	817	565
	ENSMUSG00000076441.10	Ass1	2.29259	4.84916	49.5526	2.6823e-07	6.75677e-05	563	1092	392	1265	1031	692	211	245	234	235	304	270
	ENSMUSG00000078144.5	Capns2	3.20627	1.03337	9.2585	0.00557249	0.0445399	0	3	0	2	1	41	1	1	1	0	1	1
	ENSMUSG00000078153.4	Psme2b	1.60744	5.00339	23.8374	5.4874e-05	0.00216792	183	727	492	899	853	630	301	246	226	250	316	252
	ENSMUSG00000078185.4	Chml	-0.970974	3.99935	11.4592	0.0024261	0.0275569	14	59	97	61	30	143	188	93	235	164	147	118
	ENSMUSG00000078247.6	Airn	-0.871182	3.43693	13.2919	0.00127031	0.0184599	17	26	38	33	20	43	86	82	74	82	49	64
	ENSMUSG00000078249.6	Hmga1b	2.1104	4.02791	23.4714	6.03993e-05	0.00230248	494	333	258	432	463	214	148	128	129	120	213	153
	ENSMUSG00000078349.4	AW011738	2.13563	4.28082	41.7613	1.06335e-06	0.000146734	111	560	142	877	479	942	133	155	185	169	68	172
	ENSMUSG00000078440.11	Dohh	1.69271	5.38912	9.94047	0.00427664	0.0384619	1632	367	922	346	629	466	445	426	388	388	783	445
	ENSMUSG00000078453.4	Abracl	1.68524	5.31763	10.4781	0.00348706	0.0341861	1287	386	638	447	535	440	404	349	348	356	590	347
	ENSMUSG00000078502.11	Zfp268	2.83757	3.06138	13.6518	0.00112357	0.016993	376	54	65	51	52	49	29	21	34	62	64	29
	ENSMUSG00000078606.9	Gvin2	2.94421	8.12232	26.5932	2.72967e-05	0.00132492	4942	2200	1391	4149	2133	3846	769	377	1019	944	817	625
	ENSMUSG00000078616.3	Trim30c	5.78479	2.19298	39.1127	1.76507e-06	0.000191372	40	179	4	172	67	113	0	3	4	2	3	1
	ENSMUSG00000078636.5	Gm7336	0.900485	4.80637	11.8977	0.00207096	0.0252954	258	494	703	550	731	550	371	393	404	362	497	350
	ENSMUSG00000078716.11	Tmem8b	-1.0698	3.65189	9.31528	0.00544965	0.0438097	18	134	396	88	202	212	309	426	382	437	512	488
	ENSMUSG00000078763.3	Slfn1	3.97316	5.05649	47.1916	4.00521e-07	8.15548e-05	199	2087	124	1840	641	906	41	68	83	130	60	78
	ENSMUSG00000078768.3	Zfp566	-0.837634	1.28167	11.215	0.00265238	0.0290405	6	19	23	29	15	27	55	47	48	38	26	57
	ENSMUSG00000078771.11	Evi2a	2.13307	4.68098	28.9481	1.55046e-05	0.000886576	377	787	284	729	417	451	105	96	161	224	292	134
	ENSMUSG00000078780.8	Gm5150	1.81691	2.078	14.7391	0.000781624	0.0133717	48	84	30	72	33	48	14	21	22	24	33	19
	ENSMUSG00000078783.2	Gm9733	2.44531	0.724841	14.6551	0.0008035	0.0135653	72	25	13	39	36	29	6	8	11	17	23	10
	ENSMUSG00000078784.9	Rbis	1.88334	5.11396	9.58126	0.00491234	0.0411547	1253	236	369	235	280	267	346	242	324	275	286	272
	ENSMUSG00000078812.11	Eif5a	1.0255	7.82094	10.7692	0.00312727	0.0320934	3578	3845	5680	4188	5831	3552	3086	3006	2984	2844	4585	3204
	ENSMUSG00000078853.9	Igtp	3.66403	7.40309	53.7498	1.35713e-07	4.7402e-05	1106	6366	990	11002	5829	6188	709	580	558	576	321	411
	ENSMUSG00000078920.4	Ifi47	2.95613	6.92978	34.2095	4.79258e-06	0.000373933	785	4110	792	6410	3327	4277	666	505	512	742	382	425
	ENSMUSG00000078921.4	Tgtp2	3.09944	7.62673	31.7391	8.19838e-06	0.000561815	2965	5400	2042	9497	5080	6860	1092	623	914	924	1070	577
	ENSMUSG00000078922.10	Tgtp1	5.06763	7.44604	61.4506	4.26428e-08	2.54288e-05	2781	5789	932	9722	5259	6211	252	172	197	270	254	140
	ENSMUSG00000078945.11	Naip2	1.46447	4.75022	9.70561	0.00468128	0.0402075	50	783	49	511	140	344	119	178	159	191	49	134
	ENSMUSG00000078954.10	Arhgap8	1.46528	3.84913	21.8722	9.27211e-05	0.00312761	113	386	229	522	534	345	148	181	191	132	172	184
	ENSMUSG00000078974.11	Sec61g	2.66238	5.56187	14.4677	0.000854778	0.014173	1990	297	499	351	472	266	307	218	235	213	355	226
	ENSMUSG00000078994.10	Zfp429	1.85938	3.67064	11.8167	0.00213199	0.0256457	333	175	125	189	113	131	91	84	82	104	151	59
	ENSMUSG00000078995.11	Zfp456	1.19929	2.85236	9.84796	0.00443127	0.0391269	61	88	49	80	59	52	47	30	59	48	51	24
	ENSMUSG00000079012.12	Serpina3m	4.10293	3.66996	28.9933	1.53412e-05	0.000885471	16	598	10	236	91	61	9	14	18	7	13	8
	ENSMUSG00000079014.5	Serpina3i	2.95722	1.90918	30.2952	1.13511e-05	0.000701238	14	206	15	137	94	50	14	14	8	11	18	16
	ENSMUSG00000079017.4	Ifi27l2a	4.25184	8.02844	54.6738	1.17403e-07	4.45517e-05	5699	5695	6159	7334	8961	5057	590	430	547	529	683	402
	ENSMUSG00000079018.11	Ly6c1	1.65528	8.60385	23.9868	5.27785e-05	0.00210824	2329	9198	5228	8541	8115	6268	3466	2861	2466	2392	3091	2172
	ENSMUSG00000079197.11	Psme2	1.65177	6.42635	21.9328	9.12015e-05	0.00308257	508	2297	1521	2780	2601	1830	880	695	733	753	902	708
	ENSMUSG00000079227.11	Ccr5	3.50443	5.46949	39.3095	1.69857e-06	0.000187022	265	1632	116	1314	435	633	48	84	83	143	70	81
	ENSMUSG00000079293.12	Clec7a	1.37235	6.00167	13.2204	0.00130188	0.0187652	1043	1286	697	1261	930	1146	269	464	663	807	1031	622
	ENSMUSG00000079339.8	Ifit1bl1	5.30594	6.16741	46.5889	4.4466e-07	8.53389e-05	1667	2676	160	3530	2103	1721	59	64	72	85	130	49
	ENSMUSG00000079355.6	Ackr4	-1.66684	2.6738	12.0831	0.00193817	0.0243357	1	9	132	16	28	67	147	117	144	169	177	147
	ENSMUSG00000079362.6	Gm43302	4.21318	3.76715	42.2549	2.33861e-06	0.000232427	236	581	66	1142	427	948	46	39	38	44	48	27
	ENSMUSG00000079363.8	Gbp4	2.33385	6.96044	19.5917	0.000175802	0.00484384	864	4488	400	7906	1809	5006	1128	927	1045	1257	203	645
	ENSMUSG00000079419.5	Ms4a6c	3.96892	6.14024	38.1154	2.14837e-06	0.000222803	1392	3132	360	2397	1271	1230	76	116	152	227	232	151
	ENSMUSG00000079465.9	Col4a3	-1.28842	7.16762	12.9658	0.00142143	0.0198186	154	864	1091	559	506	2451	2239	3115	3266	3232	1427	2661
	ENSMUSG00000079469.11	Pigb	-0.844663	4.36263	12.3935	0.00173622	0.0227191	35	230	149	192	104	304	439	415	435	470	140	329
	ENSMUSG00000079491.10	H2-T10	2.15779	3.83185	40.4863	1.35349e-06	0.000166335	100	599	165	697	560	321	107	100	125	130	134	104
	ENSMUSG00000079505.3	Gm11131	0.85777	2.96783	11.3686	0.00250751	0.0281749	31	189	139	209	239	175	99	102	90	116	136	127
	ENSMUSG00000079523.9	Tmsb10	2.06743	8.13014	21.3297	0.000107622	0.00344245	8680	4616	4872	6314	7835	3779	2918	2204	2054	2202	3693	2525
	ENSMUSG00000079547.5	H2-DMb1	0.761138	5.71836	14.0567	0.000980181	0.0156799	406	1261	1440	1326	1552	1076	820	863	806	796	1117	989
	ENSMUSG00000079560.14	Hoxa3	-1.19593	2.72397	15.8134	0.000552192	0.0103945	6	93	89	63	69	117	183	184	191	251	154	213
	ENSMUSG00000079563.11	Pglyrp2	1.54083	1.89096	12.0522	0.00195962	0.0243813	42	127	32	114	91	41	25	30	27	40	49	43
	ENSMUSG00000079641.4	Rpl39	2.25483	8.31763	10.6724	0.00324218	0.0327692	9647	1289	3855	1371	2321	1626	2152	1316	1375	1413	2479	1562
	ENSMUSG00000079669.3	Gm17396	-1.11694	0.782461	11.1039	0.00276293	0.0298015	2	16	17	18	12	34	50	48	54	51	19	40
	ENSMUSG00000079852.5	Klra4	3.69196	2.83258	19.5016	0.000180434	0.00493447	390	40	82	77	86	43	14	21	33	24	28	23
	ENSMUSG00000080242.6	Atp6v0c-ps2	0.945204	3.90451	10.4372	0.00354113	0.0344961	241	332	389	215	394	233	189	209	227	238	316	219
	ENSMUSG00000080717.11	B230307C23Rik	1.31091	2.80147	14.0503	0.000982284	0.0156799	52	57	24	68	59	63	29	31	35	38	32	35
	ENSMUSG00000080921.5	Rpl38-ps2	2.07789	5.11334	9.94261	0.00427314	0.0384619	1415	169	558	208	411	200	313	215	187	240	489	246
	ENSMUSG00000081049.2	Rps24-ps3	1.83303	6.38243	8.99687	0.00617914	0.0473054	2652	557	1338	644	885	617	746	512	580	579	1082	638
	ENSMUSG00000081087.2	Rps15a-ps7	2.00968	5.57554	10.7052	0.00320274	0.0325281	1424	318	724	271	428	333	367	255	271	269	478	291
	ENSMUSG00000081228.2	Gm16089	1.94005	3.29943	9.5848	0.00490559	0.0411188	326	59	138	77	85	72	87	58	73	69	105	51
	ENSMUSG00000081232.4	Gm14373	1.62252	1.52036	12.4061	0.00172855	0.0226543	4	22	1	17	3	17	5	2	6	5	2	6
	ENSMUSG00000081451.2	Gm12734	1.41884	0.555393	12.8609	0.00147409	0.0202409	3	6	8	19	7	10	4	7	2	2	3	7
	ENSMUSG00000081512.2	Gm15821	1.53944	1.62962	18.8335	0.000219228	0.00564884	33	93	41	131	133	74	32	42	28	50	50	31
	ENSMUSG00000081665.3	Gm15922	2.18716	2.15333	12.9715	0.00141861	0.0198146	11	203	18	126	10	75	3	30	28	34	15	7
	ENSMUSG00000081723.2	Gm15931	1.94386	1.80563	21.5744	0.000100601	0.00330655	13	114	20	154	55	87	9	24	23	30	27	28
	ENSMUSG00000081999.4	Gm13461	0.717367	2.59751	9.53359	0.00500421	0.0415905	48	161	106	156	111	114	117	117	82	86	82	77
	ENSMUSG00000082044.2	Snrpert	1.98232	1.82857	10.9526	0.0029215	0.0308738	144	20	64	29	51	39	41	33	26	27	38	25
	ENSMUSG00000082088.2	Gm15753	1.91036	1.4505	21.8325	9.37309e-05	0.00314894	21	95	15	144	65	81	15	34	31	29	9	28
	ENSMUSG00000082292.4	Gm12250	4.70129	4.90303	41.2902	1.16185e-06	0.000149226	152	1310	82	1701	680	1087	60	37	61	41	11	30
	ENSMUSG00000082319.4	Actr3-ps	0.826187	3.97319	11.0746	0.00279288	0.0300082	58	485	208	449	209	341	193	203	242	226	161	187
	ENSMUSG00000082321.4	Gm14253	2.09628	3.44544	11.053	0.00281516	0.0301492	387	83	134	96	89	89	75	65	68	80	110	70
	ENSMUSG00000082998.4	Gm11221	2.31454	2.38083	11.5941	0.00231025	0.0269582	195	42	48	36	45	29	23	26	30	25	52	31
	ENSMUSG00000083097.4	Gm14494	0.705412	2.53165	11.3203	0.00255213	0.0284276	50	100	165	104	131	110	102	83	88	93	89	86
	ENSMUSG00000083405.2	Gm15725	5.74873	2.17823	10.7108	0.00319611	0.0324805	33	0	22	70	151	0	0	0	0	0	7	0
	ENSMUSG00000083678.4	Gm12989	1.11007	2.03449	15.004	0.000716729	0.0126045	35	123	86	139	90	70	68	44	57	57	62	43
	ENSMUSG00000083757.3	Rps15a-ps4	2.04707	4.57258	9.86781	0.00439758	0.038965	661	101	301	95	200	149	124	114	87	122	227	156
	ENSMUSG00000084071.2	Gm13378	2.48254	0.808813	9.22341	0.00564994	0.044837	0	7	0	8	2	19	0	0	4	0	0	3
	ENSMUSG00000084235.3	Gm15421	2.00266	3.11146	10.0743	0.00406327	0.0374221	321	45	159	63	82	76	68	49	61	61	105	71
	ENSMUSG00000084350.2	Znf41-ps	2.11606	3.66095	13.2558	0.00128614	0.0186089	249	109	57	91	51	83	47	32	55	64	60	56
	ENSMUSG00000084799.8	Ino80dos	-1.02619	1.63234	15.5806	0.000594849	0.011048	5	22	13	12	13	29	45	45	53	45	20	36
	ENSMUSG00000084880.2	Tomm6os	-1.01739	0.625497	9.79248	0.00452693	0.0395461	1	13	22	15	12	15	18	31	33	31	48	29
	ENSMUSG00000085171.8	D830026I12Rik	-2.02285	2.18706	21.3221	0.00010785	0.00344315	6	34	31	20	10	52	136	129	163	158	48	130
	ENSMUSG00000085172.2	Gm6542	1.30012	2.73214	10.8373	0.00304908	0.0316762	81	65	92	81	88	69	44	43	41	50	77	45
	ENSMUSG00000085180.2	AI838599	-2.0939	1.75748	24.8168	4.26111e-05	0.00181543	0	23	37	12	11	54	114	118	136	136	52	116
	ENSMUSG00000085282.9	Gm15663	-1.09243	1.6116	14.4939	0.000847416	0.0140782	10	17	43	35	15	59	78	86	86	122	42	70
	ENSMUSG00000085408.2	C530005A16Rik	-0.989712	2.29622	10.3951	0.00359778	0.0347541	13	59	16	46	28	44	76	112	105	115	38	93
	ENSMUSG00000085558.8	4930412C18Rik	-1.10816	1.27679	10.9004	0.00297849	0.0311994	3	30	13	14	9	34	55	37	48	62	27	42
[truncated: 258 more rows]

## Sheet: S1 File, sheet B
Suhrbier - 2dpi - orthoDEGs	HUGO ID	logFC	FDR
	LHX2	6.99406	0.000301462
Differentially expressed genes according to EdgeR were filtered to retain only mouse/human orthologues	MID2	-0.866224	0.0198807
	TRIM25	1.16926	0.0287181
	ITGB2	1.04522	0.020554
	TMPRSS2	-1.05562	0.0343724
	MX1	6.52906	5.03382e-05
	FAP	2.12843	0.0118642
	CTTNBP2	-1.96464	0.00154625
	HK2	1.123	0.0227502
	CD52	2.99493	0.00413141
	LOXL3	0.771436	0.0336
	SULT5A1	-1.15839	0.0384619
	IL12RB1	2.92185	0.000738635
	CCL3	3.94354	0.000139512
	S100A4	2.65581	0.0120546
	NHP2	0.928511	0.0311949
	SLC13A2	3.54975	0.000184471
	CFP	1.67337	0.0120928
	TIMP1	4.88072	9.85704e-05
	MXD1	1.94446	0.000190024
	UHRF1	1.52643	0.0169879
	EFNB2	-0.973691	0.0365914
	SRR	-0.729566	0.038965
	ACP5	1.24969	0.013471
	TBX21	1.76029	0.00175243
	TUBB6	1.39066	0.00276389
	NKX2-1	-0.847783	0.0175669
	IRX2	-0.818738	0.00474959
	IFRD1	1.46733	0.00876115
	EEF1E1	1.5508	0.0163898
	TCIRG1	2.3699	0.000685
	SMO	-0.911601	0.0358522
	SRPK3	-0.929017	0.0438097
	CCNE1	1.96945	0.00648532
	DDB2	-1.17999	0.000852631
	SPI1	1.96912	0.00103165
	RMND5A	-1.0363	0.0236162
	MOV10	2.05215	0.000353265
	RHOC	1.4615	0.00280085
	PEG3	-1.43559	0.0137397
	ANGPTL4	1.89256	0.00143437
	DAXX	3.00482	1.93087e-05
	IRF9	1.62925	0.000579911
	RGS19	0.624408	0.0458554
	SNRPD1	1.81106	0.0182579
	AXL	1.16786	0.00299138
	AKAP8L	-0.888282	0.0205064
	SHH	-1.00128	0.0319693
	LCP2	1.6983	0.0161265
	NAA20	1.43344	0.014069
	GGCT	1.12326	0.0119045
	EPDR1	-0.752163	0.044648
	PLA1A	3.47385	0.000187022
	RELB	2.0931	0.00151244
	APOC2	1.66477	0.0386502
	PRKAR2B	-0.871003	0.0278424
	KLF4	-0.823801	0.0302547
	RAB8A	0.627288	0.0149899
	ELF3	1.30212	0.00711661
	EBI3	1.28531	0.00945667
	HCK	1.37061	0.000928143
	KEAP1	0.7567	0.0300082
	TIMM50	1.13149	0.0413478
	CALR	0.827621	0.0265816
	BAX	1.25182	0.0196444
	HLF	-1.0766	0.0262295
	ETV1	-1.10354	0.00901099
	PTPN6	1.50897	0.00267775
	BID	1.26608	0.003588
	DNAJB11	0.755488	0.00685495
	NKG7	2.13634	0.000278351
	LY9	1.26111	0.0179208
	PGF	1.34314	0.0156799
	PLOD3	1.2149	0.00767759
	CRABP2	4.88656	0.00968925
	MAP2K1	0.714106	0.0385274
	DTX2	1.48199	0.0247056
	RASA4	2.33836	0.000354273
	CSTB	2.15241	0.00725757
	SH2B2	1.18102	0.0480756
	MCM5	1.65766	0.00578467
	HMOX1	0.988242	0.0135877
	ASF1B	1.57298	0.0119045
	UBE2M	1.38369	0.0434481
	MTHFD2	2.50876	0.000186673
	KIT	-1.13367	0.0153305
	SH2D1A	1.88619	0.0318015
	RANBP1	0.712542	0.0235669
	PSMB4	1.25028	0.00742707
	TNFSF14	0.94793	0.035092
	CCDC159	-0.95783	0.0485841
	ZBTB32	1.40519	0.0162653
	GGT5	2.00708	0.000718566
	ADAMTS4	2.81261	0.00242232
	NECTIN4	0.729521	0.0462872
	RNF114	1.38839	0.000645477
	EPHA2	1.11897	0.0423037
	CYBA	2.03902	0.00625177
	PRKAG3	-1.41976	0.0102185
	CDT1	1.20583	0.0476128
	RUNX1T1	-1.54555	0.0327671
	CNP	0.990396	0.0198146
	HAP1	2.70703	6.54232e-05
	MSH5	-1.07254	0.0229269
	CLIC1	0.884586	0.0123396
	SCUBE2	-1.82621	0.00454331
	CAV1	-1.01794	0.0474197
	BCL2L1	1.03244	0.022031
	HMGCLL1	-0.847651	0.0411639
	FZD3	-0.810988	0.044837
	CERS4	-0.989411	0.0102235
	SCRN3	-1.11002	0.0330612
	RELT	1.83632	0.0098994
	SNRPB2	1.65235	0.0411188
	CARHSP1	0.910367	0.00493447
	ELK3	-0.722317	0.0291075
	POU2F2	1.07225	0.0485801
	NFIB	-0.736411	0.0298009
	RPS15A	1.87093	0.0384619
	CD163	-1.5199	0.0213861
	TMEM184B	0.771852	0.0354436
	CCL8	3.94961	0.000290919
	SYN2	-1.04023	0.0154998
	NUAK2	1.51482	0.00175243
	SPIRE2	1.60091	0.0357416
	TMEM86A	1.73815	0.0188715
	IFI35	2.27779	5.21458e-05
	WNT2	-1.18806	0.0126207
	MCOLN2	1.35142	0.0220373
	SLC5A1	0.935392	0.033938
	TBRG1	0.850112	0.00711036
	VIPR2	-1.4027	0.0358522
	ODC1	0.948801	0.0315472
	STEAP4	1.56667	0.00483809
	MLKL	2.9931	0.000259958
	ADGRL1	-1.06685	0.0199738
	IGF2BP1	-0.952335	0.0487976
	BCAS1	-1.22481	0.0370263
	TNFAIP8L2	1.29507	0.00674143
	MCEMP1	0.977216	0.0338827
	KLHL3	-1.34604	0.0118092
	CACYBP	0.924649	0.0391877
	CSF1	2.08314	0.000685
	HOXA2	-1.01084	0.0198761
	SURF4	0.696628	0.0459632
	CASD1	-0.70923	0.0478671
	GADD45B	1.46383	0.0010307
	CYBB	1.17107	0.0398973
	CD48	2.7173	0.00882106
	CD83	0.726317	0.0443572
	GZMB	3.88872	2.40832e-05
	STEAP1	1.2195	0.0482974
	PSMA2	1.15628	0.0132998
	MRPL32	1.49083	0.0272974
	SQSTM1	0.865072	0.0312571
	NCF1	0.873093	0.0315472
	CTSZ	1.15371	0.00156799
	CD274	3.68124	0.000410602
	MRPS18C	2.13873	0.0237771
	SLPI	1.63302	0.0350039
	CNTNAP1	-1.29362	0.0380662
	TNNC2	5.86205	0.0199205
	CDC6	1.3094	0.036798
	CD40	1.77645	0.00139188
	SLC35C2	1.59869	0.0269582
	ADA	2.51442	0.0188715
	DHX58	3.85638	1.20622e-05
	B4GALT5	1.34681	0.00366952
	CYTH4	1.17453	0.0173165
	CYB5R3	-0.847797	0.0400918
	STARD3	1.20663	0.0284034
	VMP1	1.43216	0.0073383
	PSMB6	0.689198	0.0469384
	PFN1	1.19947	0.0415226
	IL12RB2	1.75625	0.0246613
	KIF3A	-0.821811	0.0494693
	GID4	-1.25004	0.0189
	YPEL2	-1.12888	0.0334012
	CHD3	-1.07717	0.0138487
	ADORA2B	0.953878	0.0029022
	TADA2A	-0.875926	0.0338523
	ABCA5	-1.04072	0.0431856
	OTOP3	6.55783	0.0392648
	IRF1	1.72172	0.000227225
	CSF2	2.3207	0.00218843
	CXCL16	2.00673	0.000701238
	CCL4	5.51379	0.000278351
	SLC25A22	2.15103	0.000168175
	SCRN1	-1.17987	0.0152476
	ISYNA1	1.26607	0.0387385
	TMEM160	1.39453	0.0410418
	RAB5C	1.13924	0.00934272
	AHR	-0.886825	0.0167675
	TLCD1	-0.841413	0.0163816
	MYDGF	1.16308	0.0323782
	SEMA6A	-1.56391	0.00688144
	SYNE4	1.35304	0.0208354
	IYD	-1.11613	0.0285927
	KATNA1	0.792843	0.0353509
	TNFAIP3	2.49969	0.00192237
	CRYBG1	1.84005	0.00368853
	LAMA2	-0.960731	0.0341412
	ARG1	1.62089	0.0111207
	NTN4	-1.39861	0.00685495
	NDUFA12	1.09453	0.0365881
	TCP11L2	-0.877265	0.033253
	MYBPC1	7.33854	0.00746053
	PPA1	2.30957	4.53567e-05
	SLC29A3	1.15086	0.0418232
	PLEK	1.41396	0.00746392
	BEST3	-1.49649	0.00393389
	RAB36	-0.786393	0.0413644
	ADORA2A	1.81921	0.00675341
	NAV3	1.71197	0.00853523
	DDC	-1.61832	0.0406389
	CPM	-1.81527	0.00797769
	WIF1	-1.28256	0.0452829
	GLT8D2	-1.28889	0.0427008
	APPL2	-1.31403	0.0102235
	IL9R	1.51199	0.0398257
	CDC34	1.79179	0.016993
	SGCD	0.960228	0.0416826
	GFPT2	0.927475	0.0398257
	PDLIM4	1.02126	0.0471052
	MED7	0.935205	0.0463276
	TNIP1	1.29301	0.00434342
	UPP1	2.08337	0.00115903
	IGFBP3	-1.44052	0.0394566
	ADCY1	-1.66037	0.0155375
	MYO1G	1.14847	0.0166717
	PNPT1	1.94465	0.00387998
	EFEMP1	-0.719341	0.0330376
	DBNL	0.900191	0.0126197
	XBP1	0.734813	0.0254695
	GRIA1	-2.12748	0.0161119
	STXBP4	-1.1085	0.0451828
	NAMPT	1.82339	0.00343042
	AGR2	5.11686	0.000137886
	NRCAM	-0.89197	0.0270546
	FAM20A	-0.810852	0.0434142
	MAP2K6	-1.81336	0.00242232
	CMPK2	4.36145	3.87267e-05
	RSAD2	6.84708	3.87267e-05
	RNF144A	-1.41093	0.00185874
	MBOAT2	-1.05029	0.0128731
	SLC26A4	2.64806	0.00219445
	CCL11	1.82611	0.00387998
	RASL10B	2.05512	0.0102185
	EFCAB3	9.52355	0.000232396
	SLC9A3R1	0.883536	0.0302765
	JPT1	0.878905	0.00520502
	TRIM47	1.25643	0.0469384
	ANKFY1	1.02722	0.0301492
	RHBDF2	1.05479	0.0294598
	CORO6	-1.43015	0.00802148
	RFLNB	-1.03692	0.0189863
	NME2	0.99591	0.0228172
	LRRC59	0.858205	0.0319693
	FBXL20	-0.867466	0.0311994
	MYH10	-1.40095	0.0193042
	LSM12	0.639464	0.0294065
	COCH	3.59447	0.000187022
	CDKL1	-1.40946	0.0204284
	GALC	-0.871374	0.0380662
	PSMA6	0.699433	0.039706
	NFKBIA	1.06342	0.0103746
	SLIRP	2.05478	0.0251867
	ESR2	-1.17396	0.0347568
	AKAP5	-1.96915	0.0270546
	BDKRB2	0.905367	0.0459043
	RTN1	-0.905813	0.0173165
	ARG2	1.3831	0.0062316
	ZMYND11	-0.762383	0.0477543
	FBLN5	-1.15747	0.0275335
	LGMN	1.17669	0.00925007
	UNC79	-1.09532	0.0406839
	PPP4R4	-1.382	0.0305061
	ENTPD5	-0.830708	0.0402737
	ALDH6A1	-1.14072	0.0158922
	NPC2	1.07387	0.00675388
	MLH3	-0.932568	0.0461463
	TGFB3	-0.955919	0.0103902
	TNFAIP2	1.31675	0.00566933
	AOAH	2.78755	0.00296319
	ID4	-1.31429	0.00971327
	SUSD3	1.02393	0.0347541
	LY86	2.66369	0.000964477
	SEMA4D	1.42609	0.0198146
	GADD45G	1.96809	0.000278351
	FANCC	-0.923073	0.0240081
	PRXL2C	-1.49584	0.0277519
	FAM193B	-1.00104	0.0270546
	UQCRB	2.02783	0.0376902
	SLC6A19	2.18267	0.0317094
	CEP72	-0.825749	0.047924
	TPPP	-1.74021	0.00908951
	RHOBTB3	-0.859293	0.0333766
	GLRX	1.21365	0.00799796
	ARSK	-0.950945	0.0279695
	VCAN	3.18002	0.000168458
	CD180	1.99318	0.00663176
	MCCC2	-0.863595	0.028902
	ARHGEF28	-0.919737	0.0361315
	PDE8B	-1.34399	0.00866029
	JMY	-0.964649	0.0338571
	SERINC5	-0.929254	0.0270095
	DHFR	1.42008	0.0326127
	RASGRF2	-1.26232	0.0272285
	FGF10	-1.00957	0.00831804
	CFAP20DC	-1.26142	0.00478071
	NDUFS4	1.70693	0.0360885
	THRB	-0.780736	0.0434142
	PRXL2A	-0.87108	0.0428727
	PLAU	1.87707	0.000725656
	TXNDC16	-0.76245	0.0345159
	PSMC6	1.58375	0.0385632
	GM49342	2.01659	0.0339891
	RNASE4	-1.18796	0.0354068
	HACL1	-1.08173	0.0179208
	GPR65	1.80057	0.00748098
	SH3BP5	-1.03012	0.0258892
	ITIH4	0.835113	0.0499272
	CTSB	0.945595	0.0166039
	CDADC1	-0.725523	0.0379535
	ESD	0.617096	0.0254026
	EPSTI1	2.87728	4.82808e-05
	SCARA5	-0.997199	0.0379535
	DPYSL2	-0.805575	0.00874088
	BNIP3L	-0.724921	0.0266931
	SLC39A14	1.76176	0.0149115
	DOK2	2.21706	0.00672164
	EDNRB	-1.38605	0.0243357
	ACOD1	7.34616	8.27801e-05
	OSMR	1.02541	0.0164906
	SLC7A8	2.43676	0.000543974
	PSMB5	0.791948	0.0294598
	PSME1	1.60971	0.000321351
	TGM1	2.49854	0.00114868
	RIPK3	1.04804	0.0118365
	CTNND2	-0.926463	0.0181336
	SDC2	-0.973576	0.0260503
	DNAH5	-0.958597	0.0468163
	FZD6	-1.01134	0.0459632
	EIF3E	1.59791	0.0488392
	SYBU	-1.2138	0.0240766
	MYC	2.17469	0.00494379
	MTSS1	-1.08564	0.00637504
	MRPL13	1.33446	0.0452545
	COL14A1	-1.02035	0.0134862
	CYRIB	1.19454	0.01424
	GTSE1	1.51289	0.0359919
	DEPTOR	-0.901269	0.0406502
	ENPP2	-0.898499	0.0380565
	TTLL1	-0.882815	0.0198186
	SEPTIN3	-1.99389	0.00570525
	LITAF	1.22086	0.0067714
	MEFV	2.87208	0.00124347
	TMEM44	-1.233	0.0386502
	APOD	5.41023	1.05833e-05
	GRINA	1.15831	0.0230064
	GSDMD	1.0857	0.0050459
	LY6E	1.64576	0.000392591
	ARC	1.97782	0.00517679
	NECTIN3	-0.861523	0.0218642
	GCSAM	-1.19443	0.0411188
	PRKDC	-0.838562	0.0136268
	SNAI2	-1.73627	0.00156431
	P2RX6	-1.19041	0.0283212
	LRRC74B	-1.50697	0.00474959
	SDF2L1	1.58063	0.000493372
	YPEL1	-1.52612	0.00451539
	HCLS1	1.57914	0.000964463
	USP25	1.06473	0.0149115
	SAMSN1	2.41419	0.00672164
	ROBO1	-0.855809	0.0353509
	CD86	2.13017	0.00450578
	PARP9	2.39721	0.000301462
	ITSN1	-0.824531	0.0499701
	TMEM50B	-0.793012	0.0284067
	WNT10B	-1.60524	0.0113174
	NR4A1	-1.43808	0.0124025
	CDKN1A	2.01159	0.000823094
	CXCL13	3.86352	0.00130519
	NOCT	1.82774	0.00946352
	GZMA	2.28131	0.0117986
	VWA5A	0.755387	0.0392756
	IL15RA	1.21826	0.00820179
	SERPING1	0.826254	0.0431611
	PARP3	0.901021	0.0276104
	CRELD2	0.982311	0.00257885
	TWF2	1.13562	0.0392756
	MARCHF5	1.38431	0.00597248
	MX2	5.00351	2.54288e-05
	TMEM176A	0.870304	0.00874088
	PRKN	-1.02367	0.044648
	SLC22A3	-1.40784	0.00299138
	PDE10A	1.21841	0.044837
	MMP25	1.51001	0.00185874
	SLC25A27	-1.44847	0.0429391
	PLA2G7	1.47924	0.0350677
	NFKBIE	2.02612	0.000303278
	CYP39A1	-0.907479	0.0358299
	PIM1	1.91071	0.000288591
	CMTR1	1.1407	0.00473378
	GLP1R	-2.15668	0.00350273
	TFF2	1.04547	0.0376809
	EPB41L3	-1.34875	0.00297924
	XDH	1.6276	0.00319791
	EIF2AK2	2.5873	0.000685
	TWSG1	-1.15199	0.0190819
	NRXN1	-1.46671	0.00305102
	ATP6V0C	0.929874	0.0406527
	EPAS1	-1.24459	0.024951
	C3	1.14644	0.0434481
	JPT2	0.95236	0.0260503
	RGS11	-1.40831	0.0200055
	UQCC2	1.21411	0.0399657
	SPDEF	1.3186	0.0271147
	FKBP5	2.28091	0.00175627
	NUDT12	-1.2403	0.0222361
	TPGS2	-0.834327	0.0297301
	ADAMTS10	-1.12927	0.0363661
	MYO1F	1.07908	0.0243357
	TAPBP	1.71372	0.000824823
	PSMB8	2.64713	8.15548e-05
	TAP2	1.7142	0.00162796
	STING1	1.72858	0.00061219
	SLC23A1	-1.20809	0.0309979
	C2	1.68244	0.00163496
	STARD4	-0.733649	0.0384668
	AIF1	3.719	0.000304334
	TNF	4.00576	2.54288e-05
	ATP6V1G2	-0.913221	0.0490022
	LAMA3	-1.68445	0.00973878
	TTC39C	0.851961	0.0402075
	MYOT	5.29939	0.0205962
	LVRN	-1.55962	0.0146692
	HSD17B4	-0.658996	0.0489403
	PTPN2	1.14712	0.00494379
	SLC27A6	-1.03462	0.0260503
	PSAT1	1.27523	0.0287894
	CNDP2	0.869557	0.0208354
	MS4A7	2.74401	0.000885471
	MS4A4C	4.86431	0.000149226
	MS4A4D	1.19397	0.0378741
	FAM111A	0.910522	0.0499059
	LPXN	2.3025	0.00132103
	CCDC86	1.39264	0.00421296
	SLC15A3	2.43227	0.000231253
	FEN1	0.871386	0.021338
	CDC42BPG	-1.18451	0.0391012
	JAK2	0.984293	0.0492191
	CDCA5	1.26873	0.0487364
	ANKRD1	1.28488	0.0279973
	PCGF5	1.17345	0.00387998
	CORO1B	0.913414	0.0385274
	CTSW	1.47255	0.00601538
	FOSL1	5.75076	0.000285428
	SMARCA2	-1.37633	0.0207311
	VLDLR	-0.868458	0.0337993
	PRDX5	1.17327	0.0157213
	FERMT3	1.43357	0.025301
	PLCE1	-0.994793	0.00709014
	ALDH18A1	0.917315	0.0334125
	PIK3AP1	1.73715	0.00168198
	LCOR	0.959087	0.034317
	MXI1	-1.14219	0.0114106
	MAOA	-0.934232	0.038965
	MSR1	3.83247	0.000227069
	TASL	2.97089	0.00451994
	SLC16A3	1.28692	0.0385632
	UBTD1	2.05872	0.00856665
	NFKB2	1.99614	0.00331365
	FBXL15	1.86231	0.0271634
	DNASE1L3	2.79731	0.00299138
	SAT1	1.36751	0.0176592
	RPS24	1.72043	0.044648
	ATP10A	1.44905	0.00206246
	GLI1	-1.15672	0.0210697
	DDIT3	0.917069	0.00871389
	NNT	-1.24379	0.0278424
	PSMD13	0.680303	0.0290879
	IFITM1	1.32592	0.014177
	IFITM3	2.77111	4.82808e-05
	IRF7	5.80733	6.40695e-06
	TSPAN4	1.66363	0.00639367
	TMEM192	0.687197	0.0407896
	SHISA5	1.52069	0.000535407
	ARHGEF9	-1.24549	0.00174312
	SDC3	1.62194	0.00688144
	IL6	7.70889	0.000321351
	EXOSC7	-0.637849	0.0347541
	ST8SIA2	-2.1636	0.00146564
	RASSF3	-1.16017	0.00731249
	CCR1	2.33381	0.00253607
	DHTKD1	-1.28773	0.0243813
	PDIA4	0.61149	0.0499272
	HK3	3.22806	0.0001471
	CASP1	3.22087	0.0035768
	RFTN2	-1.12755	0.00607291
	NOP58	0.820926	0.0238872
	IL1R2	3.26199	0.000353265
	MRPL30	1.26843	0.0243357
	MITD1	1.76597	0.011749
	INPP1	0.863502	0.0451403
	STAT1	2.72818	0.000117296
	PTPN18	1.62026	0.0220373
	CCL20	3.02923	0.00313342
	SLC11A1	1.64838	0.00701009
	IGFBP5	-1.35179	0.00876115
	SP100	1.72975	0.000442612
	GPR35	1.96559	0.00229834
	MTERF4	-1.22605	0.0097348
	PDCD1	2.08234	0.009179
	TNFRSF11A	1.12489	0.0485841
	SERPINB11	5.17705	0.0364167
	RGS1	4.63913	0.00101208
	EPB41L5	-0.727876	0.031011
	CACNA1S	1.43685	0.0361863
	PKP1	6.58468	0.0165943
	PIGR	1.31635	0.005945
	RAB29	0.681768	0.0279973
	PIK3C2B	-0.903281	0.0496631
	PPFIA4	1.34203	0.0152007
	TOR1AIP1	1.21239	0.00453362
	MR1	-0.989333	0.0294734
	RGS16	3.60563	0.000149226
	NCF2	1.09457	0.00793369
	KIF26B	-1.20829	0.0155375
	SPTA1	-1.73527	0.0178534
	SLAMF9	2.70269	0.000512854
	VANGL2	-1.14798	0.016179
	MPZL1	-0.797443	0.0237584
	XCL1	4.84308	0.000623598
	SELP	2.6536	0.00147589
	SELL	1.40083	0.0380662
	SELE	2.3177	0.0050459
	KIFAP3	-0.787843	0.033938
	SEC16B	-1.78574	0.00119711
	RALGPS2	-1.11649	0.00854402
	ATF3	1.55262	0.0127797
	BATF3	1.22541	0.0426012
	TATDN3	-0.912719	0.00493447
	FCGR2B	1.34718	0.0233282
	MCM10	2.33304	0.0050612
	RGS5	-1.34774	0.00629855
	SERPINC1	-1.32288	0.0478671
	PLXDC2	-1.02913	0.0204035
	KIF5C	1.84515	0.0150963
	ITGA8	-1.39795	0.0330612
	IL2RA	1.92919	0.0120109
	PFKFB3	0.816082	0.0420959
	SLC25A25	1.71596	0.0102235
	PTGES2	1.34239	0.0468603
	LCN2	2.43066	0.000301462
	KCNJ3	-1.26604	0.0262687
	NR4A2	-2.02579	0.00685495
	HSPA5	0.996354	0.0265816
	IFIH1	2.85026	0.000108622
	PSMD14	0.672224	0.035769
	STRBP	-0.762782	0.0272285
	TRAF2	0.897104	0.0433906
	NMI	2.25305	0.00227254
	PSD4	1.00819	0.0469384
	IL1RN	3.93752	0.000103347
	DAPL1	2.31299	0.0466381
	CYBRD1	-0.926421	0.0427008
	HAT1	1.35501	0.00685495
	UBE2L6	3.39817	0.000141933
	ELF5	-0.696319	0.0327671
	CAT	-1.11931	0.0175012
	GATM	1.0921	0.0490022
	MEIS2	-1.32299	0.00270121
	TSPAN18	-1.51791	0.00912782
	SLC28A2	2.53618	0.00384472
	PEX16	1.35882	0.0347031
	SORD	-1.00077	0.0392647
	LRRC57	-0.888258	0.0494585
	CHAC1	1.7217	0.00586609
	PPP1R14D	2.37965	0.00156431
	ADAM33	-1.40916	0.00688144
	SIGLEC1	2.57313	0.000603027
	RAD51	1.24586	0.0486305
	SMOX	0.95609	0.0308284
	PRND	-0.865693	0.0317881
	PCNA	0.781393	0.0198807
	DUSP2	2.32028	0.0011785
	TTL	-0.818739	0.0271277
	IL1B	1.70311	0.0476451
	IL1A	1.33775	0.0119045
	TGM3	4.92341	0.0283771
	RBBP9	-1.01452	0.0198011
	SEC23B	0.681472	0.035769
	ACSS1	-0.870471	0.0392647
	SDCBP2	1.68934	0.00387588
	BPIFB1	0.943772	0.00779065
	FAM210B	-0.774585	0.0411188
	ZBP1	5.34804	1.20622e-05
	EDN3	-1.31653	0.0452046
	PSMA7	1.19175	0.0286839
	HELZ2	1.94991	0.00117767
	PCMTD2	-1.04254	0.0354436
	PROCR	1.2712	0.00194388
	EIF6	1.41887	0.0098839
	NDRG3	-0.754271	0.044837
	RAB5IF	1.02949	0.0217323
	SAMHD1	1.44019	0.0126197
	OCSTAMP	4.75183	0.000227225
	MECOM	-0.81335	0.0255082
	IFT80	-0.90518	0.0237759
	VEPH1	-1.35645	0.0101539
	PTX3	4.31607	7.40577e-05
	PDCD10	1.92678	0.0347541
	TSPAN2	-1.55431	0.00820179
	SPAG17	-1.11243	0.0431611
	HMGCS2	-1.87639	0.00943611
	GPSM2	-0.764768	0.0315317
	CHRNB2	1.6014	0.00315355
	ADAR	2.00997	0.000672977
	GASK1B	-1.26634	0.00587418
	TMEM144	-1.2995	0.0188715
	SASS6	1.21584	0.0360885
	VCAM1	0.938081	0.0455927
	CYP2U1	-0.974317	0.039901
	TLR2	1.79391	0.0015598
	SFRP2	-1.23718	0.0153764
	CASP6	-0.75952	0.0449512
	DNAJB4	-0.931526	0.0311994
	PTGFR	-1.2779	0.0227043
	IFI44	4.10744	0.000239673
	ADAM15	1.10522	0.0316762
	SH2D2A	1.30222	0.0402408
	SH3D19	-0.910616	0.0323182
	FMO5	-1.44002	0.00387998
	F3	1.74705	0.00375665
	THEM5	3.635	0.0438097
	MANBA	-0.838115	0.0387739
	SDCBP	0.939275	0.044837
	CLCA1	3.42309	0.00546192
	LMO4	0.649483	0.0254502
	GBP2	3.09757	0.000609742
	TMOD1	-1.21994	0.0411736
	CORO2A	1.44369	0.00296168
	TMEFF1	-0.97558	0.0315317
	TNFSF8	2.23523	0.00518146
	SLC46A2	5.80577	0.0421307
	PTPRD	-1.09978	0.00498711
	CD72	2.72341	0.000239673
	NPR2	-1.08062	0.0425589
	GLIPR2	1.41512	0.0035768
	SH3GL2	-1.17085	0.00340897
	PLIN2	1.2212	0.00185874
	SGIP1	-0.941866	0.0341041
	SLC5A9	3.25343	0.0110396
	NFIA	-1.00168	0.0340001
	FGGY	-0.746861	0.0326919
	LAPTM5	1.03651	0.040746
	TNFRSF1B	1.35949	0.00979478
	PODN	-1.1151	0.00705457
	MAGOH	1.70981	0.0381869
	LRP8	1.7498	0.0242072
	SLC2A1	0.78624	0.0386502
	MACF1	-1.23024	0.0227629
	GALE	1.54506	0.010351
	PLK3	0.859926	0.0374221
	PIK3R3	-1.06346	0.0115599
	MRTO4	0.810157	0.0260503
	ALPL	2.87983	8.15548e-05
	TINAGL1	1.33137	0.000701238
	TMEM54	1.53705	0.0285575
	RNF19B	1.92698	0.000795093
	PHC2	1.0746	0.027711
	PSMB2	0.710374	0.0408745
	CNKSR1	1.09631	0.0183099
	MAP3K6	1.35471	0.0177879
	RSPO1	-1.03297	0.0285465
	FGR	1.81426	0.00110457
	SMPDL3B	1.65581	0.000639245
	YRDC	0.655816	0.0477543
	SESN2	1.38087	0.039111
	PRKAG2	-0.964918	0.00695239
	PER3	-1.08496	0.0283771
	TNFRSF9	3.24042	0.000439263
	ANGPTL7	-2.07577	0.00672164
	MAD2L2	0.981034	0.0162844
	MTHFR	1.03492	0.0112741
	TNFRSF4	1.31434	0.0101317
	BST1	1.0503	0.0069986
	CD38	-0.970594	0.0375044
	KCNIP4	-1.11899	0.0435029
	RNF32	-0.859794	0.0369698
	OCIAD2	-1.17213	0.0158531
	STAP1	1.45109	0.0430277
	GBP9	1.81993	0.00911342
	SPARCL1	-1.02171	0.036722
	HSD17B11	-0.551974	0.0478408
	PLAC8	4.23008	0.00104177
	BMP3	-1.77686	0.000667351
	ANTXR2	-1.10108	0.00442567
	DCK	2.05246	0.00711055
	CDKL2	-1.04947	0.0478671
	CXCL9	7.4013	6.54232e-05
	BCL7A	-1.02787	0.0307524
	ARPC3	1.00129	0.0360655
	RNF34	0.725886	0.0469748
	KDM2B	1.35744	0.0316762
	FSCN1	1.30949	0.0189753
	IQCD	-1.13966	0.0430584
	ERP29	0.636444	0.0343343
	ARPC1B	0.712114	0.0383947
	WASF3	-1.2687	0.0287072
	POMP	0.93966	0.0452545
	TSPAN12	-0.997329	0.0422149
	AUTS2	-0.856101	0.0494096
	SSC4D	1.53989	0.0189636
	TPK1	-1.10284	0.0266078
	ASNS	0.977426	0.00802148
	IRF5	2.14692	0.000168175
	HERC6	3.69441	8.53389e-05
	TMEM176B	0.817553	0.0311403
	MALSU1	1.04204	0.0443572
	ZC3HAV1	1.11618	0.0358144
	CLEC5A	2.89583	0.00256704
	PCYOX1	-0.798417	0.0296238
	GXYLT2	-1.59836	0.00793369
	CHL1	3.83868	0.00421296
	BHLHE40	0.905791	0.0329674
	USP18	4.37895	2.03768e-05
	KLRG1	1.58402	0.0120546
	LAG3	3.49139	0.000304334
	LRRC23	-0.993941	0.0283032
	CLEC4E	2.98954	0.00331365
	CLEC4D	3.05331	0.00897993
	KLRK1	3.09307	0.00211086
	CD69	2.77027	0.00261559
	CLEC2D	1.93255	0.0283032
	KLRD1	2.73623	0.0219049
	KLRC1	2.61273	0.0160433
	MAGOHB	2.52067	0.00923356
	LRP6	-0.979901	0.0203137
	PLBD1	0.75079	0.0324001
	PTPRO	1.34565	0.0206165
	DERA	0.607859	0.0239663
	ABCC9	-1.44309	0.0302544
	SSPN	-1.31493	0.0164204
	IL17RC	1.36281	0.0389936
	MED21	1.76913	0.0408745
	CAPRIN2	-1.2329	0.0181035
	VAMP1	-0.97371	0.0434142
	LYPD5	5.34873	0.0238872
	CHRNA7	2.01132	0.0296782
	SYNM	-1.39871	0.0417806
	TTC23	-0.697382	0.0410901
	TYROBP	2.24967	0.00678033
	PSMD8	0.738646	0.0198146
	RYR1	2.30035	0.0255939
	AEN	0.869053	0.0411639
	TMEM126A	0.784597	0.0408745
	SYTL2	-1.06964	0.01424
	RAB30	-0.962728	0.0427008
	TMC5	1.44615	0.0243813
	MYLPF	3.57354	0.0353509
	MVP	1.49367	0.0058884
	TBX6	-1.13323	0.0459632
	GDPD3	-1.1046	0.0235537
	CORO1A	2.61794	0.00627629
	CD19	-1.06834	0.0345073
	PGM2L1	-0.878454	0.0422355
	ATP2A1	3.19375	0.0343724
	IL21R	1.79564	0.0139787
	ITGAM	1.73448	0.0288703
	ADM	1.83406	0.00866029
	PYCARD	1.89487	0.00102904
	CHP2	-1.39072	0.033938
	HPX	3.217	0.000965743
	GP2	1.69536	0.00609891
	TRIM21	1.92747	0.00208603
	ANO1	-0.906249	0.0330376
	TNNI2	3.15459	0.0362267
	ARHGEF6	-0.83364	0.0284067
	WAS	1.09843	0.0207076
	HEPH	-0.88382	0.0411639
	MAGEE1	-0.803004	0.0232456
	COX7B	1.82899	0.0458382
	SRPX2	-1.00129	0.0323923
	SYTL4	-0.910475	0.0374221
	COL4A6	-1.12763	0.0273312
	COL4A5	-1.28388	0.00892766
	CHRDL1	-1.13579	0.0345451
	IL2RG	1.05772	0.0183892
	BMX	-1.10644	0.035092
	F10	1.90481	0.000561815
	NEK3	-1.11301	0.0177315
	EIF4EBP1	0.7624	0.0347222
	RAB20	1.5286	0.000701238
	ANKRD10	-0.722164	0.0322693
	SFRP1	1.47196	0.0270546
	SLIT2	-0.953998	0.0120928
	GSR	0.65647	0.0337664
	SAP30	1.73407	0.00215289
	TMEM184C	-0.980884	0.0298363
	CENPU	0.965574	0.0307301
	TLR3	1.3735	0.00937155
	SH3RF1	-0.709852	0.0476283
	SNX20	3.31608	0.00110517
	AKTIP	-1.18703	0.0097348
	CDH11	-1.1979	0.00545646
	IL15	1.80175	0.0177353
	GAB1	-0.940108	0.0485841
	MT4	8.40863	0.0385632
	NUDT7	-0.79096	0.0191175
	USB1	1.26966	0.00261559
	MVB12A	1.84985	0.0140782
	COTL1	1.6769	0.0205962
	IFI30	1.07743	0.00928281
	CDH13	-1.05102	0.0485841
	ATP13A1	1.05611	0.0469384
	HSD11B2	2.35344	0.00648598
	PSMB10	2.37834	0.000338179
	GLB1L3	-1.63925	0.0352005
	ACTA1	6.72961	0.00937155
	APLP2	-0.936839	0.0468109
	BIRC3	1.55114	0.00958334
	NXPE2	-1.25798	0.0161265
	DIXDC1	-1.61106	0.00832233
	CADM1	-0.99456	0.0278424
	IL10RA	1.80715	0.00164467
	TMPRSS4	0.781692	0.0110296
	SLC37A2	1.26009	0.0246811
	FAM81A	-1.15216	0.028902
	TENT5A	1.57059	0.00735729
	CYP1A1	-5.61482	0.0218467
	PSTPIP1	1.81002	0.00196916
	HMG20A	-0.81195	0.0294065
	COX7A2	1.97788	0.0308087
	COL12A1	-0.986927	0.0395461
	NEO1	-0.98905	0.0208446
	CGAS	1.45944	0.0469384
	OOEP	1.49562	0.0198146
	LRRC1	-1.01223	0.00820179
	PLOD2	-0.968485	0.0283711
	PLSCR4	-1.46796	0.00524174
	NT5E	-1.11742	0.0177353
	EOMES	1.7254	0.00605522
	CLDN18	-1.00728	0.0271147
	LTF	1.77382	6.54232e-05
	TRIB1	0.845821	0.0417032
	MYD88	1.69394	0.00023451
	SCN5A	-0.976563	0.0431611
	CSRNP1	2.63112	0.00317621
	RAB6B	-1.33285	0.00283009
	MANF	1.20439	0.000543974
	AMIGO3	1.25302	0.0260871
	UBA7	1.92633	0.000209642
	NICN1	-0.872065	0.0118016
	AMT	-0.985873	0.0308284
	KLHDC8B	-1.26118	0.0168303
	FHL3	1.17393	0.0478671
	COLGALT2	-1.66938	0.0171247
	CREBL2	-1.11189	0.0134681
	OAS3	5.40197	1.54602e-05
	OAS2	3.53222	4.7402e-05
	NLRP3	1.64852	0.00736471
	EXD2	-0.812806	0.0452545
	TRIB3	1.60586	0.00876115
	ABTB2	2.19173	0.00110495
	ABLIM3	-1.08473	0.0274646
	MCTP2	1.0611	0.0315472
	ALOX12B	6.67701	0.0189444
	ITGBL1	-1.34005	0.0404176
	CDC14B	-1.08134	0.0410901
	MAMDC2	-1.69836	0.0134862
	TTC28	-1.09238	0.0210371
	RAC2	0.938281	0.0387739
	DUOX1	3.01401	0.040746
	NOC4L	0.819958	0.0396799
	MIF	1.15418	0.0411188
	CHST2	-0.913525	0.0285575
	RTP4	3.09112	1.14253e-05
	TRIM69	3.92949	0.00262626
	ANTXR1	-1.06965	0.00820179
	SPECC1L	-0.98169	0.0271277
	CRLF2	2.22529	0.00386684
	FNDC3A	0.960808	0.046767
	PRSS35	-1.31876	0.0207311
	ASPRV1	5.12267	0.00526835
	APOL6	3.20262	0.000169694
	MYO6	-1.1243	0.0155375
	PANK1	-1.34772	0.00573516
	PIWIL2	2.13773	0.0163816
	QSOX1	1.03115	0.0429289
	FOXN3	-0.791728	0.0438097
	TASOR2	1.44565	0.0386997
	DNAH8	-1.17386	0.00767759
	LGALS3BP	3.07338	2.10093e-05
	PXK	0.758407	0.0262706
	GUCY1A1	-1.12498	0.0332506
	RNF225	2.74745	0.000543974
	KCNK1	0.718698	0.0186237
	VAV1	1.62752	0.00636817
	LSM3	1.80449	0.0280364
	RHOV	1.53936	0.00330655
	BATF	1.647	0.000885471
	BRIP1	1.31621	0.0270993
	PLCG2	1.00119	0.0149899
	LIF	1.57598	0.0395461
	PARP14	2.42393	0.00196916
	GBP8	1.89433	0.0163698
	SIX4	-1.1603	0.0324805
	POGLUT3	-1.03919	0.0386502
	TENT4A	1.4212	0.00270342
	PPP1R18	0.97793	0.0329674
	CD300LD	1.54989	0.00986487
	CD300A	1.62215	0.0018192
	PRR7	1.85162	0.014004
	FRAS1	-1.22927	0.0145639
	GRN	1.6354	0.0055513
	DUSP5	1.15593	0.0164363
	SCN7A	-1.43596	0.00811336
	CXCL10	8.74731	1.20622e-05
	PYGO1	-1.00899	0.0426053
	MRPL54	0.99139	0.039196
	TMEM106A	2.12417	0.000168458
	RUBCNL	1.65392	0.00735729
	DAPK3	1.2099	0.0271277
	HRH2	2.36156	0.00630864
	IGSF6	1.36946	0.032833
	BAZ1A	0.897722	0.0479977
	RRP12	1.18947	0.0242972
	ZC4H2	-0.865937	0.0438097
	UBD	7.40029	0.00106319
	LARS2	4.59106	0.0144259
	ABI3BP	-1.17144	0.0100053
	HPSE	1.69338	0.00432742
	RAVER2	-1.41192	0.00449194
	MID1	1.13746	0.0386502
	CCL12	7.68693	0.00023778
	NFKBIZ	1.07379	0.0416163
	CCL7	8.58675	6.92931e-05
	CCL2	8.01123	5.03382e-05
	FIGNL1	1.22528	0.0379535
	STAB2	-1.68315	0.00982293
	GALM	-1.06656	0.011251
	TGFBI	2.41608	0.00090756
	COX18	0.945224	0.0126197
	TDRD7	1.48642	0.00293477
	ALDH1B1	2.43369	0.000100264
	PCDH17	-1.19065	0.00469195
	KY	-1.26712	0.0099833
	SBNO2	1.52451	0.0109788
	TNFSF9	1.40456	0.00319791
	ISG15	5.93421	1.20622e-05
	DOK3	1.10921	0.0343322
	IDS	-1.1412	0.0270546
	MISP	3.31321	8.9198e-05
	CDHR3	-0.972296	0.0445969
	HYKK	-1.20835	0.0165223
	BBS9	-0.953833	0.0149899
	ALDH5A1	-1.25667	0.00824766
	SLC2A6	3.38462	0.000176309
	MEOX2	-0.882235	0.0402217
	ARMH4	-1.28523	0.0227502
	LRRN3	-1.26592	0.0189636
	SLC2A13	-0.953928	0.0266174
	LZTS1	-1.03967	0.0250994
	IGSF10	-1.24207	0.00387998
	P2RY13	1.73456	0.00376066
	P2RY14	1.08303	0.00794148
	GLB1L2	-1.55697	0.00685495
	PPP1R11	1.44979	0.0236052
	ARSI	2.74629	0.000348698
	TBCC	0.97676	0.0430277
	MARCHF1	1.23884	0.0269582
	PPFIBP2	-0.703944	0.0490533
	NDRG4	-1.03072	0.0403443
	FGF1	-1.66651	0.0231254
	ARHGAP21	-0.816545	0.046138
	TCAF1	-0.867051	0.0471502
	CYSRT1	3.99284	0.0347222
	RPS27L	1.90191	0.0329674
	KLHL13	-1.02526	0.00540822
	MCOLN3	-0.942691	0.0241445
	HSPB6	0.736053	0.04174
	PROSER3	-0.793224	0.0488392
	C1QA	1.99017	0.00149384
	C1QC	1.72542	0.00331365
	C1QB	2.03103	0.000949266
	UNC93B1	1.37029	0.00513
	PIWIL4	1.52239	0.00785743
	STOX1	-0.813501	0.0283894
	NFKBID	1.34091	0.00661457
	CFAP221	-0.98434	0.0434476
	TRIM17	1.4444	0.0197354
	ANAPC10	1.89965	0.0358522
	PML	2.15307	0.000342715
	ASAP3	1.36214	0.00246849
	FREM2	-1.2412	0.0350443
	CAVIN3	0.936933	0.00927173
	LRG1	1.83693	0.0050612
	PRF1	1.98669	6.02172e-05
	ISLR	0.848197	0.0326504
	SPRY1	-0.745908	0.0440906
	CLIC4	0.987216	0.0404176
	DZANK1	-1.23955	0.00928281
	BAG4	-0.771682	0.036868
	TAP1	3.21088	5.27528e-05
	SLC12A9	1.22873	0.0350291
	DIPK2B	-0.965042	0.036722
	SF3B6	1.87973	0.0318544
	ICAM1	1.04623	0.0284709
	SERPINE1	2.05995	0.000840261
	CEP85	1.59695	0.00920235
	ARID5A	1.45321	0.00781497
	SHANK2	-1.1758	0.0120109
	TOB1	-1.10035	0.0395461
	GCH1	1.68995	6.85185e-05
	KCNMB2	-1.13509	0.0161265
	KCNK2	-1.03774	0.0334125
	CDKN3	2.54369	0.0243813
	GPR160	0.696409	0.0464764
	ESYT3	-1.19802	0.00394916
	ASPG	1.81218	0.00746392
	THEMIS2	2.43463	0.000266381
	LIMCH1	-1.55777	0.0183798
	PPP1R16B	-0.892491	0.0342051
	TGM2	0.877404	0.0471127
	NMRK1	-0.988625	0.0411639
	CPE	-1.06957	0.0161119
	ACKR1	2.55387	0.0050618
	DDX60	3.19552	0.000589559
	NINJ1	1.91988	0.00624898
	ITPRID1	-1.66259	0.00226095
	MUC5AC	2.70664	0.00237761
	SH3RF3	-1.60457	0.00485952
	PARP11	1.94888	0.00443967
	IGSF8	1.37114	0.039901
	SOCS1	4.51124	0.000402442
	PTPDC1	-1.45192	0.0126197
	MTURN	-1.87429	0.0108108
	CNBD2	1.38486	0.0189784
	ATP13A4	-1.01679	0.0324001
	CDON	-0.948181	0.0177933
	P3H2	-1.49089	0.00275136
	MYLIP	-1.01468	0.0121802
	SLAMF7	2.71216	0.000683412
	TAPBPL	1.32726	0.00438975
	GASK1A	-1.31798	0.0284501
	HOXA5	-0.940548	0.0275061
	SEMA7A	1.38093	0.00767759
	SNX25	-0.708024	0.0485435
	SNX10	1.29817	0.011127
	SPATS2L	0.922729	0.0255939
	PLCL1	-0.967102	0.0465378
	ARL5C	1.08634	0.021338
	FCRLA	-1.05154	0.0433906
	SRCIN1	-0.791362	0.0350677
	CHMP4B	1.39306	0.000135654
	NOS1AP	-0.897379	0.0406783
	CDK19	-0.74027	0.0438097
	PARP12	2.22109	7.59876e-05
	GDF15	2.61531	0.00119815
	RPF2	2.09411	0.0176592
	CTSS	1.95613	0.00251158
	RNH1	0.96973	0.0264764
	PBX3	-0.718934	0.0243813
	PKHD1L1	-1.14386	0.0155289
	SHANK1	-1.14474	0.0366886
	PTK6	1.76278	0.0319693
	ASCC3	1.75935	0.00135468
	CTNNAL1	-0.964248	0.0198146
	ZCCHC2	1.21646	0.0153217
	MAN2A2	-1.18737	0.00608031
	PLCL2	0.9374	0.0360466
	SLCO4A1	0.955837	0.0308738
	CPA4	5.06682	0.0411188
	ADGRG6	-0.822312	0.0168303
	UBE2H	-0.69673	0.0298303
	AKAP7	-0.955576	0.0256457
	ORM1	2.49083	0.00094671
	METRNL	1.54445	0.00175243
	PPP1R10	0.864154	0.0489901
	RPL22L1	1.94675	0.0421085
	STX11	1.57902	0.00272892
	ISG20	2.59483	0.000137886
	AZI2	1.16123	0.0127797
	FUT11	-0.719538	0.036722
	WDR45	-0.847578	0.0458382
	TSPYL4	-0.955914	0.0287072
	ZNFX1	2.53142	6.85185e-05
	CYP7B1	1.81891	0.00693699
	ZUP1	1.86859	0.00493447
	RCAN2	-1.3232	0.00665593
	MOCOS	1.08453	0.00359058
	LONRF1	-0.99182	0.0400918
	KCNE2	-1.44737	0.0205497
	TBC1D13	1.30053	0.0429451
	LAP3	1.43634	0.00158001
	NCOA7	1.11793	0.0417806
	BATF2	2.97321	3.87267e-05
	DNAJC28	-1.23407	0.00613235
	CC2D2A	-1.27688	0.011127
	TRIM14	1.88087	0.000209642
	SLC44A3	-0.858019	0.0454121
	NEURL2	-1.0128	0.0416246
	LRRC17	-1.68704	0.0253242
	FGL2	1.93444	0.00391518
	SLC26A11	-0.944758	0.0185355
	SPSB1	0.83948	0.0413611
	PTGER4	1.54353	0.0014102
	TBC1D16	-1.24162	0.0350443
	ZC3H12D	1.15236	0.0469384
	MAGI2	-1.10544	0.0242888
	SLC7A5	1.88665	0.00299138
	GPR176	1.76184	0.0207311
	HS2ST1	-1.03921	0.0260871
	WFDC5	4.76865	0.0402691
	PCLAF	1.26818	0.0112236
	EMP3	1.00582	0.0271711
	TM7SF3	-0.821108	0.0279418
	DNM3	-0.885704	0.0400822
	ACCS	-0.843293	0.039706
	DDX58	2.28136	0.00351207
	PLEKHA4	2.53523	6.75677e-05
	XAF1	2.71116	3.87267e-05
	MILR1	2.03807	0.00278752
	ADAM22	-1.11758	0.0188715
	PITPNM3	-1.26353	0.0163816
	C3AR1	3.52352	0.00121348
	METTL27	-1.303	0.0134876
	APOBEC1	1.7807	0.00432742
	TMEM51	1.09268	0.010698
	PPP1R14C	-0.731743	0.0397302
	EFHD2	1.40275	0.00735729
	MTHFD1L	1.00613	0.0209326
	RSC1A1	4.01026	0.00228086
	ZFHX2	-0.902609	0.0243813
	KCNA2	-1.6152	0.00985405
	ERG	-1.14568	0.0268326
	CD53	1.89196	0.01424
	LAT2	1.34989	0.018481
	ZMYND15	0.95529	0.0469748
	PLEKHH2	-1.66387	0.00295687
	REPS2	-1.31931	0.0127262
	BEGAIN	-1.14907	0.0301492
	GFER	0.744874	0.0475082
	ATP1A3	1.38148	0.0490533
	NPNT	-1.46028	0.00785545
	RAMP3	1.34843	0.0279973
	RIPK2	1.15815	0.0333529
	TMCO4	1.01093	0.0343724
	RBBP8	0.786376	0.0423158
	THOC6	1.18855	0.0145639
	INHBA	1.81035	0.00421296
	ATP1B2	-1.10115	0.0395531
	BDKRB1	1.8291	0.00181187
	SSR2	0.675961	0.0452545
	CACNA2D4	-1.34908	0.00906976
	RRP9	1.61749	0.0169894
	IRF8	0.972705	0.0397302
	SOX5	-0.782882	0.0378741
	HSPB8	0.704409	0.0432019
	SELENOW	1.46015	0.005873
	INAVA	1.23358	0.0374263
	GGACT	-0.830621	0.0469384
	DDX24	0.805142	0.0427008
	PCCA	-0.760312	0.0261148
	AMOT	-1.15454	0.00893616
	KCNJ2	-1.07577	0.0123636
	PGM5	-1.10324	0.0452388
	TSPO	2.3964	0.00201292
	PDE3A	-0.809423	0.0369485
	PLEKHA6	-1.12264	0.0330716
	GPR155	-1.14004	0.0427008
	ABCA9	-1.07197	0.0183099
	PHLDA3	1.51523	0.0308409
	SYTL3	1.21367	0.0462685
	MCM3	0.7362	0.0485435
	TDRKH	-0.718639	0.0480756
	METAP1D	-1.03602	0.0266505
	RNPEP	1.14319	0.00727163
	TNFRSF18	1.18396	0.00881508
	ZNRF3	-1.06679	0.039369
	RPTN	4.2739	0.0227502
	HRNR	8.42974	0.0343724
	UGGT2	-1.23819	0.0120448
	CSDC2	-1.38729	0.0380662
	DZIP1	-0.971401	0.0336849
	PM20D1	-1.03836	0.0349478
	PROX2	-1.02429	0.0339268
	ARL15	-0.706265	0.0484188
	IKBKE	1.01783	0.0275335
	GJB5	1.60813	0.0395277
	OSBPL6	-1.38872	0.00971327
	GJB3	1.18292	0.0400613
	ESM1	-1.9762	0.0125092
	ATF4	0.601057	0.0480406
	CCNO	1.29091	0.0358948
	MFAP4	-0.938579	0.033938
	RELN	-1.02176	0.0487976
	AGO4	-1.0935	0.030352
	STK40	0.833068	0.0411188
	MAFF	1.26825	0.00303508
	ZC3H12A	1.69354	0.00709014
	NAA25	1.50773	0.00830149
	TRAFD1	2.14997	0.000115144
	TMEM108	-0.951772	0.0257695
	GPX2	1.24938	0.0165943
	FGF11	-1.7274	0.000596371
	NREP	-1.37312	0.00815096
	AIDA	1.36135	0.00430438
	PTGIR	0.894326	0.0383816
	DNAI3	-0.832527	0.0451403
	TUBA1C	1.51662	0.00154729
	ARL11	1.06412	0.0172978
	PYURF	-0.763031	0.0492833
	TMEM64	-0.82891	0.0342278
	FAM13C	-1.67653	7.40577e-05
	PNPLA1	4.07262	0.0327556
	PSAPL1	3.86526	0.0229838
	ACOT6	-0.946696	0.0220373
	TRIL	-1.76946	0.0126045
	PXYLP1	-0.700081	0.0463276
	MMP3	1.09652	0.0248442
	ECM2	-1.45957	0.0254571
	KCNS3	-1.36046	0.010822
	FAM25C	5.14905	0.0208446
	GIMAP7	0.892632	0.0434142
	KLRI2	1.96289	0.0118642
	CCRL2	1.30392	0.00173625
	CILP2	2.93903	0.00218533
	CEP68	-0.582297	0.0398947
	ARF6	0.972142	0.0135176
	HEPACAM2	-1.99923	0.00451635
	TNIP3	2.48657	0.0010307
	OSBPL1A	-0.782234	0.0471565
	LACC1	1.82428	0.00934272
	CXXC4	-1.43671	0.00728129
	TLR7	2.19981	0.0043776
	IL27	4.46558	0.000124776
	SLC38A6	-1.16101	0.0380662
	TLR1	1.7205	0.0198364
	CFAP43	-0.865108	0.0490533
	TMEM232	-1.20529	0.0198011
	ARHGEF37	1.61342	0.00445787
	MAGI1	-0.84948	0.0411029
	TUBB2B	1.01773	0.0459455
	LCA5L	-1.41044	0.00839749
	TLR9	3.45656	0.000394768
	DIPK2A	-1.01164	0.0160437
	GPRIN3	-0.903196	0.0356833
	HCAR2	1.76228	0.00126194
	DDX28	0.952934	0.0120656
	SPRR3	10.8813	0.0191175
	KRT14	4.44424	0.0323182
	COL27A1	-1.1138	0.0202327
	BASP1	2.02807	0.00013
	WHAMM	0.852417	0.00508122
	PTPRCAP	1.35549	0.0386502
	ADRA1A	-1.26349	0.00879103
	IFIT2	4.71862	0.000135654
	SLC25A51	-0.85296	0.0168226
	STARD5	0.850464	0.0174978
	CALHM6	5.62046	6.02172e-05
	CLEC9A	-1.04137	0.0294065
	GSG1L	-1.38737	0.0406502
	PLAUR	0.946579	0.0184559
	SCAND1	2.60453	0.0207311
	STXBP6	-1.26699	0.015702
	SLC25A23	-0.925798	0.0456382
	KCTD4	4.76933	0.0198186
	TIFA	1.89513	0.00218843
	TENT5B	0.94654	0.033938
	HMGA1	2.21187	0.00192298
	BST2	3.25682	3.87267e-05
	FAT4	-1.33129	0.00448668
	MPEG1	1.73184	0.0109788
	LRRC75B	-1.28495	0.031343
	FBL	0.64431	0.0410418
	MYCT1	-1.19527	0.0184121
	NIPA1	-1.06422	0.044837
	DUSP28	1.73773	0.00983144
	RNF31	1.49616	0.000760019
	FAM221A	-0.777962	0.0482731
	TET1	-1.60934	0.0018079
	NEURL3	1.16057	0.0246843
	CLDN2	2.47859	0.00315137
	SFN	1.48701	0.0102235
	ZFP30	-1.13615	0.0229135
	DMBT1	3.85121	0.000932842
	SAMD9L	2.60483	0.00299138
	FANCB	-1.04231	0.0404176
	LIX1	-1.08444	0.0408267
	SNED1	-1.27756	0.0318021
	CD300LF	2.51493	0.00228086
	CCDC88B	1.19323	0.0379485
	ANGPTL8	1.64474	0.00557412
	DIRAS2	-1.2028	0.0120546
	MARCKSL1	2.14191	0.000664216
	FCRL5	2.39001	0.0176592
	SELPLG	1.28459	0.00357561
	MMGT2	-0.686354	0.00995955
	CD300E	1.56479	0.0160264
	TLCD5	-1.33759	0.00387998
	LURAP1L	-0.743625	0.025602
	FNDC9	1.93615	0.0396799
	IFNB1	8.55311	0.000509906
	NDNF	-1.1259	0.0183636
	ZADH2	-0.78495	0.0433906
	CCR2	1.53732	0.0200055
	PURG	-1.08308	0.0271448
	SCN3B	-1.56662	0.0018192
	SYT12	2.52636	0.00094671
	ZFP2	-1.1616	0.0222652
	OGFR	1.99828	6.85185e-05
	TMEM200A	-1.11515	0.028839
	UPK1B	-1.05995	0.0220431
	PLS1	-0.913279	0.0295176
	DTX3L	2.38144	0.00198041
	AP5B1	1.80825	0.0130597
	SLC17A5	-1.19389	0.0323923
	TIFAB	1.68969	0.000886576
	AFTPH	0.913012	0.0418777
	TREX1	3.9768	1.4482e-05
	FAM161A	-1.03703	0.0299369
	VCPKMT	1.32849	0.00984226
	RASD1	1.66147	0.00665593
	LRRC4	1.43879	0.030955
	LRRC25	3.25575	0.000403086
	GREM2	-1.27241	0.0451072
	GPR171	1.33646	0.0191175
	KLRE1	2.48992	0.0190189
	LGALS3	2.06461	0.00387998
	CH25H	3.49729	0.000124701
	KRT78	5.33376	0.0222821
	CLDN8	-1.42782	0.0347541
	FAM171A1	-1.14647	0.0136395
	TOR1AIP2	1.40353	0.00432742
	TMEM150C	-1.08881	0.0200055
	PLEKHO2	1.24796	0.0127518
	RTN4RL2	3.15202	0.000712177
	MBLAC2	-1.24588	0.0186011
	PLCB1	-0.882969	0.0478408
	NCALD	-1.0688	0.0118642
	TACSTD2	0.767614	0.0211605
	GPR87	6.19623	0.036798
	CD14	1.324	0.000561815
	RAP2A	-0.961681	0.0187402
	MEST	-1.37656	0.0252925
	PFDN4	2.20213	0.0288622
	RGS14	1.28306	0.0287072
	PLD4	1.56313	0.00474804
	CD177	1.80752	0.00282838
	FPR2	2.05348	0.0055513
	TBC1D30	-1.04245	0.035092
	SLC39A1	0.890271	0.0492308
	CEMIP	1.52092	0.0199341
	NRROS	1.01249	0.0172534
	GET3	1.2384	0.0488392
	TMEM171	2.02116	0.00211515
	NAV2	-1.30677	0.00849159
	ROBO2	-1.12057	0.00674143
	ST6GALNAC3	-1.15512	0.005873
	RAB7B	0.977153	0.0196444
	KLRC2	1.99698	0.0102479
	JUNB	2.20264	0.00449194
	DNAH6	-1.20416	0.0241445
	PRKG1	-0.937194	0.0408745
	CREB5	1.24521	0.0218642
	CLEC12A	1.72457	0.0146692
	MYH7	-1.64268	0.0232912
	GPR141	3.15283	0.00179193
	SOCS3	2.66418	0.000207507
	FES	0.869817	0.0395461
	DAW1	-0.913465	0.0464764
	BCL3	2.26596	0.00126172
	ARHGAP20	-1.20843	0.00265362
	SLAMF8	2.34151	0.000367979
	PHGDH	1.3851	0.0170362
	CBX7	-0.966977	0.040746
	TNFAIP6	1.49423	0.0242888
	EBF4	-1.19124	0.0296652
	LIPG	1.0372	0.0237759
	SLC39A8	-1.05557	0.027048
	PDE5A	-1.18596	0.0058884
	ZFP14	-0.987153	0.0255082
	SKIDA1	-0.883242	0.0368267
	KRT15	2.90501	0.0233419
	CTHRC1	-1.35988	0.0319693
	FFAR4	1.14977	0.0161899
	LIFR	-0.730918	0.0233282
	TAF4B	0.76213	0.0363661
	KCNN4	1.33862	0.0284889
	VSNL1	-1.46197	0.0035768
	LCLAT1	-0.831474	0.0319693
	KCNN2	-1.69539	0.00472369
	SH3BP2	1.71242	0.00124924
	ANKRD24	-1.17604	0.0312307
	HMGB2	1.05556	0.037533
	USP46	-1.11179	0.00625177
	RND1	0.876041	0.0198861
	ZKSCAN4	-1.24166	0.0318096
	SEC14L3	-1.44299	0.0463632
	IFNG	4.22552	0.000543974
	NTRK2	-1.29977	0.0126045
	TMEM245	-1.09943	0.0427008
	FBXO6	1.0372	0.0257754
	ATP10B	1.24662	0.0388062
	EPM2A	-1.28707	0.00912347
	GPC3	-1.5384	0.00598937
	MYH8	7.51128	0.0159208
	IZUMO4	-1.15293	0.046767
	NOD2	1.70232	0.000266381
	S100A8	4.21725	0.0139216
	LIPM	7.04563	0.0484448
	CFL1	0.697473	0.0297276
	NPM3	0.695382	0.0404176
	MS4A4B	2.15618	0.00173625
	MYH1	7.31941	0.00903765
	ADAP1	2.87377	0.00173896
	CNGB3	6.27223	0.000986641
	CEBPB	1.40589	0.028902
	PTAFR	2.74969	0.000392591
	IER5	1.39064	0.000493135
	CAPG	1.3363	0.00365441
	NFIL3	1.46449	0.00562513
	GLIPR1	1.62971	0.0260503
	SCIMP	2.77285	0.000990214
	TMEM140	0.842146	0.0273227
	SCN3A	-1.5823	0.0101957
	RPL38	1.89379	0.0363811
	CHST3	-1.61638	0.0126197
	RYR3	-1.51109	0.0471673
	LYPD3	5.48571	0.0262589
	PHEX	-1.25458	0.00876115
	GAPDH	0.887094	0.0229269
	MEX3B	-1.05239	0.036798
	SH3RF2	-1.21779	0.00602099
	BAK1	1.58395	0.00412384
	ABAT	-1.05007	0.0249132
	PALLD	-0.838835	0.0475082
	GSTM1	-1.26203	0.0386775
	ADAMTS17	-1.65341	0.00197318
	TSPAN7	-0.826183	0.0424539
	PHF21A	-0.791979	0.0410418
	SYT17	-1.23599	0.01424
	GDA	1.46027	0.00909534
	SAMD12	-1.03975	0.0375203
	FCER1G	2.22729	0.00110457
	OSM	2.37952	0.000933269
	GM10053	1.85485	0.0180103
	NTRK3	-1.11556	0.026845
	MAMLD1	-1.04092	0.0254502
	FCGR3	0.995732	0.0248408
	TCEA2	-0.98268	0.0306488
	KRT4	10.4917	0.00519988
	FDPS	0.705254	0.0279337
	KPRP	8.64614	0.0271827
	SERPINB12	6.67592	0.0184121
	ALOX5AP	1.0975	0.0108108
	PSMA3	1.63081	0.0207311
	ATP8B4	1.32744	0.0475082
	SLC35E3	-1.0885	0.00993047
	CXCL11	10.9645	5.70713e-05
	CXCL17	0.782832	0.0328293
	ARRB2	0.918631	0.0285927
	PYROXD2	-1.77344	0.000543974
	GOLM2	-1.50524	0.00937022
	TOR3A	2.24051	3.87267e-05
	TMEM219	1.16752	0.00662144
	TNFRSF19	-1.32751	0.0164651
	IFITM2	1.1005	0.0175669
	B2M	2.31352	0.0050618
	RPL26	1.9325	0.0489191
	TRMT61A	1.36726	0.024742
	MAML3	-0.893422	0.0375203
	MMGT1	-1.17052	0.0155375
	DDHD2	-1.07875	0.0171806
	H4C4	2.82012	0.0134862
	KRT5	4.28569	0.0126744
	C1QTNF7	-1.12419	0.0308738
	TNNT3	2.92574	0.0397302
	SPHK1	1.06831	0.0393884
	CCDC62	-1.23557	0.0381869
	RPL34	1.85111	0.0411639
	HSH2D	2.55852	0.000113224
	CKS2	1.66267	0.025306
	OPCML	-1.84217	0.0161188
	TUBB3	3.83257	8.15548e-05
	IFIT3B	5.07297	2.54288e-05
	NCR1	1.77613	0.00937155
	SIM2	6.21663	0.0162089
	SHISAL1	-1.44945	0.0136572
	PHACTR2	-1.07032	0.0242695
	KLHL24	-1.17091	0.027887
	ACADM	-0.902169	0.0341041
	CPED1	-1.73105	0.00690212
	NRG1	1.52052	0.00417869
	RPL35	1.81654	0.0462547
	ING2	-0.604467	0.039196
	LDHA	0.818455	0.0161265
	PARP10	2.47518	0.000149226
	DDO	-1.33521	0.00958334
	NMRAL1	1.50514	0.00203005
	SYNE2	-1.03063	0.0414503
	SOX11	-1.54546	0.00903765
	CNFN	9.23371	0.024426
	CYCS	2.20724	0.0101401
	CHCHD1	1.89914	0.0404324
	PRPF38A	0.954089	0.0347755
	HSPBP1	1.35888	0.0435029
	PRR36	-0.89114	0.0430774
	TANK	1.39088	0.0258892
	HHIP	-0.833294	0.044747
	RNY3	3.22274	0.0345159
	SNORD22	3.8314	0.0250094
	MUC5B	1.53261	0.00111823
	VPS37B	0.858598	0.0375044
	HMCN1	-1.34403	0.013014
	SERPINB5	5.42716	0.0250994
	COL4A4	-1.08799	0.00923953
	PPP1R3C	-1.08315	0.0142146
	HDAC8	-0.870652	0.010351
	CST7	2.1858	0.000239673
	LGALS1	0.986151	0.0476451
	IL2RB	1.90588	0.000239673
	EFCC1	-1.74792	0.0254571
	SLC4A5	-1.01014	0.0451828
	DOK1	1.4064	0.0205174
	PNP2	3.01512	0.000275387
	MYOZ1	3.95049	0.0275441
	PSRC1	1.3263	0.0350677
	PSMA5	1.00025	0.00685495
	H2BC21	-0.878291	0.0187652
	CGN	-0.939157	0.0443572
	NR2F1	-1.24891	0.0289181
	PRDM6	-1.37541	0.00296168
	PSMB3	1.63876	0.0118642
	MSI2	-0.817259	0.0468109
	SPDL1	1.71262	0.0054162
	SP110	1.97082	0.00226698
	GMPPB	1.50417	0.000946126
	RNF213	3.10087	0.000342715
	IL18BP	3.40827	2.54288e-05
	SERPINH1	0.879269	0.0299359
	RUNX3	1.83933	0.00767759
	RMDN3	0.671869	0.0241445
	TMEM35B	-0.607106	0.0391375
	CITED4	2.51702	0.00678195
	ZSWIM9	-0.933353	0.040101
	TRABD2B	-1.07911	0.0242888
	CCL19	1.59021	0.005945
	TREML2	2.13892	0.00156975
	ARHGEF10	-1.00872	0.0365881
	ARMC2	-0.941644	0.0364167
	SETDB2	2.40901	0.00101436
	ECT2L	-1.21825	0.00420743
	PSMG4	1.14607	0.0118642
	CEBPD	2.94633	0.005873
	CSF2RB	1.14072	0.0180103
	CSF2RB2	1.3546	0.0176592
	NCF4	1.76124	0.000999098
	FNDC1	-1.04315	0.0359991
	TRIM6	1.62719	0.0394566
	SLC39A2	1.31868	0.00562513
	LYRM9	-1.27531	0.00242232
	GPRASP2	-1.69995	0.0036031
	LST1	3.44019	0.00220042
	LY6G6D	-1.15547	0.0262687
	PGAP1	-1.03866	0.00171893
	ALG6	-1.23607	0.0218642
	RHOG	1.16576	0.0284709
	IL4I1	2.3025	0.0026846
	NLRC5	2.82314	0.000137886
	KRTDAP	9.90586	0.0248443
	FAT3	-1.18547	0.017095
	CASS4	-1.33498	0.000965743
	MAFB	1.63901	0.0318096
	EIF2S2	1.7105	0.0236052
	SIRPB1C	1.88745	0.00991734
	PAPOLB	4.1755	0.000276019
	IFIT3	5.04131	3.27028e-05
	PTAR1	-1.06789	0.00640895
	CD80	1.56485	0.025371
	FIGN	-1.14186	0.0124904
	SMIM41	-1.07021	0.0499701
	NRBP2	-1.23147	0.0358877
	MSRB1	1.24322	0.0134862
	ASS1	2.29259	6.75677e-05
	CAPNS2	3.20627	0.0445399
	PSME2B	1.60744	0.00216792
	CHML	-0.970974	0.0275569
	DOHH	1.69271	0.0384619
	ABRACL	1.68524	0.0341861
	TMEM8B	-1.0698	0.0438097
	EVI2A	2.13307	0.000886576
	GM5150	1.81691	0.0133717
	GM9733	2.44531	0.0135653
	RBIS	1.88334	0.0411547
	EIF5A	1.0255	0.0320934
	ARHGAP8	1.46528	0.00312761
	SEC61G	2.66238	0.014173
	PSME2	1.65177	0.00308257
	CCR5	3.50443	0.000187022
	CLEC7A	1.37235	0.0187652
	ACKR4	-1.66684	0.0243357
	GM43302	4.21318	0.000232427
	GBP4	2.33385	0.00484384
	COL4A3	-1.28842	0.0198186
	PIGB	-0.844663	0.0227191
	HOXA3	-1.19593	0.0103945
	PGLYRP2	1.54083	0.0243813
	RPL39	2.25483	0.0327692
	WIPF3	-1.14674	0.0242838
	PET100	1.42845	0.0469538
	IER5L	1.90366	0.0232456
	SLC5A3	-0.961661	0.0239889
	NWD2	1.29961	0.0139787
	SRPX	-0.804805	0.0286203
	CFB	4.41584	2.40832e-05
	GYPC	0.627459	0.0474519
	VGLL3	-0.698694	0.0488448
	SMIM13	-0.890323	0.00790222
	LSM5	2.22722	0.0254276
	SEC14L5	-1.33766	0.0376809
	GM9844	2.13989	0.00331365
	GBP11	4.70582	0.000207507
	GAL3ST2	1.92973	0.00958334
	SIRPB1B	2.23474	0.00630864
	SIRPB1A	2.47499	0.00339244
	CMTM4	-0.819444	0.0446077
	CDKN2D	0.744175	0.0331708
	PSMB9	2.09897	0.000357732
	MS4A14	2.02667	0.0358522
	MS4A4A	2.29562	0.0341861
	FLG	3.63217	0.0392647
	PCDHAC2	-1.10509	0.0388062
	PCDHGA1	-1.15835	0.0198146
	PCDHGA2	-0.922277	0.0298009
	GBP6	3.34495	0.000149226
	GBP10	5.35119	5.05954e-05
	GBP5	4.03309	6.27175e-05
	MPV17	-0.901924	0.0398257
	MUC16	-1.10702	0.0243968
	IGIP	-1.36286	0.00438975
	GM45799	1.20205	0.0200055
	BTBD8	-1.06353	0.0138518
	NDUFB1	2.27361	0.016993
	EEF1AKMT4	2.07599	0.000402442
	PNP	2.33207	0.00122745
	MUC4	1.49699	0.00629855

## Sheet: S1 File, sheet C
Suhrbier - 2dpi - scoDEGs	HUGO ID	logFC	FDR
	LHX2	6.99406	0.000301462
Differentially expressed genes according to EdgeR were filtered to retain only single-copy mouse/human orthologues	MID2	-0.866224	0.0198807
	TRIM25	1.16926	0.0287181
	TMPRSS2	-1.05562	0.0343724
	FAP	2.12843	0.0118642
	CTTNBP2	-1.96464	0.00154625
	HK2	1.123	0.0227502
	CD52	2.99493	0.00413141
	LOXL3	0.771436	0.0336
	IL12RB1	2.92185	0.000738635
	FASL	1.77906	0.0111129
	S100A4	2.65581	0.0120546
	NHP2	0.928511	0.0311949
	SLC13A2	3.54975	0.000184471
	CFP	1.67337	0.0120928
	TIMP1	4.88072	9.85704e-05
	MXD1	1.94446	0.000190024
	UHRF1	1.52643	0.0169879
	EFNB2	-0.973691	0.0365914
	SRR	-0.729566	0.038965
	ACP5	1.24969	0.013471
	TBX21	1.76029	0.00175243
	TUBB6	1.39066	0.00276389
	NKX2-1	-0.847783	0.0175669
	IRX2	-0.818738	0.00474959
	IFRD1	1.46733	0.00876115
	TCIRG1	2.3699	0.000685
	SMO	-0.911601	0.0358522
	SRPK3	-0.929017	0.0438097
	CCNE1	1.96945	0.00648532
	DDB2	-1.17999	0.000852631
	SPI1	1.96912	0.00103165
	RMND5A	-1.0363	0.0236162
	MOV10	2.05215	0.000353265
	RHOC	1.4615	0.00280085
	PEG3	-1.43559	0.0137397
	ANGPTL4	1.89256	0.00143437
	DAXX	3.00482	1.93087e-05
	IRF9	1.62925	0.000579911
	RGS19	0.624408	0.0458554
	SNRPD1	1.81106	0.0182579
	AXL	1.16786	0.00299138
	AKAP8L	-0.888282	0.0205064
	SHH	-1.00128	0.0319693
	LCP2	1.6983	0.0161265
	NAA20	1.43344	0.014069
	GGCT	1.12326	0.0119045
	EPDR1	-0.752163	0.044648
	PLA1A	3.47385	0.000187022
	RELB	2.0931	0.00151244
	PRKAR2B	-0.871003	0.0278424
	KLF4	-0.823801	0.0302547
	RAB8A	0.627288	0.0149899
	ELF3	1.30212	0.00711661
	EBI3	1.28531	0.00945667
	HCK	1.37061	0.000928143
	KEAP1	0.7567	0.0300082
	TIMM50	1.13149	0.0413478
	CYP4F18	2.30922	0.00376066
	CALR	0.827621	0.0265816
	BAX	1.25182	0.0196444
	HLF	-1.0766	0.0262295
	ETV1	-1.10354	0.00901099
	PTPN6	1.50897	0.00267775
	BID	1.26608	0.003588
	DNAJB11	0.755488	0.00685495
	NKG7	2.13634	0.000278351
	LY9	1.26111	0.0179208
	CD244A	1.28319	0.0274174
	PGF	1.34314	0.0156799
	PLOD3	1.2149	0.00767759
	CRABP2	4.88656	0.00968925
	MAP2K1	0.714106	0.0385274
	DTX2	1.48199	0.0247056
	CSTB	2.15241	0.00725757
	SH2B2	1.18102	0.0480756
	MCM5	1.65766	0.00578467
	HMOX1	0.988242	0.0135877
	ASF1B	1.57298	0.0119045
	UBE2M	1.38369	0.0434481
	MTHFD2	2.50876	0.000186673
	KIT	-1.13367	0.0153305
	SH2D1A	1.88619	0.0318015
	RANBP1	0.712542	0.0235669
	PSMB4	1.25028	0.00742707
	TNFSF14	0.94793	0.035092
	CCDC159	-0.95783	0.0485841
	ZBTB32	1.40519	0.0162653
	GGT5	2.00708	0.000718566
	ADAMTS4	2.81261	0.00242232
	NECTIN4	0.729521	0.0462872
	RNF114	1.38839	0.000645477
	EPHA2	1.11897	0.0423037
	CYBA	2.03902	0.00625177
	PRKAG3	-1.41976	0.0102185
	CDT1	1.20583	0.0476128
	RUNX1T1	-1.54555	0.0327671
	CNP	0.990396	0.0198146
	HAP1	2.70703	6.54232e-05
	VARS	1.28485	0.0410901
	CLIC1	0.884586	0.0123396
	SCUBE2	-1.82621	0.00454331
	CAV1	-1.01794	0.0474197
	BCL2L1	1.03244	0.022031
	HMGCLL1	-0.847651	0.0411639
	FZD3	-0.810988	0.044837
	CERS4	-0.989411	0.0102235
	SCRN3	-1.11002	0.0330612
	RELT	1.83632	0.0098994
	SNRPB2	1.65235	0.0411188
	CARHSP1	0.910367	0.00493447
	ELK3	-0.722317	0.0291075
	POU2F2	1.07225	0.0485801
	NFIB	-0.736411	0.0298009
	RPS15A	1.87093	0.0384619
	CD163	-1.5199	0.0213861
	TMEM184B	0.771852	0.0354436
	SYN2	-1.04023	0.0154998
	APOBEC3	1.48333	0.00219445
	NUAK2	1.51482	0.00175243
	SPIRE2	1.60091	0.0357416
	TMEM86A	1.73815	0.0188715
	IFI35	2.27779	5.21458e-05
	CARS	0.922156	0.0243813
	WNT2	-1.18806	0.0126207
	MCOLN2	1.35142	0.0220373
	SLC5A1	0.935392	0.033938
	TBRG1	0.850112	0.00711036
	ADSSL1	0.650626	0.0253996
	VIPR2	-1.4027	0.0358522
	ODC1	0.948801	0.0315472
	STEAP4	1.56667	0.00483809
	MLKL	2.9931	0.000259958
	ADGRL1	-1.06685	0.0199738
	IGF2BP1	-0.952335	0.0487976
	BCAS1	-1.22481	0.0370263
	TNFAIP8L2	1.29507	0.00674143
	MCEMP1	0.977216	0.0338827
	KLHL3	-1.34604	0.0118092
	CACYBP	0.924649	0.0391877
	CSF1	2.08314	0.000685
	HOXA2	-1.01084	0.0198761
	SURF4	0.696628	0.0459632
	CASD1	-0.70923	0.0478671
	GADD45B	1.46383	0.0010307
	CYBB	1.17107	0.0398973
	CD48	2.7173	0.00882106
	CD83	0.726317	0.0443572
	PSMA2	1.15628	0.0132998
	MRPL32	1.49083	0.0272974
	SQSTM1	0.865072	0.0312571
	NCF1	0.873093	0.0315472
	CTSZ	1.15371	0.00156799
	CD274	3.68124	0.000410602
	H3F3B	0.922033	0.0353509
	MRPS18C	2.13873	0.0237771
	SLPI	1.63302	0.0350039
	CNTNAP1	-1.29362	0.0380662
	TNNC2	5.86205	0.0199205
	CDC6	1.3094	0.036798
	CD40	1.77645	0.00139188
	SLC35C2	1.59869	0.0269582
	ADA	2.51442	0.0188715
	DHX58	3.85638	1.20622e-05
	B4GALT5	1.34681	0.00366952
	CYTH4	1.17453	0.0173165
	CYB5R3	-0.847797	0.0400918
	STARD3	1.20663	0.0284034
	VMP1	1.43216	0.0073383
	PSMB6	0.689198	0.0469384
	PFN1	1.19947	0.0415226
	IL12RB2	1.75625	0.0246613
	KIF3A	-0.821811	0.0494693
	GID4	-1.25004	0.0189
	YPEL2	-1.12888	0.0334012
	CHD3	-1.07717	0.0138487
	ADORA2B	0.953878	0.0029022
	TADA2A	-0.875926	0.0338523
	ABCA5	-1.04072	0.0431856
	OTOP3	6.55783	0.0392648
	IRF1	1.72172	0.000227225
	CSF2	2.3207	0.00218843
	CXCL16	2.00673	0.000701238
	SLC25A22	2.15103	0.000168175
	SCRN1	-1.17987	0.0152476
	ISYNA1	1.26607	0.0387385
	TMEM160	1.39453	0.0410418
	RAB5C	1.13924	0.00934272
	AHR	-0.886825	0.0167675
	TLCD1	-0.841413	0.0163816
	GYG	-0.764199	0.0162232
	MYDGF	1.16308	0.0323782
	SEMA6A	-1.56391	0.00688144
	SYNE4	1.35304	0.0208354
	IYD	-1.11613	0.0285927
	KATNA1	0.792843	0.0353509
	TNFAIP3	2.49969	0.00192237
	CRYBG1	1.84005	0.00368853
	LAMA2	-0.960731	0.0341412
	ARG1	1.62089	0.0111207
	NTN4	-1.39861	0.00685495
	NDUFA12	1.09453	0.0365881
	TCP11L2	-0.877265	0.033253
	MYBPC1	7.33854	0.00746053
	PPA1	2.30957	4.53567e-05
	SLC29A3	1.15086	0.0418232
	PLEK	1.41396	0.00746392
	BEST3	-1.49649	0.00393389
	RAB36	-0.786393	0.0413644
	ADORA2A	1.81921	0.00675341
	NAV3	1.71197	0.00853523
	DDC	-1.61832	0.0406389
	CPM	-1.81527	0.00797769
	WIF1	-1.28256	0.0452829
	GLT8D2	-1.28889	0.0427008
	APPL2	-1.31403	0.0102235
	SGCD	0.960228	0.0416826
	GFPT2	0.927475	0.0398257
	PDLIM4	1.02126	0.0471052
	MED7	0.935205	0.0463276
	TNIP1	1.29301	0.00434342
	UPP1	2.08337	0.00115903
	IGFBP3	-1.44052	0.0394566
	ADCY1	-1.66037	0.0155375
	MYO1G	1.14847	0.0166717
	PNPT1	1.94465	0.00387998
	EFEMP1	-0.719341	0.0330376
	DBNL	0.900191	0.0126197
	XBP1	0.734813	0.0254695
	GRIA1	-2.12748	0.0161119
	STXBP4	-1.1085	0.0451828
	NAMPT	1.82339	0.00343042
	AGR2	5.11686	0.000137886
	NRCAM	-0.89197	0.0270546
	FAM20A	-0.810852	0.0434142
	ABCA8B	-1.02898	0.0308784
	MAP2K6	-1.81336	0.00242232
	CMPK2	4.36145	3.87267e-05
	RSAD2	6.84708	3.87267e-05
	RNF144A	-1.41093	0.00185874
	MBOAT2	-1.05029	0.0128731
	SLC26A4	2.64806	0.00219445
	CCL11	1.82611	0.00387998
	RASL10B	2.05512	0.0102185
	EFCAB3	9.52355	0.000232396
	SLC9A3R1	0.883536	0.0302765
	JPT1	0.878905	0.00520502
	TRIM47	1.25643	0.0469384
	ANKFY1	1.02722	0.0301492
	RHBDF2	1.05479	0.0294598
	CORO6	-1.43015	0.00802148
	RFLNB	-1.03692	0.0189863
	NME2	0.99591	0.0228172
	LRRC59	0.858205	0.0319693
	FBXL20	-0.867466	0.0311994
	MYH10	-1.40095	0.0193042
	LSM12	0.639464	0.0294065
	COCH	3.59447	0.000187022
	CDKL1	-1.40946	0.0204284
	GALC	-0.871374	0.0380662
	PSMA6	0.699433	0.039706
	NFKBIA	1.06342	0.0103746
	SLIRP	2.05478	0.0251867
	ESR2	-1.17396	0.0347568
	AKAP5	-1.96915	0.0270546
	BDKRB2	0.905367	0.0459043
	RTN1	-0.905813	0.0173165
	ARG2	1.3831	0.0062316
	ZMYND11	-0.762383	0.0477543
	FBLN5	-1.15747	0.0275335
	LGMN	1.17669	0.00925007
	UNC79	-1.09532	0.0406839
	PPP4R4	-1.382	0.0305061
	ENTPD5	-0.830708	0.0402737
	ALDH6A1	-1.14072	0.0158922
	NPC2	1.07387	0.00675388
	MLH3	-0.932568	0.0461463
	TGFB3	-0.955919	0.0103902
	WARS	1.23831	0.000882371
	TNFAIP2	1.31675	0.00566933
	AOAH	2.78755	0.00296319
	ID4	-1.31429	0.00971327
	SUSD3	1.02393	0.0347541
	LY86	2.66369	0.000964477
	SEMA4D	1.42609	0.0198146
	GADD45G	1.96809	0.000278351
	FANCC	-0.923073	0.0240081
	PRXL2C	-1.49584	0.0277519
	FAM193B	-1.00104	0.0270546
	UQCRB	2.02783	0.0376902
	SLC6A19	2.18267	0.0317094
	CEP72	-0.825749	0.047924
	TPPP	-1.74021	0.00908951
	RHOBTB3	-0.859293	0.0333766
	GLRX	1.21365	0.00799796
	ARSK	-0.950945	0.0279695
	VCAN	3.18002	0.000168458
	CD180	1.99318	0.00663176
	MCCC2	-0.863595	0.028902
	ARHGEF28	-0.919737	0.0361315
	PDE8B	-1.34399	0.00866029
	JMY	-0.964649	0.0338571
	SERINC5	-0.929254	0.0270095
	RASGRF2	-1.26232	0.0272285
	FGF10	-1.00957	0.00831804
	CFAP20DC	-1.26142	0.00478071
	NDUFS4	1.70693	0.0360885
	THRB	-0.780736	0.0434142
	PRXL2A	-0.87108	0.0428727
	PLAU	1.87707	0.000725656
	TXNDC16	-0.76245	0.0345159
	PSMC6	1.58375	0.0385632
	RNASE4	-1.18796	0.0354068
	GPR65	1.80057	0.00748098
	SH3BP5	-1.03012	0.0258892
	ITIH4	0.835113	0.0499272
	CTSB	0.945595	0.0166039
	CDADC1	-0.725523	0.0379535
	ESD	0.617096	0.0254026
	EPSTI1	2.87728	4.82808e-05
	SCARA5	-0.997199	0.0379535
	DPYSL2	-0.805575	0.00874088
	BNIP3L	-0.724921	0.0266931
	SLC39A14	1.76176	0.0149115
	DOK2	2.21706	0.00672164
	EDNRB	-1.38605	0.0243357
	ACOD1	7.34616	8.27801e-05
	OSMR	1.02541	0.0164906
	FYB	1.4316	0.0336
	SLC7A8	2.43676	0.000543974
	PSMB5	0.791948	0.0294598
	PSME1	1.60971	0.000321351
	TGM1	2.49854	0.00114868
	RIPK3	1.04804	0.0118365
	CTNND2	-0.926463	0.0181336
	SDC2	-0.973576	0.0260503
	DNAH5	-0.958597	0.0468163
	FZD6	-1.01134	0.0459632
	EIF3E	1.59791	0.0488392
	SYBU	-1.2138	0.0240766
	MYC	2.17469	0.00494379
	MTSS1	-1.08564	0.00637504
	MRPL13	1.33446	0.0452545
	COL14A1	-1.02035	0.0134862
	CYRIB	1.19454	0.01424
	GTSE1	1.51289	0.0359919
	DEPTOR	-0.901269	0.0406502
	ENPP2	-0.898499	0.0380565
	TTLL1	-0.882815	0.0198186
	SEPTIN3	-1.99389	0.00570525
	LITAF	1.22086	0.0067714
	MEFV	2.87208	0.00124347
	TMEM44	-1.233	0.0386502
	APOD	5.41023	1.05833e-05
	GRINA	1.15831	0.0230064
	GSDMD	1.0857	0.0050459
	LY6E	1.64576	0.000392591
	ARC	1.97782	0.00517679
	NECTIN3	-0.861523	0.0218642
	GCSAM	-1.19443	0.0411188
	PRKDC	-0.838562	0.0136268
	SNAI2	-1.73627	0.00156431
	P2RX6	-1.19041	0.0283212
	LRRC74B	-1.50697	0.00474959
	SDF2L1	1.58063	0.000493372
	YPEL1	-1.52612	0.00451539
	HCLS1	1.57914	0.000964463
	USP25	1.06473	0.0149115
	SAMSN1	2.41419	0.00672164
	ROBO1	-0.855809	0.0353509
	CD86	2.13017	0.00450578
	PARP9	2.39721	0.000301462
	ITSN1	-0.824531	0.0499701
	TMEM50B	-0.793012	0.0284067
	WNT10B	-1.60524	0.0113174
	NR4A1	-1.43808	0.0124025
	CDKN1A	2.01159	0.000823094
	CXCL13	3.86352	0.00130519
	NOCT	1.82774	0.00946352
	GZMA	2.28131	0.0117986
	IL15RA	1.21826	0.00820179
	SERPING1	0.826254	0.0431611
	PARP3	0.901021	0.0276104
	CRELD2	0.982311	0.00257885
	TWF2	1.13562	0.0392756
	MARCHF5	1.38431	0.00597248
	TMEM176A	0.870304	0.00874088
	PRKN	-1.02367	0.044648
	SLC22A3	-1.40784	0.00299138
	PDE10A	1.21841	0.044837
	MMP25	1.51001	0.00185874
	SLC25A27	-1.44847	0.0429391
	PLA2G7	1.47924	0.0350677
	NFKBIE	2.02612	0.000303278
	CYP39A1	-0.907479	0.0358299
	PIM1	1.91071	0.000288591
	CMTR1	1.1407	0.00473378
	GLP1R	-2.15668	0.00350273
	TFF2	1.04547	0.0376809
	EPB41L3	-1.34875	0.00297924
	XDH	1.6276	0.00319791
	EIF2AK2	2.5873	0.000685
	TWSG1	-1.15199	0.0190819
	NRXN1	-1.46671	0.00305102
	ATP6V0C	0.929874	0.0406527
	EPAS1	-1.24459	0.024951
	C3	1.14644	0.0434481
	JPT2	0.95236	0.0260503
	RGS11	-1.40831	0.0200055
	UQCC2	1.21411	0.0399657
	SPDEF	1.3186	0.0271147
	FKBP5	2.28091	0.00175627
	NUDT12	-1.2403	0.0222361
	TPGS2	-0.834327	0.0297301
	ADAMTS10	-1.12927	0.0363661
	MYO1F	1.07908	0.0243357
	TAPBP	1.71372	0.000824823
	PSMB8	2.64713	8.15548e-05
	TAP2	1.7142	0.00162796
	STING1	1.72858	0.00061219
	SLC23A1	-1.20809	0.0309979
	C2	1.68244	0.00163496
	STARD4	-0.733649	0.0384668
	AIF1	3.719	0.000304334
	TNF	4.00576	2.54288e-05
	ATP6V1G2	-0.913221	0.0490022
	ZFP521	-0.857966	0.0461463
	LAMA3	-1.68445	0.00973878
	TTC39C	0.851961	0.0402075
	MYOT	5.29939	0.0205962
	LVRN	-1.55962	0.0146692
	HSD17B4	-0.658996	0.0489403
	PTPN2	1.14712	0.00494379
	SLC27A6	-1.03462	0.0260503
	PSAT1	1.27523	0.0287894
	CNDP2	0.869557	0.0208354
	MS4A7	2.74401	0.000885471
	FAM111A	0.910522	0.0499059
	LPXN	2.3025	0.00132103
	MS4A8A	1.16064	0.0244812
	CCDC86	1.39264	0.00421296
	SLC15A3	2.43227	0.000231253
	FEN1	0.871386	0.021338
	CDC42BPG	-1.18451	0.0391012
	JAK2	0.984293	0.0492191
	CDCA5	1.26873	0.0487364
	ANKRD1	1.28488	0.0279973
	PCGF5	1.17345	0.00387998
	CORO1B	0.913414	0.0385274
	CTSW	1.47255	0.00601538
	FOSL1	5.75076	0.000285428
	SMARCA2	-1.37633	0.0207311
	VLDLR	-0.868458	0.0337993
	PRDX5	1.17327	0.0157213
	FERMT3	1.43357	0.025301
	PLCE1	-0.994793	0.00709014
	ALDH18A1	0.917315	0.0334125
	PIK3AP1	1.73715	0.00168198
	LCOR	0.959087	0.034317
	MXI1	-1.14219	0.0114106
	MAOA	-0.934232	0.038965
	MSR1	3.83247	0.000227069
	TASL	2.97089	0.00451994
	SLC16A3	1.28692	0.0385632
	UBTD1	2.05872	0.00856665
	NFKB2	1.99614	0.00331365
	FBXL15	1.86231	0.0271634
	DNASE1L3	2.79731	0.00299138
	SAT1	1.36751	0.0176592
	RPS24	1.72043	0.044648
	ATP10A	1.44905	0.00206246
	GLI1	-1.15672	0.0210697
	PSMD13	0.680303	0.0290879
	IRF7	5.80733	6.40695e-06
	TSPAN4	1.66363	0.00639367
	TMEM192	0.687197	0.0407896
	SHISA5	1.52069	0.000535407
	ARHGEF9	-1.24549	0.00174312
	SDC3	1.62194	0.00688144
	IL6	7.70889	0.000321351
	EXOSC7	-0.637849	0.0347541
	ST8SIA2	-2.1636	0.00146564
	RASSF3	-1.16017	0.00731249
	DHTKD1	-1.28773	0.0243813
	PDIA4	0.61149	0.0499272
	HK3	3.22806	0.0001471
	CASP1	3.22087	0.0035768
	RFTN2	-1.12755	0.00607291
	NOP58	0.820926	0.0238872
	IL1R2	3.26199	0.000353265
	MRPL30	1.26843	0.0243357
	MITD1	1.76597	0.011749
	INPP1	0.863502	0.0451403
	STAT1	2.72818	0.000117296
	PTPN18	1.62026	0.0220373
	CCL20	3.02923	0.00313342
	SLC11A1	1.64838	0.00701009
	IGFBP5	-1.35179	0.00876115
	SP100	1.72975	0.000442612
	GPR35	1.96559	0.00229834
	MTERF4	-1.22605	0.0097348
	PDCD1	2.08234	0.009179
	TNFRSF11A	1.12489	0.0485841
	SERPINB11	5.17705	0.0364167
	RGS1	4.63913	0.00101208
	EPB41L5	-0.727876	0.031011
	CACNA1S	1.43685	0.0361863
	PKP1	6.58468	0.0165943
	PIGR	1.31635	0.005945
	RAB29	0.681768	0.0279973
	PIK3C2B	-0.903281	0.0496631
	PPFIA4	1.34203	0.0152007
	TOR1AIP1	1.21239	0.00453362
	MR1	-0.989333	0.0294734
	RGS16	3.60563	0.000149226
	NCF2	1.09457	0.00793369
	KIF26B	-1.20829	0.0155375
	TRP53BP2	-1.03389	0.0165943
	SPTA1	-1.73527	0.0178534
	SLAMF9	2.70269	0.000512854
	VANGL2	-1.14798	0.016179
	MPZL1	-0.797443	0.0237584
	SELP	2.6536	0.00147589
	SELL	1.40083	0.0380662
	SELE	2.3177	0.0050459
	KIFAP3	-0.787843	0.033938
	SEC16B	-1.78574	0.00119711
	RALGPS2	-1.11649	0.00854402
	ATF3	1.55262	0.0127797
	BATF3	1.22541	0.0426012
	TATDN3	-0.912719	0.00493447
	MCM10	2.33304	0.0050612
	SERPINC1	-1.32288	0.0478671
	PLXDC2	-1.02913	0.0204035
	KIF5C	1.84515	0.0150963
	ITGA8	-1.39795	0.0330612
	IL2RA	1.92919	0.0120109
	PFKFB3	0.816082	0.0420959
	SLC25A25	1.71596	0.0102235
	PTGES2	1.34239	0.0468603
	LCN2	2.43066	0.000301462
	KCNJ3	-1.26604	0.0262687
	NR4A2	-2.02579	0.00685495
	HSPA5	0.996354	0.0265816
	IFIH1	2.85026	0.000108622
	PSMD14	0.672224	0.035769
	STRBP	-0.762782	0.0272285
	TRAF2	0.897104	0.0433906
	NMI	2.25305	0.00227254
	PSD4	1.00819	0.0469384
	IL1RN	3.93752	0.000103347
	DAPL1	2.31299	0.0466381
	CYBRD1	-0.926421	0.0427008
	HAT1	1.35501	0.00685495
	UBE2L6	3.39817	0.000141933
	ELF5	-0.696319	0.0327671
	CAT	-1.11931	0.0175012
	GATM	1.0921	0.0490022
	MEIS2	-1.32299	0.00270121
	TSPAN18	-1.51791	0.00912782
	PEX16	1.35882	0.0347031
	SORD	-1.00077	0.0392647
	LRRC57	-0.888258	0.0494585
	CHAC1	1.7217	0.00586609
	PPP1R14D	2.37965	0.00156431
	ADAM33	-1.40916	0.00688144
	SIGLEC1	2.57313	0.000603027
	RAD51	1.24586	0.0486305
	SMOX	0.95609	0.0308284
	PCNA	0.781393	0.0198807
	DUSP2	2.32028	0.0011785
	TTL	-0.818739	0.0271277
	IL1B	1.70311	0.0476451
	IL1A	1.33775	0.0119045
	TGM3	4.92341	0.0283771
	RBBP9	-1.01452	0.0198011
	SEC23B	0.681472	0.035769
	ACSS1	-0.870471	0.0392647
	SDCBP2	1.68934	0.00387588
	BPIFB1	0.943772	0.00779065
	FAM210B	-0.774585	0.0411188
	ZBP1	5.34804	1.20622e-05
	EDN3	-1.31653	0.0452046
	CAR13	2.67555	0.000645477
	CAR2	-0.533889	0.0369172
	PSMA7	1.19175	0.0286839
	HELZ2	1.94991	0.00117767
	PCMTD2	-1.04254	0.0354436
	PROCR	1.2712	0.00194388
	EIF6	1.41887	0.0098839
	NDRG3	-0.754271	0.044837
	RAB5IF	1.02949	0.0217323
	SAMHD1	1.44019	0.0126197
	OCSTAMP	4.75183	0.000227225
	MECOM	-0.81335	0.0255082
	IFT80	-0.90518	0.0237759
	VEPH1	-1.35645	0.0101539
	PTX3	4.31607	7.40577e-05
	PDCD10	1.92678	0.0347541
	TSPAN2	-1.55431	0.00820179
	SPAG17	-1.11243	0.0431611
	HMGCS2	-1.87639	0.00943611
	GPSM2	-0.764768	0.0315317
	CHRNB2	1.6014	0.00315355
	ADAR	2.00997	0.000672977
	GASK1B	-1.26634	0.00587418
	TMEM144	-1.2995	0.0188715
	SASS6	1.21584	0.0360885
	VCAM1	0.938081	0.0455927
	CYP2U1	-0.974317	0.039901
	TLR2	1.79391	0.0015598
	SFRP2	-1.23718	0.0153764
	CASP6	-0.75952	0.0449512
	DNAJB4	-0.931526	0.0311994
	PTGFR	-1.2779	0.0227043
	IFI44	4.10744	0.000239673
	ADAM15	1.10522	0.0316762
	SH2D2A	1.30222	0.0402408
	SH3D19	-0.910616	0.0323182
	FMO5	-1.44002	0.00387998
	F3	1.74705	0.00375665
	THEM5	3.635	0.0438097
	MANBA	-0.838115	0.0387739
	DEPDC1A	2.57827	0.0367108
	SDCBP	0.939275	0.044837
	CLCA1	3.42309	0.00546192
	LMO4	0.649483	0.0254502
	TMOD1	-1.21994	0.0411736
	CORO2A	1.44369	0.00296168
	TMEFF1	-0.97558	0.0315317
	TNFSF8	2.23523	0.00518146
	TXN1	0.803179	0.0472147
	SLC46A2	5.80577	0.0421307
	PTPRD	-1.09978	0.00498711
	CD72	2.72341	0.000239673
	NPR2	-1.08062	0.0425589
	GLIPR2	1.41512	0.0035768
	SH3GL2	-1.17085	0.00340897
	PLIN2	1.2212	0.00185874
	SGIP1	-0.941866	0.0341041
	SLC5A9	3.25343	0.0110396
	NFIA	-1.00168	0.0340001
	FGGY	-0.746861	0.0326919
	LAPTM5	1.03651	0.040746
	TNFRSF1B	1.35949	0.00979478
	PODN	-1.1151	0.00705457
	MAGOH	1.70981	0.0381869
	LRP8	1.7498	0.0242072
	CTPS	1.28142	0.0103624
	SLC2A1	0.78624	0.0386502
	MACF1	-1.23024	0.0227629
	GALE	1.54506	0.010351
	PLK3	0.859926	0.0374221
	MRTO4	0.810157	0.0260503
	ALPL	2.87983	8.15548e-05
	TINAGL1	1.33137	0.000701238
	TMEM54	1.53705	0.0285575
	RNF19B	1.92698	0.000795093
	PHC2	1.0746	0.027711
	PSMB2	0.710374	0.0408745
	ZFP593	0.997998	0.0200707
	CNKSR1	1.09631	0.0183099
	MAP3K6	1.35471	0.0177879
	RSPO1	-1.03297	0.0285465
	FGR	1.81426	0.00110457
	SMPDL3B	1.65581	0.000639245
	YRDC	0.655816	0.0477543
	SESN2	1.38087	0.039111
	PRKAG2	-0.964918	0.00695239
	PER3	-1.08496	0.0283771
	TNFRSF9	3.24042	0.000439263
	ANGPTL7	-2.07577	0.00672164
	MAD2L2	0.981034	0.0162844
	MTHFR	1.03492	0.0112741
	TNFRSF4	1.31434	0.0101317
	BST1	1.0503	0.0069986
	CD38	-0.970594	0.0375044
	KCNIP4	-1.11899	0.0435029
	RNF32	-0.859794	0.0369698
	OCIAD2	-1.17213	0.0158531
	STAP1	1.45109	0.0430277
	SPARCL1	-1.02171	0.036722
	HSD17B11	-0.551974	0.0478408
	PLAC8	4.23008	0.00104177
	BMP3	-1.77686	0.000667351
	ANTXR2	-1.10108	0.00442567
	DCK	2.05246	0.00711055
	CXCL5	4.14666	0.00162796
	CDKL2	-1.04947	0.0478671
	CXCL9	7.4013	6.54232e-05
	BCL7A	-1.02787	0.0307524
	WDR66	-0.813245	0.0477543
	ARPC3	1.00129	0.0360655
	RNF34	0.725886	0.0469748
	KDM2B	1.35744	0.0316762
	FSCN1	1.30949	0.0189753
	IQCD	-1.13966	0.0430584
	ERP29	0.636444	0.0343343
	ARPC1B	0.712114	0.0383947
	WASF3	-1.2687	0.0287072
	POMP	0.93966	0.0452545
	TSPAN12	-0.997329	0.0422149
	AUTS2	-0.856101	0.0494096
	SSC4D	1.53989	0.0189636
	TPK1	-1.10284	0.0266078
	ASNS	0.977426	0.00802148
	IRF5	2.14692	0.000168175
	GARS	0.730204	0.0301029
	NT5C3	3.18685	0.00130519
	HERC6	3.69441	8.53389e-05
	TMEM176B	0.817553	0.0311403
	MALSU1	1.04204	0.0443572
	ZC3HAV1	1.11618	0.0358144
	CLEC5A	2.89583	0.00256704
	PCYOX1	-0.798417	0.0296238
	GXYLT2	-1.59836	0.00793369
	CHL1	3.83868	0.00421296
	BHLHE40	0.905791	0.0329674
	KLRG1	1.58402	0.0120546
	LAG3	3.49139	0.000304334
	LRRC23	-0.993941	0.0283032
	CLEC4E	2.98954	0.00331365
	CLEC4D	3.05331	0.00897993
	ZFP248	-1.18158	0.0206092
	KLRK1	3.09307	0.00211086
	CD69	2.77027	0.00261559
	KLRD1	2.73623	0.0219049
	MAGOHB	2.52067	0.00923356
	LRP6	-0.979901	0.0203137
	PLBD1	0.75079	0.0324001
	PTPRO	1.34565	0.0206165
	DERA	0.607859	0.0239663
	ABCC9	-1.44309	0.0302544
	SSPN	-1.31493	0.0164204
	IL17RC	1.36281	0.0389936
	MED21	1.76913	0.0408745
	CAPRIN2	-1.2329	0.0181035
	VAMP1	-0.97371	0.0434142
	ZFP583	-1.0069	0.0374221
	LYPD5	5.34873	0.0238872
	SYNM	-1.39871	0.0417806
	TTC23	-0.697382	0.0410901
	TYROBP	2.24967	0.00678033
	PSMD8	0.738646	0.0198146
	RYR1	2.30035	0.0255939
	AEN	0.869053	0.0411639
	TMEM126A	0.784597	0.0408745
	SYTL2	-1.06964	0.01424
	RAB30	-0.962728	0.0427008
	TMC5	1.44615	0.0243813
	MYLPF	3.57354	0.0353509
	MVP	1.49367	0.0058884
	TBX6	-1.13323	0.0459632
	GDPD3	-1.1046	0.0235537
	CORO1A	2.61794	0.00627629
	CD19	-1.06834	0.0345073
	PGM2L1	-0.878454	0.0422355
	ATP2A1	3.19375	0.0343724
	IL21R	1.79564	0.0139787
	IL4RA	1.29332	0.0271277
	ADM	1.83406	0.00866029
	PYCARD	1.89487	0.00102904
	CHP2	-1.39072	0.033938
	HPX	3.217	0.000965743
	GP2	1.69536	0.00609891
	TRIM21	1.92747	0.00208603
	ANO1	-0.906249	0.0330376
	TNNI2	3.15459	0.0362267
	ARHGEF6	-0.83364	0.0284067
	WAS	1.09843	0.0207076
	HEPH	-0.88382	0.0411639
	MAGEE1	-0.803004	0.0232456
	COX7B	1.82899	0.0458382
	SRPX2	-1.00129	0.0323923
	SYTL4	-0.910475	0.0374221
	COL4A6	-1.12763	0.0273312
	COL4A5	-1.28388	0.00892766
	CHRDL1	-1.13579	0.0345451
	BMX	-1.10644	0.035092
	F10	1.90481	0.000561815
	NEK3	-1.11301	0.0177315
	EIF4EBP1	0.7624	0.0347222
	RAB20	1.5286	0.000701238
	ANKRD10	-0.722164	0.0322693
	SFRP1	1.47196	0.0270546
	SLIT2	-0.953998	0.0120928
	GSR	0.65647	0.0337664
	SAP30	1.73407	0.00215289
	TMEM184C	-0.980884	0.0298363
	CENPU	0.965574	0.0307301
	TLR3	1.3735	0.00937155
	SH3RF1	-0.709852	0.0476283
	SNX20	3.31608	0.00110517
	AKTIP	-1.18703	0.0097348
	CDH11	-1.1979	0.00545646
	IL15	1.80175	0.0177353
	GAB1	-0.940108	0.0485841
	MT4	8.40863	0.0385632
	NUDT7	-0.79096	0.0191175
	USB1	1.26966	0.00261559
	MVB12A	1.84985	0.0140782
	COTL1	1.6769	0.0205962
	IFI30	1.07743	0.00928281
	CDH13	-1.05102	0.0485841
	ATP13A1	1.05611	0.0469384
	HSD11B2	2.35344	0.00648598
	PSMB10	2.37834	0.000338179
	4931406C07RIK	-0.660749	0.0385632
	KARS	0.645106	0.0438261
	AARS	0.844444	0.0268723
	GLB1L3	-1.63925	0.0352005
	ACTA1	6.72961	0.00937155
	APLP2	-0.936839	0.0468109
	BIRC3	1.55114	0.00958334
	NXPE2	-1.25798	0.0161265
	DIXDC1	-1.61106	0.00832233
	CADM1	-0.99456	0.0278424
	IL10RA	1.80715	0.00164467
	TMPRSS4	0.781692	0.0110296
	SLC37A2	1.26009	0.0246811
	FAM81A	-1.15216	0.028902
	TENT5A	1.57059	0.00735729
	CYP1A1	-5.61482	0.0218467
	PSTPIP1	1.81002	0.00196916
	HMG20A	-0.81195	0.0294065
	COX7A2	1.97788	0.0308087
	COL12A1	-0.986927	0.0395461
	NEO1	-0.98905	0.0208446
	CGAS	1.45944	0.0469384
	OOEP	1.49562	0.0198146
	LRRC1	-1.01223	0.00820179
	PLOD2	-0.968485	0.0283711
	PLSCR4	-1.46796	0.00524174
	NT5E	-1.11742	0.0177353
	EOMES	1.7254	0.00605522
	CLDN18	-1.00728	0.0271147
	LTF	1.77382	6.54232e-05
	TRIB1	0.845821	0.0417032
	MYD88	1.69394	0.00023451
	SCN5A	-0.976563	0.0431611
	CSRNP1	2.63112	0.00317621
	RAB6B	-1.33285	0.00283009
	MANF	1.20439	0.000543974
	AMIGO3	1.25302	0.0260871
	UBA7	1.92633	0.000209642
	NICN1	-0.872065	0.0118016
	AMT	-0.985873	0.0308284
	KLHDC8B	-1.26118	0.0168303
	FHL3	1.17393	0.0478671
	COLGALT2	-1.66938	0.0171247
	CREBL2	-1.11189	0.0134681
	OAS3	5.40197	1.54602e-05
	OAS2	3.53222	4.7402e-05
	NLRP3	1.64852	0.00736471
	EXD2	-0.812806	0.0452545
	TRIB3	1.60586	0.00876115
	ABTB2	2.19173	0.00110495
	ABLIM3	-1.08473	0.0274646
	MCTP2	1.0611	0.0315472
	ALOX12B	6.67701	0.0189444
	ITGBL1	-1.34005	0.0404176
	MAMDC2	-1.69836	0.0134862
	TTC28	-1.09238	0.0210371
	AA467197	6.46508	0.000149226
	RAC2	0.938281	0.0387739
	DUOX1	3.01401	0.040746
	NOC4L	0.819958	0.0396799
	MIF	1.15418	0.0411188
	CHST2	-0.913525	0.0285575
	RTP4	3.09112	1.14253e-05
	TRIM69	3.92949	0.00262626
	ANTXR1	-1.06965	0.00820179
	FNDC3A	0.960808	0.046767
	PRSS35	-1.31876	0.0207311
	ASPRV1	5.12267	0.00526835
	APOL6	3.20262	0.000169694
	MYO6	-1.1243	0.0155375
	PANK1	-1.34772	0.00573516
	PIWIL2	2.13773	0.0163816
	QSOX1	1.03115	0.0429289
	FOXN3	-0.791728	0.0438097
	TASOR2	1.44565	0.0386997
	DNAH8	-1.17386	0.00767759
	LGALS3BP	3.07338	2.10093e-05
	PXK	0.758407	0.0262706
	GUCY1A1	-1.12498	0.0332506
	RNF225	2.74745	0.000543974
	KCNK1	0.718698	0.0186237
	VAV1	1.62752	0.00636817
	LSM3	1.80449	0.0280364
	RHOV	1.53936	0.00330655
	BATF	1.647	0.000885471
	BRIP1	1.31621	0.0270993
	PLCG2	1.00119	0.0149899
	LIF	1.57598	0.0395461
	PARP14	2.42393	0.00196916
	SIX4	-1.1603	0.0324805
	POGLUT3	-1.03919	0.0386502
	TENT4A	1.4212	0.00270342
	PPP1R18	0.97793	0.0329674
	PRR7	1.85162	0.014004
	FRAS1	-1.22927	0.0145639
	GRN	1.6354	0.0055513
	DUSP5	1.15593	0.0164363
	SCN7A	-1.43596	0.00811336
	CXCL10	8.74731	1.20622e-05
	PYGO1	-1.00899	0.0426053
	MRPL54	0.99139	0.039196
	TMEM106A	2.12417	0.000168458
	RUBCNL	1.65392	0.00735729
	DAPK3	1.2099	0.0271277
	HRH2	2.36156	0.00630864
	IGSF6	1.36946	0.032833
	BAZ1A	0.897722	0.0479977
	RRP12	1.18947	0.0242972
	ZC4H2	-0.865937	0.0438097
	UBD	7.40029	0.00106319
	LARS2	4.59106	0.0144259
	ABI3BP	-1.17144	0.0100053
	HPSE	1.69338	0.00432742
	RAVER2	-1.41192	0.00449194
	MID1	1.13746	0.0386502
	NFKBIZ	1.07379	0.0416163
	CCL7	8.58675	6.92931e-05
	CCL2	8.01123	5.03382e-05
	FIGNL1	1.22528	0.0379535
	STAB2	-1.68315	0.00982293
	GALM	-1.06656	0.011251
	TGFBI	2.41608	0.00090756
	COX18	0.945224	0.0126197
	TDRD7	1.48642	0.00293477
	ALDH1B1	2.43369	0.000100264
	PCDH17	-1.19065	0.00469195
	KY	-1.26712	0.0099833
	SBNO2	1.52451	0.0109788
	TNFSF9	1.40456	0.00319791
	ISG15	5.93421	1.20622e-05
	DOK3	1.10921	0.0343322
	IDS	-1.1412	0.0270546
	MISP	3.31321	8.9198e-05
	CDHR3	-0.972296	0.0445969
	HYKK	-1.20835	0.0165223
	DCDC2A	-2.14644	0.00876115
	BBS9	-0.953833	0.0149899
	ALDH5A1	-1.25667	0.00824766
	SLC2A6	3.38462	0.000176309
	MEOX2	-0.882235	0.0402217
	ARMH4	-1.28523	0.0227502
	LRRN3	-1.26592	0.0189636
	SLC2A13	-0.953928	0.0266174
	LZTS1	-1.03967	0.0250994
	IGSF10	-1.24207	0.00387998
	P2RY13	1.73456	0.00376066
	P2RY14	1.08303	0.00794148
	GLB1L2	-1.55697	0.00685495
	PPP1R11	1.44979	0.0236052
	ARSI	2.74629	0.000348698
	TBCC	0.97676	0.0430277
	MARCHF1	1.23884	0.0269582
	PPFIBP2	-0.703944	0.0490533
	NDRG4	-1.03072	0.0403443
	FGF1	-1.66651	0.0231254
	ARHGAP21	-0.816545	0.046138
	ETL4	-1.07327	0.0370205
	TCAF1	-0.867051	0.0471502
	CYSRT1	3.99284	0.0347222
	RPS27L	1.90191	0.0329674
	KLHL13	-1.02526	0.00540822
	MCOLN3	-0.942691	0.0241445
	HSPB6	0.736053	0.04174
	PROSER3	-0.793224	0.0488392
	C1QA	1.99017	0.00149384
	C1QC	1.72542	0.00331365
	C1QB	2.03103	0.000949266
	UNC93B1	1.37029	0.00513
	PIWIL4	1.52239	0.00785743
	STOX1	-0.813501	0.0283894
	NFKBID	1.34091	0.00661457
	CFAP221	-0.98434	0.0434476
	TRIM17	1.4444	0.0197354
	ANAPC10	1.89965	0.0358522
	PML	2.15307	0.000342715
	ASAP3	1.36214	0.00246849
	FREM2	-1.2412	0.0350443
	CAVIN3	0.936933	0.00927173
	LRG1	1.83693	0.0050612
	PRF1	1.98669	6.02172e-05
	ISLR	0.848197	0.0326504
	SPRY1	-0.745908	0.0440906
	CLIC4	0.987216	0.0404176
	DZANK1	-1.23955	0.00928281
	BAG4	-0.771682	0.036868
	TAP1	3.21088	5.27528e-05
	SLC12A9	1.22873	0.0350291
	DIPK2B	-0.965042	0.036722
	SF3B6	1.87973	0.0318544
	ICAM1	1.04623	0.0284709
	SERPINE1	2.05995	0.000840261
	CEP85	1.59695	0.00920235
	ARID5A	1.45321	0.00781497
	SHANK2	-1.1758	0.0120109
	TOB1	-1.10035	0.0395461
	GCH1	1.68995	6.85185e-05
	KCNMB2	-1.13509	0.0161265
	KCNK2	-1.03774	0.0334125
	CDKN3	2.54369	0.0243813
	GPR160	0.696409	0.0464764
	ESYT3	-1.19802	0.00394916
	ASPG	1.81218	0.00746392
	THEMIS2	2.43463	0.000266381
	LIMCH1	-1.55777	0.0183798
	PPP1R16B	-0.892491	0.0342051
	TGM2	0.877404	0.0471127
	NMRK1	-0.988625	0.0411639
	CPE	-1.06957	0.0161119
	ACKR1	2.55387	0.0050618
	DDX60	3.19552	0.000589559
	NINJ1	1.91988	0.00624898
	ITPRID1	-1.66259	0.00226095
	MUC5AC	2.70664	0.00237761
	SH3RF3	-1.60457	0.00485952
	PARP11	1.94888	0.00443967
	IGSF8	1.37114	0.039901
	SOCS1	4.51124	0.000402442
	PTPDC1	-1.45192	0.0126197
	MTURN	-1.87429	0.0108108
	CNBD2	1.38486	0.0189784
	ATP13A4	-1.01679	0.0324001
	CDON	-0.948181	0.0177933
	P3H2	-1.49089	0.00275136
	MYLIP	-1.01468	0.0121802
	SLAMF7	2.71216	0.000683412
	TAPBPL	1.32726	0.00438975
	GASK1A	-1.31798	0.0284501
	HOXA5	-0.940548	0.0275061
	SEMA7A	1.38093	0.00767759
	SNX25	-0.708024	0.0485435
	SNX10	1.29817	0.011127
	SPATS2L	0.922729	0.0255939
	PLCL1	-0.967102	0.0465378
	ARL5C	1.08634	0.021338
	FCRLA	-1.05154	0.0433906
	SRCIN1	-0.791362	0.0350677
	CHMP4B	1.39306	0.000135654
	NOS1AP	-0.897379	0.0406783
	CDK19	-0.74027	0.0438097
	PARP12	2.22109	7.59876e-05
	GDF15	2.61531	0.00119815
	RPF2	2.09411	0.0176592
	CTSS	1.95613	0.00251158
	RNH1	0.96973	0.0264764
	ATP5J2	1.66918	0.044837
	PBX3	-0.718934	0.0243813
	PKHD1L1	-1.14386	0.0155289
	SHANK1	-1.14474	0.0366886
	PTK6	1.76278	0.0319693
	ASCC3	1.75935	0.00135468
	CTNNAL1	-0.964248	0.0198146
	ZCCHC2	1.21646	0.0153217
	MAN2A2	-1.18737	0.00608031
	PLCL2	0.9374	0.0360466
	SLCO4A1	0.955837	0.0308738
	CPA4	5.06682	0.0411188
	ADGRG6	-0.822312	0.0168303
	UBE2H	-0.69673	0.0298303
	AKAP7	-0.955576	0.0256457
	METRNL	1.54445	0.00175243
	PPP1R10	0.864154	0.0489901
	RPL22L1	1.94675	0.0421085
	STX11	1.57902	0.00272892
	ISG20	2.59483	0.000137886
	2300002M23RIK	8.1709	0.0331184
	AZI2	1.16123	0.0127797
	FUT11	-0.719538	0.036722
	WDR45	-0.847578	0.0458382
	TSPYL4	-0.955914	0.0287072
	ZNFX1	2.53142	6.85185e-05
	CYP7B1	1.81891	0.00693699
	ZUP1	1.86859	0.00493447
	RCAN2	-1.3232	0.00665593
	MOCOS	1.08453	0.00359058
	LONRF1	-0.99182	0.0400918
	KCNE2	-1.44737	0.0205497
	TBC1D13	1.30053	0.0429451
	LAP3	1.43634	0.00158001
	NCOA7	1.11793	0.0417806
	BATF2	2.97321	3.87267e-05
	DNAJC28	-1.23407	0.00613235
	CC2D2A	-1.27688	0.011127
	TRIM14	1.88087	0.000209642
	SLC44A3	-0.858019	0.0454121
	NEURL2	-1.0128	0.0416246
	LRRC17	-1.68704	0.0253242
	FGL2	1.93444	0.00391518
	SLC26A11	-0.944758	0.0185355
	SPSB1	0.83948	0.0413611
	PTGER4	1.54353	0.0014102
	TBC1D16	-1.24162	0.0350443
	ZC3H12D	1.15236	0.0469384
	MAGI2	-1.10544	0.0242888
	SLC7A5	1.88665	0.00299138
	GPR176	1.76184	0.0207311
	HS2ST1	-1.03921	0.0260871
	WFDC5	4.76865	0.0402691
	PCLAF	1.26818	0.0112236
	ZFP704	-1.1553	0.0118961
	EMP3	1.00582	0.0271711
	TM7SF3	-0.821108	0.0279418
	DNM3	-0.885704	0.0400822
	ACCS	-0.843293	0.039706
	DDX58	2.28136	0.00351207
	PLEKHA4	2.53523	6.75677e-05
	XAF1	2.71116	3.87267e-05
	MILR1	2.03807	0.00278752
	ADAM22	-1.11758	0.0188715
	PITPNM3	-1.26353	0.0163816
	C3AR1	3.52352	0.00121348
	METTL27	-1.303	0.0134876
	APOBEC1	1.7807	0.00432742
	TMEM51	1.09268	0.010698
	PPP1R14C	-0.731743	0.0397302
	EFHD2	1.40275	0.00735729
	MTHFD1L	1.00613	0.0209326
	ZFHX2	-0.902609	0.0243813
	KCNA2	-1.6152	0.00985405
	ERG	-1.14568	0.0268326
	CD53	1.89196	0.01424
	LAT2	1.34989	0.018481
	ZMYND15	0.95529	0.0469748
	GM11639	8.14324	0.000782549
	PLEKHH2	-1.66387	0.00295687
	REPS2	-1.31931	0.0127262
	BEGAIN	-1.14907	0.0301492
	GFER	0.744874	0.0475082
	ATP1A3	1.38148	0.0490533
	NPNT	-1.46028	0.00785545
	RAMP3	1.34843	0.0279973
	RIPK2	1.15815	0.0333529
	TMCO4	1.01093	0.0343724
	RBBP8	0.786376	0.0423158
	THOC6	1.18855	0.0145639
	INHBA	1.81035	0.00421296
	ATP1B2	-1.10115	0.0395531
	BDKRB1	1.8291	0.00181187
	SSR2	0.675961	0.0452545
	CACNA2D4	-1.34908	0.00906976
	RRP9	1.61749	0.0169894
	IRF8	0.972705	0.0397302
	H2-OB	-1.21786	0.00866029
	SOX5	-0.782882	0.0378741
	HSPB8	0.704409	0.0432019
	SELENOW	1.46015	0.005873
	INAVA	1.23358	0.0374263
	GGACT	-0.830621	0.0469384
	DDX24	0.805142	0.0427008
	PCCA	-0.760312	0.0261148
	AMOT	-1.15454	0.00893616
	KCNJ2	-1.07577	0.0123636
	PGM5	-1.10324	0.0452388
	TSPO	2.3964	0.00201292
	PDE3A	-0.809423	0.0369485
	PLEKHA6	-1.12264	0.0330716
	GPR155	-1.14004	0.0427008
	ABCA9	-1.07197	0.0183099
	PHLDA3	1.51523	0.0308409
	OASL1	6.3849	6.69231e-06
	SYTL3	1.21367	0.0462685
	MCM3	0.7362	0.0485435
	TDRKH	-0.718639	0.0480756
	METAP1D	-1.03602	0.0266505
	RNPEP	1.14319	0.00727163
	TNFRSF18	1.18396	0.00881508
	ZNRF3	-1.06679	0.039369
	RPTN	4.2739	0.0227502
	HRNR	8.42974	0.0343724
	UGGT2	-1.23819	0.0120448
	CSDC2	-1.38729	0.0380662
	DZIP1	-0.971401	0.0336849
	PM20D1	-1.03836	0.0349478
	PROX2	-1.02429	0.0339268
	ARL15	-0.706265	0.0484188
	IKBKE	1.01783	0.0275335
	GJB5	1.60813	0.0395277
	OSBPL6	-1.38872	0.00971327
	GJB3	1.18292	0.0400613
	ESM1	-1.9762	0.0125092
	ATF4	0.601057	0.0480406
	CCNO	1.29091	0.0358948
	MFAP4	-0.938579	0.033938
	RELN	-1.02176	0.0487976
	AGO4	-1.0935	0.030352
	STK40	0.833068	0.0411188
	MAFF	1.26825	0.00303508
	ZC3H12A	1.69354	0.00709014
	NAA25	1.50773	0.00830149
	TRAFD1	2.14997	0.000115144
	TMEM108	-0.951772	0.0257695
	GPX2	1.24938	0.0165943
	FGF11	-1.7274	0.000596371
	NREP	-1.37312	0.00815096
	AIDA	1.36135	0.00430438
	PTGIR	0.894326	0.0383816
	DNAI3	-0.832527	0.0451403
	TUBA1C	1.51662	0.00154729
	ARL11	1.06412	0.0172978
	PYURF	-0.763031	0.0492833
	TMEM64	-0.82891	0.0342278
	FAM13C	-1.67653	7.40577e-05
	PNPLA1	4.07262	0.0327556
	PSAPL1	3.86526	0.0229838
	ACOT6	-0.946696	0.0220373
	TRIL	-1.76946	0.0126045
	CASC1	-0.951255	0.0416163
	PXYLP1	-0.700081	0.0463276
	MMP3	1.09652	0.0248442
	ECM2	-1.45957	0.0254571
	KCNS3	-1.36046	0.010822
	GIMAP7	0.892632	0.0434142
	CCRL2	1.30392	0.00173625
	CILP2	2.93903	0.00218533
	CEP68	-0.582297	0.0398947
	ZRSR1	-0.897278	0.0165943
	ARF6	0.972142	0.0135176
	HEPACAM2	-1.99923	0.00451635
	TNIP3	2.48657	0.0010307
	OSBPL1A	-0.782234	0.0471565
	LACC1	1.82428	0.00934272
	CXXC4	-1.43671	0.00728129
	TLR7	2.19981	0.0043776
	IL27	4.46558	0.000124776
	SLC38A6	-1.16101	0.0380662
	ZFP354C	-0.895388	0.0404324
	TLR1	1.7205	0.0198364
	CFAP43	-0.865108	0.0490533
	TMEM232	-1.20529	0.0198011
	ARHGEF37	1.61342	0.00445787
	MAGI1	-0.84948	0.0411029
	TUBB2B	1.01773	0.0459455
	LCA5L	-1.41044	0.00839749
	TLR9	3.45656	0.000394768
	DIPK2A	-1.01164	0.0160437
	GPRIN3	-0.903196	0.0356833
	DDX28	0.952934	0.0120656
	SPRR3	10.8813	0.0191175
	KRT14	4.44424	0.0323182
	COL27A1	-1.1138	0.0202327
	BASP1	2.02807	0.00013
	WHAMM	0.852417	0.00508122
	PTPRCAP	1.35549	0.0386502
	ADRA1A	-1.26349	0.00879103
	IFIT2	4.71862	0.000135654
	SLC25A51	-0.85296	0.0168226
	STARD5	0.850464	0.0174978
	CALHM6	5.62046	6.02172e-05
	CLEC9A	-1.04137	0.0294065
	GSG1L	-1.38737	0.0406502
	PLAUR	0.946579	0.0184559
	SCAND1	2.60453	0.0207311
	STXBP6	-1.26699	0.015702
	SLC25A23	-0.925798	0.0456382
	KCTD4	4.76933	0.0198186
	TIFA	1.89513	0.00218843
	TENT5B	0.94654	0.033938
	HMGA1	2.21187	0.00192298
	BST2	3.25682	3.87267e-05
	FAT4	-1.33129	0.00448668
	LRRC75B	-1.28495	0.031343
	FBL	0.64431	0.0410418
	MYCT1	-1.19527	0.0184121
	NIPA1	-1.06422	0.044837
	DUSP28	1.73773	0.00983144
	RNF31	1.49616	0.000760019
	FAM221A	-0.777962	0.0482731
	TET1	-1.60934	0.0018079
	NEURL3	1.16057	0.0246843
	CLDN2	2.47859	0.00315137
	SFN	1.48701	0.0102235
	AI837181	1.20488	0.0474197
	ZFP30	-1.13615	0.0229135
	DMBT1	3.85121	0.000932842
	SAMD9L	2.60483	0.00299138
	FANCB	-1.04231	0.0404176
	LIX1	-1.08444	0.0408267
	SNED1	-1.27756	0.0318021
	CCDC88B	1.19323	0.0379485
	ANGPTL8	1.64474	0.00557412
	DIRAS2	-1.2028	0.0120546
	MARCKSL1	2.14191	0.000664216
	TIMM8A1	0.967754	0.0377965
	FCRL5	2.39001	0.0176592
	SELPLG	1.28459	0.00357561
	CD300E	1.56479	0.0160264
	TLCD5	-1.33759	0.00387998
	LURAP1L	-0.743625	0.025602
	FNDC9	1.93615	0.0396799
	IFNB1	8.55311	0.000509906
	NDNF	-1.1259	0.0183636
	CLEC4A1	2.27511	0.00455542
	ZADH2	-0.78495	0.0433906
	CCR2	1.53732	0.0200055
	PURG	-1.08308	0.0271448
	SCN3B	-1.56662	0.0018192
	SYT12	2.52636	0.00094671
	ZFP2	-1.1616	0.0222652
	OGFR	1.99828	6.85185e-05
	TMEM200A	-1.11515	0.028839
	UPK1B	-1.05995	0.0220431
	PLS1	-0.913279	0.0295176
	DTX3L	2.38144	0.00198041
	AP5B1	1.80825	0.0130597
	SLC17A5	-1.19389	0.0323923
	TIFAB	1.68969	0.000886576
	2310022A10RIK	0.987545	0.0381869
	AFTPH	0.913012	0.0418777
	TREX1	3.9768	1.4482e-05
	FAM161A	-1.03703	0.0299369
	VCPKMT	1.32849	0.00984226
	RASD1	1.66147	0.00665593
	LRRC4	1.43879	0.030955
	LRRC25	3.25575	0.000403086
	GREM2	-1.27241	0.0451072
	GPR171	1.33646	0.0191175
	LGALS3	2.06461	0.00387998
	CH25H	3.49729	0.000124701
	KRT78	5.33376	0.0222821
	CLDN8	-1.42782	0.0347541
	FAM171A1	-1.14647	0.0136395
	TOR1AIP2	1.40353	0.00432742
	TMEM150C	-1.08881	0.0200055
	PLEKHO2	1.24796	0.0127518
	ATP5K	1.33702	0.0411794
	RTN4RL2	3.15202	0.000712177
	MBLAC2	-1.24588	0.0186011
	PLCB1	-0.882969	0.0478408
	NCALD	-1.0688	0.0118642
	TACSTD2	0.767614	0.0211605
	GPR87	6.19623	0.036798
	CD14	1.324	0.000561815
	RAP2A	-0.961681	0.0187402
	MEST	-1.37656	0.0252925
	PFDN4	2.20213	0.0288622
	RGS14	1.28306	0.0287072
	PLD4	1.56313	0.00474804
	CD177	1.80752	0.00282838
	TBC1D30	-1.04245	0.035092
	SLC39A1	0.890271	0.0492308
	CEMIP	1.52092	0.0199341
	NRROS	1.01249	0.0172534
	GET3	1.2384	0.0488392
	TMEM171	2.02116	0.00211515
	NAV2	-1.30677	0.00849159
	ROBO2	-1.12057	0.00674143
	ST6GALNAC3	-1.15512	0.005873
	RAB7B	0.977153	0.0196444
	1700030K09RIK	-0.602946	0.045359
	JUNB	2.20264	0.00449194
	DNAH6	-1.20416	0.0241445
	PRKG1	-0.937194	0.0408745
	CREB5	1.24521	0.0218642
	CLEC12A	1.72457	0.0146692
	MYH7	-1.64268	0.0232912
	GPR141	3.15283	0.00179193
	SOCS3	2.66418	0.000207507
	FES	0.869817	0.0395461
	DAW1	-0.913465	0.0464764
	BCL3	2.26596	0.00126172
	ARHGAP20	-1.20843	0.00265362
	SLAMF8	2.34151	0.000367979
	PHGDH	1.3851	0.0170362
	CBX7	-0.966977	0.040746
	TNFAIP6	1.49423	0.0242888
	EBF4	-1.19124	0.0296652
	LIPG	1.0372	0.0237759
	SLC39A8	-1.05557	0.027048
	PDE5A	-1.18596	0.0058884
	ZFP14	-0.987153	0.0255082
	SKIDA1	-0.883242	0.0368267
	KRT15	2.90501	0.0233419
	CTHRC1	-1.35988	0.0319693
	FFAR4	1.14977	0.0161899
	LIFR	-0.730918	0.0233282
	TAF4B	0.76213	0.0363661
	KCNN4	1.33862	0.0284889
	VSNL1	-1.46197	0.0035768
	LCLAT1	-0.831474	0.0319693
	KCNN2	-1.69539	0.00472369
	SH3BP2	1.71242	0.00124924
	1600014C10RIK	2.10433	9.12106e-05
	ANKRD24	-1.17604	0.0312307
	HMGB2	1.05556	0.037533
	USP46	-1.11179	0.00625177
	RND1	0.876041	0.0198861
	SEC14L3	-1.44299	0.0463632
	IFNG	4.22552	0.000543974
	NTRK2	-1.29977	0.0126045
	TMEM245	-1.09943	0.0427008
	FBXO6	1.0372	0.0257754
	ATP10B	1.24662	0.0388062
	EPM2A	-1.28707	0.00912347
	GPC3	-1.5384	0.00598937
	MYH8	7.51128	0.0159208
	IZUMO4	-1.15293	0.046767
	NOD2	1.70232	0.000266381
	S100A8	4.21725	0.0139216
	LIPM	7.04563	0.0484448
	CFL1	0.697473	0.0297276
	NPM3	0.695382	0.0404176
	MYH1	7.31941	0.00903765
	ADAP1	2.87377	0.00173896
	CNGB3	6.27223	0.000986641
	CEBPB	1.40589	0.028902
	PTAFR	2.74969	0.000392591
	IER5	1.39064	0.000493135
	CAPG	1.3363	0.00365441
	NFIL3	1.46449	0.00562513
	GLIPR1	1.62971	0.0260503
	SCIMP	2.77285	0.000990214
	TMEM140	0.842146	0.0273227
	SCN3A	-1.5823	0.0101957
	AB124611	1.70423	0.00464244
	RPL38	1.89379	0.0363811
	CHST3	-1.61638	0.0126197
	RYR3	-1.51109	0.0471673
	LYPD3	5.48571	0.0262589
	PHEX	-1.25458	0.00876115
	MEX3B	-1.05239	0.036798
	SH3RF2	-1.21779	0.00602099
	BAK1	1.58395	0.00412384
	ABAT	-1.05007	0.0249132
	PALLD	-0.838835	0.0475082
	ADAMTS17	-1.65341	0.00197318
	TSPAN7	-0.826183	0.0424539
	PHF21A	-0.791979	0.0410418
	ZFP420	-0.758835	0.0488829
	SYT17	-1.23599	0.01424
	GDA	1.46027	0.00909534
	SAMD12	-1.03975	0.0375203
	FCER1G	2.22729	0.00110457
	OSM	2.37952	0.000933269
	NTRK3	-1.11556	0.026845
	MAMLD1	-1.04092	0.0254502
	TCEA2	-0.98268	0.0306488
	KRT4	10.4917	0.00519988
	FDPS	0.705254	0.0279337
	KPRP	8.64614	0.0271827
	SERPINB12	6.67592	0.0184121
	ALOX5AP	1.0975	0.0108108
	PSMA3	1.63081	0.0207311
	ATP8B4	1.32744	0.0475082
	SLC35E3	-1.0885	0.00993047
	CXCL11	10.9645	5.70713e-05
	CXCL17	0.782832	0.0328293
	ARRB2	0.918631	0.0285927
	PYROXD2	-1.77344	0.000543974
	GOLM2	-1.50524	0.00937022
	TOR3A	2.24051	3.87267e-05
	TMEM219	1.16752	0.00662144
	TNFRSF19	-1.32751	0.0164651
	B2M	2.31352	0.0050618
	RPL26	1.9325	0.0489191
	TRMT61A	1.36726	0.024742
	MAML3	-0.893422	0.0375203
	DDHD2	-1.07875	0.0171806
	H4C4	2.82012	0.0134862
	C1QTNF7	-1.12419	0.0308738
	TNNT3	2.92574	0.0397302
	SPHK1	1.06831	0.0393884
	CCDC62	-1.23557	0.0381869
	RPL34	1.85111	0.0411639
	HSH2D	2.55852	0.000113224
	CKS2	1.66267	0.025306
	OPCML	-1.84217	0.0161188
	TUBB3	3.83257	8.15548e-05
	NCR1	1.77613	0.00937155
	SIM2	6.21663	0.0162089
	SHISAL1	-1.44945	0.0136572
	4833420G17RIK	-0.97011	0.0409557
	PHACTR2	-1.07032	0.0242695
	KLHL24	-1.17091	0.027887
	ACADM	-0.902169	0.0341041
	CPED1	-1.73105	0.00690212
	ING2	-0.604467	0.039196
	LDHA	0.818455	0.0161265
	PARP10	2.47518	0.000149226
	DDO	-1.33521	0.00958334
	NMRAL1	1.50514	0.00203005
	SYNE2	-1.03063	0.0414503
	SOX11	-1.54546	0.00903765
	CNFN	9.23371	0.024426
	CHCHD1	1.89914	0.0404324
	PRPF38A	0.954089	0.0347755
	HSPBP1	1.35888	0.0435029
	PRR36	-0.89114	0.0430774
	TANK	1.39088	0.0258892
	HHIP	-0.833294	0.044747
	RNY3	3.22274	0.0345159
	MUC5B	1.53261	0.00111823
	VPS37B	0.858598	0.0375044
	HMCN1	-1.34403	0.013014
	SERPINB5	5.42716	0.0250994
	COL4A4	-1.08799	0.00923953
	PPP1R3C	-1.08315	0.0142146
	HDAC8	-0.870652	0.010351
	CST7	2.1858	0.000239673
	LGALS1	0.986151	0.0476451
	IL2RB	1.90588	0.000239673
	EFCC1	-1.74792	0.0254571
	SLC4A5	-1.01014	0.0451828
	DOK1	1.4064	0.0205174
	D430041D05RIK	-1.22256	0.0472147
	MYOZ1	3.95049	0.0275441
	PSRC1	1.3263	0.0350677
	PSMA5	1.00025	0.00685495
	H2BC21	-0.878291	0.0187652
	CGN	-0.939157	0.0443572
	NR2F1	-1.24891	0.0289181
	PRDM6	-1.37541	0.00296168
	PSMB3	1.63876	0.0118642
	MSI2	-0.817259	0.0468109
	SPDL1	1.71262	0.0054162
	SP110	1.97082	0.00226698
	GMPPB	1.50417	0.000946126
	RNF213	3.10087	0.000342715
	IL18BP	3.40827	2.54288e-05
	SERPINH1	0.879269	0.0299359
	RUNX3	1.83933	0.00767759
	RMDN3	0.671869	0.0241445
	TMEM35B	-0.607106	0.0391375
	CITED4	2.51702	0.00678195
	ZSWIM9	-0.933353	0.040101
	TRABD2B	-1.07911	0.0242888
	CCL19	1.59021	0.005945
	TREML2	2.13892	0.00156975
	1700029J07RIK	-0.981937	0.0451403
	ARHGEF10	-1.00872	0.0365881
	ZFP213	1.43572	0.0468109
	GPR31B	7.68638	8.9198e-05
	ARMC2	-0.941644	0.0364167
	SETDB2	2.40901	0.00101436
	ECT2L	-1.21825	0.00420743
	PSMG4	1.14607	0.0118642
	CEBPD	2.94633	0.005873
	NCF4	1.76124	0.000999098
	GM94	8.41442	0.0374263
	FNDC1	-1.04315	0.0359991
	TRIM6	1.62719	0.0394566
	SLC39A2	1.31868	0.00562513
	LYRM9	-1.27531	0.00242232
	GPRASP2	-1.69995	0.0036031
	LST1	3.44019	0.00220042
	LY6G6D	-1.15547	0.0262687
	PGAP1	-1.03866	0.00171893
	ALG6	-1.23607	0.0218642
	RHOG	1.16576	0.0284709
	IL4I1	2.3025	0.0026846
	NLRC5	2.82314	0.000137886
	KRTDAP	9.90586	0.0248443
	I830077J02RIK	1.83956	0.00613235
	FAT3	-1.18547	0.017095
	CASS4	-1.33498	0.000965743
	MAFB	1.63901	0.0318096
	EIF2S2	1.7105	0.0236052
	PAPOLB	4.1755	0.000276019
	PTAR1	-1.06789	0.00640895
	CD80	1.56485	0.025371
	FIGN	-1.14186	0.0124904
	SMIM41	-1.07021	0.0499701
	NRBP2	-1.23147	0.0358877
	ZFP652	-0.712035	0.0383816
	MSRB1	1.24322	0.0134862
	ASS1	2.29259	6.75677e-05
	CAPNS2	3.20627	0.0445399
	CHML	-0.970974	0.0275569
	DOHH	1.69271	0.0384619
	ABRACL	1.68524	0.0341861
	TMEM8B	-1.0698	0.0438097
	EVI2A	2.13307	0.000886576
	RBIS	1.88334	0.0411547
	CCR5	3.50443	0.000187022
	CLEC7A	1.37235	0.0187652
	ACKR4	-1.66684	0.0243357
	COL4A3	-1.28842	0.0198186
	PIGB	-0.844663	0.0227191
	HOXA3	-1.19593	0.0103945
	PGLYRP2	1.54083	0.0243813
	RPL39	2.25483	0.0327692
	WIPF3	-1.14674	0.0242838
	GM13889	1.27967	0.0188715
	1500009L16RIK	1.08843	0.0205497
	PET100	1.42845	0.0469538
	IER5L	1.90366	0.0232456
	SLC5A3	-0.961661	0.0239889
	1700028K03RIK	-2.48951	0.0462649
	NWD2	1.29961	0.0139787
	SRPX	-0.804805	0.0286203
	GYPC	0.627459	0.0474519
	VGLL3	-0.698694	0.0488448
	SMIM13	-0.890323	0.00790222
	LSM5	2.22722	0.0254276
	SEC14L5	-1.33766	0.0376809
	GM9844	2.13989	0.00331365
	D430019H16RIK	-1.42008	0.00421296
	CMTM4	-0.819444	0.0446077
	CDKN2D	0.744175	0.0331708
	PSMB9	2.09897	0.000357732
	GM2115	-1.16288	0.044747
	MS4A14	2.02667	0.0358522
	FLG	3.63217	0.0392647
	PCDHAC2	-1.10509	0.0388062
	PCDHGA1	-1.15835	0.0198146
	PCDHGA2	-0.922277	0.0298009
	GBP5	4.03309	6.27175e-05
	MPV17	-0.901924	0.0398257
	MUC16	-1.10702	0.0243968
	IGIP	-1.36286	0.00438975
	GM45799	1.20205	0.0200055
	NDUFB1	2.27361	0.016993
	EEF1AKMT4	2.07599	0.000402442
	MUC4	1.49699	0.00629855

## Sheet: S1 File, sheet D
Suhrbier - 4dpi - DEGs	Ensembl ID	HUGO ID	logFC	logCPM	F	PValue	FDR	covid_4dpi_1	covid_4dpi_2	covid_4dpi_3	covid_4dpi_4	covid_4dpi_5	ctrl_4dpi_1	ctrl_4dpi_2	ctrl_4dpi_3	ctrl_4dpi_4	ctrl_4dpi_5
	ENSMUSG00000000028.16	Cdc45	1.27996	1.61447	13.8365	0.00105553	0.0247184	63	43	47	54	81	34	39	25	35	25
Differentially expressed genes (EdgeR, FDR<0.05) from lungs of K18-hACE2 C57BL/6J mice 4 days after infection with SARS-CoV-2 compared to control group (NCBI Bioproject: PRJEB43658)	ENSMUSG00000000058.7	Cav2	-1.46261	8.41816	16.8738	0.000395838	0.0154353	1131	5498	2813	2954	868	3826	11674	11433	10369	7239
	ENSMUSG00000000134.18	Tfe3	1.21377	5.54422	15.0176	0.000713557	0.0208918	496	309	100	304	401	165	169	217	171	169
	ENSMUSG00000000204.17	Slfn4	4.48643	7.73802	17.1916	0.000358915	0.0145211	2949	180	11041	2774	1636	132	682	130	228	107
	ENSMUSG00000000384.16	Tbrg4	1.4596	4.17016	19.9102	0.000160432	0.00968225	262	142	70	151	242	83	83	84	102	64
	ENSMUSG00000000386.17	Mx1	4.64245	6.84722	26.3291	2.91348e-05	0.00438256	761	175	3406	665	621	69	63	86	55	59
	ENSMUSG00000000416.17	Cttnbp2	-1.49471	2.69826	13.4325	0.00121064	0.0262434	41	162	16	31	25	98	155	252	222	139
	ENSMUSG00000000555.9	Itga5	2.15868	6.47092	22.5741	7.66711e-05	0.00677343	1070	202	222	788	1011	154	185	233	156	255
	ENSMUSG00000000628.11	Hk2	1.29013	5.0703	13.5512	0.00116264	0.0256781	842	553	360	600	788	381	278	331	273	372
	ENSMUSG00000000732.10	Icosl	1.0126	5.04173	12.0105	0.00198901	0.0336139	400	413	104	390	256	176	208	198	176	189
	ENSMUSG00000000791.10	Il12rb1	3.00937	1.85762	22.6494	7.5139e-05	0.00672138	85	9	30	24	31	5	6	3	11	5
	ENSMUSG00000000817.11	Fasl	1.73383	1.00953	13.2178	0.00130302	0.027094	32	32	80	21	34	8	27	21	21	8
	ENSMUSG00000000957.12	Mmp14	1.38528	5.97153	17.2759	0.000349768	0.0143289	774	304	186	584	542	213	185	322	240	239
	ENSMUSG00000000982.6	Ccl3	3.21706	2.13451	23.815	5.51958e-05	0.00579626	61	9	148	31	44	10	11	6	10	8
	ENSMUSG00000001027.8	Scn4a	1.96473	1.26969	18.4804	0.000243317	0.0113153	56	74	9	60	32	14	8	19	10	18
	ENSMUSG00000001123.16	Lgals9	2.14941	7.64073	28.521	1.71455e-05	0.00357848	1909	425	1999	1936	1873	470	431	536	472	600
	ENSMUSG00000001131.12	Timp1	5.23057	6.28731	41.8138	1.05295e-06	0.000879055	1885	35	2792	1671	1580	58	67	95	61	32
	ENSMUSG00000001228.15	Uhrf1	2.19182	3.63886	22.4055	8.023e-05	0.0068	476	74	128	165	309	87	43	53	51	93
	ENSMUSG00000001348.16	Acp5	1.38488	4.7088	14.9474	0.000730085	0.0210539	630	305	354	417	400	333	182	154	207	163
	ENSMUSG00000001435.16	Col18a1	1.28617	6.38155	14.4353	0.000864016	0.0224468	671	409	141	331	432	175	176	297	259	154
	ENSMUSG00000001444.3	Tbx21	2.36022	2.20895	30.9416	9.8017e-06	0.00282365	57	35	32	31	30	6	13	15	6	7
	ENSMUSG00000001473.8	Tubb6	1.7151	5.33465	27.7401	2.06541e-05	0.00384593	693	313	237	461	635	192	207	144	296	123
	ENSMUSG00000001517.15	Foxm1	2.38209	2.93402	17.7338	0.000304285	0.0130273	245	20	27	77	278	36	26	33	21	50
	ENSMUSG00000001525.11	Tubb5	0.979924	8.49634	10.2464	0.00380595	0.0482887	8088	4061	2602	4796	7650	4051	3580	3745	4427	2573
	ENSMUSG00000001555.11	Fkbp10	1.14788	4.89056	10.7351	0.00316725	0.0434184	372	221	63	227	279	105	107	158	188	123
	ENSMUSG00000001632.17	Brpf1	0.925837	5.40567	10.4917	0.00346933	0.045865	672	507	168	405	545	264	268	349	349	309
	ENSMUSG00000002055.10	Spag5	2.13297	2.29065	15.5663	0.000597581	0.0188045	186	32	90	119	252	49	31	33	42	54
	ENSMUSG00000002068.17	Ccne1	2.31585	1.50004	20.7763	0.000125545	0.00864676	78	21	43	58	87	17	10	15	8	25
	ENSMUSG00000002129.12	Sf3a1	0.932882	5.44961	11.0669	0.00280077	0.0402448	655	377	193	643	669	327	312	357	364	363
	ENSMUSG00000002227.16	Mov10	1.84417	5.46319	22.9855	6.86862e-05	0.00653031	510	198	185	202	365	69	114	116	131	115
	ENSMUSG00000002257.9	Def6	1.31404	3.51059	13.6131	0.00113842	0.025582	210	90	44	85	76	54	37	47	52	63
	ENSMUSG00000002307.17	Daxx	1.94158	6.42343	24.7998	4.27962e-05	0.00547932	608	321	400	260	423	121	143	144	190	110
	ENSMUSG00000002319.17	Ipo4	1.23832	5.13375	13.191	0.00131511	0.0271426	423	289	59	187	322	122	112	173	172	117
	ENSMUSG00000002325.16	Irf9	1.69628	6.5106	28.3101	1.80245e-05	0.00362596	1436	784	775	1201	1799	499	528	530	534	403
	ENSMUSG00000002565.17	Scin	1.75173	0.430787	11.365	0.00251085	0.0381006	15	23	35	31	39	15	16	15	2	8
	ENSMUSG00000002588.14	Pon1	-1.78945	5.68994	13.1247	0.00134548	0.0274315	110	987	425	225	107	1135	1959	2191	1667	643
	ENSMUSG00000002602.17	Axl	1.1245	7.60698	17.0982	0.000369365	0.0147827	3133	1757	1716	2588	2539	1381	1392	1398	1487	1388
	ENSMUSG00000002635.12	Pdcd2l	0.733116	3.20026	10.5316	0.00341766	0.0456152	128	152	70	102	91	81	97	80	106	50
	ENSMUSG00000002831.15	Plin4	1.77425	5.38194	12.8003	0.00150552	0.0290786	1219	1893	234	656	1300	492	184	197	401	499
	ENSMUSG00000002835.10	Chaf1a	1.42517	3.63439	16.8237	0.000402024	0.0154668	256	134	47	139	226	74	80	76	81	76
	ENSMUSG00000002847.8	Pla1a	2.18153	2.10126	15.0612	0.000703486	0.0207528	79	27	64	172	83	28	31	24	30	14
	ENSMUSG00000002870.9	Mcm2	1.47832	4.42463	18.6903	0.00022867	0.0108778	426	169	145	234	277	97	99	118	109	156
	ENSMUSG00000002944.16	Cd36	-1.29272	9.74042	11.7974	0.00214683	0.0351084	2869	18071	6871	7741	3154	7715	32454	31258	31945	12378
	ENSMUSG00000002983.18	Relb	2.17257	5.51493	22.6392	7.53429e-05	0.00672138	573	226	140	244	565	101	87	118	142	78
	ENSMUSG00000002992.18	Apoc2	2.8698	1.66368	22.935	6.9617e-05	0.00653031	70	7	68	137	68	9	20	15	11	11
	ENSMUSG00000003038.16	Hmgn2	0.682266	6.32089	11.8938	0.00207385	0.034558	766	841	645	1026	765	586	691	677	752	557
	ENSMUSG00000003206.8	Ebi3	1.35749	1.35529	12.7438	0.00153549	0.0293257	24	11	13	23	25	12	10	14	9	5
	ENSMUSG00000003283.16	Hck	1.27598	5.9658	20.7241	0.000127394	0.00864676	958	512	632	702	640	310	450	384	488	285
	ENSMUSG00000003348.11	Mob3a	1.04394	5.58349	10.4474	0.00352762	0.0461398	776	450	197	450	586	321	291	318	342	267
	ENSMUSG00000003484.5	Cyp4f18	2.47661	4.51522	19.4801	0.000181562	0.00997036	521	113	163	420	345	57	97	82	99	51
	ENSMUSG00000003752.10	Itpkc	1.198	4.00593	13.9627	0.00101159	0.0240606	217	170	60	118	200	88	57	78	99	97
	ENSMUSG00000003779.17	Kif20a	1.93228	2.72795	15.6707	0.000577919	0.0186879	280	42	59	170	361	74	68	61	49	71
	ENSMUSG00000003810.14	Mast2	1.3377	5.5921	15.1412	0.000685435	0.0203698	828	502	153	650	1004	264	294	373	335	354
	ENSMUSG00000003929.12	Zfp81	-0.967284	3.8717	13.3744	0.00123489	0.0265026	109	320	205	229	81	275	601	576	508	353
	ENSMUSG00000004040.17	Stat3	1.05464	7.67498	14.0803	0.000972462	0.0237134	2823	2453	780	2030	2742	1146	1287	1375	1747	1150
	ENSMUSG00000004099.17	Dnmt1	0.939854	5.71686	11.5539	0.00234417	0.0367863	1224	870	284	771	1067	521	548	598	665	497
	ENSMUSG00000004100.13	Ppan	1.28037	4.17519	18.5385	0.000239165	0.0112173	232	202	63	103	197	66	82	87	133	58
	ENSMUSG00000004151.18	Etv1	-0.944424	3.66842	10.3693	0.00363298	0.0467822	93	273	95	137	95	196	343	319	360	366
	ENSMUSG00000004264.18	Phb2	0.982169	5.50857	10.5198	0.00343288	0.0456723	542	555	99	277	379	233	219	245	329	146
	ENSMUSG00000004266.16	Ptpn6	1.44726	5.99383	17.3634	0.000340535	0.014074	1079	527	590	761	617	316	385	332	382	311
	ENSMUSG00000004267.17	Eno2	1.29859	2.28539	11.0964	0.00277053	0.0400242	69	34	25	43	96	40	17	30	33	24
	ENSMUSG00000004328.16	Hif3a	2.28458	2.16696	13.0176	0.00139617	0.0280527	91	56	21	115	209	19	33	14	40	30
	ENSMUSG00000004446.13	Bid	1.10809	3.60617	13.3327	0.00125268	0.0266274	164	113	146	166	133	63	106	84	84	102
	ENSMUSG00000004530.13	Coro1c	1.17259	6.88729	15.7181	0.000569233	0.0186058	1526	1139	294	1092	1284	531	503	708	762	531
	ENSMUSG00000004612.10	Nkg7	2.99454	3.38734	50.8771	2.15431e-07	0.000521154	185	66	52	65	135	16	20	19	20	10
	ENSMUSG00000004626.15	Stxbp2	0.783358	5.40373	10.6574	0.0032604	0.0442233	474	448	161	401	365	262	233	287	307	256
	ENSMUSG00000004730.16	Adgre1	1.39866	5.36609	14.0691	0.000976127	0.023724	1259	545	974	1675	921	775	539	341	569	438
	ENSMUSG00000004791.8	Pgf	2.24871	2.82323	29.6283	1.32324e-05	0.00319337	112	56	39	101	144	15	28	29	38	20
	ENSMUSG00000004952.14	Rasa4	1.91137	5.28201	19.1467	0.000200021	0.0103079	392	169	212	197	185	90	82	81	92	61
	ENSMUSG00000005057.14	Sh2b2	1.50569	2.89864	11.3214	0.00255112	0.038348	134	81	22	71	81	40	23	30	28	46
	ENSMUSG00000005089.16	Slc1a2	-0.723163	2.95385	10.1442	0.00395658	0.049264	69	163	50	106	66	185	198	176	201	141
	ENSMUSG00000005410.7	Mcm5	1.92675	4.42907	20.4392	0.000138033	0.00907377	500	129	119	210	438	86	91	108	134	84
	ENSMUSG00000005413.9	Hmox1	1.3658	5.02714	22.6762	7.46005e-05	0.00672138	500	374	190	337	527	195	160	233	235	157
	ENSMUSG00000005470.9	Asf1b	1.78021	2.27788	15.9044	0.000536432	0.0182916	120	39	51	47	123	46	20	20	28	31
	ENSMUSG00000005625.16	Psmd4	1.0614	5.89705	15.8676	0.000542748	0.0183076	772	894	271	536	624	322	373	397	584	219
	ENSMUSG00000005667.9	Mthfd2	1.7034	3.60426	15.7721	0.000559512	0.0185729	188	57	191	154	175	72	61	66	72	53
	ENSMUSG00000005774.13	Rfx5	1.01076	4.81258	11.1387	0.0027278	0.0396743	436	308	192	432	400	199	200	260	250	228
	ENSMUSG00000006050.13	Sra1	0.760935	4.75735	14.6899	0.000794355	0.0216306	329	410	195	326	347	237	222	242	309	196
	ENSMUSG00000006215.13	Zbtb17	1.51211	4.57249	15.8545	0.000545017	0.0183471	426	278	59	182	429	111	116	131	169	103
	ENSMUSG00000006219.13	Fblim1	1.86225	5.54751	35.2644	3.83819e-06	0.0018692	304	197	93	422	317	85	83	117	110	84
	ENSMUSG00000006221.8	Hspb7	1.27345	3.67308	19.5769	0.000176556	0.00994798	51	157	23	68	71	27	31	52	42	30
	ENSMUSG00000006281.9	Tep1	0.970502	5.57721	14.0982	0.000966652	0.0237007	1051	618	670	723	879	542	494	554	551	506
	ENSMUSG00000006398.16	Cdc20	2.39833	2.61137	21.9901	8.97875e-05	0.00720761	221	53	23	51	228	29	26	32	36	26
	ENSMUSG00000006403.14	Adamts4	3.01319	2.50115	19.5732	0.000176743	0.00994798	68	10	21	90	100	14	8	13	10	4
	ENSMUSG00000006418.18	Rnf114	0.984281	7.07281	13.1162	0.00134943	0.0274315	1708	1196	1242	1063	1470	891	875	955	1069	701
	ENSMUSG00000006442.11	Srm	1.48025	3.89412	15.1456	0.000684468	0.0203698	168	72	65	131	227	74	35	67	77	64
	ENSMUSG00000006445.4	Epha2	2.12491	7.101	26.7429	2.63114e-05	0.00424899	2523	841	522	1339	2879	402	519	563	640	427
	ENSMUSG00000006585.4	Cdt1	1.80857	3.23165	15.7217	0.000568575	0.0186058	162	29	75	144	142	38	40	44	37	52
	ENSMUSG00000006930.16	Hap1	1.79581	5.3386	17.893	0.000290008	0.012643	171	84	75	52	123	38	41	43	48	25
	ENSMUSG00000007029.17	Vars	1.78971	6.45926	14.8668	0.000749567	0.0212862	1001	401	152	399	682	180	148	235	219	209
	ENSMUSG00000007050.18	Lsm2	1.22098	3.01291	12.7413	0.0015368	0.0293257	99	59	35	94	100	40	35	36	49	53
	ENSMUSG00000007080.15	Pole	2.1032	2.83909	19.3965	0.000186011	0.0100839	311	75	90	210	357	62	58	56	59	87
	ENSMUSG00000007989.8	Fzd3	-0.955722	4.05499	11.2341	0.00263392	0.0388524	156	503	161	254	130	432	620	601	667	450
	ENSMUSG00000008348.10	Ubc	1.3075	7.28365	16.2233	0.000484967	0.0173335	1681	893	626	1688	1751	610	616	874	627	781
	ENSMUSG00000008373.17	Prpf31	0.781002	4.32357	10.694	0.00321617	0.0439348	228	317	69	204	210	116	147	168	206	111
	ENSMUSG00000009292.19	Trpm2	1.71255	2.55192	11.4975	0.00239263	0.0372318	218	58	53	134	105	47	80	25	39	36
	ENSMUSG00000009555.17	Cdk9	0.93125	5.52201	13.0009	0.00140423	0.0281471	347	256	114	247	254	158	143	160	165	177
	ENSMUSG00000009687.15	Fxyd5	0.897805	5.97373	11.1466	0.00271987	0.0395934	613	488	687	538	488	415	481	350	520	263
	ENSMUSG00000009772.16	Nuak2	1.34134	5.11055	16.4257	0.000455093	0.0167004	618	285	297	435	607	223	252	251	246	213
	ENSMUSG00000010358.14	Ifi35	1.64669	6.71482	23.5324	5.94369e-05	0.00593929	1074	694	1560	692	989	455	457	420	598	292
	ENSMUSG00000010601.15	Apol7a	2.06707	0.768072	20.4005	0.000139551	0.00913757	37	22	42	31	24	16	9	10	9	5
	ENSMUSG00000010755.18	Cars	1.01301	4.61914	11.9937	0.00200096	0.0337475	388	370	164	266	439	200	180	214	274	175
	ENSMUSG00000010936.12	Vac14	0.95648	4.76672	11.6077	0.00229889	0.0366266	409	256	110	299	352	171	162	190	217	203
	ENSMUSG00000011008.14	Mcoln2	1.30181	1.49449	10.2749	0.00376504	0.0479518	81	38	67	56	39	44	24	24	30	26
	ENSMUSG00000011114.19	Tbrg1	0.922021	6.25738	17.2338	0.000354301	0.014464	1136	954	848	1003	1205	718	736	785	753	584
	ENSMUSG00000011148.15	Adssl1	0.795287	3.842	14.2643	0.000914504	0.023075	125	185	72	161	88	77	83	121	97	73
	ENSMUSG00000011179.9	Odc1	1.57523	6.45351	24.1594	5.04645e-05	0.00548764	1417	771	909	1507	1920	519	616	641	631	551
	ENSMUSG00000011306.8	Sugp1	0.706586	4.59808	10.51	0.00344557	0.0457769	311	323	98	270	246	179	161	222	206	183
	ENSMUSG00000011752.8	Pgam1	0.934309	6.40217	14.2791	0.000910026	0.0230223	1154	1043	710	1568	1212	871	533	752	694	887
	ENSMUSG00000012296.17	Tjap1	1.14602	4.40663	11.5704	0.00233021	0.0367073	173	144	23	73	119	63	49	72	83	37
	ENSMUSG00000012519.15	Mlkl	2.63127	4.44547	24.148	5.06137e-05	0.00548764	272	105	648	286	216	56	83	97	75	46
	ENSMUSG00000013973.13	Dedd	0.755604	4.32833	11.4888	0.00240016	0.0372566	245	243	80	153	180	130	126	135	167	111
	ENSMUSG00000014599.11	Csf1	2.24372	6.87063	28.8373	1.59132e-05	0.00340644	1196	526	503	881	1425	244	255	307	286	209
	ENSMUSG00000014932.16	Yes1	-1.05892	5.27607	10.5417	0.00340478	0.0455525	204	1002	285	411	176	445	1233	1408	1285	743
	ENSMUSG00000014959.13	Gorasp2	0.738357	6.14113	12.6872	0.00156608	0.0295467	761	813	338	843	842	448	584	639	664	450
	ENSMUSG00000015143.16	Actn1	1.77599	7.3098	20.1494	0.000149851	0.00940628	2960	1047	727	2765	3678	707	851	1059	857	915
	ENSMUSG00000015437.6	Gzmb	3.38462	4.13524	40.1996	1.42993e-06	0.00113584	126	75	456	108	119	16	39	27	27	15
	ENSMUSG00000015627.6	Gata5	1.39279	3.83245	12.5041	0.00166988	0.030628	163	121	40	104	198	49	52	63	59	81
	ENSMUSG00000015652.10	Steap1	1.48674	0.764589	11.8117	0.00213583	0.0350375	24	11	56	34	41	14	24	21	14	11
	ENSMUSG00000015837.16	Sqstm1	1.00195	8.56089	12.1005	0.00192619	0.0330202	3904	4673	1479	2147	3484	1618	1986	2056	3221	1182
	ENSMUSG00000015947.11	Fcgr1	4.26145	5.6992	35.6866	3.51581e-06	0.00177889	1031	82	2324	1169	793	108	99	47	108	45
	ENSMUSG00000015950.14	Ncf1	1.04812	5.19958	12.909	0.0014497	0.0286975	693	374	371	587	496	349	373	290	338	251
	ENSMUSG00000016206.7	H2-M3	1.07179	4.52805	13.5314	0.00117047	0.0256856	334	275	314	228	169	138	206	159	272	74
	ENSMUSG00000016256.11	Ctsz	1.18486	6.92647	22.479	7.86587e-05	0.0068	1529	1135	789	1005	869	604	604	694	830	342
	ENSMUSG00000016349.11	Eef1a2	1.63494	3.1692	11.3734	0.00250311	0.0380988	146	179	27	124	113	78	17	55	44	32
	ENSMUSG00000016496.8	Cd274	2.11646	6.52152	10.5057	0.00345115	0.0457769	861	257	1823	872	694	292	367	323	276	225
	ENSMUSG00000016528.11	Mapkapk2	1.44799	7.44291	14.8043	0.000765081	0.0214338	2215	1037	717	1550	2370	767	688	851	773	748
	ENSMUSG00000016554.10	Eif3d	1.1371	5.91026	14.1033	0.000964999	0.0237007	923	788	237	630	941	359	395	429	625	284
	ENSMUSG00000016619.11	Nup50	1.05231	5.43661	11.5775	0.00232418	0.0367073	867	578	421	843	963	416	433	536	515	436
	ENSMUSG00000017132.18	Cyth1	0.958679	5.41307	13.5562	0.00116065	0.0256681	523	604	150	323	317	219	224	213	328	219
	ENSMUSG00000017221.15	Psmd3	1.2491	6.42768	14.3864	0.000878149	0.022523	680	468	128	415	520	206	224	262	272	223
	ENSMUSG00000017499.16	Cdc6	1.97273	2.2421	19.5012	0.000180457	0.00994798	179	28	73	99	196	34	47	44	42	37
	ENSMUSG00000017631.20	Abr	0.80873	6.36275	10.6735	0.00324088	0.044066	1411	1032	565	1063	986	706	627	755	804	768
	ENSMUSG00000017716.16	Birc5	1.81282	2.37387	16.9032	0.000392256	0.0154077	130	34	105	96	208	63	29	49	35	46
	ENSMUSG00000017765.18	Slc12a4	1.10107	6.46475	10.4563	0.00351577	0.0461137	968	651	194	445	710	303	331	392	456	301
	ENSMUSG00000017830.16	Dhx58	3.4326	5.89143	49.4368	2.7347e-07	0.000521154	837	130	755	571	663	73	65	95	89	64
	ENSMUSG00000017929.14	B4galt5	1.26335	5.94786	15.2336	0.000665219	0.0201582	667	332	280	402	439	221	219	267	214	229
	ENSMUSG00000018008.9	Cyth4	1.31597	5.91605	14.0505	0.000982221	0.0237683	1210	500	438	878	826	390	461	453	425	325
	ENSMUSG00000018040.10	Rrp7a	1.2957	5.55208	13.6101	0.0011396	0.025582	564	595	95	266	401	194	146	188	289	149
	ENSMUSG00000018171.10	Vmp1	1.42788	7.46191	14.5297	0.000837432	0.0222319	3738	1447	4028	4785	5144	1690	2245	2110	2393	1536
	ENSMUSG00000018339.13	Gpx3	1.24246	9.31982	10.373	0.00362799	0.0467772	3497	2128	893	3636	4240	1578	1270	1730	1640	1674
	ENSMUSG00000018362.15	Kpna2	0.705667	4.98026	13.2865	0.00127264	0.0268547	433	495	456	581	507	382	362	477	390	360
	ENSMUSG00000018417.15	Myo1b	-1.25149	7.63395	12.2826	0.00180559	0.0320411	855	5827	1247	1554	884	3039	6948	7481	7290	3438
	ENSMUSG00000018446.9	C1qbp	1.19813	4.32766	16.8437	0.000399547	0.0154427	230	119	106	319	262	109	112	144	106	123
	ENSMUSG00000018774.14	Cd68	1.58919	5.2424	20.5547	0.000133608	0.00888787	565	242	139	368	339	136	168	126	221	82
	ENSMUSG00000018800.15	Abca5	-1.45706	5.54242	15.1962	0.000673324	0.020234	202	1430	280	435	209	1053	1830	1780	1777	1347
	ENSMUSG00000018882.13	Mrpl45	0.813638	3.53646	10.4379	0.0035402	0.0461398	141	158	64	151	137	85	75	107	127	78
	ENSMUSG00000018920.12	Cxcl16	1.81374	7.00944	20.8371	0.000123427	0.00862284	2078	659	1752	1755	1799	594	683	595	901	426
	ENSMUSG00000018930.4	Ccl4	5.35935	3.38677	26.8843	2.54154e-05	0.00424899	112	6	497	36	28	5	8	7	5	0
	ENSMUSG00000018932.10	Map2k3	1.04723	5.89615	11.7223	0.00220569	0.0358	690	414	277	619	775	357	286	400	291	402
	ENSMUSG00000019082.19	Slc25a22	1.48452	5.62195	15.6138	0.000588545	0.018718	201	124	103	72	133	69	43	57	65	57
	ENSMUSG00000019122.9	Ccl9	1.37924	4.45459	13.2341	0.00129576	0.0270442	305	161	668	498	310	242	252	127	222	179
	ENSMUSG00000019214.15	Chtf18	2.17591	1.54021	19.7833	0.000166376	0.00981621	62	25	8	16	49	9	7	10	11	9
	ENSMUSG00000019256.18	Ahr	-0.912672	6.1032	12.133	0.00190406	0.032911	444	1537	349	770	463	892	1733	2218	1535	1502
	ENSMUSG00000019297.10	Nop9	1.06392	4.11176	13.6203	0.00113565	0.025582	233	189	71	140	205	106	84	118	120	85
	ENSMUSG00000019775.18	Rgs17	-1.44168	0.701958	15.8935	0.000538299	0.0182916	12	19	8	21	6	23	55	49	46	49
	ENSMUSG00000019891.16	Dcbld1	1.36541	3.9292	19.338	0.000189194	0.0101773	342	233	169	375	395	96	156	158	254	130
	ENSMUSG00000019942.14	Cdk1	1.51525	3.05929	11.8405	0.00211383	0.0348558	248	46	221	156	235	125	75	91	71	73
	ENSMUSG00000019966.19	Kitl	-1.32768	7.79982	11.6627	0.00225362	0.0362163	766	4676	1614	1764	723	2450	7114	7139	6996	4488
	ENSMUSG00000020034.8	Tcp11l2	-0.951906	5.23924	10.3802	0.00361813	0.0467585	244	818	211	273	194	583	968	771	889	682
	ENSMUSG00000020079.16	Supv3l1	1.07667	3.34772	15.1404	0.000685622	0.0203698	157	178	54	131	187	69	82	88	102	84
	ENSMUSG00000020089.9	Ppa1	1.65516	4.74325	24.1649	5.0393e-05	0.00548764	375	248	558	344	254	183	121	162	187	112
	ENSMUSG00000020100.16	Slc29a3	1.63962	5.19397	15.6248	0.000586477	0.0186985	840	162	352	990	570	251	183	318	194	286
	ENSMUSG00000020102.16	Slc16a7	-1.23293	5.19199	15.3061	0.000649793	0.0198572	215	1130	403	450	193	740	1822	1531	1455	1060
	ENSMUSG00000020137.6	Thap2	-0.795326	4.13845	10.5999	0.00333135	0.0448577	118	316	147	148	101	238	359	453	368	333
	ENSMUSG00000020151.17	Ptprr	-1.5583	0.922917	10.3731	0.0036278	0.0467772	7	26	19	14	2	20	55	100	56	27
	ENSMUSG00000020182.17	Ddc	-1.95106	1.00224	12.6457	0.00158901	0.0297775	4	52	3	6	4	30	71	102	74	21
	ENSMUSG00000020185.17	E2f7	1.85398	1.42502	16.8002	0.000404966	0.0155085	83	17	29	54	82	19	16	22	21	21
	ENSMUSG00000020205.9	Phlda1	1.80207	5.29727	13.6077	0.00114052	0.025582	285	35	112	363	352	68	60	109	52	145
	ENSMUSG00000020250.12	Txnrd1	1.44514	6.26983	19.1694	0.0001987	0.0103079	1253	892	454	1602	1776	508	491	690	632	567
	ENSMUSG00000020261.16	Slc36a1	1.16118	4.67062	12.9407	0.00143384	0.028501	383	170	86	304	270	130	114	149	149	156
	ENSMUSG00000020279.11	Il9r	1.80296	1.86766	10.4114	0.00357571	0.0464324	55	37	19	49	51	20	8	13	9	24
	ENSMUSG00000020335.14	Zfp354b	-1.35889	1.11473	11.3676	0.00250845	0.0381006	10	49	14	14	9	23	82	80	79	34
	ENSMUSG00000020358.18	Hnrnpab	0.806309	6.92035	11.3217	0.00255082	0.038348	1322	1098	875	1794	1546	878	855	1179	961	1054
	ENSMUSG00000020363.7	Gfpt2	1.32826	4.10725	16.2175	0.00048584	0.0173335	271	215	97	291	312	119	163	107	125	99
	ENSMUSG00000020400.18	Tnip1	1.23871	5.48494	15.1465	0.000684262	0.0203698	456	311	117	311	334	154	148	175	218	139
	ENSMUSG00000020476.15	Dbnl	0.908483	6.40162	12.5772	0.00162759	0.0301954	714	747	278	479	479	304	351	401	466	289
	ENSMUSG00000020577.18	Tspan13	-1.08679	7.1913	11.1726	0.00269395	0.0393878	601	2452	979	686	448	2268	2856	2924	3439	1536
	ENSMUSG00000020590.17	Snx13	-0.972856	6.4425	10.6438	0.00327701	0.0443765	645	2405	1051	1131	520	1283	3760	3671	3562	1658
	ENSMUSG00000020599.14	Rgs9	-1.14702	3.21293	18.9568	0.000211438	0.0105363	53	206	39	53	47	182	201	210	278	140
	ENSMUSG00000020638.9	Cmpk2	2.36009	7.16398	16.4387	0.000453236	0.0166689	901	434	2570	727	729	197	325	424	377	216
	ENSMUSG00000020641.17	Rsad2	4.59219	8.20437	26.7371	2.63489e-05	0.00424899	3209	320	8724	3464	3406	280	217	276	179	192
	ENSMUSG00000020642.14	Rnf144a	-1.11935	6.7127	13.1137	0.00135059	0.0274315	598	1902	306	606	469	1472	2061	2119	2285	1664
	ENSMUSG00000020649.12	Rrm2	1.73484	2.86099	13.665	0.00111856	0.0255129	219	51	111	158	226	52	52	57	45	97
	ENSMUSG00000020651.9	Slc26a4	2.8146	3.93089	21.7574	9.56757e-05	0.00743022	324	34	247	323	328	39	50	51	61	49
	ENSMUSG00000020658.11	Efr3b	1.47406	3.90924	12.7782	0.00151717	0.029151	199	137	43	212	318	79	77	101	104	74
	ENSMUSG00000020690.13	Efcab3	9.10307	2.28884	25.4119	6.08149e-05	0.00600844	36	1	47	84	92	0	0	0	0	0
	ENSMUSG00000020691.14	Mettl2	1.9689	3.72446	13.8723	0.00104286	0.024456	166	98	117	214	362	54	67	82	73	61
	ENSMUSG00000020708.13	Psmc5	0.694548	5.72259	10.4623	0.00350791	0.0460947	727	737	322	499	619	410	500	514	635	271
	ENSMUSG00000020732.14	Rab37	1.3043	1.34248	12.2677	0.00181515	0.0320715	71	28	31	31	32	24	16	14	23	23
	ENSMUSG00000020733.4	Slc9a3r1	0.991149	5.9688	11.3936	0.00248476	0.0379928	704	613	211	392	430	333	263	316	338	227
	ENSMUSG00000020806.16	Rhbdf2	1.13116	6.11605	10.4616	0.00350879	0.0460947	577	358	131	254	445	192	199	265	249	150
	ENSMUSG00000020869.9	Lrrc59	1.46506	6.58144	25.3722	3.70048e-05	0.00510636	1149	705	508	1199	1484	450	420	527	562	465
	ENSMUSG00000020889.12	Nr1d1	1.12838	7.47511	12.3772	0.00174621	0.0313174	708	902	266	450	780	398	388	476	240	270
	ENSMUSG00000020897.13	Aurkb	2.09282	1.65819	22.4157	8.001e-05	0.0068	94	22	25	56	93	21	13	12	15	27
	ENSMUSG00000020905.12	Usp43	1.14079	3.35697	10.7555	0.00314329	0.0431963	115	55	24	81	114	37	35	53	54	52
	ENSMUSG00000020929.15	Eftud2	0.938704	5.77226	12.2247	0.00184301	0.0322914	854	638	231	693	892	355	387	473	507	494
	ENSMUSG00000020941.8	Map3k14	1.26058	4.56819	13.1144	0.00135027	0.0274315	357	201	75	219	292	113	115	137	115	132
	ENSMUSG00000021028.9	Mbip	-1.07478	4.85251	14.4123	0.000870634	0.0224512	153	519	317	280	157	446	1067	1016	853	430
	ENSMUSG00000021070.7	Bdkrb2	1.32915	3.97128	15.6446	0.000582777	0.0186985	197	133	83	169	204	72	51	133	95	65
	ENSMUSG00000021091.9	Serpina3n	2.45033	7.46877	22.3785	8.08176e-05	0.00681521	2976	847	840	2983	3433	349	665	775	803	288
	ENSMUSG00000021112.10	Mpp5	-1.18005	6.37738	11.0408	0.00282784	0.0404943	367	2730	577	875	413	1017	3415	3477	3338	1687
	ENSMUSG00000021190.15	Lgmn	1.82086	7.47201	31.6164	8.42539e-06	0.00270536	4408	1567	2880	5243	3178	1261	1268	1467	1627	1006
	ENSMUSG00000021260.9	Hhipl1	1.87559	1.4499	15.0402	0.000708315	0.0208217	36	26	10	48	46	14	13	15	11	6
	ENSMUSG00000021262.16	Evl	0.889377	4.77579	12.817	0.00149679	0.0290266	332	264	172	315	244	178	168	185	191	188
	ENSMUSG00000021266.17	Wars	0.882806	7.2214	12.4312	0.00171332	0.0309939	1428	1408	812	996	1294	675	878	817	1250	598
	ENSMUSG00000021322.9	Aoah	2.2506	2.12474	12.83	0.00149002	0.02897	77	21	122	148	63	35	12	28	21	25
	ENSMUSG00000021384.15	Susd3	1.76099	2.11356	24.4295	4.70629e-05	0.00548764	131	49	52	79	50	35	33	27	27	17
	ENSMUSG00000021403.4	Serpinb9b	1.68735	0.688296	11.2528	0.00261596	0.0387991	11	13	67	30	12	8	19	10	17	5
	ENSMUSG00000021451.17	Sema4d	1.65686	5.55773	14.3038	0.000902583	0.0229034	1140	214	434	711	452	208	230	290	151	338
	ENSMUSG00000021464.16	Ror2	1.29529	2.09267	13.1965	0.00131261	0.0271426	43	27	8	26	34	9	16	20	20	9
	ENSMUSG00000021493.16	Pdlim7	1.73613	5.24815	24.5894	4.51659e-05	0.00547932	311	211	65	141	274	83	81	80	96	51
	ENSMUSG00000021592.19	Arsk	-1.04384	3.78763	11.6165	0.00229161	0.0366154	93	350	115	127	54	152	437	444	526	261
	ENSMUSG00000021614.17	Vcan	2.28928	6.21922	18.9204	0.000213707	0.010557	1501	531	3832	2245	1876	364	792	790	634	416
	ENSMUSG00000021624.10	Cd180	1.6725	4.3788	10.7944	0.00309808	0.0428217	347	99	517	609	164	132	153	199	90	161
	ENSMUSG00000021665.10	Hexb	1.16625	5.70803	21.3314	0.000107571	0.00794743	1052	616	1045	1486	799	611	617	612	669	467
	ENSMUSG00000021701.9	Plk2	1.1112	6.51737	10.2858	0.00374949	0.0478633	1644	1305	877	1770	2188	629	1313	978	1412	592
	ENSMUSG00000021708.19	Rasgrf2	-1.44832	4.94699	12.6311	0.00159711	0.0298958	131	893	116	188	140	698	857	955	985	807
	ENSMUSG00000021728.9	Emb	-0.936966	6.93873	10.2306	0.00382877	0.0485045	843	2411	1774	1109	534	2325	4025	3828	4002	1979
	ENSMUSG00000021765.10	Fst	1.73175	2.50907	13.9106	0.00102949	0.0243043	115	96	73	279	135	57	47	56	54	55
	ENSMUSG00000021779.20	Thrb	-0.954571	3.75288	11.8515	0.00210556	0.0348429	104	361	65	148	97	252	374	413	401	298
	ENSMUSG00000021822.4	Plau	2.13117	4.20527	31.3893	8.86348e-06	0.00272927	435	169	341	286	198	94	87	101	77	76
	ENSMUSG00000021868.8	Ppif	0.886601	3.52293	11.8851	0.00208029	0.0345962	163	138	59	163	123	90	78	86	85	96
	ENSMUSG00000021876.16	Rnase4	-1.32036	8.00461	10.5436	0.00340235	0.0455525	908	5489	1467	1398	720	3508	6609	6019	7357	4666
	ENSMUSG00000021939.9	Ctsb	1.12021	8.86526	15.9576	0.000527451	0.0182496	6698	4362	3934	7072	4509	3180	2962	3489	3472	2784
	ENSMUSG00000021982.15	Cdadc1	-0.845205	4.3714	11.2844	0.00258587	0.0385239	123	424	156	169	94	260	492	553	551	251
	ENSMUSG00000022014.16	Epsti1	2.3475	4.59534	30.5692	1.06642e-05	0.00296767	344	160	590	342	219	95	88	85	83	91
	ENSMUSG00000022033.10	Pbk	1.81008	1.46307	10.4849	0.00347812	0.0459085	58	12	80	56	71	19	22	25	12	30
	ENSMUSG00000022051.16	Bnip3l	-0.869848	6.79327	13.9077	0.00103049	0.0243043	592	1995	796	1107	602	1568	2584	2746	2434	1898
	ENSMUSG00000022074.7	Tnfrsf10b	2.27033	3.3423	20.2562	0.000145371	0.00932055	207	45	51	182	280	38	25	49	56	48
	ENSMUSG00000022094.16	Slc39a14	2.2452	5.58541	18.5663	0.000237204	0.0111967	987	277	325	823	1253	186	207	212	274	185
	ENSMUSG00000022122.16	Ednrb	-1.44619	6.38742	10.959	0.00291459	0.0413114	271	2571	434	486	337	1295	3064	3276	3419	1393
	ENSMUSG00000022126.7	Acod1	4.40405	3.77491	17.8097	0.000297382	0.0128305	118	5	277	82	20	2	24	3	5	1
	ENSMUSG00000022180.8	Slc7a8	2.56299	3.50407	27.9108	1.98254e-05	0.00380488	249	37	104	174	119	28	32	34	29	32
	ENSMUSG00000022181.17	C6	-0.872478	4.84279	12.4657	0.00169259	0.0307856	182	399	299	292	196	607	665	572	715	578
	ENSMUSG00000022206.8	Npr3	-2.37589	6.66513	15.4736	0.000615628	0.0191893	201	2428	311	351	232	1670	4645	6611	4977	2000
	ENSMUSG00000022216.18	Psme1	1.30399	7.17411	19.5389	0.000178503	0.00994798	1974	1185	2272	1746	1682	1007	1048	1037	1233	608
	ENSMUSG00000022221.15	Ripk3	1.40679	3.21431	21.3089	0.000108245	0.007962	119	72	40	104	74	31	32	44	64	31
	ENSMUSG00000022261.7	Sdc2	-1.07946	5.81179	11.9811	0.00201001	0.0338596	228	1156	314	365	210	538	1233	1483	1305	992
	ENSMUSG00000022309.10	Angpt1	-1.69765	6.12065	14.9389	0.0007321	0.0210756	199	1998	349	487	183	596	3437	3311	3216	1218
	ENSMUSG00000022323.12	Rida	-1.53384	3.09269	10.4051	0.00358423	0.0464784	27	138	61	31	19	97	259	304	232	86
	ENSMUSG00000022346.18	Myc	2.17894	4.28429	16.0112	0.00051857	0.0180716	347	54	191	367	381	98	42	85	48	115
	ENSMUSG00000022385.12	Gtse1	3.15653	1.6276	31.9161	7.8826e-06	0.0025807	113	16	22	39	128	12	7	11	7	11
	ENSMUSG00000022408.8	Fam83f	1.67736	1.20575	15.0497	0.000706134	0.0207942	71	33	14	44	26	24	10	14	10	14
	ENSMUSG00000022439.10	Parvg	1.41325	3.94601	13.4296	0.00121181	0.0262434	347	115	63	198	206	85	89	90	87	100
	ENSMUSG00000022456.19	Septin3	-1.78923	1.87076	12.0053	0.0019927	0.0336422	21	32	3	9	6	61	49	82	28	60
	ENSMUSG00000022464.15	Slc38a4	-1.26775	3.60558	16.0054	0.000519517	0.0180716	54	258	78	104	86	236	489	291	409	243
	ENSMUSG00000022477.14	Aco2	1.00649	7.10303	11.5748	0.00232649	0.0367073	2537	2725	551	1580	1604	961	841	1119	1172	1281
	ENSMUSG00000022500.16	Litaf	1.37272	6.4695	18.6958	0.000228299	0.0108778	1498	761	818	1561	1654	616	604	683	763	587
	ENSMUSG00000022503.11	Nubp1	0.937099	4.66066	16.5396	0.000439173	0.0163316	352	282	164	286	287	185	176	204	243	126
	ENSMUSG00000022512.4	Cldn1	-1.11615	3.3792	13.3004	0.00126662	0.0267977	85	192	75	81	47	199	260	280	214	270
	ENSMUSG00000022534.15	Mefv	2.2131	2.53366	13.5975	0.00114447	0.0256155	77	21	115	99	70	15	42	23	23	14
	ENSMUSG00000022548.15	Apod	4.83893	6.99493	55.3169	1.06246e-07	0.000443497	1755	299	3063	2396	2575	153	91	107	96	53
	ENSMUSG00000022554.8	Hgh1	1.23192	2.45669	13.2058	0.0013084	0.0271384	53	45	15	37	44	13	18	23	32	20
	ENSMUSG00000022570.8	Gfus	0.833639	4.30486	10.3023	0.00372613	0.0476745	257	196	190	250	283	175	202	181	208	117
	ENSMUSG00000022575.6	Gsdmd	0.925829	5.55965	11.7135	0.00221271	0.0358	633	479	360	376	469	285	369	352	424	191
	ENSMUSG00000022584.15	Ly6c2	4.55168	7.87999	32.798	6.49386e-06	0.00228636	3399	254	13749	3220	2107	341	394	250	258	194
	ENSMUSG00000022586.12	Ly6i	4.8666	5.38783	42.4502	9.35257e-07	0.000879055	620	36	1130	445	492	32	34	33	34	6
	ENSMUSG00000022587.15	Ly6e	1.3758	10.2586	20.0468	0.000154292	0.00957703	11302	5295	5562	7205	9550	3888	3956	4705	4544	3099
	ENSMUSG00000022591.6	Gm9747	-2.25201	3.7606	10.777	0.00311821	0.0430287	0	184	112	51	14	254	539	489	495	289
	ENSMUSG00000022636.14	Alcam	-1.07944	8.14084	14.7525	0.000778187	0.021561	1702	6121	2461	3158	1625	4501	9050	9987	8374	6515
	ENSMUSG00000022656.16	Nectin3	-1.38758	6.6066	26.568	2.74663e-05	0.00436766	433	1899	533	884	549	1685	2993	3283	2907	2371
	ENSMUSG00000022696.18	Sidt1	1.2431	2.60505	14.337	0.000892672	0.0227556	113	83	46	87	70	38	34	44	43	52
	ENSMUSG00000022747.18	St3gal6	-0.856929	5.42875	11.3828	0.00249457	0.0380036	183	816	339	301	180	446	970	995	1026	552
	ENSMUSG00000022797.17	Tfrc	-0.907386	6.43425	10.986	0.00288563	0.0410403	602	1955	1535	885	597	1666	3427	3176	3013	2013
	ENSMUSG00000022811.18	Zfp148	-0.761795	6.40786	10.4415	0.00353546	0.0461398	898	2133	1257	1414	694	1494	3571	3400	3158	2053
	ENSMUSG00000022814.7	Umps	0.782939	3.9354	10.5063	0.00345039	0.0457769	272	244	132	329	311	184	163	202	251	171
	ENSMUSG00000022831.15	Hcls1	1.33253	5.42934	16.8288	0.000401394	0.0154668	566	297	317	341	305	189	221	177	215	152
	ENSMUSG00000022887.10	Masp1	1.1452	2.11787	11.21	0.00265726	0.0391044	35	53	30	52	57	16	31	32	29	25
	ENSMUSG00000022894.7	Adamts5	-0.773011	4.45446	10.8249	0.00306318	0.0425861	183	602	260	238	177	383	724	788	717	441
	ENSMUSG00000022945.13	Chaf1b	1.71968	2.22924	21.7077	9.69892e-05	0.00743672	136	41	85	71	132	59	24	37	33	35
	ENSMUSG00000022951.17	Rcan1	0.989364	5.42794	18.8021	0.00022126	0.0106774	365	308	210	332	318	182	180	204	266	172
	ENSMUSG00000022965.9	Ifngr2	0.830553	5.45252	13.4117	0.00121928	0.026325	513	467	247	617	507	343	292	376	346	326
	ENSMUSG00000022971.19	Ifnar2	0.789688	5.97007	14.1233	0.000958591	0.0236419	857	857	480	782	779	493	583	679	640	420
	ENSMUSG00000023015.15	Racgap1	1.59181	3.16214	13.228	0.00129847	0.0270669	321	95	96	170	297	91	63	94	62	114
	ENSMUSG00000023043.8	Krt18	1.59886	6.47416	25.1955	3.86965e-05	0.00518122	1957	1048	515	1270	2081	508	730	663	775	394
	ENSMUSG00000023067.15	Cdkn1a	1.85002	6.68159	20.6526	0.000129978	0.00873039	772	256	278	535	963	196	179	236	269	187
	ENSMUSG00000023094.15	Msrb2	-0.983426	3.33139	12.4729	0.00168832	0.0307414	66	202	46	51	45	144	247	231	259	83
	ENSMUSG00000023110.13	Prmt5	0.942568	4.44159	11.4278	0.00245398	0.0376947	319	232	92	241	313	151	143	182	179	149
	ENSMUSG00000023132.9	Gzma	2.37004	5.54669	13.7442	0.00108895	0.0251482	250	446	3314	474	115	196	446	253	296	149
	ENSMUSG00000023224.13	Serping1	1.14715	8.73624	14.8707	0.000748606	0.0212862	4406	3629	1872	4582	3735	1516	1989	2724	3070	1556
	ENSMUSG00000023286.17	Ube2j2	0.871265	4.74632	15.623	0.000586812	0.0186985	290	251	208	337	306	201	174	216	199	194
	ENSMUSG00000023336.7	Wfdc1	-1.22046	4.18465	11.0741	0.00279341	0.0402082	66	273	84	56	47	303	269	314	384	151
	ENSMUSG00000023341.16	Mx2	3.12292	5.10422	24.0043	5.25388e-05	0.00560615	443	127	755	328	449	61	87	93	78	34
	ENSMUSG00000023345.18	Poc1a	1.56273	2.0324	19.6749	0.000171639	0.00994798	91	42	33	47	91	25	27	28	39	20
	ENSMUSG00000023505.14	Cdca3	1.90237	2.01799	19.549	0.000177981	0.00994798	90	26	30	54	115	27	18	29	16	23
	ENSMUSG00000023905.16	Tnfrsf12a	2.53316	5.38903	29.4512	1.37868e-05	0.0031972	633	164	327	571	617	106	130	86	178	59
	ENSMUSG00000023913.18	Pla2g7	1.72353	4.45335	11.721	0.00220677	0.0358	494	190	519	986	314	181	349	170	232	108
	ENSMUSG00000023947.9	Nfkbie	1.46645	4.47064	15.7274	0.000567547	0.0186058	340	153	147	200	216	80	82	104	112	120
	ENSMUSG00000023960.14	Enpp5	-0.984423	6.0196	16.5402	0.000439088	0.0163316	376	1210	422	472	369	1113	1515	1613	1531	979
	ENSMUSG00000023967.10	Mrps18a	1.05911	4.28395	13.2682	0.00128067	0.0268973	308	249	80	147	215	112	123	126	184	74
	ENSMUSG00000023992.15	Trem2	3.00255	2.6187	38.1297	2.14226e-06	0.00137574	289	43	64	274	223	25	43	27	39	19
	ENSMUSG00000024019.19	Cmtr1	0.962035	6.76885	11.7568	0.00217842	0.0355206	1911	1474	886	1215	1765	793	980	1026	1308	796
	ENSMUSG00000024037.14	Wdr4	0.982581	4.21254	10.3664	0.00363694	0.0467842	211	190	55	150	248	90	106	118	151	96
	ENSMUSG00000024044.20	Epb41l3	-1.08328	3.48614	12.2784	0.00180827	0.0320411	99	215	65	94	59	212	252	355	276	243
	ENSMUSG00000024109.19	Nrxn1	-1.07787	2.41815	13.0634	0.00137425	0.0277459	67	108	29	92	89	165	170	246	165	247
	ENSMUSG00000024112.17	Cacna1h	1.56396	1.47813	13.7581	0.00108383	0.0250996	31	21	14	19	43	13	8	20	7	9
	ENSMUSG00000024164.16	C3	1.35218	9.70065	10.7323	0.00317051	0.0434236	14477	9304	7598	13964	13686	6206	4192	7430	5520	6536
	ENSMUSG00000024222.18	Fkbp5	2.1164	5.53672	18.1345	0.000269729	0.0121439	972	421	318	1091	1102	191	262	186	334	232
	ENSMUSG00000024232.3	Bambi	-1.18109	4.10909	14.7981	0.000766621	0.021441	66	378	71	66	89	289	426	401	412	203
	ENSMUSG00000024301.11	Kifc5b	1.53456	0.841356	10.7646	0.00313265	0.0431923	41	17	12	7	44	16	11	10	14	5
	ENSMUSG00000024308.16	Tapbp	1.3001	8.66269	14.3776	0.000880702	0.0225538	4030	2179	1188	1792	2381	1114	1174	1340	1599	929
	ENSMUSG00000024338.16	Psmb8	1.78998	7.64823	19.1644	0.000198989	0.0103079	2577	1075	2574	1482	1675	820	800	724	1035	401
	ENSMUSG00000024339.13	Tap2	1.31049	7.16126	12.5285	0.00165563	0.0304449	816	811	235	280	338	208	257	253	412	127
	ENSMUSG00000024349.11	Sting1	1.75992	5.09992	26.7191	2.64655e-05	0.00424899	677	230	391	508	547	222	197	164	193	155
	ENSMUSG00000024371.15	C2	1.74743	5.92568	22.7182	7.37651e-05	0.00672138	1073	542	573	943	882	326	260	350	360	284
	ENSMUSG00000024397.15	Aif1	2.60694	4.23989	15.3343	0.000643889	0.0197266	136	56	335	140	69	36	51	38	37	12
	ENSMUSG00000024401.15	Tnf	2.6969	2.78075	26.8658	2.55312e-05	0.00424899	244	29	136	91	86	30	22	37	18	17
	ENSMUSG00000024421.17	Lama3	-1.46037	6.50176	10.3193	0.00370231	0.047406	579	3218	250	476	530	2254	3027	3243	3729	2530
	ENSMUSG00000024424.16	Ttc39c	1.15583	2.97907	14.7643	0.000775174	0.021561	138	102	87	153	184	84	72	69	74	87
	ENSMUSG00000024436.17	Mrps18b	0.969136	3.8078	14.0042	0.000997609	0.0239455	255	190	115	190	245	146	166	123	167	70
	ENSMUSG00000024479.4	Mal2	-1.30849	7.94891	17.1827	0.000359902	0.0145211	864	3877	1853	1893	820	2938	6454	7358	6251	4883
	ENSMUSG00000024486.7	Hbegf	1.04538	5.49612	17.3094	0.000346198	0.0142376	597	496	379	752	687	264	381	426	450	345
	ENSMUSG00000024511.16	Rab27b	-1.65897	4.92473	29.3487	1.41194e-05	0.00322946	124	669	288	243	114	740	1246	1346	1112	910
	ENSMUSG00000024604.8	Rbm22	0.762843	5.07307	11.1749	0.00269171	0.0393878	456	416	170	410	383	230	243	284	336	277
	ENSMUSG00000024613.17	Tcof1	1.18972	5.00127	11.0957	0.00277129	0.0400242	461	144	87	209	278	123	105	143	117	176
	ENSMUSG00000024621.17	Csf1r	0.942532	7.06792	11.068	0.00279965	0.0402448	2623	1479	909	2197	1725	1232	1203	1197	1167	1152
	ENSMUSG00000024640.10	Psat1	1.70308	4.08785	16.5068	0.000443684	0.0164262	414	157	271	462	516	178	96	128	108	213
	ENSMUSG00000024644.18	Cndp2	1.02553	6.38253	14.6187	0.00081321	0.0218007	1187	753	683	1195	1094	656	656	631	710	524
	ENSMUSG00000024660.10	Incenp	1.49151	3.31668	18.4624	0.000244619	0.0113153	227	85	52	146	232	66	61	85	59	77
	ENSMUSG00000024661.8	Fth1	1.15001	10.291	11.9489	0.00203328	0.0341731	12243	7531	4704	15713	15583	5454	6955	7734	7309	5987
	ENSMUSG00000024663.21	Rab3il1	1.41979	4.20741	13.1656	0.00132666	0.0272798	494	189	87	460	373	168	131	148	161	163
	ENSMUSG00000024669.9	Cd5	1.61081	2.23965	10.7591	0.00313906	0.0431963	242	80	21	73	93	49	21	35	30	67
	ENSMUSG00000024670.18	Cd6	1.93666	2.75525	11.454	0.00243073	0.0375796	359	53	25	104	141	47	31	30	34	80
	ENSMUSG00000024672.12	Ms4a7	3.05537	3.45851	30.0941	1.18859e-05	0.00315013	262	53	547	428	132	53	48	53	43	41
	ENSMUSG00000024675.20	Ms4a4c	3.76933	5.72409	22.9465	6.94035e-05	0.00653031	445	99	2465	580	188	60	137	103	59	58
	ENSMUSG00000024677.14	Ms4a6b	2.31836	6.16191	16.759	0.000410171	0.0156361	936	500	3383	1451	488	247	565	384	454	312
	ENSMUSG00000024679.11	Ms4a6d	3.31466	5.69219	20.0336	0.000154874	0.0095775	444	122	2464	721	237	123	167	77	154	74
	ENSMUSG00000024696.10	Lpxn	2.23699	4.15874	21.4702	0.000103529	0.00771609	411	110	787	505	295	165	137	108	126	88
	ENSMUSG00000024732.8	Ccdc86	1.62679	4.13606	22.281	8.29727e-05	0.00689251	265	97	142	199	265	74	83	74	85	101
	ENSMUSG00000024737.3	Slc15a3	1.61502	5.71492	14.4339	0.000864423	0.0224468	558	162	368	447	363	181	194	156	163	141
	ENSMUSG00000024742.16	Fen1	1.29327	3.24254	21.9485	9.081e-05	0.0072309	152	102	70	90	90	37	66	41	88	39
	ENSMUSG00000024791.11	Cdca5	2.41663	1.14472	25.1874	3.87758e-05	0.00518122	80	11	23	29	80	11	12	11	7	15
	ENSMUSG00000024830.18	Rps6kb2	0.976177	4.03582	10.4418	0.0035351	0.0461398	227	189	35	111	139	97	87	71	105	78
	ENSMUSG00000024883.9	Rin1	1.69415	3.26859	19.5346	0.000178722	0.00994798	145	57	35	122	112	44	28	46	39	33
	ENSMUSG00000024909.16	Efemp2	1.19371	5.18432	15.7336	0.000566418	0.0186058	442	288	138	312	429	144	186	234	250	127
	ENSMUSG00000024910.6	Ctsw	1.66939	2.9347	19.3166	0.000190371	0.0101773	182	71	73	85	155	41	48	45	53	50
	ENSMUSG00000024912.7	Fosl1	5.91985	1.67543	20.1522	0.000149731	0.00940628	38	1	3	15	57	1	0	0	1	0
	ENSMUSG00000024924.15	Vldlr	-1.08315	5.87076	13.683	0.00111174	0.0254283	408	1737	461	608	430	1180	2204	2228	1956	1445
	ENSMUSG00000024965.10	Fermt3	1.53266	5.58672	11.1567	0.00270973	0.0394802	999	443	200	407	406	232	222	184	239	199
	ENSMUSG00000024989.16	Cep55	1.55598	1.33815	12.9084	0.00145001	0.0286975	61	26	47	52	62	14	28	32	15	25
	ENSMUSG00000025007.14	Aldh18a1	1.44006	4.24691	20.8968	0.000121381	0.0085515	382	177	98	201	322	104	93	125	134	115
	ENSMUSG00000025037.7	Maoa	-1.09259	5.4111	11.2203	0.00264724	0.0390123	167	810	514	360	133	637	1295	1298	1274	730
	ENSMUSG00000025044.17	Msr1	2.32331	4.39924	13.7664	0.0010808	0.0250806	406	111	912	871	221	240	127	103	120	91
	ENSMUSG00000025154.16	Arhgap19	1.4564	2.95105	14.6515	0.000804459	0.0216765	233	129	41	260	240	77	69	102	79	96
	ENSMUSG00000025165.13	Sectm1a	4.89984	1.09525	18.9473	0.000212025	0.0105363	24	0	52	12	9	2	0	0	1	1
	ENSMUSG00000025185.15	Loxl4	1.26279	2.68061	14.5756	0.00082483	0.0220003	123	129	38	75	127	50	65	55	61	32
	ENSMUSG00000025225.16	Nfkb2	1.8462	6.3919	15.225	0.000667065	0.0201775	829	364	133	373	625	155	158	163	233	143
	ENSMUSG00000025324.9	Atp10a	1.09406	5.00509	11.6305	0.00228001	0.0365349	668	442	349	423	516	232	259	317	368	295
	ENSMUSG00000025355.8	Mmp19	1.28245	5.1963	11.0511	0.0028172	0.0404113	554	305	344	688	808	260	266	288	365	310
	ENSMUSG00000025366.9	Esyt1	1.21288	7.21351	12.1768	0.00187466	0.0325377	1969	1306	379	1003	1321	601	563	706	767	632
	ENSMUSG00000025473.17	Adam8	1.28822	4.7292	24.7735	4.30851e-05	0.00547932	481	312	153	378	355	156	199	203	192	143
	ENSMUSG00000025474.10	Tubgcp2	0.760189	4.27781	10.8007	0.00309079	0.0427564	309	326	111	265	325	164	187	218	243	191
	ENSMUSG00000025479.10	Cyp2e1	1.7168	4.67732	11.7254	0.00220327	0.0358	947	694	545	1070	829	813	93	139	210	236
	ENSMUSG00000025487.16	Psmd13	0.813123	5.73251	13.2343	0.00129568	0.0270442	650	565	397	751	623	484	413	450	497	353
	ENSMUSG00000025492.7	Ifitm3	2.12769	9.2296	27.4808	2.19857e-05	0.0039741	4408	1961	1863	2612	3483	658	1058	883	1434	498
	ENSMUSG00000025498.16	Irf7	5.21044	9.24312	62.5064	3.66893e-08	0.0002042	9704	686	13057	6715	9847	377	333	320	302	221
	ENSMUSG00000025507.14	Pidd1	1.69524	2.01963	15.9513	0.000528507	0.0182496	63	20	11	21	41	10	9	10	15	18
	ENSMUSG00000025508.14	Rplp2	1.2674	7.30204	13.2353	0.00129523	0.0270442	2270	1852	605	1337	1733	977	788	650	1217	504
	ENSMUSG00000025511.16	Tspan4	1.51647	6.2676	12.5593	0.00163781	0.030285	777	605	329	530	637	285	264	231	319	197
	ENSMUSG00000025521.16	Tmem192	1.19739	2.93148	22.6719	7.4686e-05	0.00672138	79	68	50	82	73	47	41	45	47	21
	ENSMUSG00000025529.15	Zfp711	-1.63226	2.26472	13.6177	0.00113663	0.025582	20	105	42	49	21	112	245	222	164	136
	ENSMUSG00000025534.18	Gusb	0.922121	5.7365	14.1908	0.000937203	0.0232864	1122	601	550	1074	935	647	591	562	608	541
	ENSMUSG00000025574.14	Tk1	1.23357	3.47164	15.3026	0.00065053	0.0198572	341	165	84	166	308	129	112	126	118	107
	ENSMUSG00000025646.10	Atrip	0.858216	4.177	10.972	0.00290059	0.041148	351	266	121	197	301	149	172	205	235	132
	ENSMUSG00000025647.17	Shisa5	0.948119	8.49037	10.6708	0.00324413	0.0440743	3120	2731	1550	1840	2041	1299	1490	1539	2020	1182
	ENSMUSG00000025656.18	Arhgef9	-0.975687	2.35089	13.3063	0.00126407	0.0267844	36	106	39	37	26	86	137	124	129	96
	ENSMUSG00000025766.15	D3Ertd751e	-1.46053	3.50023	11.2067	0.00266051	0.0391044	38	320	66	84	35	135	498	462	454	169
	ENSMUSG00000025785.6	Exosc7	-1.0612	5.33887	23.893	5.40838e-05	0.00571543	378	923	327	343	358	1125	1314	1279	1187	925
	ENSMUSG00000025804.6	Ccr1	1.64473	4.62911	10.2552	0.00379318	0.048165	454	118	1132	919	320	230	479	228	255	156
	ENSMUSG00000025877.15	Hk3	2.23426	3.96712	17.2173	0.000356106	0.0145022	235	66	114	142	91	24	54	36	53	22
	ENSMUSG00000025907.15	Rb1cc1	-1.10986	6.53331	10.8602	0.00302326	0.0421716	671	2364	947	1290	562	1556	4086	3848	3497	2320
	ENSMUSG00000025933.16	Tmem14a	-1.31464	2.05408	11.3328	0.00254051	0.038348	9	63	39	17	14	79	93	85	102	69
	ENSMUSG00000025934.16	Gsta3	-1.45271	6.48575	11.8177	0.00213125	0.0350375	236	1978	728	506	263	1962	2988	2956	2714	1204
	ENSMUSG00000025936.16	Gm4956	-1.61333	4.73789	16.1371	0.000498323	0.0176656	89	688	167	167	78	504	1140	867	1095	512
	ENSMUSG00000026018.13	Ica1l	-1.23517	1.94185	12.2198	0.00184624	0.0323082	28	116	51	54	31	90	285	175	166	96
	ENSMUSG00000026069.16	Il1rl1	-1.38117	2.25594	18.7493	0.000224728	0.0107515	21	83	45	35	24	106	126	121	124	164
	ENSMUSG00000026104.15	Stat1	1.7969	8.22599	16.9893	0.00038197	0.0150419	4163	2542	6752	3979	3252	1455	1665	1722	2095	1313
	ENSMUSG00000026109.15	Tmeff2	-1.02417	2.97804	12.1906	0.00186549	0.0325137	21	123	30	37	25	76	111	162	130	80
	ENSMUSG00000026117.11	Zap70	1.51173	2.96249	10.205	0.00386622	0.0487938	208	74	26	46	72	35	33	43	43	37
	ENSMUSG00000026166.15	Ccl20	2.52051	0.341345	12.7036	0.00155715	0.0295467	17	4	46	11	16	4	4	6	5	4
	ENSMUSG00000026177.12	Slc11a1	2.1394	3.8927	23.231	6.43554e-05	0.00628387	295	87	100	259	124	67	52	48	35	49
	ENSMUSG00000026192.14	Atic	0.771374	4.92269	10.9877	0.00288385	0.0410403	527	430	194	425	512	311	298	320	379	269
	ENSMUSG00000026208.10	Des	1.41994	6.98637	14.4431	0.000861786	0.0224468	1346	1769	175	876	1330	574	321	603	610	396
	ENSMUSG00000026222.17	Sp100	1.2385	6.83986	14.5156	0.000841344	0.0222319	1339	887	1631	1329	984	491	852	846	802	584
	ENSMUSG00000026271.16	Gpr35	1.71276	3.46063	14.7155	0.000787699	0.021561	188	46	111	215	127	54	54	55	46	67
	ENSMUSG00000026274.12	Pask	1.80735	1.76599	23.9915	5.2714e-05	0.00560615	120	37	27	73	120	22	25	37	35	27
	ENSMUSG00000026285.9	Pdcd1	2.00338	0.745093	11.8012	0.0021439	0.0350948	52	9	8	15	32	8	9	4	9	8
	ENSMUSG00000026288.15	Inpp5d	1.02113	6.34059	13.1141	0.00135038	0.0274315	1770	1218	533	1341	1463	685	869	817	891	755
	ENSMUSG00000026321.9	Tnfrsf11a	1.38741	3.38893	11.293	0.0025777	0.0385239	266	103	138	332	187	93	76	118	91	130
	ENSMUSG00000026341.17	Actr3	0.951326	7.73448	10.2558	0.00379242	0.048165	2579	2462	4104	4527	2088	1744	2355	2375	2151	2160
	ENSMUSG00000026343.7	Gpr39	0.936885	2.47271	10.9346	0.00294107	0.0415809	120	95	69	104	136	62	72	77	87	63
	ENSMUSG00000026355.12	Mcm6	1.46335	4.9993	19.906	0.000160627	0.00968225	691	297	475	740	713	270	259	290	260	323
	ENSMUSG00000026365.16	Cfh	-1.28856	8.25939	11.9474	0.00203438	0.0341731	1358	8190	3232	2761	1173	4153	13187	13657	12257	5810
	ENSMUSG00000026407.18	Cacna1s	1.69273	1.71767	12.6137	0.00160691	0.0300454	98	162	16	99	61	49	19	39	21	26
	ENSMUSG00000026433.14	Rab29	0.819159	3.71251	13.5564	0.00116057	0.0256681	151	171	219	179	139	146	128	122	147	96
	ENSMUSG00000026458.14	Ppfia4	1.59419	3.55211	16.1072	0.000503042	0.0177951	222	76	82	182	167	62	62	82	47	65
	ENSMUSG00000026475.8	Rgs16	4.25321	2.68925	38.4493	2.01084e-06	0.00137574	108	15	38	59	104	5	1	7	6	4
	ENSMUSG00000026536.10	Ifi211	4.10969	7.40721	19.8838	0.000161652	0.00970898	483	187	3436	708	293	80	115	102	95	55
	ENSMUSG00000026548.5	Slamf9	2.50464	4.83207	23.6624	5.74446e-05	0.00593379	602	108	1176	462	446	190	168	112	135	95
	ENSMUSG00000026573.8	Xcl1	4.05551	1.81991	18.1948	0.000264912	0.0120196	20	7	177	19	6	6	4	2	6	2
	ENSMUSG00000026582.7	Sele	2.18585	1.90954	12.0462	0.00196385	0.0333576	36	19	34	24	21	6	15	6	6	6
	ENSMUSG00000026622.16	Nek2	1.15358	3.25992	10.4334	0.0035462	0.0461398	216	139	86	165	249	82	106	105	127	91
	ENSMUSG00000026628.14	Atf3	2.55995	5.3635	31.059	9.54576e-06	0.00282365	551	181	694	528	567	112	156	96	142	93
	ENSMUSG00000026669.15	Mcm10	2.27857	2.39549	15.9198	0.000533816	0.0182916	140	33	107	112	191	34	25	33	29	42
	ENSMUSG00000026748.14	Plxdc2	-1.10134	7.32407	12.2318	0.00183841	0.0322914	902	4336	887	1428	1015	2115	5260	5863	5305	2936
	ENSMUSG00000026806.16	Ddx31	0.947937	3.16819	10.6483	0.0032715	0.0443379	175	139	65	183	196	88	71	149	113	92
	ENSMUSG00000026819.16	Slc25a25	1.81242	6.60176	14.6581	0.000802711	0.0216765	1775	626	542	1000	2551	425	677	322	735	408
	ENSMUSG00000026822.15	Lcn2	1.93553	7.61429	19.515	0.000179739	0.00994798	2602	769	1432	2794	2899	644	1030	835	881	450
	ENSMUSG00000026873.10	Phf19	1.65989	2.00175	16.531	0.000440343	0.0163387	108	35	24	51	89	24	16	41	22	26
	ENSMUSG00000026874.11	Hc	-1.89287	8.4823	21.8012	9.45363e-05	0.00737604	1081	9689	1844	937	1208	7938	13594	12184	15742	9614
	ENSMUSG00000026888.15	Grb14	-0.865615	5.09483	16.143	0.000497391	0.0176656	255	649	220	312	237	717	794	853	633	626
	ENSMUSG00000026896.15	Ifih1	1.41969	6.93226	10.1798	0.0039034	0.0489378	1271	1363	3561	1946	1147	464	1303	1248	1296	638
	ENSMUSG00000026917.16	Wdr5	0.901977	5.15208	12.2065	0.00185496	0.0323977	532	441	194	466	642	328	306	347	341	260
	ENSMUSG00000026974.12	Zmynd19	0.966776	3.53041	12.18	0.00187247	0.0325377	168	120	102	170	209	109	85	112	89	115
	ENSMUSG00000027082.16	Tfpi	-1.02706	5.12337	11.7076	0.00221741	0.0358413	159	710	276	277	161	279	1017	1228	1089	392
	ENSMUSG00000027134.5	Lpcat4	1.11646	3.30135	11.488	0.00240091	0.0372566	89	57	19	42	61	33	19	32	47	27
	ENSMUSG00000027185.16	Nat10	0.900092	4.45292	10.7304	0.00317283	0.0434236	349	254	99	294	331	156	164	231	215	159
	ENSMUSG00000027186.16	Elf5	-0.788494	4.00257	11.5124	0.00237966	0.0371676	126	303	156	134	158	377	383	424	396	296
	ENSMUSG00000027199.15	Gatm	2.45249	3.93432	34.0942	4.91157e-06	0.00205021	441	90	197	638	223	95	73	88	75	54
	ENSMUSG00000027254.14	Map1a	1.25331	4.05176	11.8857	0.00207984	0.0345962	300	255	41	209	366	128	101	168	121	111
	ENSMUSG00000027322.12	Siglec1	2.50106	5.94934	24.7951	4.28473e-05	0.00547932	2109	338	802	1201	1384	340	279	192	281	281
	ENSMUSG00000027323.11	Rad51	1.55818	1.79455	12.0263	0.00197783	0.0335273	81	23	81	84	88	31	38	34	19	41
	ENSMUSG00000027368.7	Dusp2	1.93311	3.25211	15.6629	0.000579373	0.0186879	185	66	103	106	101	39	52	29	33	40
	ENSMUSG00000027380.11	Acoxl	-1.64776	5.27797	27.3569	2.26542e-05	0.00398165	186	671	244	148	197	1190	1021	937	1016	1037
	ENSMUSG00000027408.8	Cpxm1	1.23982	4.26417	10.5491	0.00339529	0.0454985	225	94	38	151	153	83	46	75	72	80
	ENSMUSG00000027442.11	Cst8	-2.17955	1.98461	15.6312	0.000585278	0.0186985	3	63	27	10	7	96	150	138	156	52
	ENSMUSG00000027446.3	Cstdc2	-1.5686	3.29079	11.5709	0.00232979	0.0367073	23	152	62	36	35	122	328	248	293	120
	ENSMUSG00000027469.17	Tpx2	1.64544	2.93694	11.9355	0.00204307	0.0342354	203	40	178	179	219	55	80	74	46	100
	ENSMUSG00000027496.16	Aurka	2.24174	1.93319	37.0284	2.67148e-06	0.00148092	138	52	32	70	149	24	25	26	28	22
	ENSMUSG00000027510.18	Rbm38	1.27981	3.60846	10.4043	0.00358533	0.0464784	116	69	26	38	49	32	19	36	34	32
	ENSMUSG00000027513.12	Pck1	2.47193	3.58662	11.5887	0.00231481	0.0367049	849	806	83	255	369	196	27	7	79	150
	ENSMUSG00000027514.15	Zbp1	4.44376	6.95013	45.2148	5.66281e-07	0.000725929	1440	139	3061	993	993	116	88	92	66	73
	ENSMUSG00000027530.16	Fabp12	-2.05443	1.33429	13.3541	0.00124354	0.0265516	6	48	23	10	5	68	140	114	91	47
	ENSMUSG00000027540.14	Ptpn1	1.18069	6.75701	14.7455	0.000779984	0.021561	1134	646	298	797	821	368	405	438	435	444
	ENSMUSG00000027550.15	Lrrcc1	-1.23834	4.1909	14.2291	0.0009253	0.023075	133	471	151	206	81	254	755	785	756	403
	ENSMUSG00000027580.18	Helz2	1.87566	8.32073	21.1019	0.000114639	0.00832231	5743	2224	2049	2600	5025	1103	1126	1366	1482	1350
	ENSMUSG00000027670.5	Ocstamp	3.19507	0.726529	13.0271	0.00139159	0.0280138	30	3	20	12	5	1	7	1	1	0
	ENSMUSG00000027684.17	Mecom	-0.875295	5.80257	11.5099	0.00238183	0.0371676	443	1669	485	691	443	1014	2013	1988	1874	1236
	ENSMUSG00000027750.17	Postn	-1.17365	8.27199	15.0625	0.000703188	0.0207528	1591	6468	3233	3099	1378	3836	11779	10561	10821	6709
	ENSMUSG00000027820.13	Mme	-1.84931	6.76892	25.2693	3.79804e-05	0.00518122	344	2355	561	675	351	1709	4391	4297	4242	2891
	ENSMUSG00000027858.14	Tspan2	-1.43056	6.72348	12.0811	0.00193953	0.0331467	343	2427	393	774	272	1303	2923	3146	3009	2130
	ENSMUSG00000027950.8	Chrnb2	1.71263	3.09966	20.9206	0.00012058	0.0085515	255	81	106	156	250	69	80	68	64	67
	ENSMUSG00000027951.17	Adar	2.20276	7.44651	30.1667	1.16898e-05	0.00314813	3671	1111	1508	2622	4287	766	684	878	753	799
	ENSMUSG00000027995.11	Tlr2	1.37069	5.63946	12.8513	0.00147902	0.0288906	951	424	876	898	845	485	449	352	469	332
	ENSMUSG00000028003.7	Lrat	-2.20044	4.99394	11.5991	0.00230609	0.0366713	88	694	69	106	42	154	1354	1196	1507	730
	ENSMUSG00000028005.14	Gucy1b1	-1.12864	6.88097	14.2345	0.000923642	0.023075	651	2786	833	1000	694	1737	3582	3538	3822	2661
	ENSMUSG00000028033.17	Kcnq5	-1.03449	3.37981	13.7159	0.00109943	0.0252854	79	316	56	85	80	197	338	320	326	258
	ENSMUSG00000028036.7	Ptgfr	-1.65558	4.11773	17.5573	0.000321003	0.0135007	69	505	116	98	74	382	814	764	720	395
	ENSMUSG00000028037.14	Ifi44	3.36012	6.40985	22.34	8.16604e-05	0.00683666	883	267	4025	1108	767	97	223	339	235	152
	ENSMUSG00000028044.7	Cks1b	1.28624	2.48773	12.4005	0.00173194	0.0311283	125	34	102	83	100	61	51	50	53	35
	ENSMUSG00000028066.16	Pmf1	1.46921	2.94363	16.2211	0.000485299	0.0173335	138	53	35	66	114	41	28	35	51	38
	ENSMUSG00000028068.15	Iqgap3	3.54543	2.89666	29.2726	1.4372e-05	0.00324282	328	25	44	101	480	22	15	32	21	27
	ENSMUSG00000028071.13	Sh2d2a	2.14333	2.8984	20.2016	0.000147642	0.00937332	260	46	70	69	108	33	36	23	28	43
	ENSMUSG00000028088.15	Fmo5	-1.13943	4.4536	10.9499	0.00292446	0.0414162	118	425	86	141	108	346	434	476	435	490
	ENSMUSG00000028111.5	Ctsk	1.07286	4.36035	17.9123	0.00028833	0.0126027	395	206	347	337	355	178	243	221	302	135
	ENSMUSG00000028125.15	Abca4	1.37587	2.74453	12.8902	0.00145919	0.0286975	112	103	29	133	174	51	57	58	83	33
	ENSMUSG00000028128.14	F3	2.1776	6.38412	26.27	2.95637e-05	0.00440611	1272	639	1747	2137	1538	368	495	535	532	330
	ENSMUSG00000028161.18	Ppp3ca	-0.82495	6.84151	10.5034	0.00345409	0.0457769	682	2036	878	1184	563	1151	2934	3024	2599	1898
	ENSMUSG00000028229.12	Rmdn1	-1.17001	3.25832	13.1079	0.00135331	0.0274315	53	235	87	89	36	135	360	350	380	140
	ENSMUSG00000028268.15	Gbp3	1.99608	6.99782	13.2644	0.00128235	0.0268987	887	847	2779	1041	802	217	604	588	694	235
	ENSMUSG00000028289.13	Epha7	-1.0862	3.44799	16.464	0.000449672	0.0165743	98	278	140	115	109	314	429	458	388	335
	ENSMUSG00000028327.15	Stra6l	3.33572	2.03556	24.3822	4.76396e-05	0.00548764	144	13	52	145	101	11	11	12	20	8
	ENSMUSG00000028337.15	Coro2a	1.53722	4.92466	20.5024	0.000135592	0.0089485	462	192	222	390	308	120	154	143	174	131
	ENSMUSG00000028351.6	Brinp1	1.35371	1.92122	10.8841	0.00299661	0.0420716	65	51	31	88	111	28	35	52	42	26
	ENSMUSG00000028362.3	Tnfsf8	1.93446	2.13007	12.5021	0.00167108	0.030628	59	22	177	110	43	31	48	27	23	22
	ENSMUSG00000028364.16	Tnc	3.03724	6.18128	26.3891	2.87056e-05	0.00438256	3298	293	524	2402	3645	252	285	436	432	326
	ENSMUSG00000028399.19	Ptprd	-0.950499	6.57823	12.2973	0.00179622	0.032008	865	2676	906	1383	1131	1923	4086	4947	3962	1888
	ENSMUSG00000028413.14	B4galt1	1.5652	7.32173	22.2427	8.38374e-05	0.00689573	2522	1142	1257	4126	3235	937	904	1362	1029	1260
	ENSMUSG00000028459.12	Cd72	2.51646	4.76574	26.451	2.82699e-05	0.00438256	484	126	286	403	321	58	92	82	69	81
	ENSMUSG00000028475.10	Spaar	-1.07523	2.71702	16.0133	0.000518225	0.0180716	59	145	39	47	71	161	192	232	199	139
	ENSMUSG00000028480.15	Glipr2	1.41439	5.28148	17.4724	0.000329406	0.0137847	547	213	430	547	608	225	256	244	293	193
	ENSMUSG00000028488.16	Sh3gl2	-1.04035	1.31164	12.8957	0.0014564	0.0286975	9	18	11	16	5	22	27	33	31	36
	ENSMUSG00000028599.11	Tnfrsf1b	1.37203	6.4827	13.6209	0.0011354	0.025582	1478	389	634	1052	1142	484	506	566	465	431
	ENSMUSG00000028633.8	Ctps	1.44457	5.62023	16.6432	0.00042521	0.0159545	1010	504	733	1057	952	349	460	447	627	273
	ENSMUSG00000028645.12	Slc2a1	0.99402	4.51288	12.6772	0.00157157	0.0295835	242	123	104	165	183	87	93	115	100	135
	ENSMUSG00000028664.15	Ephb2	1.00905	2.0273	11.5804	0.00232176	0.0367073	61	59	25	41	54	30	24	38	32	27
	ENSMUSG00000028678.14	Kif2c	1.81228	1.2222	13.7106	0.00110139	0.0252957	87	19	25	60	88	29	19	21	15	21
	ENSMUSG00000028680.15	Plk3	1.12178	3.70201	13.4092	0.00122031	0.026325	155	114	41	70	95	55	65	54	65	39
	ENSMUSG00000028702.16	Rad54l	1.131	2.67895	12.7869	0.00151257	0.029151	172	88	76	130	181	90	76	70	69	80
	ENSMUSG00000028718.17	Stil	2.23869	1.64761	17.3196	0.000345126	0.0142286	95	15	89	144	138	20	26	32	19	41
	ENSMUSG00000028741.14	Mrto4	1.20586	3.65459	20.7487	0.000126518	0.00864676	203	129	76	112	121	63	80	76	97	48
	ENSMUSG00000028766.11	Alpl	2.63491	3.75439	31.3259	8.99023e-06	0.00272927	155	55	47	112	179	26	17	29	36	13
	ENSMUSG00000028780.14	Sema3c	-1.20691	7.90733	14.0791	0.000972852	0.0237134	844	5274	1306	1733	899	2949	6778	6228	6813	3936
	ENSMUSG00000028793.16	Rnf19b	1.68305	5.98518	18.8442	0.000218538	0.0106383	704	197	386	602	618	179	229	246	164	232
	ENSMUSG00000028796.18	Phc2	1.25389	7.0459	12.7785	0.00151701	0.029151	1162	607	344	765	1066	388	411	503	442	426
	ENSMUSG00000028840.11	Zfp593	1.11026	2.96406	11.9333	0.00204465	0.0342354	55	50	31	41	49	21	31	28	38	19
	ENSMUSG00000028841.15	Cnksr1	1.29486	4.06841	14.7181	0.000787024	0.021561	189	113	58	114	156	67	63	84	64	56
	ENSMUSG00000028848.14	Gpn2	1.01012	3.04594	14.0606	0.000978923	0.0237574	58	71	28	41	60	29	25	47	44	20
	ENSMUSG00000028864.8	Hgf	-1.10362	5.04372	12.9429	0.00143275	0.028501	263	740	446	655	227	615	1788	1634	1459	870
	ENSMUSG00000028873.17	Cdca8	2.10669	1.62132	21.1445	0.00011329	0.0082603	80	23	25	62	105	31	15	16	8	19
	ENSMUSG00000028874.15	Fgr	1.19349	5.27018	10.129	0.00397946	0.0495119	465	203	307	302	281	154	224	171	178	179
	ENSMUSG00000028883.20	Sema3a	-1.8328	5.91315	27.953	1.96261e-05	0.00380488	234	1517	317	537	192	1227	2620	3138	2496	1771
	ENSMUSG00000028885.9	Smpdl3b	1.04681	2.65104	10.2643	0.00378015	0.0481076	78	54	101	46	57	45	45	46	55	30
	ENSMUSG00000028889.18	Yrdc	1.0782	3.80542	19.1937	0.0001973	0.0103079	150	129	67	130	146	73	77	70	92	67
	ENSMUSG00000028893.9	Sesn2	2.30014	4.97861	21.053	0.000116208	0.00836346	644	156	67	247	601	81	98	92	120	83
	ENSMUSG00000028896.14	Rcc1	0.917224	2.86138	10.523	0.00342879	0.0456543	101	89	36	61	63	45	26	54	65	43
	ENSMUSG00000028923.15	Necap2	1.06559	5.97297	12.6919	0.00156354	0.0295467	579	509	182	371	430	208	225	274	331	221
	ENSMUSG00000028948.17	Nol9	1.08856	4.6042	13.0251	0.00139255	0.0280138	413	194	124	312	393	168	151	192	158	207
	ENSMUSG00000028965.14	Tnfrsf9	2.38278	1.60157	14.7329	0.000783197	0.021561	50	7	47	36	32	11	11	11	5	7
	ENSMUSG00000028970.10	Abcb1b	1.32097	2.81561	13.3308	0.00125347	0.0266274	109	148	196	149	114	68	87	55	86	77
	ENSMUSG00000029009.18	Mthfr	1.16438	6.18367	16.0913	0.000505583	0.0178472	775	694	496	438	480	293	296	344	442	282
	ENSMUSG00000029036.19	Atad3a	1.31254	4.39815	15.4802	0.000614324	0.0191893	326	186	83	248	353	147	134	120	124	103
	ENSMUSG00000029038.10	Ssu72	0.636248	5.09379	11.0021	0.00286856	0.0408672	353	547	221	354	268	219	306	262	346	251
	ENSMUSG00000029075.7	Tnfrsf4	1.23693	1.0214	11.4071	0.00247261	0.0378629	39	26	17	24	29	21	16	11	19	7
	ENSMUSG00000029147.12	Ppm1g	0.924069	5.82155	11.6423	0.00227031	0.0364495	556	367	146	411	555	271	256	297	313	254
	ENSMUSG00000029153.12	Ociad2	-1.19824	2.58965	11.9311	0.00204629	0.0342354	35	96	21	26	16	101	76	115	97	110
	ENSMUSG00000029174.19	Tbc1d1	1.04702	5.58378	14.2514	0.000918446	0.023075	922	801	484	923	840	413	480	527	609	458
	ENSMUSG00000029238.12	Clock	-1.01824	6.7112	18.4658	0.000244375	0.0113153	862	2757	1209	1576	890	1983	4772	4724	4719	2254
	ENSMUSG00000029322.13	Plac8	3.22702	8.05627	14.8514	0.000753366	0.0213168	1632	396	14643	1512	1195	626	839	893	505	345
	ENSMUSG00000029335.6	Bmp3	-1.32893	5.28962	14.7295	0.000784081	0.021561	196	826	171	285	196	540	794	1484	895	1069
	ENSMUSG00000029363.15	Rfc5	1.52549	3.74528	22.963	6.90983e-05	0.00653031	330	148	151	272	374	109	108	103	100	157
	ENSMUSG00000029378.6	Areg	2.10076	2.67753	19.4282	0.000184309	0.0100569	99	44	87	200	118	36	29	36	36	33
	ENSMUSG00000029414.12	Kntc1	1.57373	1.76865	11.2868	0.00258361	0.0385239	113	27	105	86	133	41	43	46	32	51
	ENSMUSG00000029416.18	Slc15a4	1.07658	5.06392	11.0858	0.00278137	0.0400694	515	313	137	390	392	214	196	246	217	192
	ENSMUSG00000029417.10	Cxcl9	5.95235	5.92566	29.9439	1.2303e-05	0.00319337	243	43	2316	386	98	28	8	12	10	14
	ENSMUSG00000029430.14	Ran	1.03187	6.29481	24.6021	4.50193e-05	0.00547932	984	1104	504	918	781	392	522	544	851	395
	ENSMUSG00000029475.18	Kdm2b	1.73402	5.11482	14.363	0.000884973	0.0225961	727	231	192	491	1047	219	202	231	179	252
	ENSMUSG00000029507.17	Pus1	1.59796	3.57827	29.672	1.30992e-05	0.00319337	183	118	60	120	145	51	48	62	68	41
	ENSMUSG00000029516.20	Cit	1.7306	3.21211	18.75	0.00022468	0.0107515	281	120	38	130	368	80	60	106	75	60
	ENSMUSG00000029538.15	Srsf9	0.912144	4.61624	13.1772	0.00132134	0.0272376	229	144	147	301	214	124	126	174	144	152
	ENSMUSG00000029561.18	Oasl2	3.06713	7.82945	38.2588	2.08806e-06	0.00137574	2656	696	2105	1993	2658	249	392	397	434	243
	ENSMUSG00000029571.15	Tmem106b	-0.92089	6.61129	10.1943	0.00388195	0.0489185	608	2720	767	1344	500	1308	2947	3190	3199	2461
	ENSMUSG00000029581.15	Fscn1	1.76674	4.85563	18.1332	0.000269832	0.0121439	224	97	38	118	148	54	38	55	30	55
	ENSMUSG00000029594.13	Rbm19	1.36533	4.21265	14.6858	0.000795423	0.0216306	340	212	62	202	270	79	100	125	151	95
	ENSMUSG00000029605.17	Oas1b	2.58282	4.44767	29.6909	1.30421e-05	0.00319337	270	78	278	169	290	43	52	53	63	44
	ENSMUSG00000029610.14	Aimp2	1.47752	3.05727	20.7711	0.000125729	0.00864676	126	94	28	66	119	38	41	47	59	20
	ENSMUSG00000029669.15	Tspan12	-1.56406	5.69153	18.9916	0.00020929	0.0105363	184	1328	273	281	145	590	1965	1769	2117	942
	ENSMUSG00000029699.14	Ssc4d	1.71051	0.859899	13.3573	0.00124215	0.0265516	30	13	38	27	34	18	10	6	14	10
	ENSMUSG00000029730.17	Mcm7	1.03059	4.64904	14.6665	0.000800503	0.0216765	579	345	190	269	539	231	246	253	315	200
	ENSMUSG00000029771.13	Irf5	1.34201	5.57603	13.6466	0.00112554	0.025582	698	298	403	360	327	213	231	211	226	203
	ENSMUSG00000029798.12	Herc6	1.90991	6.64132	12.0166	0.00198471	0.0335751	917	655	2906	1337	800	226	684	645	689	336
	ENSMUSG00000029816.11	Gpnmb	2.18442	4.89765	37.5776	2.39177e-06	0.00142626	659	284	159	906	448	133	173	142	191	79
	ENSMUSG00000029925.14	Tbxas1	0.992243	3.84878	12.7091	0.00155416	0.0295467	377	206	205	369	424	207	267	199	222	169
	ENSMUSG00000030103.12	Bhlhe40	1.19596	5.95269	15.201	0.000672265	0.020234	1028	657	316	768	800	384	442	479	369	340
	ENSMUSG00000030107.11	Usp18	3.30413	7.18299	34.6991	4.32101e-06	0.00191544	1683	426	5271	1474	1896	332	345	334	364	227
	ENSMUSG00000030114.9	Klrg1	2.04448	0.893163	19.2475	0.00019423	0.0102928	23	18	51	17	21	10	10	6	12	5
	ENSMUSG00000030218.3	Mgp	1.24303	9.86075	13.6221	0.00113495	0.025582	13741	7282	19147	17608	17536	9499	9179	11566	10681	4090
	ENSMUSG00000030222.14	Rerg	-1.06658	3.6425	13.636	0.00112959	0.025582	60	163	62	92	68	151	248	276	224	231
	ENSMUSG00000030228.20	Pik3c2g	-1.55886	1.4121	18.8087	0.000220831	0.0106774	19	81	20	16	23	86	161	85	119	92
	ENSMUSG00000030325.17	Klrb1c	1.57341	2.95895	17.075	0.000372012	0.014806	95	102	289	148	66	54	84	57	61	63
	ENSMUSG00000030342.9	Cd9	-1.00291	7.30502	12.567	0.00163341	0.0302697	886	2763	648	812	802	2242	3754	2968	4015	1203
	ENSMUSG00000030539.14	Sema4b	1.09996	4.09253	10.8288	0.00305872	0.0425596	317	228	54	166	174	110	92	119	106	113
	ENSMUSG00000030595.16	Nfkbib	1.16922	4.31037	11.8746	0.00208816	0.0346896	101	102	25	56	76	34	39	47	53	29
	ENSMUSG00000030609.19	Aen	1.40064	5.21612	20.2069	0.000147418	0.00937332	689	382	287	581	930	276	294	336	362	210
	ENSMUSG00000030613.14	Ccdc90b	-1.0366	3.23878	11.682	0.00223801	0.0360347	45	147	82	52	28	109	238	233	245	86
	ENSMUSG00000030616.17	Sytl2	-1.3081	4.54501	18.276	0.000258566	0.0118607	151	673	174	206	149	527	1038	1028	885	461
	ENSMUSG00000030653.18	Gm45837	4.35041	4.08048	26.1646	3.03469e-05	0.00440611	123	177	104	132	213	0	49	0	0	0
	ENSMUSG00000030677.9	Kif22	1.51521	2.44471	11.4925	0.00239699	0.0372566	237	55	36	99	202	76	34	60	46	70
	ENSMUSG00000030745.10	Il21r	1.89936	3.43939	12.8698	0.00146957	0.0288676	292	60	45	119	76	44	29	46	31	51
	ENSMUSG00000030748.10	Il4ra	1.67358	7.76106	15.7334	0.000566455	0.0186058	3101	1428	598	1797	2540	631	765	926	1030	611
	ENSMUSG00000030768.13	Disp1	0.874404	3.30837	10.6045	0.00332561	0.0448165	193	134	51	133	134	90	93	85	97	81
	ENSMUSG00000030867.8	Plk1	2.79466	2.34214	19.9542	0.000158425	0.00962571	171	14	28	80	226	23	13	22	15	28
	ENSMUSG00000030895.10	Hpx	2.64353	2.32653	15.8232	0.000550465	0.018456	68	11	63	65	89	20	12	17	11	6
	ENSMUSG00000030921.18	Trim30a	1.88166	7.33	12.859	0.0014751	0.0288906	1877	1070	6522	2530	1528	631	1437	1282	1274	763
	ENSMUSG00000030954.12	Gp2	1.96926	1.23807	22.4188	7.99427e-05	0.0068	79	25	59	67	55	21	11	23	25	18
	ENSMUSG00000031016.10	Wee1	1.15569	3.45339	13.7028	0.00110432	0.025328	154	153	121	195	171	77	86	78	95	117
	ENSMUSG00000031029.7	Eif3f	1.45368	6.61888	12.5465	0.00164523	0.0303485	1325	489	489	1754	1531	523	401	517	326	830
	ENSMUSG00000031077.8	Fadd	0.898591	3.52768	12.5888	0.00162099	0.0301735	133	112	58	111	112	72	54	85	85	65
	ENSMUSG00000031079.13	Zfp300	-1.69937	1.35026	12.2301	0.00183952	0.0322914	13	63	15	16	7	46	117	116	95	57
	ENSMUSG00000031165.7	Was	1.35872	3.26033	15.4121	0.000627953	0.0194482	176	78	49	123	74	47	47	45	45	61
	ENSMUSG00000031262.13	Cenpi	1.22327	1.07319	11.4115	0.00246867	0.0378506	42	29	75	44	61	31	24	33	39	22
	ENSMUSG00000031274.17	Col4a5	-1.15876	6.33347	11.3285	0.00254451	0.038348	559	1588	309	585	308	1300	1380	2196	1739	1813
	ENSMUSG00000031283.17	Chrdl1	-1.41695	3.87206	13.3914	0.00122777	0.0264176	47	330	82	65	36	159	377	491	372	285
	ENSMUSG00000031290.15	Lrch2	-1.2198	1.43147	12.0909	0.0019328	0.0330994	13	37	35	39	9	45	91	104	74	79
	ENSMUSG00000031292.15	Cdkl5	-1.4602	5.794	14.1011	0.000965739	0.0237007	251	1748	491	479	205	1187	2579	2519	2340	1354
	ENSMUSG00000031494.8	Cd209a	-2.38099	2.42747	10.2783	0.00376016	0.0479262	2	103	15	2	4	120	151	107	180	114
	ENSMUSG00000031504.7	Rab20	1.02105	4.02043	11.4055	0.002474	0.0378629	223	124	233	197	181	116	157	125	182	73
	ENSMUSG00000031506.12	Ptpn7	1.22634	3.28636	11.0229	0.00284663	0.0406588	331	104	68	160	140	92	58	75	71	131
	ENSMUSG00000031548.8	Sfrp1	1.65457	4.87603	11.8957	0.00207242	0.034558	460	180	253	519	362	137	96	189	133	182
	ENSMUSG00000031584.17	Gsr	0.7856	5.50218	12.4783	0.00168511	0.0307414	562	422	436	695	454	301	398	424	411	410
	ENSMUSG00000031756.6	Cenpn	1.37899	0.761096	11.2897	0.00258081	0.0385239	39	14	23	45	52	16	17	16	12	26
	ENSMUSG00000031762.8	Mt2	2.38521	5.40286	15.7257	0.00056785	0.0186058	211	72	209	216	327	63	49	97	56	19
	ENSMUSG00000031765.9	Mt1	2.01576	6.12506	15.3353	0.000643694	0.0197266	1425	399	1935	1252	2484	773	544	488	524	296
	ENSMUSG00000031787.9	Katnb1	1.28736	4.106	12.2766	0.00180946	0.0320411	234	215	37	123	171	59	65	110	101	68
	ENSMUSG00000031803.9	B3gnt3	1.19704	4.95948	14.6881	0.000794821	0.0216306	265	214	60	209	240	102	91	111	130	111
	ENSMUSG00000031851.15	Ntpcr	0.979114	2.95366	13.2745	0.00127791	0.0268731	130	84	53	145	101	74	63	68	70	59
	ENSMUSG00000031886.15	Ces2e	-1.85551	1.35489	11.8125	0.00213527	0.0350375	3	30	7	4	1	43	35	47	42	18
	ENSMUSG00000031891.7	Hsd11b2	2.84743	1.91587	19.3092	0.000190782	0.0101773	55	6	24	63	81	6	6	9	14	9
	ENSMUSG00000031934.15	Panx1	0.960313	3.11447	10.2164	0.00384947	0.048656	208	106	56	144	168	90	71	98	82	107
	ENSMUSG00000031960.15	Aars	1.02727	6.61956	14.1802	0.00094053	0.0233344	1458	941	588	1056	1473	624	719	757	848	626
	ENSMUSG00000031997.10	Trpc6	-1.06618	4.94397	15.6872	0.00057488	0.0186879	249	996	296	409	223	734	1399	1062	1373	791
	ENSMUSG00000032006.16	Pdgfd	-1.38196	4.40645	15.564	0.000598023	0.0188045	68	474	128	116	63	188	698	744	641	310
	ENSMUSG00000032014.7	Oaf	1.26591	3.0742	12.0263	0.00197786	0.0335273	115	77	57	102	117	62	53	44	32	56
	ENSMUSG00000032046.16	Abhd12	1.11016	5.73339	11.3692	0.00250697	0.0381006	809	605	250	737	640	378	350	346	428	297
	ENSMUSG00000032076.21	Cadm1	-1.18947	6.99921	13.4985	0.00118366	0.0258348	581	2590	536	857	534	1751	2601	3206	2835	2697
	ENSMUSG00000032089.17	Il10ra	1.47668	5.89198	14.408	0.000871863	0.0224512	1219	442	782	861	718	369	449	313	387	398
	ENSMUSG00000032122.16	Slc37a2	1.67066	3.69487	17.7887	0.000299278	0.012879	557	198	138	493	303	170	95	134	106	162
	ENSMUSG00000032187.17	Smarca4	1.16227	6.58193	13.1697	0.00132476	0.0272743	1685	1110	293	956	1324	561	515	649	674	641
	ENSMUSG00000032218.8	Ccnb2	1.71702	1.95513	16.6886	0.000419248	0.0158734	104	31	44	62	121	24	33	39	16	36
	ENSMUSG00000032271.14	Nnmt	1.34704	3.12907	21.0693	0.000115684	0.00836178	134	122	233	106	149	104	67	68	94	60
	ENSMUSG00000032300.8	1700017B05Rik	1.50898	4.96217	14.5289	0.000837666	0.0222319	583	204	80	298	397	122	141	170	128	154
	ENSMUSG00000032322.15	Pstpip1	1.70449	3.93272	17.4194	0.00033476	0.0139389	239	105	103	136	119	65	59	54	45	54
	ENSMUSG00000032334.11	Loxl1	1.37079	6.77177	13.0762	0.00136815	0.0276897	1074	503	221	890	1071	333	293	503	420	371
	ENSMUSG00000032357.13	Tinag	-1.09615	3.33186	10.4111	0.00357621	0.0464324	55	167	166	69	49	209	335	314	375	174
	ENSMUSG00000032359.15	Ctsh	1.38146	7.91859	23.7367	5.63376e-05	0.00587918	4923	2585	3999	6508	5679	2343	2995	2374	2828	1830
	ENSMUSG00000032374.15	Plod2	-1.08763	5.35365	11.9074	0.00206371	0.0344923	172	969	233	382	191	505	1106	1304	1293	646
	ENSMUSG00000032446.15	Eomes	2.20254	1.4214	21.9256	9.13786e-05	0.00723104	27	21	55	34	24	5	9	13	13	8
	ENSMUSG00000032484.9	Ngp	-1.57644	1.58252	10.3546	0.00365324	0.0469329	52	50	26	28	14	190	240	69	38	73
	ENSMUSG00000032496.8	Ltf	1.41597	6.04822	27.1513	2.38133e-05	0.00414177	1301	1784	1067	789	1372	753	584	442	540	600
	ENSMUSG00000032501.10	Trib1	1.11746	5.68192	13.5825	0.0011503	0.0256446	697	287	270	655	633	289	318	340	271	324
	ENSMUSG00000032508.9	Myd88	1.01717	5.9925	11.5507	0.00234689	0.0367944	637	433	362	340	443	227	332	335	371	197
	ENSMUSG00000032515.9	Csrnp1	2.45466	7.07478	15.8236	0.000550396	0.018456	1411	306	357	450	1156	150	202	123	340	126
	ENSMUSG00000032577.17	Mapkapk3	1.23466	5.36179	15.5277	0.000605025	0.0189533	727	362	222	489	683	275	238	292	248	313
[truncated: 745 more rows]

## Sheet: S1 File, sheet E
Suhrbier - 4dpi - orthoDEGs	HUGO ID	logFC	FDR
[truncated: 1,002 more rows]

[truncated: 19 more sheets: S1 File, sheet F, S1 File, sheet G, S1 File, sheet H, S1 File, sheet I, S1 File, sheet J, S1 File, sheet K, S1 File, sheet L, S1 File, sheet M, S1 File, sheet N, S1 File, sheet O, S1 File, sheet P, S1 File, sheet Q, S1 File, sheet R, S1 File, sheet S, S1 File, sheet T, S1 File, sheet U, S1 File, sheet V, S1 File, sheet W, S1 File, sheet X]
