# Supplementary material for: Mouse models of COVID-19 recapitulate inflammatory pathways rather than gene expression
Source: PLoS Pathog. 2022 Sep 26;18(9):e1010867. doi: 10.1371/journal.ppat.1010867 (PMC9536645; doi:10.1371/journal.ppat.1010867)
Supplement: S2 File — (XLSX) [file ppat.1010867.s012.xlsx]

## Sheet: S2 File, sheet A
Mouse human union DEGs	HUGO ID	Suhrbier 2dpi	Suhrbier 4dpi	Winkler 2dpi	Winkler 4dpi	Winkler 7dpi	Wu	Alfi	Blanco-Melo	Ackermann	Mean mouse logFC	Mean human logFC
	A2M	0	0	0	0	0	-0.109388	-0.130317	-2.3733	0	0	-0.653252
	AA467197	6.46508	4.12404	6.91038	6.54996	9.13254	0	0	0	0	6.6364	0
single-copy orthologs that were significantly differentially expressed in at least one mouse OR at least one human were compared between species according to mean within-species log2 fold-change	AAGAB	0.115711	0.34853	-0.937108	-0.710494	-0.462724	1.05062	0.125499	-0.354466	0	-0.329217	0.205412
	AAR2	0.483758	0.682961	2.23154	1.9282	1.94752	-0.313417	0.0332057	-1.61491	0	1.45479	-0.47378
	AARS	0.844444	1.02727	2.13516	2.55357	2.34869	0	0	-1.13732	0	1.78183	-0.284331
	AARS1	0	0	0	0	0	1.06805	0.061466	0	0	0	0.28238
	AASS	-1.1153	-1.50963	0	0	0	-0.798496	-0.267423	-0.957056	0	-0.524987	-0.505744
	AATK	-0.0716153	0.412995	1.45122	1.60018	2.21298	-2.23604	-0.0370289	-1.18183	0	1.12115	-0.863724
	AB124611	1.70423	1.69854	-1.89369	-0.530648	0.636886	0	0	0	0	0.323064	0
	ABAT	-1.05007	-0.340097	-1.62494	-2.405	-1.21757	-0.169024	-0.146235	-2.02744	0	-1.32753	-0.585675
	ABCA1	-0.296155	-0.37038	0.284405	-0.226538	1.21723	0.560459	-0.194182	0.823117	0	0.121713	0.297349
	ABCA2	-0.622359	0.181738	0.620812	0.262914	1.40676	-1.40035	-0.17063	-0.804674	0	0.369973	-0.593914
	ABCA3	-0.503524	-0.388523	1.15539	0.80807	1.30499	-1.51006	-0.378403	-0.170539	0	0.47528	-0.514751
	ABCA4	0.393514	1.37587	0.46911	0.686344	0.212535	0	-0.356399	-0.891148	0	0.627474	-0.311887
	ABCA5	-1.04072	-1.45706	2.79392	2.30884	2.26616	-0.326517	-0.0924902	-1.18849	0	0.974229	-0.401874
	ABCA7	0.161072	0.554556	3.91117	3.16686	4.44774	0	-0.192341	0.679532	0	2.44828	0.121798
	ABCA8	0	0	0	0	0	-1.18293	-0.00249644	-1.25251	0	0	-0.609485
	ABCA8B	-1.02898	-0.991345	1.61931	-0.542954	0.243416	0	0	0	0	-0.14011	0
	ABCA9	-1.07197	-0.526158	-0.5396	-1.39536	-0.181937	-1.02759	0.206674	-0.54805	0	-0.743004	-0.342242
	ABCB10	-0.327083	0.0619731	6.16453	6.46441	6.37631	-0.00918318	0.000448573	-2.40492	0	3.74803	-0.603415
	ABCB9	-0.255298	0.62506	6.21687	4.79896	6.36529	0	-0.145961	-0.337355	0	3.55018	-0.120829
	ABCC2	0	0	0	0	0	0	-0.298048	2.58393	0	0	0.57147
	ABCC3	-0.43295	0.638201	1.38386	0.741694	2.3925	1.29779	-0.13317	2.2789	0	0.944661	0.860881
	ABCC4	-0.125354	0.314142	2.58591	2.01441	3.59105	0.40728	-0.206968	-0.198421	0	1.67603	0.000472721
	ABCC8	0.376455	1.27804	0	0	0	0.598224	1.7739	-1.09324	0	0.330898	0.31972
	ABCC9	-1.44309	-0.120746	-1.76437	-2.92289	-3.47535	-0.0157707	-0.208299	-1.23076	0	-1.94529	-0.363706
	ABCD4	-0.495064	0.290308	6.38752	6.16848	6.71503	-0.478302	-0.0149813	-2.12914	0	3.81325	-0.655607
	ABCE1	0.0922539	-0.173971	-0.804972	-0.24137	-0.522081	0.933082	0.0721703	-0.155734	0	-0.330028	0.21238
	ABCF1	0.15085	0.541176	0.578863	0.322295	0.497755	1.20321	0.172376	-2.08662	0	0.418188	-0.177758
	ABCF3	-0.0441861	-0.00321618	1.87628	1.61532	2.11035	-0.177322	0.0737504	-0.685015	0	1.11091	-0.197147
	ABCG2	-0.624969	-0.309248	0.493464	1.60699	0.375445	-2.81107	-0.176169	-2.3511	0	0.308337	-1.33458
	ABHD10	-0.022379	-0.283811	1.44468	1.46673	1.66317	1.82867	-0.00857526	-0.813475	0	0.853678	0.251654
	ABHD12	0.599309	1.11016	-0.00979897	-0.0723305	0.9192	-0.133881	0.0835471	-0.884231	0	0.509307	-0.233641
	ABHD14B	-0.724506	-0.0223664	-1.85391	-2.69385	-1.77067	-0.564502	-0.0801141	-1.33646	0	-1.41306	-0.49527
	ABHD3	-0.683172	-0.526485	0	0	0	1.11024	0.188706	-2.57566	0	-0.241931	-0.319179
	ABHD4	-0.316675	0.066858	-1.18279	-1.61352	-1.26178	0.442193	-0.204987	-0.170166	0	-0.86158	0.01676
	ABI1	0.283887	-0.0693068	-0.0805002	-0.213858	-0.204724	0.510518	0.172322	1.01355	0	-0.0569003	0.424098
	ABI2	-0.689355	-0.596524	0.059456	-0.350113	-0.0121296	-0.726028	-0.0301303	-0.533178	0	-0.317733	-0.322334
	ABI3BP	-1.17144	-1.31634	0.508891	-0.164845	-1.25402	-0.768108	-0.129661	0.488377	0	-0.67955	-0.102348
	ABITRAM	-0.353293	0.379468	-2.19874	-1.44587	-1.90742	0.334064	-0.0229206	0	0	-1.10517	0.0777859
	ABLIM1	-0.62459	-0.130143	-0.142707	-0.110876	-0.399711	-0.232296	-0.0436422	-2.87178	0	-0.281605	-0.786931
	ABLIM3	-1.08473	-0.01977	-1.94788	-1.75727	-3.66473	-0.854943	-0.0905801	-3.08725	0	-1.69488	-1.00819
	ABR	0.216052	0.80873	0.225706	0.306544	0.680123	-0.335909	0.0116916	-2.21548	0	0.447431	-0.634923
	ABRACL	1.68524	-0.149113	0.410066	0.268871	0.216719	2.12156	0.0420371	1.32013	0	0.486357	0.870932
	ABRAXAS1	-0.226122	-0.219226	0	0	0	1.28729	-0.0454403	0	0	-0.0890696	0.310461
	ABT1	-0.0187851	0.0764091	2.14692	0.845836	2.44823	0	0.114439	-2.10577	0	1.09972	-0.497833
	ABTB1	0.0115229	-0.0186444	0.402482	-1.66088	-0.180876	-0.445251	-0.124522	-3.42487	0	-0.28928	-0.998662
	ABTB2	2.19173	1.75654	1.741	2.04402	1.41331	0	0.706451	-1.21482	0	1.82932	-0.127092
	ACAA2	-0.53878	-0.116344	-0.80316	-1.5018	-0.848066	-0.211075	-0.0567099	-1.9143	0	-0.761629	-0.545521
	ACACB	-0.648301	1.13623	1.73453	0.740427	0.978549	-1.61947	-0.123928	-1.76183	0	0.788286	-0.876306
	ACAD8	-0.357241	-0.430086	-0.189734	-1.08057	-0.171313	0.488642	-0.0168094	-3.23261	0	-0.445788	-0.690196
	ACADL	0.534044	0.625841	0.710532	0.48106	1.12934	-2.99824	-0.0805432	-1.43083	0	0.696164	-1.1274
	ACADM	-0.902169	-0.536559	-0.3185	-0.443052	-0.399688	-0.0134896	-0.0454533	-0.391458	0	-0.519994	-0.1126
	ACADS	0.694508	1.00991	5.99176	5.46481	6.58248	0	-0.0153243	-1.1868	0	3.94869	-0.30053
	ACADVL	-0.182684	0.552197	-0.346087	-0.517604	0.335775	0.894644	0.0283494	-2.0503	0	-0.0316805	-0.281826
	ACAP2	-0.119524	-0.149342	-0.433406	-0.871519	-0.803336	0.792467	-0.0290753	0.767354	0	-0.475425	0.382687
	ACBD5	-0.667105	-0.833413	-1.32411	-1.07721	-1.89662	0.149265	-0.110287	0.56771	0	-1.15969	0.151672
	ACCS	-0.843293	0.336505	1.69446	1.76599	2.88775	-0.761909	-0.111283	-1.53926	0	1.16828	-0.603114
	ACE	-0.125801	0.724507	0.943579	0.742255	0.975849	-1.56134	0.257721	-1.16539	0	0.652078	-0.617252
	ACHE	0.502965	0.876718	0	0	0	0	0.952632	-1.24432	0	0.275937	-0.0729218
	ACKR1	2.55387	3.19173	0	0	0	1.51863	-0.106635	0	0	1.14912	0.353
	ACKR3	0.666378	0.236092	0.931827	1.11651	2.57273	0.297766	0.13178	0	0	1.10471	0.107386
	ACKR4	-1.66684	-1.0644	0	0	0	-0.404772	0.176534	0	0	-0.546249	-0.0570594
	ACLY	-0.311692	-0.257553	-0.252533	-0.50737	-0.401907	0.758281	-0.07057	0.224165	0	-0.346211	0.227969
	ACO2	-0.0192925	1.00649	0.64613	0.00156411	1.17657	-0.134779	0.0159158	-2.65196	0	0.562291	-0.692705
	ACOD1	7.34616	4.40405	7.87346	8.00454	9.08308	0	-0.104622	0	0	7.34226	-0.0261554
	ACOT6	-0.946696	-0.880902	0	0	0	0	-0.972799	4.2707	0	-0.36552	0.824475
	ACOXL	-0.595092	-1.64776	0	0	0	-1.98821	-0.342319	-1.71345	0	-0.448571	-1.01099
	ACP1	-0.0617021	-0.0616291	-0.640044	-0.642112	-0.537087	0.737627	-0.0360156	-0.0917578	0	-0.388515	0.152463
	ACP2	0.382641	0.705221	2.16619	2.57088	3.447	0.942789	0.244532	-3.54277	0	1.85439	-0.588862
	ACP5	1.24969	1.38488	2.0228	2.00684	2.25736	-0.227963	-0.105784	-1.31735	0	1.78432	-0.412773
	ACSF2	-0.429588	0.517687	0.0436229	-0.332343	-0.512288	0	-0.162196	-2.69787	0	-0.142582	-0.715016
	ACSL1	-0.479736	0.26066	1.36241	0.515548	1.51266	1.90945	0.0973478	2.66832	0	0.634309	1.16878
	ACSL4	0.306596	-0.357918	0.737907	0.689892	0.774814	0.969938	-0.0339052	0.471121	0	0.430258	0.351788
	ACSM1	0.689833	-0.288851	7.30909	6.68469	5.99561	0	0.444848	0.84401	0	4.07808	0.322214
	ACSS1	-0.870471	-0.268112	0.230219	-0.907128	-0.356799	-0.98618	0.00552112	-3.236	0	-0.434458	-1.05416
	ACTA1	6.72961	1.40764	0	0	0	0	0.706688	-0.755239	0	1.62745	-0.0121377
	ACTB	0.567994	0.783469	0.47043	0.212486	1.11369	0.84183	0.160671	2.74676	0	0.629613	0.937314
	ACTG1	0.464247	1.04699	0.329966	0.37838	0.510272	1.14846	0.101246	-0.107467	0	0.545971	0.28556
	ACTL6A	0.26484	0.0421837	4.09857	3.88706	3.89694	0.923194	0.106178	-3.36737	0	2.43792	-0.584499
	ACTN1	0.551405	1.77599	1.24767	1.05096	2.22941	1.55495	-0.0391757	1.09569	0	1.37109	0.652865
	ACTN2	0.311786	1.50027	4.35171	2.89768	3.80557	-3.20011	0.0875089	-0.263862	0	2.5734	-0.844115
	ACTR10	0.414368	0.152431	0.399525	-0.276235	-0.304327	0.775162	0.0486189	-0.198838	0	0.0771525	0.156236
	ACTR1B	-0.020342	0.501581	-0.106981	0.0987732	0.109335	0.192355	-0.155602	-4.40895	0	0.116473	-1.09305
	ACTR2	0.367922	0.180607	0.409046	0.725083	0.755819	0.733682	-0.0041466	0.0660275	0	0.487696	0.198891
	ACTR3	0.774452	0.951326	0.529243	0.351051	0.281864	0.660253	0.0400672	1.35262	0	0.577587	0.513234
	ACTR5	0.397894	0.846816	0	0	0	0	0.178619	-2.82204	0	0.248942	-0.660855
	ACVR1	-0.241094	0.247762	0.23471	-0.456893	0.328761	1.38355	0.0558509	-3.18366	0	0.0226493	-0.436065
	ACVR1B	0.0413637	0.550146	0.781387	1.08277	1.46177	1.09862	0.00435824	-1.91184	0	0.783486	-0.202214
	ADA	2.51442	-0.166578	0.64012	0.245071	0.932031	1.07075	0.280807	1.10834	0	0.833012	0.614976
	ADAM10	-0.289189	-0.0764568	0.22644	0.361274	1.30087	0.681254	-0.06765	0.378293	0	0.304588	0.247974
	ADAM12	-0.646731	1.09114	-0.441801	-0.506031	0.625684	2.97386	0.07846	1.71948	0	0.0244526	1.19295
	ADAM15	1.10522	0.574144	1.03992	1.01616	1.76616	0.525077	-0.0398141	-3.93106	0	1.10032	-0.861449
	ADAM17	0.0986917	-0.181132	1.76062	1.62609	2.39369	0.438887	0.059171	-0.356366	0	1.13959	0.035423
	ADAM22	-1.11758	-1.35102	2.56012	1.50945	1.82205	-0.509709	-0.0266234	-1.16402	0	0.684604	-0.425089
	ADAM33	-1.40916	-0.0650701	0	0	0	-0.225133	0.0835459	0.0730982	0	-0.294845	-0.0171222
	ADAM8	0.354934	1.28822	7.95671	8.08955	9.34978	0	0.00242667	1.1053	0	5.40784	0.276931
	ADAMTS10	-1.12927	-0.0541225	1.03795	0.773916	1.26857	0	-0.0999643	-1.23149	0	0.379408	-0.332863
	ADAMTS14	0.651153	1.68927	6.35496	6.51916	7.10061	0	-0.0736127	-2.20387	0	4.46303	-0.569371
	ADAMTS15	0.283582	0.53638	2.09276	2.08442	2.33661	0	-0.204858	-0.0559495	0	1.46675	-0.0652018
	ADAMTS17	-1.65341	-0.943222	-0.952552	-1.46222	-1.68053	-2.93657	0.0740354	-1.08568	0	-1.33839	-0.987052
	ADAMTS2	0.106115	0.863815	0.235343	0.182939	1.41655	1.72124	-0.0394212	-3.92048	0	0.560951	-0.559664
	ADAMTS4	2.81261	3.01319	4.26465	4.6711	4.67469	1.47304	0.239146	0.374463	0	3.88725	0.521663
	ADAMTS5	-0.301693	-0.773011	-1.50354	-1.28613	-1.79277	1.43954	0.071396	-1.17958	0	-1.13143	0.0828393
	ADAMTS6	0.681272	0.234742	6.15302	7.37632	6.07357	1.19286	0.148535	-0.986652	0	4.10378	0.0886845
	ADAMTS9	0.704496	0.364839	2.45181	2.19953	2.57319	1.5072	0.0709628	-1.62854	0	1.65877	-0.0125946
	ADAMTSL3	-0.300314	-0.22569	2.73407	2.90688	2.27386	-1.32236	-0.218335	-2.44875	0	1.47776	-0.997362
	ADAMTSL4	-0.294573	0.223193	0.242572	0.521825	1.37853	-0.533423	0.262855	-0.144758	0	0.414309	-0.103831
	ADAP1	2.87377	1.68973	6.20315	6.48128	6.82294	0	-0.120407	-2.25768	0	4.81417	-0.594523
	ADAR	2.00997	2.20276	2.31023	1.9516	1.44491	0.0399166	0.820301	0.878895	0	1.9839	0.434778
	ADARB1	-0.925462	-0.0307419	-1.22492	-1.33457	-1.80766	-1.07042	0.0477465	-1.70632	0	-1.06467	-0.682248
	ADCY1	-1.66037	-0.143761	0	0	0	-1.44042	-0.107169	-0.135577	0	-0.360827	-0.420791
	ADCY4	0.167552	0.144897	1.43158	0.57471	0.810182	-0.979999	0.0443094	-2.97738	0	0.625784	-0.978268
	ADCY6	-0.538695	0.630561	0.14544	0.333777	-0.107994	0.392609	0.0122219	-3.9422	0	0.0926178	-0.884342
	ADCY7	-0.316319	0.153521	1.04131	1.34914	2.05076	-0.565038	0.130694	1.66126	0	0.855683	0.30673
	ADCY9	-0.574881	-0.0559768	0.120706	-0.355488	-0.160005	-0.991009	-0.170189	-1.71091	0	-0.205129	-0.718027
	ADD3	-0.681772	-0.596017	-0.581559	-0.833662	-1.26943	0.480819	-0.0897155	-1.07675	0	-0.792488	-0.171412
	ADGRD1	0.0687091	1.28771	0.808444	1.3842	2.16952	-0.908443	-0.00213434	0	0	1.14372	-0.227644
	ADGRE1	0.759503	1.39866	6.42121	7.57515	8.27382	0	-0.317438	0	0	4.88567	-0.0793595
	ADGRG1	0.0738148	0.660149	0.60357	0.457354	1.64795	1.24264	0.0711702	0	0	0.688567	0.328452
	ADGRG5	0.956536	1.22568	4.22591	5.72543	6.91563	0	-0.153114	0	0	3.80984	-0.0382784
	ADGRG6	-0.822312	-0.76715	0.79124	0.333243	0.468546	-0.805692	0.000255926	0	0	0.000713178	-0.201359
	ADGRL1	-1.06685	-0.03744	-0.311431	-0.578205	0.275412	-0.739375	-0.0498333	0	0	-0.343703	-0.197302
	ADGRL4	-0.441552	-0.664026	0.920311	0.362175	0.969801	1.26371	0.208494	0	0	0.229342	0.368051
	ADGRV1	-0.677128	-0.392095	0	0	0	-1.64079	-0.591926	0	0	-0.213845	-0.558179
	ADIPOR2	0.12542	0.377248	0.285803	0.0646375	-0.116263	0.822648	0.00421949	-2.17454	0	0.147369	-0.336918
	ADK	-0.492897	-0.916325	2.22132	1.85856	2.80685	0.27237	-0.0280985	-1.62326	0	1.0955	-0.344746
	ADM	1.83406	0.26768	3.71205	2.52752	3.02353	2.3494	-0.10834	0.254506	0	2.27297	0.623891
	ADNP2	0.123066	0.535953	0.103263	-0.50292	-0.48354	0.228166	0.150964	-3.224	0	-0.0448355	-0.711217
	ADORA1	0.0412088	1.28669	0	0	0	0	-0.149915	-0.93218	0	0.26558	-0.270524
	ADORA2A	1.81921	1.27846	-1.15859	-1.01582	-1.45951	0	0.247566	-3.20751	0	-0.10725	-0.739987
	ADORA2B	0.953878	-0.261523	5.1182	6.13344	5.89454	-1.16082	-0.10064	-1.36832	0	3.56771	-0.657445
	ADRA1A	-1.26349	-1.07926	-1.81466	-2.19273	-3.73254	-3.1357	-0.532519	-0.0679535	0	-2.01654	-0.934043
	ADRA2A	-0.130278	0.686744	0	0	0	2.29508	0.192083	2.49983	0	0.111293	1.24675
	ADRB2	-0.449051	0.0622382	1.45415	1.14029	1.43601	-2.49014	0.23874	0.412696	0	0.728728	-0.459676
	ADSS2	0	0	0	0	0	0.900424	0.0453796	0	0	0	0.236451
	ADSSL1	0.650626	0.795287	-0.626286	0.326914	1.02054	0	0	-2.24831	0	0.433416	-0.562079
	AEBP2	0.019936	-0.12104	-0.0876298	0.242096	0.0878966	0.37756	0.147268	-3.27643	0	0.0282517	-0.687901
	AEN	0.869053	1.40064	3.144	3.28584	2.62018	0.590204	0.159944	-2.70803	0	2.26394	-0.489472
	AFAP1L1	-0.320072	-0.562186	-0.125355	-0.664811	-1.67686	-0.57698	0.182853	-2.18616	0	-0.669856	-0.645072
	AFF3	-0.403418	0.318799	-0.606381	-0.959615	-1.46514	-0.90837	-0.524092	0.297168	0	-0.62315	-0.283823
	AFF4	-0.197451	-0.334112	-0.245869	-0.0405314	0.0672236	0.0969653	0.0181537	-2.05528	0	-0.150148	-0.485041
	AFG3L2	-0.0397688	0.437892	0.932565	0.657652	1.89962	-0.0251006	0.00933639	-2.57272	0	0.777591	-0.647121
	AFMID	0.134348	0.592364	-0.738133	0.807175	2.66134	0.155492	-0.100571	-2.94556	0	0.691418	-0.72266
	AFTPH	0.913012	-0.0639105	1.0398	0.205609	-0.409459	0.989454	0.127344	-0.126347	0	0.33701	0.247613
	AGAP1	-0.737893	0.17624	-0.726199	-0.74494	-1.2959	-0.550743	-0.140804	-1.58736	0	-0.665738	-0.569726
	AGAP3	0.105417	0.379615	-0.350575	-0.959634	-1.13368	0.0973426	0.0823066	-3.20268	0	-0.391772	-0.755757
	AGBL1	0	0	0	0	0	-6.45871	-0.543204	-0.270024	0	0	-1.81799
	AGER	-0.400617	-0.932729	1.0802	0.53644	2.45033	-3.43961	0.222291	0.714352	-0.325096	0.546724	-0.707016
	AGFG1	0.120847	-0.256467	-0.753961	-0.608385	-0.773217	0.730601	0.0564754	0.87491	0	-0.454236	0.415497
	AGMO	-0.446609	-0.967843	0	0	0	0	1.85435	2.05611	0	-0.28289	0.977615
	AGO1	-0.817679	0.0909196	-1.38531	-1.47063	-1.85353	-0.326628	-0.149832	-3.29047	0	-1.08725	-0.941732
	AGO4	-1.0935	-0.457699	0.852566	0.160529	0.43843	-0.211337	-0.203997	-0.638754	0	-0.0199355	-0.263522
	AGPAT2	0.696513	0.539277	1.7946	1.81116	2.29005	0	-0.0505499	-2.29895	0	1.42632	-0.587374
	AGPAT4	-0.00764934	0.154185	2.93327	2.75079	3.08899	-0.78147	-0.0256584	-1.47515	0	1.78392	-0.570569
	AGPAT5	-0.483183	-0.175562	0.0212664	0.758854	0.800111	1.13463	0.0487081	-1.31741	0	0.184297	-0.0335191
	AGR2	5.11686	0.849808	0	0	0	0.535711	-0.235255	0.257427	0	1.19333	0.139471
	AGRN	0.339279	0.472086	2.52493	1.71673	2.51435	0	0.476546	0.470277	0	1.51348	0.236706
	AHCTF1	-0.0539942	-0.0880505	-0.226865	0.0682342	0.0969964	0.518277	0.0139385	-1.70603	0	-0.0407359	-0.293453
	AHCYL2	-0.349829	-0.827641	0.278377	0.00468546	-0.781691	-0.921352	-0.0568165	-1.73191	0	-0.33522	-0.677521
	AHNAK	-0.750214	-0.662302	-0.778178	-1.21392	-0.88264	-1.10811	-0.460058	-2.8831	0	-0.857451	-1.11282
	AHNAK2	-0.611849	0.270129	-0.808358	-1.80937	-0.160175	0.997055	-0.193069	-0.333051	0	-0.623924	0.117734
	AHR	-0.886825	-0.912672	-1.00975	-1.18833	-1.6804	-0.0843326	-0.094292	-1.73259	0	-1.1356	-0.477803
	AI467606	0.211643	0.42626	5.91202	6.101	7.3185	0	0	0	0	3.99388	0
	AI597479	-0.795113	-0.558102	-0.990463	-1.47267	-1.8606	0	0	0	0	-1.13539	0
	AI837181	1.20488	1.0337	1.0266	0.526455	0.771773	0	0	0	0	0.912681	0
	AIDA	1.36135	0.338061	1.34081	0.0815906	-0.907469	0.534111	-0.101449	0.545111	0	0.442869	0.244443
	AIF1	3.719	2.60694	1.9417	3.16405	3.41433	0.427587	0.0761645	1.50353	0	2.9692	0.501819
	AIM2	1.12845	0.49025	-0.329296	1.60067	1.89449	0	1.19022	3.22148	0	0.956913	1.10293
	AIMP2	0.362698	1.47752	0.820212	-0.268888	0.409435	0	0.270409	-2.53044	0	0.560194	-0.565007
	AJUBA	-0.191001	0.471382	1.40337	1.47196	2.13026	-0.659228	-0.0262617	-2.74185	0	1.0572	-0.856835
	AK3	-0.545386	-0.40996	-0.562385	-1.54339	-2.08151	0.608722	-0.12264	0.446027	0	-1.02853	0.233027
	AK4	0.197493	-0.15018	0	0	0	2.0181	-0.0549368	-1.1251	0	0.00946265	0.209516
	AKAP1	-0.298403	0.285321	1.13501	-0.21005	1.40846	0.130428	-0.03387	-3.51508	0	0.464069	-0.85463
	AKAP11	-0.6773	-0.644542	-0.127315	-0.607779	-0.0177176	-0.256263	-0.151675	-2.59373	0	-0.414931	-0.750417
	AKAP13	-0.297385	-0.084162	-0.0775237	-0.104056	0.0907298	-0.457201	-0.0670663	-2.19987	0	-0.0944793	-0.681033
	AKAP5	-1.96915	-1.31666	-2.02116	-2.28545	-1.09334	-0.16946	-0.132216	-1.28481	0	-1.73715	-0.396622
	AKAP7	-0.955576	-0.899181	-1.30495	-1.85077	-1.93107	-2.22651	0.0439376	0.12062	0	-1.38831	-0.515489
	AKAP8	-0.627673	-0.117515	1.09663	1.16047	1.6572	-0.1007	0.0605391	-0.944755	0	0.633823	-0.246229
	AKAP8L	-0.888282	-0.240471	0.960502	0.677761	0.753254	-0.652807	0.165981	-1.19846	0	0.252553	-0.421321
	AKAP9	-0.38564	-0.75201	0.192321	0.246341	0.922993	-0.581392	-0.0986079	0.130566	0	0.0448009	-0.137359
	AKT2	0.404742	0.556031	-0.56088	-0.30988	-1.10586	0.0706945	0.0392632	-2.03294	0	-0.20317	-0.480745
	AKT3	-0.118664	-0.428246	-0.759862	-1.27909	-1.93594	0.200237	0.0615801	-1.9284	0	-0.90436	-0.416646
	AKTIP	-1.18703	-0.88453	-1.88409	-1.04131	-2.52403	-0.302988	-0.0860905	0.2394	0	-1.5042	-0.0374197
	ALAS1	0.0434104	0.246729	0.699489	0.502646	0.760035	0.145831	0.171211	-2.39382	0	0.450462	-0.519194
	ALAS2	1.29385	-0.180369	0.0681254	-2.4133	-2.11421	0	-0.31692	-0.538983	0	-0.669182	-0.213976
	ALCAM	-0.689846	-1.07944	0.662697	0.155749	0.955272	-0.0694964	-0.0979736	-0.150988	0	0.000886755	-0.0796144
	ALDH18A1	0.917315	1.44006	-0.686596	-0.548949	-0.550782	1.98714	-0.0190114	-1.16283	0	0.11421	0.201323
	ALDH1A3	0.108548	0.804011	0	0	0	1.92802	-0.106684	0.852938	0	0.182512	0.668569
	ALDH1B1	2.43369	1.699	5.72602	5.1937	5.99635	1.74719	0.0966607	-0.353776	0	4.20975	0.372518
	ALDH1L2	0.699456	0.325309	0	0	0	1.49994	-0.107657	0.699229	0	0.204953	0.522879
	ALDH2	-0.406591	-0.106571	-0.245266	-0.861048	-0.878013	-0.821395	-0.147698	-1.63187	0	-0.499498	-0.65024
	ALDH3A1	0.0215696	-0.0591352	0	0	0	0	-0.499769	2.65196	0	-0.00751311	0.538048
	ALDH3A2	-0.533362	-0.783408	-1.05249	-1.0777	-1.22324	-0.801307	-0.269694	0.462845	0	-0.934039	-0.152039
	ALDH5A1	-1.25667	-0.395017	0	0	0	-1.38387	-0.203174	-1.84061	0	-0.330338	-0.856915
	ALDH6A1	-1.14072	-0.765538	-1.37858	-1.63065	-2.24158	0.0138538	-0.207434	-1.12789	0	-1.43141	-0.330367
	ALDH9A1	-0.34775	0.283739	-1.12883	-1.43882	-1.26457	0.502371	-0.00146052	-0.202445	0	-0.779245	0.0746162
	ALG3	0.663287	0.84316	-1.6811	-0.968822	-0.566734	1.29076	0.0844939	1.01702	0	-0.342041	0.598069
	ALG6	-1.23607	-0.166509	0	0	0	-0.0190213	0.0148134	1.21992	0	-0.280517	0.303928
	ALOX12B	6.67701	-0.498364	0	0	0	0	0.219444	-0.315617	0	1.23573	-0.0240432
	ALOX5	-0.678011	0.257722	0.563865	-0.267912	0.0614234	0.0445808	-0.125317	0.410223	-1.404	-0.0125826	-0.268629
	ALOX5AP	1.0975	0.634395	0.147612	0.222359	1.0877	1.35858	0.116491	5.7443	0	0.637912	1.80484
	ALPK1	1.05408	0.484774	1.0355	1.58045	1.39401	0.450306	-0.197523	2.64905	0	1.10976	0.725458
	ALPK3	-0.0802943	1.23707	0	0	0	-1.66864	-0.0561451	-1.04992	0	0.231356	-0.693676
	ALPL	2.87983	2.63491	1.28549	2.06591	0.698293	1.03439	-0.360478	2.82223	0	1.91289	0.874036
	ALS2CL	-0.620833	0.116705	1.4182	1.77147	1.57579	-2.10304	-0.184238	-2.74904	0	0.852267	-1.25908
	AMBRA1	0.111633	0.962865	0.312225	0.171448	0.639522	-0.61967	0.234171	-3.29024	0	0.439539	-0.918934
	AMDHD2	1.19855	1.04721	1.59293	2.23435	2.74409	0	-0.0121178	-2.35459	0	1.76343	-0.591677
	AMFR	0.154579	0.51452	0.628832	0.831523	0.495689	0.219594	0.0779474	-3.15562	0	0.525029	-0.71452
	AMIGO3	1.25302	0.738406	0	0	0	0	0.126225	-1.4524	0	0.398285	-0.331545
	AMN1	0.554698	-0.171106	2.63874	2.01517	3.0179	0.279169	-0.0784197	1.12546	0	1.61108	0.331554
	AMOT	-1.15454	-0.490554	-0.523698	-0.805891	-0.260945	-0.465393	-0.0168433	-2.01375	0	-0.647126	-0.623996
	AMOTL1	-0.612444	0.134756	-0.286227	-0.53609	-1.39442	-0.647977	-0.0568295	-2.37073	0	-0.538885	-0.768885
	AMOTL2	-0.235364	0.198435	0.601056	0.274961	0.00853596	-1.21544	0.239202	-0.884465	0	0.169525	-0.465175
	AMPH	-0.574725	-0.709797	-0.734008	-1.34343	-2.98063	0	-0.264907	-0.878145	0	-1.26852	-0.285763
	AMT	-0.985873	-0.189819	0	0	0	-0.335747	-0.208692	-2.32315	0	-0.235138	-0.716898
	ANAPC10	1.89965	-0.588087	-1.16648	-0.55554	-0.586992	0.133217	0.0894533	0.0552215	0	-0.199489	0.0694731
	ANAPC11	0.0817448	0.0817853	-0.682116	-1.26119	-2.18705	0.728302	0.0709714	-2.68277	0	-0.793364	-0.470874
	ANGEL1	-0.180016	0.639161	0	0	0	-0.602688	0.0484101	-2.71123	0	0.091829	-0.816378
	ANGPT1	-0.694448	-1.69765	0.406228	-0.127815	-1.00483	-1.09581	0.0409143	-1.99302	0	-0.623703	-0.761977
	ANGPT4	0	0	0	0	0	0	-1.67875	-0.388981	0	0	-0.516934
	ANGPTL2	-0.750768	-0.19878	1.33254	0.38634	1.30973	0.111349	0.176225	-2.54903	0	0.415812	-0.565364
	ANGPTL4	1.89256	0.899408	1.16241	1.38361	1.64524	0	-0.341605	-1.43148	0	1.39664	-0.443272
	ANGPTL7	-2.07577	0.445352	0	0	0	0.414389	0.176866	-0.218983	0	-0.326085	0.0930677
	ANGPTL8	1.64474	0.831384	0	0	0	0	-0.0146967	0	0	0.495225	-0.00367417
	ANKDD1A	0	0	0	0	0	-0.183151	-0.017445	-3.09744	0	0	-0.824509
	ANKFY1	1.02722	0.734257	1.33288	1.40425	0.3962	-0.130286	0.419287	0.18846	0	0.978962	0.119365
	ANKLE2	0.335739	0.39388	1.57684	1.61878	2.25355	0.594685	0.309308	-1.23518	0	1.23576	-0.0827963
	ANKRD1	1.28488	0.957062	1.82563	1.72364	1.32095	0.597901	0.176076	-0.37202	0	1.42243	0.100489
	ANKRD10	-0.722164	-0.243152	0.379572	0.0213639	0.836309	0.603709	-0.00987204	-2.1653	0	0.0543858	-0.392866
	ANKRD11	-0.146685	0.313942	-0.192909	-0.187444	0.0363193	-0.366168	0.0366166	-2.81899	0	-0.0353554	-0.787134
	ANKRD13C	-0.208417	-0.343511	0.274903	0.278483	-0.330727	0.684598	0.0575325	-0.541345	0	-0.0658539	0.0501964
	ANKRD13D	-0.195115	0.497825	0	0	0	1.88748	0.0868224	-0.196938	0	0.0605422	0.44434
	ANKRD22	0	0	0	0	0	0	-0.296434	4.57899	0	0	1.07064
	ANKRD24	-1.17604	0.135447	0	0	0	0	-0.289603	0.642351	0	-0.208118	0.0881871
	ANKRD29	-0.610275	-1.15386	0	0	0	-2.08812	0.0449096	-2.96568	0	-0.352827	-1.25222
	ANKRD33B	0.0496115	0.025551	-0.638087	-0.624113	-1.41147	-0.645802	0.510821	-0.597199	0	-0.5197	-0.183045
	ANKRD40	-0.373231	-0.0526155	-0.786684	-1.53764	-2.16433	0.293759	0.00100952	-0.598386	0	-0.9829	-0.0759043
	ANKRD44	-0.978853	-0.444459	-0.453354	-0.578585	-0.616449	-0.97318	-0.0357172	-0.416507	0	-0.61434	-0.356351
	ANKRD50	-0.585783	-0.498926	-0.380416	-1.31801	-1.36499	-0.327529	-0.134533	-0.618342	0	-0.829626	-0.270101
	ANKRD54	0.639292	0.836643	-0.319456	-0.259633	0.022242	0.538483	0.0393377	-3.26013	0	0.183818	-0.670578
	ANKS1A	0	0	0	0	0	-1.44303	0.010309	-2.07655	0	0	-0.877316
	ANKZF1	-0.564272	-0.21184	1.2684	1.61124	2.33984	0.690531	-0.113562	-3.10536	0	0.888674	-0.632098
	ANLN	-0.21738	1.01041	-1.23342	0.639381	0.804189	3.1327	-0.546043	-0.408855	0	0.200636	0.544451
	ANO1	-0.906249	-0.079773	1.16514	1.79557	2.43722	-2.47344	-0.370705	-1.07129	0	0.882383	-0.978858
	ANO10	-0.0451519	0.238979	1.50661	1.73972	1.67342	1.78856	-0.0324064	-0.536957	0	1.02272	0.3048
	ANO6	-0.151149	0.187732	1.00263	0.899981	1.5499	-0.387299	-0.109818	-1.97271	0	0.697819	-0.617457
	ANPEP	-0.0966374	-0.719297	2.60976	2.19053	3.71355	1.88347	0.099655	-1.01359	0	1.53958	0.242383
	ANTXR1	-1.06965	-0.623512	-0.0894262	-0.172662	-0.757709	-0.307514	-0.0794542	-0.0787136	0	-0.542592	-0.116421
	ANTXR2	-1.10108	-0.829138	0.458193	-0.108892	-0.115071	0.642968	-0.0417681	0.170248	0	-0.339197	0.192862
	ANXA3	-0.0425765	-0.0129136	-0.130752	-0.0101169	0.715163	-1.29229	0.118516	1.45429	0	0.103761	0.0701296
	ANXA4	-0.036555	-0.0389268	1.00575	0.776255	1.16675	-0.400235	0.0536795	-0.607889	0	0.574654	-0.238611
	ANXA5	-0.429814	-0.261512	0.201304	-0.206105	-0.694899	0.895659	0.128138	-1.08873	0	-0.278205	-0.0162341
	ANXA6	0.0524071	0.431123	-0.116297	-0.71157	-1.36953	0.26193	0.0602442	-2.15123	0	-0.342773	-0.457264
	AOAH	2.78755	2.2506	5.66783	6.72232	7.40183	-0.553994	0.439468	1.24155	0	4.96603	0.281757
	AOC3	-0.919628	0.490703	0.294806	-0.200301	-1.51927	-1.39197	-0.407528	-2.14691	0	-0.370739	-0.9866
	AOPEP	-0.336033	-0.0244119	2.5459	2.67018	2.76194	-0.238126	-0.0419192	0	0	1.52351	-0.0700113
	AP1B1	0.24929	0.885428	0.438596	0.945963	0.930351	1.13205	0.09538	-1.15737	0	0.689926	0.0175168
	AP1G2	0.222835	0.850227	3.0877	3.47058	3.55877	-1.16171	-0.113591	-0.891267	0	2.23802	-0.541641
	AP1S2	-0.120436	0.0120936	-1.52557	-0.588829	-0.581198	0.0288503	0.0416054	1.7393	0	-0.560787	0.45244
	AP2S1	0.741652	0.110053	1.17722	1.38974	1.74878	0.820569	0.0229648	-1.07984	0	1.03349	-0.0590771
	AP3B1	0.152199	0.10694	0.49547	0.568245	0.0522728	0.675955	0.00541784	0.928172	0	0.275025	0.402386
	AP3M2	-0.0125246	-0.0264424	0.589426	-0.0357289	0.67358	0.849596	0.120433	-1.35922	0	0.237662	-0.0972983
	AP4E1	0.0590987	0.0130256	1.31771	1.27609	1.88493	0.803588	0.042302	0.211639	0	0.910168	0.264382
	AP4M1	-0.398601	-0.128306	1.62793	0.893291	1.27644	0	-0.0337932	-2.77327	0	0.654151	-0.701765
	AP5B1	1.80825	1.09764	1.19734	0.901297	2.01076	0.0751547	0.326558	1.01129	0	1.40306	0.353251
	AP5S1	0.0319892	0.52927	2.93381	3.4214	3.46382	-0.850773	-0.136054	-1.83951	0	2.07606	-0.706585
	APBB1IP	0.823241	0.684893	1.55534	1.61807	1.67261	0.921719	-0.239618	3.79311	0	1.27083	1.1188
	APBB3	-0.357033	0.121791	6.08459	5.57277	6.17426	0.496399	0.15195	-2.5822	0	3.51927	-0.483463
	APC	-0.52677	-0.560818	-0.298857	-0.353723	-0.415418	-0.484441	-0.00781286	-3.00855	0	-0.431117	-0.8752
	API5	-0.147086	-0.0283878	0.0517174	0.936798	0.288563	0.886772	0.0282129	1.37484	0	0.220321	0.572456
	APLN	-0.0257031	-0.733754	-0.127191	-0.629835	-3.82174	0.860676	-0.051814	-2.5022	0	-1.06764	-0.423336
	APLP2	-0.936839	-0.575072	0.330947	-0.0923758	0.0418375	-0.421804	-0.0279367	1.43648	0	-0.2463	0.246685
	APOB	0.87006	-0.794219	0	0	0	3.34582	-0.384703	-0.206673	0	0.0151683	0.68861
	APOBEC3	1.48333	0.838542	2.16304	2.26653	2.76793	0	0	0	0	1.90387	0
	APOD	5.41023	4.83893	3.74064	4.61671	2.7055	2.79272	0.22495	1.72403	0	4.2624	1.18542
	APOE	-0.337585	-0.0764635	0.0729099	-0.164324	1.33448	1.535	0.0244508	0.562054	0	0.165804	0.530376
	APOL6	3.20262	2.09214	3.65878	2.34536	5.40593	0.00166188	0.35259	2.11418	0	3.34097	0.617108
	APPL2	-1.31403	-0.484966	1.23753	1.22884	1.56428	0.14141	-0.16652	-0.655434	0	0.446331	-0.170136
	APRT	0.757733	0.759286	0.24085	0.713919	1.61555	0	-0.0247079	-1.16065	0	0.817468	-0.296341
	AQP1	-0.394768	-0.501405	1.05003	0.0697951	0.698659	-0.894691	-0.293795	-2.70338	0	0.184462	-0.972968
	AQP4	0.391148	-0.504875	0	0	0	-2.27496	-0.363553	-0.483519	0	-0.0227454	-0.780507
	AQP5	0.539465	0.542199	1.05607	1.07947	2.00067	0	-0.226929	-1.26447	0	1.04357	-0.37285
	AQP9	0	0	0	0	0	2.9392	0.140833	4.97265	0	0	2.01317
	AR	-0.672246	-1.00534	-0.360987	-1.53195	-2.23774	-0.469132	-0.0777076	-2.3218	0	-1.16165	-0.71716
	ARAP2	-0.699582	-1.03137	-0.597471	-0.914173	-1.26413	-0.888442	0.25228	-0.83909	0	-0.901345	-0.368813
	ARAP3	-0.434992	0.0740249	0.247057	-0.366853	-0.886876	-1.18533	0.0932213	-4.25766	0	-0.273528	-1.33744
	ARC	1.97782	1.58935	0	0	0	0	0.542973	-3.12169	0	0.713433	-0.644679
	ARCN1	-0.055815	-0.0165534	-0.292994	-0.353491	-0.631566	0.621387	0.0642028	-0.362437	0	-0.270084	0.0807883
	AREG	1.1779	2.10076	0	0	0	0.290161	0.0562201	-2.22261	0.282299	0.655733	-0.398481
	ARF1	0.150398	0.00147474	-0.0881	-0.0580495	-0.243346	0.535473	0.0715011	-0.0581784	0	-0.0475246	0.137199
	ARF4	0.530482	0.708387	0.753174	-0.123185	0.0410183	1.12626	0.0746768	0.520285	0	0.381975	0.430305
	ARF6	0.972142	0.462326	0.672573	0.641915	0.656431	0.671373	0.0643368	-0.436629	0	0.681078	0.0747704
	ARFGAP1	0.125442	0.830567	1.99894	2.1535	2.73401	0	0.0511626	-1.926	0	1.56849	-0.468709
	ARFGEF2	-0.115635	0.480511	0.72092	1.0819	1.35721	0.260125	0.0102353	-1.25739	0	0.704981	-0.246757
	ARFGEF3	-0.27005	-0.345949	1.48028	1.34864	2.07962	-0.253722	-0.266209	0	0	0.858509	-0.129983
	ARFRP1	-0.100899	0.19276	0.338146	-0.222618	0.218927	0	0.0909103	-3.33688	0	0.0852631	-0.811494
	ARG1	1.62089	1.1959	3.14912	5.90985	10.7092	0	0.61765	0.492219	0.425158	4.51699	0.383757
	ARG2	1.3831	0.547317	-1.04093	0.867417	1.39059	0	0.0630815	-2.7897	0	0.6295	-0.681655
	ARHGAP10	0.120611	0.180354	-0.617864	-0.454014	-1.17942	-0.152369	0.103092	-3.86571	0	-0.390066	-0.978747
	ARHGAP20	-1.20843	-0.959361	-0.887609	-2.3585	-3.23342	-0.0284076	0.0941355	-1.54004	0	-1.72946	-0.368578
	ARHGAP21	-0.816545	-0.289381	-1.08878	-1.44684	-1.35172	-0.653369	-0.00616564	-1.53647	0	-0.998653	-0.549
	ARHGAP28	-0.838626	-0.0811914	-0.999899	-1.34605	-1.84935	-0.208464	-0.0645437	-1.45686	0	-1.02302	-0.432467
	ARHGAP29	-0.46454	-0.782693	-0.600185	-0.815015	-1.35225	-0.74831	-0.0452477	-2.86759	0	-0.802936	-0.915286
	ARHGAP30	0.868614	0.952686	1.63184	2.47264	2.98079	0.149267	0.0296037	0.170759	0	1.78132	0.0874073
	ARHGAP32	-0.469988	-0.328078	-1.01073	-1.10865	-1.29718	-0.245208	-0.130105	-2.68829	0	-0.842925	-0.7659
	ARHGAP35	-0.409255	0.414339	0.0254938	-0.37288	-0.0975009	-0.786259	-0.201547	-1.24462	0	-0.0879606	-0.558105
	ARHGAP4	0.0926042	0.994004	2.68392	2.51956	2.96552	0	0.0926202	-2.98337	0	1.85112	-0.722686
	ARHGAP42	-0.605358	-1.09042	-0.236074	-0.544263	-1.17047	0.128413	0.0599274	1.0883	0	-0.729317	0.31916
	ARHGAP44	-0.415755	0.0380651	0.5364	0.342783	0.929446	-1.31243	-0.258175	-2.91219	0	0.286188	-1.1207
	ARHGAP45	0.243423	0.917612	1.58277	1.74795	2.1328	0	-0.0343967	0	0	1.32491	-0.00859918
	ARHGAP5	0.64255	-1.34023	-0.925138	-0.779678	-1.19658	-0.115091	-0.0632123	0.545988	0	-0.719816	0.0919212
	ARHGAP6	-0.397126	-0.512296	-0.818481	-1.05175	-0.872271	-0.708673	-0.00741679	-1.58045	0	-0.730384	-0.574134
	ARHGAP9	0.726599	1.03524	-0.548918	0.0030671	0.731383	0.723757	-0.0763484	2.0531	0	0.389474	0.675128
	ARHGDIB	0.590054	0.846804	-0.304902	0.204192	0.465813	0.42363	0.0281781	2.67523	0	0.360392	0.781761
	ARHGEF1	-0.11755	0.533886	0.719194	0.81098	1.43309	0.0478279	-0.0417507	-2.24059	0	0.67592	-0.558628
	ARHGEF10	-1.00872	-0.108862	-0.727366	-1.87535	-2.52633	-0.164582	-0.065961	-1.92642	0	-1.24933	-0.53924
	ARHGEF10L	0.783724	0.977744	1.71138	2.20724	2.10177	-0.601301	-0.00834534	-3.05359	0	1.55637	-0.915808
	ARHGEF12	-0.771849	-0.05056	-0.74406	-1.01277	-2.05145	-0.0337989	-0.110274	-0.489539	0	-0.926138	-0.158403
	ARHGEF15	-0.595276	-0.0433532	-0.179648	-1.22284	-2.01512	-0.697603	0.208033	-4.48918	0	-0.811249	-1.24469
	ARHGEF25	-0.689436	0.206041	-1.48375	-0.967998	-2.07883	0	-0.0329133	-2.78788	0	-1.00279	-0.705197
	ARHGEF26	-0.479761	-0.861878	0.146513	-0.261778	0.381076	-1.1908	0.0231459	-0.697819	0	-0.215165	-0.466369
	ARHGEF28	-0.919737	-0.50522	0.387985	-0.0311574	-0.095324	-0.969174	0.0237246	-2.27917	0	-0.232691	-0.806155
	ARHGEF3	-0.33397	-0.726151	-0.137485	-0.679556	-1.2786	-0.785793	0.0470144	-1.98041	0	-0.631153	-0.679798
	ARHGEF37	1.61342	0.642756	2.17999	0.90269	1.74682	-0.123642	-0.117238	-2.2595	0	1.41714	-0.625094
	ARHGEF38	-0.353818	-2.00349	-0.399259	-1.42901	-2.08712	-1.21313	-0.512068	0.518533	0	-1.25454	-0.301666
	ARHGEF39	-0.292475	1.65393	0	0	0	0	-0.179814	-1.40281	0	0.272291	-0.395657
	ARHGEF5	-0.268765	0.28274	0.053515	-0.281207	-0.00457958	-1.04525	0.0228407	-2.87395	0	-0.0436593	-0.974088
	ARHGEF6	-0.83364	-0.501453	-0.984084	-0.419997	0.017344	-0.914234	0.0673971	0.191579	0	-0.544366	-0.163814
	ARHGEF7	-0.0614442	0.654231	-0.473106	-0.487399	-0.437471	0.89242	-0.0067795	-3.45872	0	-0.161038	-0.643271
	ARHGEF9	-1.24549	-0.975687	0	0	0	-1.01163	-0.141991	-2.38521	0	-0.444234	-0.884709
	ARID3A	0.200528	0.534519	7.05632	7.66623	7.39402	3.52355	0.065476	1.65886	0	4.57032	1.31197
	ARID5A	1.45321	1.54041	2.65909	2.46792	3.05399	-1.36972	0.198323	-1.52728	0	2.23492	-0.674668
	ARIH2	0.0802414	0.546174	1.13137	1.87836	2.09355	0.759971	0.119613	-1.66483	0	1.14594	-0.196311
	ARL1	-0.229836	-0.251713	0.141894	0.140575	-0.0771984	0.634341	-0.0424773	-0.00992076	0	-0.0552559	0.145486
	ARL11	1.06412	1.14082	0.658822	2.22873	2.76808	0.927755	0.017939	0.574341	0	1.57211	0.380009
	ARL13B	-0.311518	-0.5371	0.245528	0.104544	-0.271024	0.273016	0.231902	-2.89638	0	-0.153914	-0.597865
	ARL15	-0.706265	-0.734532	-1.11899	-0.79674	-1.3085	0.649351	-0.0624942	-2.24788	0	-0.933004	-0.415255
	ARL2BP	-0.364774	-0.0691016	-0.67192	-0.937163	-1.80155	0.103823	-0.0440168	0.295999	0	-0.768901	0.0889513
	ARL4C	0.0230158	0.489033	-0.300493	-0.388712	0.183155	1.02772	0.0295824	-0.0570694	0	0.00119984	0.250058
	ARL5A	-0.449434	-0.635982	-1.18746	-1.155	-1.85765	0.24022	-0.0548335	-0.0134666	0	-1.0571	0.0429799
	ARL5B	-0.506992	-0.654164	-0.778621	-0.964893	-1.34199	0.291558	0.228676	2.73859	0	-0.849332	0.814707
	ARL6IP4	0.254764	0.151198	0.877785	0.702791	1.29769	0.714092	-0.0543671	-2.26874	0	0.656845	-0.402255
	ARL6IP5	0.117791	-0.101874	1.22142	1.64571	1.76116	0.575021	-0.114752	0.0380282	0	0.92884	0.124574
	ARL6IP6	-0.222745	-0.0515869	0.624227	0.960977	1.238	0.696166	0.0323886	0.0100658	0	0.509773	0.184655
	ARMC2	-0.941644	-0.0565843	0	0	0	0.175933	0.050775	0.603097	0	-0.199646	0.207451
	ARMC5	0.504748	0.538839	0.924504	1.86718	2.2003	0	0.447862	-2.92891	0	1.20711	-0.620263
	ARMC6	0.941307	0.654444	0	0	0	0	0.10253	-3.07365	0	0.31915	-0.742781
	ARMC7	0.656914	1.12719	1.56651	2.39489	2.21502	0	0.0366717	-2.43656	0	1.59211	-0.599971
	ARMCX3	-0.679667	-0.644241	1.96073	1.4874	1.37043	1.26825	-0.0315688	-0.914684	0	0.698932	0.0804987
	ARMCX4	-0.283544	0.775431	0.721339	1.08676	1.05246	-1.24765	-0.189708	-2.74957	0	0.67049	-1.04673
	ARMH4	-1.28523	-0.395727	0	0	0	-0.601106	0.138919	0	0	-0.336191	-0.115547
	ARMT1	-0.603501	0.216794	4.4418	6.03363	6.13343	0.424492	-0.107179	0	0	3.24443	0.0793284
	ARNTL2	-0.27982	0.166785	0	0	0	3.0177	-0.00444884	0.422483	0	-0.022607	0.858934
	ARPC1B	0.712114	0.377318	0.0112316	0.413915	0.174254	0.549789	-0.0723527	-2.59951	0	0.337767	-0.530517
	ARPC2	0.325184	0.222348	-0.23352	-0.0200106	-0.0773499	0.66602	0.0502326	1.22166	0	0.0433305	0.484479
	ARPC3	1.00129	-0.155065	-0.147135	-0.0723727	0.282715	0.773709	0.036365	1.08007	0	0.181886	0.472536
	ARPC4	0.82172	0.830123	0.307715	0.93967	1.2362	0.333635	0.0631434	0.28599	0	0.827086	0.170692
	ARPP19	0.0995788	-0.462716	-1.21403	-1.09138	-1.35973	0.260844	-0.0310147	0.48761	0	-0.805655	0.17936
	ARRB1	-0.624071	0.194319	-0.233177	-0.539537	-1.12203	-2.40886	-0.149958	-2.51195	0	-0.4649	-1.26769
	ARRB2	0.918631	1.2398	0.943363	1.61023	1.94902	0.86305	-0.103345	3.62048	0	1.33221	1.09505
	ARRDC1	0.225646	0.301987	0.925035	0.856627	2.31101	0	-0.033829	-2.4431	0	0.924061	-0.619232
	ARRDC2	0.106911	0.388899	5.58792	5.70948	6.20685	-0.724415	0.0252371	-4.5989	0	3.60001	-1.32452
	ARRDC3	-0.814966	-1.34737	-0.527732	-1.08568	-2.26058	0.0575707	-0.147473	-0.882621	0	-1.20726	-0.243131
	ARSA	0.0354366	0.00600145	6.50076	6.62778	6.89221	0.954055	0.119947	0.611913	0	4.01244	0.421479
	ARSI	2.74629	1.36329	0	0	0	0	-0.136965	-2.25499	0	0.821916	-0.59799
	ARSK	-0.950945	-1.04384	0	0	0	0.533459	-0.0417127	-1.53515	0	-0.398957	-0.260851
	ARVCF	0	0	0	0	0	-2.32061	0.0346554	-1.77166	0	0	-1.01441
	ASAH1	-0.200249	0.0129281	-0.0346089	0.949389	1.76897	-0.106536	-0.0123163	0.541047	0	0.499286	0.105549
	ASAP1	-0.133498	0.103954	-0.318795	-0.472998	-1.00645	0.471923	0.0669424	-0.546408	0	-0.365558	-0.00188556
	ASAP2	-0.411111	-0.336007	0.0860188	-0.787621	-0.47619	0.442263	-0.0332549	-3.48421	0	-0.384982	-0.768801
	ASAP3	1.36214	1.09449	2.72153	2.64565	2.15937	0.123192	-0.185441	-2.57121	0	1.99664	-0.658364
	ASB1	-0.184857	0.0822875	0.202061	-0.0683394	-0.801364	-0.0932631	-0.147771	-3.95412	0	-0.154043	-1.04879
	ASB13	0.448001	0.158589	2.7664	1.8956	1.38576	0	-0.113802	-2.62152	0	1.33087	-0.683831
	ASB6	0.943045	0.768834	1.11956	0.0753233	1.2614	-0.214714	0.0471966	-2.6702	0	0.833632	-0.709429
	ASB8	0.0258288	0.255646	-0.430739	-0.523623	-0.643867	0.44272	-0.0232451	-2.93293	0	-0.263351	-0.628363
	ASCC3	1.75935	0.512562	2.51018	2.15526	1.86288	0.59305	0.0010186	-1.09409	0	1.76005	-0.125006
	ASDURF	0	0	0	0	0	1.45541	-0.0816835	0	0	0	0.343431
	ASF1B	1.57298	1.78021	1.67586	2.09658	2.54459	0	-0.128669	-0.79233	0	1.93404	-0.23025
	ASL	0.194743	0.390929	-0.734196	0.671447	1.09303	-0.826807	-0.0460235	-3.40158	0	0.323191	-1.0686
	ASNS	0.977426	0.553926	2.94509	3.18412	2.81643	0.334489	0.150479	-0.488549	0	2.0954	-0.000895531
	ASPG	1.81218	0.512211	0	0	0	0	0.259742	-0.492664	0	0.464879	-0.0582305
	ASPH	-0.494608	-0.189078	-0.511318	-0.406052	-0.403558	1.15363	-0.198514	0.335661	0	-0.400923	0.322694
	ASPM	0.328957	0.902202	4.29271	6.49959	7.28804	2.65349	-0.675676	-0.481128	0	3.8623	0.374171
	ASPRV1	5.12267	-0.54485	0	0	0	0	0.397827	1.37341	0	0.915564	0.442808
	ASS1	2.29259	1.8734	1.37095	1.53493	1.32394	1.47392	-0.151183	-0.999128	0	1.67916	0.0809035
	ASXL1	-0.356906	0.265032	0.135066	0.534458	1.15553	-0.0670956	0.114797	-2.07901	0	0.346637	-0.507827
	ATAD3A	0.409541	1.31254	0.703576	0.913446	1.14352	0	0.0837205	-3.22465	0	0.896526	-0.785233
	ATE1	-0.293183	-0.426464	-0.356735	-0.310886	-0.525931	0.53	-0.0190375	1.0292	0	-0.38264	0.38504
	ATF3	1.55262	2.55995	4.12117	3.75003	2.97133	-0.682743	0.961582	-1.12696	0	2.99102	-0.21203
	ATF4	0.601057	0.473432	0.728494	0.609044	0.132496	0.0858663	0.204333	-1.96285	0	0.508905	-0.418162
	ATF5	0.975892	0.526432	-0.730774	-1.40047	-2.61258	-0.641347	0.231468	-0.373294	0	-0.6483	-0.195793
	ATF6B	1.05284	0.421517	2.8476	2.83203	3.28321	0.0806205	-0.0458608	-3.21193	0	2.08744	-0.794291
	ATF7IP2	0	0	0	0	0	-2.20915	0.136007	0.877674	0	0	-0.298867
	ATG101	0.743114	-0.0695839	7.88814	6.90635	7.0315	0	0.196181	0	0	4.4999	0.0490454
	ATG16L1	-0.0282117	0.0908383	1.49438	1.27303	2.07061	-0.784244	0.00819175	-2.77207	0	0.980131	-0.887031
	ATG2A	0.134607	0.604416	1.18644	1.39414	1.911	0	0.0480671	-1.78978	0	1.04612	-0.435428
	ATG3	0.435235	-0.0907981	-0.859744	-0.221804	-0.446451	0.925981	0.0652322	0.0788034	0	-0.236712	0.267504
	ATG4B	0.0101328	0.113284	0.14386	-0.648361	-0.229893	-0.206972	0.00556754	-4.48245	0	-0.122195	-1.17096
	ATG4D	1.00774	0.805166	5.40316	6.19616	6.09838	0	0.071309	-1.97416	0	3.90212	-0.475713
	ATG9A	-0.0838108	0.429832	2.54308	2.97445	3.4334	0.0575425	-0.0347817	-2.20789	0	1.85939	-0.546283
	ATIC	0.239593	0.771374	-0.352459	-0.784085	-0.0515082	1.55603	-0.0322664	-0.461717	0	-0.0354172	0.265512
	ATL3	-0.295412	-0.21946	0.171416	0.222524	-0.0743781	0.658898	-0.102335	-0.408685	0	-0.039062	0.0369693
	ATOH8	-0.421985	0.269058	0.420018	0.572606	0.374379	-2.58327	-0.0836258	-1.94963	0	0.242815	-1.15413
	ATP10A	1.44905	1.09406	3.328	2.47673	2.53365	-0.875483	0.287527	-3.1151	0	2.1763	-0.925764
	ATP10B	1.24662	0.206078	0	0	0	0	-0.046635	-0.533068	0	0.290541	-0.144926
	ATP10D	-0.0799374	-0.0240868	-0.708902	0.533012	-3.79774	0.184743	0.06236	0.232399	0	-0.815531	0.119876
	ATP11A	-0.0798898	-0.0865221	1.15702	0.379099	0.958276	-1.11615	-0.197777	-1.49603	0	0.465597	-0.702489
	ATP11C	0.359259	-0.832165	1.36016	1.1502	2.03965	0.63262	-0.181507	0.0249259	0	0.815423	0.11901
	ATP13A1	1.05611	1.00542	2.1583	2.08618	3.12413	0.197826	0.298713	-0.257217	0	1.88603	0.0598306
	ATP13A2	0.511257	1.02549	2.40596	2.4883	3.72882	0	0.0102799	-1.75675	0	2.03196	-0.436619
	ATP13A3	-0.299861	-0.442327	0.797972	0.462202	0.43408	1.60837	0.00162257	-0.161419	0	0.190413	0.362144
	ATP13A4	-1.01679	-0.913186	0	0	0	-1.47278	-0.243755	-0.358042	0	-0.385995	-0.518645
	ATP1A1	0.382735	0.708637	1.74826	1.54721	2.57963	0.606038	-0.239887	-2.04319	0	1.3933	-0.419261
	ATP1A3	1.38148	1.28677	6.55188	8.0772	8.06227	0	0.394238	1.17371	0	5.07192	0.391988
	ATP1B1	-0.167751	-0.347928	1.40984	0.482242	1.93871	-0.0455392	-0.202363	0.787363	0	0.663023	0.134865
	ATP1B2	-1.10115	-1.09783	0.151008	-1.14241	-1.02956	-0.308079	-0.0362501	-0.582217	0	-0.84399	-0.231637
	ATP2A1	3.19375	1.68544	0	0	0	0	-0.0948754	-0.673098	0	0.975838	-0.191993
	ATP2A2	-0.189408	0.339384	1.34473	0.536914	1.62344	0.298066	0.0220618	-0.240232	0	0.731011	0.0199739
	ATP2B1	-0.384561	-0.725091	0.312672	0.33757	0.614627	0.845314	-0.0781577	0.528023	0	0.0310435	0.323795
	ATP5F1A	0	0	0	0	0	0.623236	0.00687858	0	0	0	0.157529
	ATP5F1C	0	0	0	0	0	0.756386	0.0151658	0	0	0	0.192888
	ATP5J2	1.66918	-0.418997	0.845554	1.54349	0.504863	0	0	2.60431	0	0.828817	0.651078
	ATP5K	1.33702	0.052987	0.39006	0.35497	0.610558	0	0	0	0	0.549119	0
	ATP5MC3	0	0	0	0	0	1.12916	0.0327737	0	0	0	0.290484
	ATP5MF	0	0	0	0	0	1.05067	0.0561395	0	0	0	0.276702
	ATP5PB	0.386104	-0.0220317	-0.0869187	-0.111377	-0.228371	0.56949	0.0015276	0	0	-0.0125188	0.142754
	ATP5PD	0	0	0	0	0	1.19944	-0.00328884	0	0	0	0.299039
	ATP5PF	0	0	0	0	0	0.978494	0.0924948	0	0	0	0.267747
	ATP6AP1	0.00399235	0.200952	0.82279	0.653011	1.25249	1.29731	0.0728794	0.0319592	0	0.586648	0.350537
	ATP6V0A1	-0.237786	0.266116	0.694095	0.799116	1.74544	0.0465755	-0.0310749	-2.93973	0	0.653397	-0.731058
	ATP6V0A2	0.236292	0.577221	0.221315	0.807045	0.744104	-0.425024	0.064816	-3.58952	0	0.517195	-0.987433
	ATP6V0B	0.855453	0.602216	1.40653	1.17553	1.58728	0.820166	0.117824	-0.489463	0	1.1254	0.112132
	ATP6V0C	0.929874	0.677456	0.310509	0.814157	1.18915	-0.0284818	0.0725965	1.90085	0	0.784229	0.486241
	ATP6V1A	-0.216118	-0.252387	-0.0648276	0.550515	0.280966	0.994914	-0.0182695	-0.225409	0	0.0596296	0.187809
	ATP6V1B2	0.334543	0.207763	-0.210346	0.265552	-0.265859	0.853384	0.0545392	1.32417	0	0.0663306	0.558023
	ATP6V1F	0.187188	0.108423	-0.00183349	-0.0379626	0.0833204	1.04132	0.0799561	0.722239	0	0.067827	0.460879
	ATP6V1G2	-0.913221	0.0752459	0	0	0	0	-0.271511	-0.742434	0	-0.167595	-0.253486
	ATP6V1H	0.458456	0.144734	1.61901	1.53915	2.11528	0.710069	0.00534452	-1.70269	0	1.17532	-0.246819
	ATP7B	-0.381495	-0.66523	0.62868	-0.10894	0.831839	-1.04351	-0.0211375	3.86204	0	0.060971	0.699346
	ATP8A1	-0.332048	-0.854164	0.650946	0.242638	0.595894	-0.631084	-0.764425	0.475973	0	0.0606531	-0.229884
	ATP8B1	0.422905	0.363355	1.98827	2.59998	2.4458	0.196518	0.000503985	-0.446964	0	1.56406	-0.0624854
	ATP8B2	0.340508	0.918749	-0.236942	0.266717	0.224381	0.47183	0.0775251	-3.34998	0	0.302683	-0.700156
	ATP8B4	1.32744	0.8924	2.80996	3.14343	4.00118	0.955001	0.245148	0.664797	0	2.43488	0.466236
	ATR	-0.162279	-0.254568	0.136534	-0.236047	-0.109168	0.579593	-0.0404393	0.120507	0	-0.125106	0.164915
	ATRIP	0.423109	0.858216	0.681717	0.908157	1.11589	0.449353	0.221297	-2.35128	0	0.797418	-0.420158
	ATRX	-0.619792	-0.857329	-0.205839	-0.534076	0.0832241	0.228545	-0.0868439	-3.83034	0	-0.426762	-0.922159
	ATXN10	-0.231339	0.214522	-1.43687	-0.973321	-1.5646	-0.255367	-0.0359662	0.483433	0	-0.798322	0.048025
	ATXN7L3	0.368924	0.777431	-0.0331431	0.104859	0.291327	0.369836	0.111438	-2.36386	0	0.30188	-0.470646
	ATXN7L3B	-0.425005	-0.163809	-0.142062	-0.571475	-0.764544	-1.0986	0.04985	-0.547397	0	-0.413379	-0.399037
	AU040320	0.0624449	0.573637	1.19842	1.41776	2.0769	0	0	0	0	1.06583	0
	AUP1	0.702724	0.607057	1.36734	1.57684	2.21221	0.308143	0.0746901	-1.67364	0	1.29323	-0.322702
	AURKA	0.467743	2.24174	-0.722609	-0.135116	0.621084	0	-0.324931	-1.25048	0	0.494569	-0.393853
	AURKB	0.625006	2.09282	2.51145	3.21311	3.96384	0	-0.405137	1.61378	0	2.48124	0.30216
	AUTS2	-0.856101	0.395018	-0.0112775	0.195502	-0.684526	0.174526	-0.0795886	-0.849839	0	-0.192277	-0.188725
	AVPI1	0.780281	0.184973	2.39407	2.43739	3.09441	0.00992978	0.0366465	-1.32388	0	1.77823	-0.319326
	AW549877	-0.509134	-0.725708	-0.672396	-0.571101	-1.34247	0	0	0	0	-0.764162	0
	AW554918	-0.732683	-0.472996	-1.34721	-1.56924	-1.59247	0	0	0	0	-1.14292	0
	AXIN2	-0.933355	-0.279503	-0.162231	-1.08576	-0.458402	-1.17922	-0.0800169	-2.81695	0	-0.583851	-1.01904
	AXL	1.16786	1.1245	1.73265	1.90805	1.50532	-0.362274	0.712676	-0.985052	0	1.48768	-0.158663
	AZI2	1.16123	0.0768524	1.0947	0.627153	0.208536	0.200643	0.185837	1.24679	0	0.633695	0.408317
	AZIN1	0.00641422	-0.466123	0.699336	1.10749	0.69324	0.732467	0.136401	1.0904	0	0.408072	0.489817
	B230219D22RIK	-0.819489	-0.671762	-0.546678	-0.42533	-1.23178	0	0	0	0	-0.739008	0
	B2M	2.31352	1.99324	1.99308	1.73678	2.98732	0.486414	0.299944	1.73222	0	2.20479	0.629645
	B3GALNT1	-0.309662	-0.162901	-1.89746	-2.13839	-1.18786	-1.13795	0.239892	-0.835229	0	-1.13926	-0.433322
	B3GALNT2	-0.618726	-0.490052	-0.37091	1.2396	0.329776	0.515922	0.125243	-2.61875	0	0.0179373	-0.494395
	B3GALT2	0.0766473	-0.628496	5.99049	5.69825	6.56641	-0.390247	-0.117879	-0.986965	0	3.54066	-0.373773
	B3GNT3	0.684374	1.19704	1.41587	1.12315	1.99969	0	-0.175325	-0.535851	0	1.28402	-0.177794
	B3GNT8	0.807781	0.850351	4.38994	5.40587	6.31236	0	-0.197484	-1.86664	0	3.55326	-0.516031
	B4GALNT1	0.726446	1.08808	1.11277	1.55406	2.10926	0	0.454263	-1.16507	0	1.31812	-0.177702
	B4GALNT4	0	0	2.62074	2.79423	6.63678	0	0.0117654	0.39803	0	2.41035	0.102449
	B4GALT1	0.222583	1.5652	0.445894	0.901576	1.28667	0.409814	0.0502531	0.0375093	0	0.884386	0.124394
	B4GALT2	0.20009	0.663614	0.616099	2.47104	1.50017	0.208896	0.0263235	-3.40693	0	1.0902	-0.792929
	B4GALT3	0.323419	0.40045	0.336369	-0.229388	0.86518	-0.660706	0.0844352	-3.27757	0	0.339206	-0.963459
	B4GALT4	-0.0665485	-0.198389	0.267084	-1.00362	-1.52115	0.144246	0.0460465	-0.651746	0	-0.504526	-0.115364
	B4GALT5	1.34681	1.26335	2.63623	2.49403	2.61267	0.727593	0.105457	-0.0200247	0	2.07062	0.203256
	BAALC	0	0	0	0	0	0.887498	0.029333	-3.60407	0	0	-0.671809
	BABAM1	0.424466	0.550867	-0.241864	-0.00855493	-0.397452	0.949603	-0.0454112	-0.0808539	0	0.0654923	0.205835
	BACE2	-0.530872	-0.352665	-1.76395	-3.03279	-2.12858	1.2911	0.00895991	-1.44448	0	-1.56177	-0.036107
	BACH1	0.384009	0.300656	0.198283	1.01581	0.650335	0.815718	0.0555762	-0.223609	0	0.509819	0.161921
	BAG3	0.127156	0.785717	0.353304	-0.367085	-0.275431	1.17485	0.135359	-2.49648	0	0.124732	-0.296568
	BAG4	-0.771682	-0.418951	0.300112	0.296984	0.56463	0.826671	-0.0274584	-1.24759	0	-0.00578147	-0.112095
	BAIAP2	0.448611	0.495479	1.18037	0.663422	1.52911	-1.97166	0.095851	-2.90955	0	0.863398	-1.19634
	BAIAP2L1	-0.669867	-0.333473	-0.131513	0.213615	0.855974	-0.218988	0.102149	-3.10228	0	-0.0130526	-0.804779
	BAK1	1.58395	1.42192	1.18578	1.39522	2.16924	0	0.281982	-0.312345	0	1.55122	-0.00759069
	BAMBI	-0.458434	-1.18109	1.03426	-0.30059	0.161129	-0.23789	0.15249	-1.39428	0	-0.148945	-0.369921
	BANP	-0.0297328	-0.263663	-0.351364	-0.364032	-1.40965	0	0.164965	-3.37708	0	-0.483689	-0.80303
	BAP1	0.103	0.823552	1.07408	0.778195	0.904959	-0.24837	0.0733715	-4.36188	0	0.736757	-1.13422
	BASP1	2.02807	1.30269	0.491816	1.16697	0.973943	2.12958	-0.0464488	3.71945	0	1.1927	1.45065
	BATF	1.647	1.02286	-2.01654	-1.37948	-0.411942	0	0.128278	-0.40792	0	-0.227619	-0.0699104
	BATF2	2.97321	1.48559	3.0452	2.13188	3.88231	0	1.42855	0.692401	0	2.70364	0.530238
	BATF3	1.22541	0.770919	0	0	0	0	0.252938	0.164417	0	0.399266	0.104339
	BAX	1.25182	0.888081	0.698717	0.863909	1.07106	0	-0.0632808	-0.802126	0	0.954717	-0.216352
	BAZ1A	0.897722	0.155147	0.431242	0.892665	1.14949	0.615571	0.365012	0.280885	0	0.705253	0.315367
	BAZ2B	-0.648758	-0.467517	-0.110826	-0.509613	-0.116157	-0.598114	0.0417825	0.194047	0	-0.370574	-0.0905709
	BBS4	-0.538038	-0.385421	0	0	0	0.768934	0.010689	-2.80252	0	-0.184692	-0.505724
	BBS9	-0.953833	-0.354946	-1.08831	-2.12923	-1.67802	-0.481689	-0.0472521	-0.862989	0	-1.24087	-0.347983
	BCAM	0.148955	0.228975	2.14253	1.85338	2.73359	0.676778	-0.180022	-1.39611	0	1.42149	-0.224839
	BCAS1	-1.22481	-0.177291	0	0	0	0.156739	-0.186335	1.73956	0	-0.28042	0.427492
	BCAS3	-0.56533	-0.0604395	-0.853882	-1.49701	-0.941442	-1.06794	0.0501386	-1.56783	0	-0.783621	-0.646408
	BCAT1	0	0	0	0	0	1.61048	-0.181547	-1.08563	0	0	0.0858252
	BCAT2	0.26591	0.27884	-0.466034	-0.241593	-0.206021	0	-0.199265	-2.75059	0	-0.0737796	-0.737464
	BCL10	0.388428	0.631632	0.701048	2.24659	2.13174	0.66092	0.155438	-0.825798	0	1.21989	-0.00236006
	BCL2	-0.216875	0.0248558	-0.457367	-0.658668	-1.32413	-0.0204017	0.008961	0.678548	0	-0.526437	0.166777
	BCL2L1	1.03244	0.847482	0.922184	0.991878	0.832222	0.301166	0.0399544	-2.23841	-0.0801877	0.925241	-0.49437
	BCL2L14	0.292279	0.0669529	0	0	0	-1.06071	0.383015	4.68012	0	0.0718464	1.00061
	BCL2L2	-0.566084	-0.520798	-0.940472	-1.70259	-1.98418	1.05599	-0.0542262	-2.87036	0	-1.14282	-0.467148
	BCL3	2.26596	1.91602	2.1443	2.12401	1.61844	0.374518	0.248134	2.85041	0	2.01375	0.868266
	BCL6	0.275029	0.0486328	-0.138644	-0.406536	-0.482756	1.1196	-0.24287	1.67295	0.43486	-0.140855	0.746134
	BCL7A	-1.02787	-0.0553691	-0.420633	-0.261354	-0.461588	-0.254114	0.00628129	-2.59978	0	-0.445362	-0.711904
	BCOR	-0.186134	0.407217	-0.158005	-0.786589	0.00751826	-1.18362	0.127666	-3.82388	0	-0.143198	-1.21996
	BCR	-0.241736	0.5398	-0.4551	-0.370002	-0.683154	-0.457704	-0.0526877	-3.66436	0	-0.242039	-1.04369
	BDKRB1	1.8291	2.4572	0.842603	0.284569	1.27476	0	0.142008	-0.471625	0	1.33765	-0.0824043
	BDKRB2	0.905367	1.32915	0.0529728	0.809487	0.706388	0.45473	0.264464	-1.41195	0	0.760672	-0.17319
	BDNF	-0.821051	-1.52371	0	0	0	-1.19501	0.33917	-1.46697	0	-0.468953	-0.580703
	BEGAIN	-1.14907	0.289626	0	0	0	0	0.0574475	-0.456675	0	-0.171889	-0.099807
	BEND6	0	0	0	0	0	1.93177	-0.218516	-0.260285	0	0	0.363243
	BEND7	-0.59997	-0.245976	-0.201377	0.379255	-0.259177	-0.34147	0.0200512	-2.8544	0	-0.185449	-0.793954
	BEST1	0.195534	0.798499	0	0	0	-0.276602	0.0172663	2.42021	0	0.198807	0.540218
	BEST3	-1.49649	-0.801921	0	0	0	0	0.350877	-0.1467	0	-0.459682	0.0510443
	BFAR	-0.0984068	-0.05526	0.317166	0.589889	0.655951	0.778777	0.0638552	-0.632887	0	0.281868	0.0524363
	BHLHE40	0.905791	1.19596	0.587762	0.981703	1.09222	0.268808	-0.0968831	-1.69666	0	0.952688	-0.381184
	BICC1	-0.259184	0.259468	-0.714764	-0.607536	-1.58334	0.478208	-0.00309977	-0.0110784	0	-0.581071	0.116008
	BICD1	-0.173159	-0.281994	6.27218	5.87039	6.4825	0.938019	0.0086726	-1.82691	0	3.63398	-0.220054
	BICRAL	-0.387622	0.171532	-0.829064	-1.25777	-1.16208	-0.692344	0.0151485	0	0	-0.693002	-0.169299
	BID	1.26608	1.10809	0.150355	-0.404884	0.417874	1.37464	0.06523	1.02804	0	0.507504	0.616977
	BIN1	0.297104	0.40341	0.1911	-0.0747867	0.02661	0.971537	0.0870094	-2.6987	0	0.168687	-0.410037
	BIN2	0.620795	1.03068	-0.287616	-0.0442424	0.0796412	0.613471	0.0709059	2.85851	0	0.279851	0.885721
	BIRC2	0.721568	-0.0463623	1.10894	0.801186	0.5624	0.392784	0.193486	-0.00125233	-0.804979	0.629547	-0.0549904
	BIRC3	1.55114	0.566655	1.03814	0.844241	0.0629696	0.788657	0.290437	-0.148746	0	0.81263	0.232587
	BIRC5	0.862175	1.81282	2.92662	4.73212	5.07326	0	-0.463368	0.956484	0	3.0814	0.123279
	BLCAP	-0.15507	0.324559	-0.168989	0.0505027	-0.0283477	0.285755	0.0295827	-3.78597	0	0.00453086	-0.867658
	BLOC1S2	0.418214	0.167349	0.83681	0.114729	1.20912	0.74223	0.0902182	-0.197009	0	0.549243	0.15886
	BLOC1S6	0.2692	0.30983	0.640716	0.955534	0.213287	0.494527	-0.0858418	-1.6171	0	0.477713	-0.302104
	BMF	-0.379932	-0.307128	-0.336072	-0.788311	-0.847097	-2.0964	-0.0873383	-0.673522	0	-0.531708	-0.714316
	BMI1	-0.0302131	-0.345628	-1.02407	-0.876364	-1.36159	0.165861	0.0700321	-0.735593	0	-0.727574	-0.124925
	BMP1	-0.388819	0.256307	0.895786	0.257206	1.86753	-1.81799	0.118398	-1.85943	0	0.577602	-0.889757
	BMP2	0.545724	-0.334905	5.66677	4.41979	5.64987	-1.61606	0.345229	1.44597	0	3.18945	0.0437842
	BMP3	-1.77686	-1.32893	-0.751537	-1.83117	-2.44545	-1.71894	-0.230122	-0.766075	0	-1.62679	-0.678784
	BMP4	-0.981596	0.013399	0.961513	0.00282866	0.161157	-1.30237	0.00426689	-0.0814105	0	0.0314603	-0.344878
	BMP5	-0.701724	-1.01574	-0.641472	-0.830008	-1.06979	-1.19313	-0.386945	-1.76453	0	-0.851747	-0.83615
	BMP6	-0.915111	-0.42951	0.0163974	-1.41045	-1.93788	0.0141556	0.269145	-1.47458	0	-0.935311	-0.297821
	BMPER	0.216474	0.754019	7.24981	7.495	8.3421	-0.883901	-0.0381883	-0.77442	0	4.81148	-0.424127
	BMPR1A	-0.374325	-0.650577	-0.452047	-0.879868	-1.32077	0.427509	-0.156456	-0.302038	0	-0.735518	-0.00774646
	BMX	-1.10644	-0.997811	0	0	0	1.16768	0.171269	-2.31113	0	-0.420851	-0.243044
	BNC2	-0.580866	0.248362	-1.11626	-1.99903	-2.96507	-0.192276	-0.141581	-2.22468	0	-1.28257	-0.639634
	BNIP2	-0.328159	-0.343664	-0.39471	-0.28977	-1.01735	0.0109555	0.00320679	-0.588242	0	-0.47473	-0.14352
	BNIP3	-0.585188	-0.343564	0.504441	0.774	0.126357	0.565325	-0.0736997	0.0386649	0	0.0952092	0.132572
	BNIP3L	-0.724921	-0.869848	-1.15931	-1.26499	-1.31839	0.588772	-0.230271	0.167389	0	-1.06749	0.131473
	BOLA3	0.0742581	-0.210308	-1.02201	-1.16784	-1.14733	1.41465	0.069436	0.934993	0	-0.694645	0.604771
	BPGM	-0.111086	-0.408294	0.0438515	-0.789285	-1.54744	0.137285	0.407886	0.570854	0	-0.562451	0.279006
	BPI	0	0	0	0	0	0	0.907744	2.82316	0	0	0.932726
	BPIFB1	0.943772	0.782001	2.84162	1.82522	1.98311	1.09489	-0.931273	-0.410625	0	1.67514	-0.0617526
	BPNT2	-0.497712	-0.565584	-1.20416	-1.46554	-0.797266	0.439031	-0.0441611	0	0	-0.906054	0.0987176
	BRAT1	-0.0425139	0.265928	3.74362	2.78915	3.65017	-0.240738	-0.00294002	-2.46336	0	2.08127	-0.676759
	BRCA1	0.712613	1.33457	5.11791	6.69442	7.11818	1.70895	-0.280635	-1.06586	0	4.19554	0.0906126
	BRD3	-0.719241	0.0942123	-0.92708	-0.684902	-0.925586	-0.105444	-0.0918995	-2.73751	0	-0.632519	-0.733714
	BRD9	-0.710303	0.0845691	0.409822	0.425557	0.686324	-0.383546	0.13536	-2.98453	0	0.179194	-0.808179
	BRINP1	0.234946	1.35371	4.80726	6.74418	5.76789	0	-0.197829	0	0	3.78159	-0.0494572
	BRIP1	1.31621	1.25258	4.91692	6.02776	5.88441	1.25444	0.0459599	0.603565	0	3.87958	0.47599
	BRPF1	0.215807	0.925837	0.0993017	-0.221148	0.775245	0.444953	0.101856	-0.478126	0	0.359009	0.0171709
	BSDC1	-0.224993	-0.0322156	0.00031371	0.265983	-0.0625992	-0.710997	0.0735233	-2.96088	0	-0.0107022	-0.899588
	BST1	1.0503	0.395353	4.07456	3.82385	5.15762	0.764991	0.00447916	2.06779	0	2.90034	0.709315
	BST2	3.25682	1.90537	5.07597	4.20102	3.92456	-0.135479	1.46996	-0.138167	0	3.67275	0.299078
	BTBD19	0.259063	0.809613	4.53024	6.08957	6.74777	-1.40414	0.091079	-0.896035	0	3.68725	-0.552274
	BTBD3	-0.905294	-0.768558	-0.125052	-1.1114	-1.55878	-0.770281	-0.0851931	-2.0022	0	-0.893816	-0.714419
	BTBD7	-0.0565082	-0.258712	-0.220474	-0.60554	-1.0625	-0.194736	-0.0870793	-1.50297	0	-0.440747	-0.446197
	BTD	0.0772971	-0.24769	1.73081	0.518302	1.50695	-1.17787	-0.175389	-2.19037	0	0.717135	-0.885906
	BTF3	0.591553	-0.0444333	0.158191	-0.26746	0.0253281	0.879121	0.0505425	-0.409539	0	0.092636	0.130031
	BTG2	-0.625875	-0.56132	0.460278	-0.164286	-0.728466	-1.65038	0.0356282	-2.00373	0	-0.323934	-0.90462
	BTLA	-0.195904	-0.248652	0.764157	1.0856	0.833452	-2.23935	0.29237	-0.711502	0	0.44773	-0.664621
	BTN2A2	0	0	0	0	0	-0.7153	0.589097	-2.64468	0	0	-0.69272
	BTN3A1	0	0	0	0	0	-0.877932	0.264231	-0.700175	0	0	-0.328469
	BTRC	-0.400354	-0.071844	-1.38617	-1.55017	-1.59419	-0.409249	-0.048059	0.243256	0	-1.00055	-0.0535131
	BUB1	0.160243	0.057565	0	0	0	2.90255	-0.437235	-0.879477	0	0.0435616	0.396458
	BUD13	0.0217868	0.920599	1.04028	0.235856	1.41708	-0.538484	0.108114	-2.92166	0	0.727121	-0.838009
	BZW1	0.0502569	-0.266238	-0.538507	-0.577478	-0.542561	0.962319	0.0469476	-0.227221	0	-0.374905	0.195511
	C130074G19RIK	-0.613937	-0.181305	-0.276059	-1.3973	-2.72627	0	0	0	0	-1.03897	0
	C1D	1.33051	-0.49801	2.37281	1.79723	2.40891	0.0504403	-0.0295275	-2.85826	0	1.48229	-0.709337
	C1QA	1.99017	2.05641	1.08277	1.50745	3.24942	0.456477	0.293789	0.455585	-1.24504	1.97724	-0.00979698
	C1QB	2.03103	1.89845	1.59305	2.73714	4.71939	0.649486	0.219266	2.02512	-1.45056	2.59581	0.360826
	C1QBP	0.39264	1.19813	0.409871	1.15339	1.81001	0.548846	0.114039	-3.10318	0	0.992807	-0.610075
	C1QC	1.72542	1.61132	1.47215	2.44107	4.2129	0.753387	0.405583	3.24461	0	2.29257	1.1009
	C1QTNF7	-1.12419	-1.05464	-1.65253	-2.03469	-2.04401	-1.68744	-0.374492	-1.70054	0	-1.58201	-0.940618
	C1RL	0.582847	0.111748	-0.290147	2.31013	2.2693	2.03633	-0.145284	0.876415	0	0.996775	0.691864
	C2	1.68244	1.74743	0.961917	1.30873	2.15618	0.440485	-0.216199	1.10736	-0.92209	1.57134	0.102389
	C2CD2	-0.171563	-0.279042	0.940677	0.378119	0.597281	-0.0949221	-0.122802	-4.02216	0	0.293094	-1.05997
	C3	1.14644	1.35218	0.648636	0.913554	1.96286	0.210291	-0.108851	0.760279	-0.391607	1.20474	0.117528
	C3AR1	3.52352	3.73102	8.81524	10.3638	10.6066	0.290093	0.437244	3.61548	0.247883	7.40804	1.14768
	C4BPA	0	0	0	0	0	-2.44544	-0.186443	0.970567	0	0	-0.41533
	C5	0	0	0	0	0	-1.61307	-0.492089	-1.39226	-2.16262	0	-1.41501
	C5AR1	0.352846	0.748418	0.437607	1.2324	1.79181	0.689078	0.0306893	2.47313	0	0.912616	0.798223
	C6	-0.0827447	-0.872478	3.61573	2.41102	1.36296	0.351173	0.723344	3.87915	-1.32378	1.2869	0.907471
	C7	-0.825567	-0.318082	0.394913	-0.161982	0.00559131	0.918856	-0.174265	0.0774942	0.313664	-0.181025	0.283937
	C8B	0	0	0	0	0	0	-0.893019	-0.373531	-3.31005	0	-1.14415
	CA1	0	0	0	0	0	1.90565	-0.482001	4.31562	0	0	1.43482
	CA12	0	0	0	0	0	3.28598	-0.146705	2.74682	0	0	1.47152
	CA5B	0	0	0	0	0	-0.683002	-0.103004	-1.65665	0	0	-0.610663
	CAB39	-0.265898	-0.327221	-0.908993	-0.828808	-0.494459	0.578784	0.00289565	-0.942063	0	-0.565076	-0.0900959
	CAB39L	-0.364222	-0.116337	-0.227043	-0.532548	-1.24485	-0.942653	-0.0860907	-3.05475	0	-0.497001	-1.02087
	CABIN1	0.0348592	0.990286	0.986327	0.974956	1.53764	0.15354	-0.0675016	-1.74911	0	0.904813	-0.415769
	CACHD1	-0.141289	0.0315841	0.436855	0.510125	0.475025	-1.34226	-0.283231	-0.461351	0	0.26246	-0.521711
	CACNA1A	-0.835536	-0.057701	0	0	0	-0.322444	0.430992	4.76757	0	-0.178647	1.21903
	CACNA1C	-0.616964	0.164093	0.63138	0.0971715	1.43265	-0.963935	-0.0126706	-3.07117	0	0.341667	-1.01194
	CACNA1D	-0.90391	-0.0533381	-0.256761	-0.794066	0.220067	-2.28406	-0.249001	-1.57344	0	-0.357602	-1.02663
	CACNA1E	-0.750196	0.278462	0	0	0	0	-2.09486	2.94785	0	-0.0943467	0.213248
	CACNA1H	-0.2378	1.56396	6.35991	4.75745	5.75667	-1.3781	0.101665	-0.205853	0	3.64004	-0.370573
	CACNA1S	1.43685	1.69273	0	0	0	0	0.264047	-0.338526	0	0.625915	-0.0186197
	CACNA2D2	0	0	0	0	0	-3.37848	-0.332247	-1.91789	0	0	-1.40716
	CACNA2D4	-1.34908	-0.0121859	0	0	0	0	-0.154701	0.793006	0	-0.272254	0.159576
	CACYBP	0.924649	-0.516821	-0.105501	0.197056	-0.887544	0.695542	0.124543	-0.911338	0	-0.0776324	-0.0228133
	CADM1	-0.99456	-1.18947	1.87214	1.4025	1.59137	-1.59035	-0.00523689	-0.827999	0	0.536396	-0.605897
	CADM2	-0.677037	-1.55737	0	0	0	-0.479511	0.410151	-0.348551	0	-0.446882	-0.104478
	CALCRL	-0.68002	-1.31261	-0.457471	-0.766264	-0.981262	0.393089	0.136799	-0.250268	0	-0.839526	0.0699049
	CALD1	-0.297246	-0.0519135	-0.431516	-0.208557	-0.185043	0.73109	0.0279091	-0.146383	0	-0.234855	0.153154
	CALHM2	0.424813	0.353422	1.74673	1.22232	0.923475	0	-0.00531828	-2.94383	0	0.934151	-0.737288
	CALHM6	5.62046	3.59969	6.69893	6.8413	7.39876	0	0.317697	0	0	6.03183	0.0794243
	CALM1	0.00100901	-0.241054	0.337446	0.213356	0.582115	0.518909	0.119707	0.262829	0	0.178574	0.225361
	CALM3	0.389037	0.0169281	-0.781131	-0.320563	-1.22956	0.524423	-0.00155828	0.0335181	0	-0.385057	0.139096
	CALML4	-0.50914	-0.791192	0	0	0	0	0.155851	-3.04609	0	-0.260066	-0.72256
	CALR	0.827621	0.418248	1.04914	0.849423	1.42902	1.06369	0.204229	1.53999	0	0.91469	0.701978
	CALU	-0.113827	-0.106636	0.543784	0.850381	0.987629	1.41989	-0.0602022	0.0540212	0	0.432266	0.353427
	CAMK1	-0.195372	0.262819	0.0242404	0.218005	0.26159	0	-0.0130364	-3.33122	0	0.114257	-0.836064
	CAMK2N1	-0.106845	-0.348019	-0.690194	-1.06846	-2.69106	-0.986108	0.0833398	0.601084	0	-0.980916	-0.075421
	CAMLG	0	0	0	0	0	0.7114	-0.0388799	-0.376301	0	0	0.0740548
	CAMP	0	0	0	0	0	0	-0.543854	2.90289	0	0	0.589759
	CAMTA2	-0.0380297	0.6066	0.410165	0.757359	0.524002	-1.18506	-0.0578872	-3.3945	0	0.452019	-1.15936
	CANT1	0.103493	0.528018	-0.450743	-0.452271	0.187969	-0.00247725	0.0879673	-3.13677	0	-0.0167068	-0.762821
	CANX	0.183322	-0.60062	0.708955	0.702491	0.876516	1.02323	0.0393406	1.16966	0	0.374133	0.558058
	CAP1	0.275328	0.314382	0.120118	-0.125583	-0.143573	1.0702	0.0377609	1.13245	0	0.0881343	0.560103
	CAPG	1.3363	1.07165	0.798486	1.15343	1.75184	0.205775	0.158679	-0.250759	0	1.22234	0.0284238
	CAPN3	0.0948503	0.239423	0	0	0	-1.55807	-0.126632	-0.730937	0	0.0668546	-0.60391
	CAPNS2	3.20627	-0.173016	0	0	0	0	-0.316218	-0.104588	0	0.606651	-0.105202
	CAPRIN2	-1.2329	-0.596295	0	0	0	-0.250248	0.00280024	-2.97664	0	-0.365839	-0.806022
	CAPZA1	0.305356	0.137664	0.350691	0.293301	-0.205728	1.18584	0.0921118	2.22652	0	0.176257	0.87612
	CAPZA2	0.536551	0.123561	0.138547	0.151858	0.0864561	0.673083	0.0598324	0.280099	0	0.207395	0.253253
	CAPZB	0.188269	0.532462	-0.184256	0.019103	-0.0473164	0.77948	0.0372916	1.49116	0	0.101652	0.576984
	CAR13	2.67555	1.0137	2.83674	2.97878	1.77096	0	0	0	0	2.25515	0
	CAR2	-0.533889	-0.318893	0.815082	0.400487	1.06859	0	0	0	0	0.286275	0
	CAR8	-0.411335	-1.19366	-0.261552	-1.02677	-1.99957	0	0	0	0	-0.978578	0
	CARHSP1	0.910367	0.513836	0.228009	0.571405	-0.486638	0.0521911	-0.138808	-1.84715	0	0.347396	-0.483442
	CARMIL1	0.290909	0.23022	0.664478	-0.0952486	-0.023155	-1.06037	-0.0161359	0	0	0.213441	-0.269127
	CARMIL2	-0.261314	1.47753	2.6204	5.81291	5.93295	0	-0.158468	0	0	3.11649	-0.0396169
	CARNMT1	-0.30784	-0.427011	-2.03849	-1.78381	-2.2769	1.25856	-0.0917064	0	0	-1.36681	0.291712
	CARS	0.922156	1.01301	1.60967	0.830916	1.36697	0	0	-0.896115	0	1.14854	-0.224029
	CARS1	0	0	0	0	0	0.862681	0.0808327	0	0	0	0.235878
	CASC1	-0.951255	-0.261114	0	0	0	0	0	-0.769134	0	-0.242474	-0.192284
	CASD1	-0.70923	-0.583671	-0.619694	-1.52325	-1.35491	0.198921	-0.0555763	0.633817	0	-0.95815	0.19429
	CASP1	3.22087	0.853916	2.7118	3.07449	2.33594	0.178963	0.442184	1.76324	0	2.4394	0.596097
	CASP3	0.897955	0.418756	0.932414	-0.731154	0.274617	0.962847	0.111564	-0.384181	0	0.358517	0.172558
	CASP6	-0.75952	-0.575516	-1.20809	-0.751748	-0.0856726	0.174885	-0.0403636	-1.90399	0	-0.676109	-0.442368
	CASP7	0.559466	0.415123	2.53406	2.24106	2.87049	1.23031	0.185442	-2.13228	0	1.72404	-0.179133
	CASP8	0.665973	0.6526	2.49275	2.55164	2.26461	0.0303633	0.137939	-0.150591	0	1.72552	0.00442787
	CASS4	-1.33498	-0.0751794	-0.0326549	-1.01004	0.486342	-1.69147	-0.00538883	-1.4432	0	-0.393302	-0.785016
	CAT	-1.11931	-0.746827	-0.466859	-1.28376	-1.85099	-0.815318	-0.128334	-1.62344	0	-1.09355	-0.641774
	CAV1	-1.01794	-1.13716	-0.459689	-1.12808	-1.4746	-1.26248	0.123598	-1.41325	0	-1.04349	-0.638032
	CAV2	-0.568347	-1.46261	-0.996003	-2.15514	-1.75098	-0.82439	0.00538609	-1.39035	0	-1.38662	-0.552338
	CAVIN2	-1.05936	-1.16816	0.00135807	-1.19163	-1.37936	-1.68581	-0.0144424	0	0	-0.95943	-0.425062
	CAVIN3	0.936933	0.572586	-0.0802262	-0.0386417	-0.528717	-0.350119	0.0943695	0	0	0.172387	-0.0639374
	CBFA2T2	-0.223758	0.230723	-0.36524	0.254205	0.232963	-0.542486	-0.0248231	-2.98474	0	0.0257786	-0.888012
	CBFA2T3	-0.483788	-0.172174	-0.0386196	-0.929163	-2.04338	1.14353	0.0122369	-2.39465	0	-0.733425	-0.30972
	CBX4	0.159448	0.387841	1.87362	0.977721	2.11468	0.737899	0.419315	2.47296	0	1.10266	0.907544
	CBX7	-0.966977	0.0701398	0.163548	-1.03353	-0.849231	-1.19366	-0.140405	-3.49202	0	-0.52321	-1.20652
	CBY1	-0.562867	-0.347395	1.47546	1.33696	1.27051	0.120247	-0.105658	-2.80651	0	0.634533	-0.697981
	CC2D1B	-0.0833696	0.664709	0.0790538	0.59613	0.993049	-0.360351	0.0364617	-3.90531	0	0.449914	-1.0573
	CC2D2A	-1.27688	-0.509655	-1.46723	-1.28808	-1.33316	-0.389293	-0.0755138	0.463922	0	-1.175	-0.00022128
	CCAR1	0.192028	-0.21411	0.393479	0.552762	0.379769	0.383677	0.0520924	-2.30061	0	0.260786	-0.466209
	CCBE1	-0.440614	0.480936	0.551117	0.733594	-0.424475	-0.858005	-0.0440957	-1.59046	0	0.180111	-0.623141
	CCDC120	0.0636942	0.510257	6.12396	7.05187	7.5973	0	-0.142592	-0.574727	0	4.26942	-0.17933
	CCDC124	0.316759	0.365434	-0.988119	0.190601	0.0723635	0	0.0714187	-2.00758	0	-0.00859228	-0.48404
	CCDC130	-0.0177144	-0.0333119	0.386241	0.282232	0.198771	0	0.095145	-3.73293	0	0.163243	-0.909447
	CCDC134	0.193136	0.773201	1.50888	1.30865	2.29934	-1.39583	-0.0125752	-0.811196	0	1.21664	-0.5549
	CCDC137	-0.165245	0.105857	0.804088	0.271195	0.849547	0	0.0574916	-3.418	0	0.373088	-0.840127
	CCDC14	-0.652528	-0.232242	0	0	0	0.599216	-0.0907299	-2.06318	0	-0.176954	-0.388674
	CCDC141	-0.473042	-0.946167	0.843076	0.27286	0.618057	-1.70002	-0.337811	-0.832648	0	0.062957	-0.71762
	CCDC15	-0.0637218	-0.343207	6.57646	6.66499	6.53247	0.0817467	0.0483293	-0.792131	0	3.8734	-0.165514
	CCDC152	-0.962003	-1.11809	0.320209	-0.852872	-0.611226	-0.257774	-0.30334	-0.518839	0	-0.644796	-0.269988
	CCDC159	-0.95783	-0.244254	0	0	0	0	-0.0257701	-1.04004	0	-0.240417	-0.266452
	CCDC17	-0.964886	-0.49428	6.96848	6.41965	6.92943	-0.0794227	0.41076	-1.76782	0	3.77168	-0.35912
	CCDC18	-0.360845	-0.34249	0	0	0	0.762419	-0.109551	-1.2973	0	-0.140667	-0.161107
	CCDC187	-0.936703	0.479836	7.4824	7.43602	7.21312	0	0.191136	0	0	4.33493	0.0477839
	CCDC22	0.148829	0.325837	6.00191	5.47698	6.39878	0	0.0500352	-3.14256	0	3.67047	-0.773132
	CCDC25	0.559174	0.351713	2.56033	2.51184	2.79395	0.303193	-0.0669535	-0.0871394	0	1.7554	0.037275
	CCDC38	0	0	0	0	0	0	1.34159	2.83332	0	0	1.04373
	CCDC50	-0.126125	-0.454428	-0.622626	-0.32624	-1.17343	-0.208433	-0.0252139	0.105058	0	-0.54057	-0.032147
	CCDC57	0.00677178	0.387348	6.55416	5.53328	6.09331	-0.0767821	0.0620635	-2.78496	0	3.71497	-0.69992
	CCDC59	0.147784	-0.33509	0.138542	-0.377689	0.347227	0.745878	0.24653	0.96793	0	-0.0158452	0.490085
	CCDC60	-0.648387	0.217565	0	0	0	0	0.224372	3.65146	0	-0.0861645	0.968959
	CCDC62	-1.23557	-0.107415	0	0	0	0	0.460386	-0.367798	0	-0.268598	0.0231471
	CCDC68	0.687619	-0.878012	0	0	0	-1.05168	-0.149275	-2.35146	0	-0.0380786	-0.888103
	CCDC71L	0.575845	-0.222712	1.31113	2.45081	0.931077	2.46327	0.0900095	1.92372	0	1.00923	1.11925
	CCDC73	-0.167343	-0.255058	0	0	0	1.2356	0.0521551	-0.81204	0	-0.0844803	0.11893
	CCDC77	-0.496862	0.0613226	6.14853	6.08199	6.68035	0.534965	0.0147393	-1.21103	0	3.69507	-0.165333
	CCDC80	0.0276425	0.490934	0.206558	0.754918	1.47957	0.985946	-0.842844	-0.0784264	0	0.591924	0.0161689
	CCDC85A	-0.505717	-0.698871	0.774929	0.297739	-1.63081	0	-0.214126	0.499096	0	-0.352546	0.0712424
	CCDC85C	-0.269796	0.357041	-0.234652	0.0222759	-0.867076	-0.314766	0.0649448	-3.40976	0	-0.198442	-0.914895
	CCDC86	1.39264	1.62679	1.00897	0.89996	1.51233	0	0.148402	-2.62689	0	1.28814	-0.619621
	CCDC88A	0.288496	-0.919513	-0.0360154	0.160523	-0.042762	0.584065	-0.0378021	-0.383453	0	-0.109854	0.0407025
	CCDC88B	1.19323	1.22858	0.698725	1.32756	1.26497	0	-0.00180796	-0.19101	0	1.14261	-0.0482044
	CCDC88C	-0.579695	0.53556	2.21961	2.06245	2.69607	0.1685	0.0747296	-2.70388	0	1.3868	-0.615163
	CCDC9	-0.159791	0.365314	3.77623	2.64896	3.16831	0	0.203805	-3.11976	0	1.9598	-0.728989
	CCDC90B	-0.38088	-1.0366	0	0	0	-0.133187	0.0246401	-0.204746	0	-0.283495	-0.0783232
	CCDC9B	-0.158107	0.473086	-0.668553	-0.990642	-0.194335	-1.75584	0.0228305	0	0	-0.30771	-0.433253
	CCHCR1	0.213504	0.989768	1.55168	1.5825	2.56993	0	0.0262235	-2.5028	0	1.38148	-0.619144
	CCL11	1.82611	1.13516	2.32059	2.30583	1.2659	0	1.10091	5.57327	1.55714	1.77072	2.05783
	CCL17	1.41575	-1.61867	0	0	0	0	0.477804	-0.221233	-2.57024	-0.0405826	-0.578417
	CCL19	1.59021	1.21173	0	0	0	0	-0.499825	4.04938	2.13568	0.560389	1.42131
	CCL2	8.01123	6.30087	7.65165	7.63148	8.96333	0.495521	0.37573	2.54243	3.22759	7.71171	1.66032
	CCL20	3.02923	2.52051	0	0	0	0	-0.0814753	0.78195	3.62938	1.10995	1.08246
	CCL22	0.854125	-0.755858	1.43543	-0.778444	-2.17258	0	0.440492	0.0197736	-0.529578	-0.283465	-0.0173282
	CCL24	0	0	0	0	0	0	-0.97979	-0.630807	-3.23368	0	-1.21107
	CCL7	8.58675	8.13597	8.55978	9.20472	8.81832	0	0.989237	4.59551	4.76104	8.66111	2.58645
	CCM2	0.42539	0.685559	-0.663336	0.296967	-0.420396	0.491396	0.00755855	-2.791	0	0.0648367	-0.573012
	CCN2	-0.365653	0.542642	1.48434	1.12883	2.93047	-1.26434	0.355083	0	0	1.14413	-0.227315
	CCN4	-0.404894	1.28249	-2.70564	0.144073	1.01667	2.99039	0.199413	0	0	-0.133459	0.797451
	CCNA2	0.569779	1.412	0.445738	1.16577	2.00842	2.21356	-0.296815	-1.00493	0	1.12034	0.227953
	CCNB2	0.454776	1.71702	1.68259	1.96224	2.94692	0.202751	-0.390739	0.186932	0	1.75271	-0.000263938
	CCND1	0.338344	0.915506	-0.0517619	0.0785084	-0.0969464	-0.0861992	0.14523	-2.82635	0	0.23673	-0.69183
	CCND2	0.669155	0.0775134	0.666324	0.32314	-1.01854	0.497013	0.00512999	-0.352532	0	0.143519	0.0374028
	CCNE1	1.96945	2.31585	6.98039	6.52706	7.17638	0	-0.220855	-1.47417	0	4.99382	-0.423755
	CCNF	0.701439	1.80858	1.68511	3.81934	4.1027	0	-0.273797	0.323691	0	2.42344	0.0124735
	CCNG1	0.337386	0.00939933	-1.58827	0.00268535	-1.16234	1.12667	-0.232879	-1.32255	0	-0.480228	-0.107188
	CCNI	-0.366082	0.0288956	-0.765453	-0.619376	-1.56753	0.141389	-0.0384357	-0.0590637	0	-0.65791	0.0109723
	CCNO	1.29091	2.10069	0	0	0	0	-0.238337	-0.282466	0	0.67832	-0.130201
	CCNY	0.0575764	-0.136157	-0.402543	-0.527288	-1.18522	-0.0181446	-0.129421	-0.505707	0	-0.438727	-0.163318
	CCPG1	-0.897224	-0.752865	0.0180878	-0.88758	-0.392383	0.70938	-0.0193866	1.96932	0	-0.582393	0.664829
	CCR2	1.53732	0.867024	-0.349829	0.917996	1.81575	-0.382314	0.147481	-1.16453	-0.901824	0.957653	-0.575296
	CCR5	3.50443	2.99668	0.185015	2.47239	2.37824	-0.11754	0.435868	-0.0632034	0	2.30735	0.0637812
	CCRL2	1.30392	-0.384169	2.10907	0.700176	0.953131	0.104656	0.0320865	2.13735	0	0.936426	0.568523
	CCSER2	-0.666077	-0.774013	-0.676761	-0.866978	-2.13006	-0.261778	-0.0478833	0.357929	0	-1.02278	0.0120668
	CCT2	0.414728	0.0571235	-0.458888	-0.054103	0.0655173	1.20582	0.1008	-0.891353	0	0.00487555	0.103817
	CCT3	0.612998	0.444303	1.05098	0.585442	1.11331	1.3645	0.116953	-0.292796	0	0.761407	0.297164
	CCT4	0.231334	0.149594	0.0638786	0.530942	-0.381358	1.1564	0.0797641	-1.82112	0	0.118878	-0.14624
	CCT5	0.260157	0.183726	0.424405	0.115737	0.461922	1.14215	0.108508	-0.0534457	0	0.289189	0.299303
	CCT6A	0.330676	0.243103	0.880156	0.879671	1.15385	1.66949	0.100359	-0.380717	0	0.697491	0.347283
	CCT8	0.162947	0.318233	0.269362	0.221174	0.100176	1.13816	0.0727093	-3.63313	0	0.214379	-0.605563
	CD14	1.324	0.473838	1.93339	2.69746	2.30902	0.341329	-0.147884	0.297408	0	1.74754	0.122713
	CD151	0.510074	0.367104	0.872687	0.881704	1.25712	0.0428848	-0.0136994	-1.49733	0	0.777738	-0.367036
	CD163	-1.5199	0.103308	0	0	0	2.35717	0.358914	0.600781	0.00117307	-0.283318	0.829508
	CD164	-0.0652563	-0.0486233	0.39518	0.330453	0.137243	0.820296	0.134762	2.05853	0	0.149799	0.753396
	CD177	1.80752	1.33156	0	0	0	0	0.191155	1.62702	0	0.627817	0.454544
	CD180	1.99318	1.6725	2.35229	2.90286	3.69625	0.92969	-0.147937	-1.09216	0	2.52341	-0.0776011
	CD19	-1.06834	0.165308	0	0	0	0	-0.926355	-0.32739	0	-0.180607	-0.313436
	CD2	0.251537	0.276277	3.05579	2.58219	3.7248	2.86133	0.0942915	-1.78682	0	1.97812	0.292202
	CD200	0.250224	0.0784948	0.826913	0.824254	1.01182	0.875466	-0.0469292	-0.863683	0	0.598341	-0.00878664
	CD207	-0.868184	-2.24307	0	0	0	0	0.877151	1.69521	0	-0.62225	0.64309
	CD24	0	0	0	0	0	1.57879	0.0810675	1.02824	0	0	0.672026
	CD244A	1.28319	0.636844	1.06627	0.90292	1.96656	0	0	0	0	1.17116	0
	CD248	0.407345	1.2708	-1.07375	-0.20916	0.563667	1.68264	0.0570201	-2.30434	0	0.19178	-0.14117
	CD274	3.68124	2.11646	4.22971	3.49173	4.27858	1.57713	0.282067	1.13808	0	3.55954	0.749321
	CD276	0.763945	1.81866	6.24552	6.7896	7.67808	0.993378	0.116099	-0.74628	0	4.65916	0.0907992
	CD28	0.509332	0.43408	4.94761	5.41296	6.5326	0.848811	0.0683053	-1.7917	0	3.56732	-0.218646
	CD300E	1.56479	0.950008	0	0	0	1.55559	-0.00253031	0.491876	0	0.502959	0.511234
	CD320	0.892565	0.120328	0	0	0	0	0.0687368	-3.38448	0	0.202579	-0.828936
	CD36	-0.925296	-1.29272	0.732201	0.236764	0.126038	-0.173092	-0.429223	-1.19491	0	-0.224602	-0.449306
	CD37	-0.147715	0.592178	0.466938	0.971747	1.7051	1.69782	0.134174	4.08899	0	0.717649	1.48025
	CD38	-0.970594	-0.546884	1.79285	1.59563	2.7733	0.286289	0.67663	3.01783	0	0.928858	0.995187
	CD3D	0.93378	0.741383	2.82791	6.3536	6.38842	0	0.00254751	-1.97382	0	3.44902	-0.492818
	CD3E	0.317785	1.24223	-0.270138	0.828044	2.35911	0.0175488	0.0740857	0.695356	0	0.895407	0.196748
	CD40	1.77645	0.614291	4.02375	3.36942	4.50597	0.721713	0.401099	-0.772511	-0.156341	2.85798	0.0484901
	CD40LG	0	0	0	0	0	0	0.0747144	-0.138599	-1.11217	0	-0.294013
	CD44	0.620729	0.567422	1.20386	0.881482	1.50368	0.492701	-0.0562417	0.311353	0	0.955435	0.186953
	CD47	0.658428	0.275404	0.824247	0.195292	0.207248	-0.574109	0.0671774	1.27905	0	0.432124	0.19303
	CD48	2.7173	0.288215	0.523127	0.363137	1.04577	0.905188	0.230321	2.63495	0	0.987509	0.942615
	CD5	0.164362	1.61081	-0.489158	1.64938	2.72062	0	0.0720744	-2.13622	0	1.1312	-0.516035
	CD52	2.99493	1.23663	1.38298	1.35789	2.44937	-0.853953	-0.0662974	0.950427	0	1.88436	0.00754408
	CD53	1.89196	1.25307	0.614701	1.32002	1.16973	0.717197	0.11927	3.91431	0	1.2499	1.18769
	CD6	0.846278	1.93666	3.80835	4.88571	7.33086	0	-0.0819132	-2.43731	0	3.76157	-0.629805
	CD69	2.77027	0.773467	1.50784	0.815039	0.845833	-0.640134	0.392991	3.00184	0	1.34249	0.688674
	CD72	2.72341	2.51646	7.31292	7.77761	7.33384	0	0.267367	-1.56253	0	5.53285	-0.32379
	CD74	0.375565	0.0413235	1.74083	1.85485	3.51302	-0.829448	0.0654352	2.33917	0	1.50512	0.393789
	CD80	1.56485	0.865494	0	0	0	-1.34078	0.917547	1.65567	0	0.486068	0.308111
	CD82	0.242421	0.111401	0.665628	0.38771	0.911743	0.194882	0.160539	-4.43821	0	0.46378	-1.0207
	CD83	0.726317	-0.0274015	0.144973	0.0228675	-1.29927	-1.95643	0.325358	-1.68292	0	-0.0865036	-0.828498
	CD84	0.636086	0.284605	2.5608	2.63368	4.01892	-0.181828	-0.0416653	-1.66154	0	2.02682	-0.471259
	CD86	2.13017	1.09782	1.54721	2.1777	1.74345	0.710366	0.216523	1.24589	-1.72101	1.73927	0.112944
	CD8A	1.20778	1.2782	1.06747	1.6652	4.03089	-0.829072	0.246446	-3.143	0	1.84991	-0.931407
	CD9	-0.462682	-1.00291	1.28228	0.565735	0.843782	0.912308	-0.0755781	-1.87333	0	0.245242	-0.25915
	CD93	0.161223	-0.299014	1.30136	0.841216	1.46562	0.169296	0.257673	-0.983636	0	0.694081	-0.139167
	CDA	-0.234001	1.06409	0	0	0	0	0.0641929	3.78078	0	0.166018	0.961243
	CDADC1	-0.725523	-0.845205	-0.415765	-0.0148951	-0.0290098	-0.0607226	0.0802179	1.68589	0	-0.40608	0.426346
	CDC14A	-0.686104	-0.466841	1.32154	1.34356	2.36141	-0.0401323	0.226313	-2.83091	0	0.774712	-0.661182
	CDC20	0.338673	2.39833	0.456616	1.2349	2.04603	0	-0.331508	-0.764068	0	1.29491	-0.273894
	CDC27	-0.14189	-0.130112	-0.904229	-0.719304	-0.562256	0.651874	0.157846	-1.16014	0	-0.491558	-0.0876041
	CDC37	0.182898	0.0665742	-0.316786	-0.484492	-0.176005	0.309297	0.129228	-3.37245	0	-0.145562	-0.733482
	CDC42	0.170266	-0.187501	-0.030741	-0.0240285	-0.707391	0.240635	0.120548	1.11338	-0.434447	-0.155879	0.260028
	CDC42BPA	-0.833267	-0.900033	-1.08459	-1.54759	-1.57459	-0.187495	-0.156074	-1.82772	0	-1.18801	-0.542821
	CDC42BPB	-0.0312167	0.619448	0.711587	0.112813	0.150226	-0.815681	-0.0730429	-2.45332	0	0.312571	-0.835511
	CDC42BPG	-1.18451	-0.49314	-1.09319	-1.07634	-1.98349	0	-0.148834	-1.56937	0	-1.16614	-0.42955
	CDC42EP3	-0.415945	-0.320378	-0.0114466	-0.769842	-0.562323	0.741081	-0.0293284	-0.538414	0	-0.415987	0.0433346
	CDC42SE1	0.342765	0.618462	0.271634	0.450271	-0.0344763	0.640799	0.108395	0.25928	0	0.329731	0.252119
	CDC45	0.787949	1.27996	3.80705	6.23819	6.53435	0	-0.357396	-0.74267	0	3.7295	-0.275017
	CDC6	1.3094	1.97273	0	0	0	0	-0.0721311	-1.37758	0	0.656425	-0.362429
	CDCA2	0.450973	1.64441	3.89033	5.49984	6.70548	0	-0.559915	0.569639	0	3.63821	0.00243101
	CDCA3	0.752273	1.90237	3.08942	6.67256	7.40384	0	-0.359788	-0.35556	0	3.96409	-0.178837
	CDCA4	0.406203	0.739503	0.177801	0.074706	0.798318	0	0.0991632	-0.183476	0	0.439306	-0.0210782
	CDCA5	1.26873	2.41663	5.53396	5.53552	6.02516	0	-0.169701	0.753242	0	4.156	0.145885
	CDCA8	0.999413	2.10669	0.672584	1.20081	2.44924	0	-0.266898	-0.465684	0	1.48575	-0.183146
	CDH1	-0.332831	0.135917	2.25187	1.78441	3.1776	0.435523	0.0551666	-0.0468754	0	1.40339	0.110954
	CDH11	-1.1979	-0.551832	-0.169538	0.351931	0.974702	0.741952	-0.0127209	-2.22526	0	-0.118527	-0.374008
	CDH13	-1.05102	-0.865694	0.716532	0.140947	0.549819	-1.13147	-0.138305	-0.674194	0	-0.101883	-0.485991
	CDH19	0	0	0	0	0	1.31729	0.535498	-1.45359	0	0	0.0998007
	CDH2	-0.900075	-0.585945	0	0	0	0.328195	-0.76353	3.11653	0	-0.297204	0.670298
	CDH3	0.442298	1.89842	0	0	0	0	-0.0143049	0.0504242	0	0.468144	0.00902983
	CDHR3	-0.972296	-0.0840871	2.38662	2.14628	2.09336	-0.150938	0.460796	-0.559	0	1.11398	-0.0622855
	CDHR4	0.367735	0.693742	8.58856	8.38695	7.36238	0	0.443806	2.03845	0	5.07987	0.620565
	CDHR5	0	0	0	0	0	0	-0.427951	4.0266	0	0	0.899662
	CDIPT	0.3168	0.401078	1.31962	1.26861	1.68046	0.556665	-0.0245455	-0.313216	0	0.997314	0.0547259
	CDK10	-0.298459	0.194215	-0.975768	-0.301074	-0.595452	-0.657635	-0.0742246	-2.69148	0	-0.395307	-0.855835
	CDK14	-0.686964	-0.469927	-0.803211	-1.55541	-1.59004	0.0829461	-0.143929	-0.261911	0	-1.02111	-0.0807234
	CDK19	-0.74027	-0.320106	-1.66812	-1.7732	-2.34135	0.152201	-0.204083	-0.342052	0	-1.36861	-0.0984835
	CDK4	0.168672	0.215936	-0.78805	-0.461544	-0.656801	0.971132	0.0282762	1.67095	0	-0.304358	0.667589
	CDK9	0.0551264	0.93125	0.0859788	-0.0975471	0.167787	-0.194235	-0.00459006	-2.91166	0	0.228519	-0.77762
	CDKL1	-1.40946	-0.477798	0	0	0	-0.26506	0.152716	-1.50203	0	-0.377452	-0.403595
	CDKL2	-1.04947	-0.896153	0	0	0	-1.75307	-0.443225	-1.11078	0	-0.389125	-0.826768
	CDKL5	-0.83454	-1.4602	-1.17988	-2.12406	-1.95788	-0.124245	-0.0966226	-1.05025	0	-1.51131	-0.31778
	CDKN1A	2.01159	1.85002	0.810525	1.07596	0.883	0.888217	0.202499	-0.568552	0	1.32622	0.130541
	CDKN1B	-0.620731	-0.490649	-0.974473	-1.04423	-1.10733	0.0765597	0.0325454	-1.44664	0	-0.847483	-0.334383
	CDKN1C	0.121162	0.393301	-1.45444	-1.24274	-1.653	-0.530764	-0.0324857	-0.857004	0	-0.767142	-0.355063
	CDKN2AIP	-0.386884	-0.742371	-0.363861	-0.809522	-0.711914	0.208939	0.251393	-3.38279	0	-0.60291	-0.730615
	CDKN2C	-0.60204	0.237972	-3.05207	-2.96543	-1.38546	0.22055	-0.321749	-0.187162	0	-1.55341	-0.0720904
	CDKN2D	0.744175	0.712452	-0.0673116	-0.0787798	-0.0449367	0	0.0699677	0.92311	0	0.25312	0.248269
	CDKN3	2.54369	0.221038	0	0	0	0	-0.348051	-0.971157	0	0.552947	-0.329802
	CDO1	-0.324089	-0.123569	-1.35563	-0.685724	-2.07898	-0.483364	0.171892	-2.03847	0	-0.913599	-0.587485
	CDON	-0.948181	-0.0698889	-1.36483	-0.711836	-1.11235	-0.729673	-0.543729	-1.3598	0	-0.841418	-0.658301
	CDR1	0	0	0	0	0	0.545722	-0.00994045	3.07708	0	0	0.903215
	CDR2	-0.246109	-0.270271	-0.375857	-0.271719	-1.37182	0.722638	0.0807551	-0.877623	0	-0.507155	-0.0185574
	CDSN	1.67424	-0.12751	0	0	0	0	1.89809	2.01315	0	0.309346	0.977812
	CDT1	1.20583	1.80857	-0.344308	2.15834	2.53906	0	-0.148031	0.127357	0	1.4735	-0.00516842
	CDV3	-0.0939422	0.0905594	-0.581506	-0.506798	-0.785581	0.596606	0.0851932	-0.844901	0	-0.375453	-0.0407753
	CEBPB	1.40589	0.545572	0	0	0	1.38484	0.00141064	0.382372	-0.0420786	0.390292	0.431636
	CEBPD	2.94633	-0.00919264	1.48897	1.50497	1.04232	0.328686	-0.384356	0.289706	0	1.39468	0.0585092
	CEBPG	-0.123267	-0.24391	0.0985382	-0.451156	-1.06903	0.916063	0.123545	0.499744	0	-0.357765	0.384838
	CEBPZ	-0.139262	-0.245225	-0.171717	-0.616898	-0.612684	1.09374	0.159377	-0.450496	0	-0.357157	0.200655
	CELF1	-0.123446	0.150018	0.368157	0.52634	0.321348	0.904499	-0.00569817	-0.430536	0	0.248483	0.117066
	CELSR1	-0.210899	0.638873	4.56246	4.27956	5.24636	-0.368637	-0.0337068	0.679914	0	2.90327	0.0693925
	CELSR2	-0.596023	0.457025	3.90383	3.947	4.00944	-0.0482757	-0.150482	-0.993859	0	2.34425	-0.298154
	CEMIP	1.52092	1.16605	0	0	0	3.23918	-0.0170728	0	0	0.537393	0.805527
	CENPB	0.979843	0.31386	-0.625951	-0.746268	-1.09515	-0.141948	0.0340055	-1.43144	0	-0.234734	-0.384844
	CENPC	0	0	0	0	0	-0.776633	0.0341894	0	0	0	-0.185611
	CENPE	0.801958	0.649327	3.0409	3.16699	4.39221	1.72552	-0.356	-0.759471	0	2.41028	0.152511
	CENPF	-0.085247	0.835764	-0.664919	0.627904	1.72793	2.89679	-0.493573	0.191015	0	0.488287	0.648557
	CENPI	-0.135155	1.22327	0	0	0	0	-0.52233	-0.149057	0	0.217623	-0.167847
	CENPL	0.279762	0.66858	0.0656285	0.869013	1.04512	1.7146	0.230504	0.599446	0	0.58562	0.636137
	CENPN	0.0544451	1.37899	0	0	0	0.822131	0.00402251	0.969008	0	0.286687	0.44879
	CENPT	0.158767	0.380811	1.11838	2.18658	1.25526	0.355476	-0.0257571	-2.90482	0	1.01996	-0.643777
	CENPU	0.965574	0.157391	0	0	0	1.50165	-0.0948841	0	0	0.224593	0.351693
	CEP112	-0.655196	-0.698134	-1.65482	-1.62343	-1.70547	-0.637192	-0.342003	0.436947	0	-1.26741	-0.135562
	CEP135	-0.328941	-0.409265	1.32304	2.61496	2.48524	-0.101605	0.324544	1.01541	0	1.137	0.309589
	CEP170	0.327651	-0.1565	0.0309607	-0.565733	-0.0583421	0.507641	0.139612	-0.987903	0	-0.0843926	-0.0851624
	CEP170B	0.0354534	1.21278	0.00969846	0.278465	1.12226	0.366785	0.0264019	-0.433281	0	0.531732	-0.0100235
	CEP20	-0.28597	-0.265033	-0.383159	0.58262	-0.155031	0.944033	-0.0541351	0	0	-0.101315	0.222475
	CEP250	-0.706519	0.77302	0.468881	0.832856	1.11088	-0.599475	-0.154067	-3.2095	0	0.495824	-0.990759
	CEP295NL	0.515315	0.931792	5.64131	5.08494	6.26527	0	-0.161234	0	0	3.68773	-0.0403086
	CEP350	0.223999	-0.118454	1.19831	1.38474	1.17873	0.13382	0.0337788	-0.847332	0	0.773466	-0.169933
	CEP55	0.60655	1.55598	4.77516	5.5124	6.39156	0	-0.527895	-0.486102	0	3.76833	-0.253499
	CEP68	-0.582297	-0.0449876	-0.660297	-0.579259	-0.669025	-0.667593	-0.0236907	-2.92606	0	-0.507173	-0.904337
	CEP72	-0.825749	-0.165711	0	0	0	0	0.0140727	-1.16793	0	-0.198292	-0.288464
	CEP85	1.59695	1.06352	-0.118095	0.194931	-1.10618	0.836509	-0.0362672	-2.01429	0	0.326223	-0.303511
	CEP85L	-0.513054	-0.929931	0.0773844	0.456482	-0.531367	0.553131	-0.0287469	-2.74825	0	-0.288097	-0.555968
	CEP97	-0.84785	0.00784265	-2.76455	-2.45447	-1.63831	0.68996	-0.064992	-0.683946	0	-1.53947	-0.0147447
	CERS4	-0.989411	-0.534132	1.12736	0.206103	0.634613	0	0.145703	-1.84689	0	0.0889076	-0.425296
	CERS5	-0.205868	-0.0958319	1.17403	1.15437	1.22779	-1.17568	0.0154479	-2.64383	0	0.6509	-0.951016
	CERS6	0.651672	0.648398	1.08707	1.01211	1.50091	0.919433	0.087899	2.89299	0	0.980032	0.97508
	CETN1	0	0	0	0	0	0	0	2.72094	0	0	0.680236
	CETN2	0.181095	-0.844705	-1.14339	-1.15137	-1.97798	0.320607	0.00824903	0.168669	0	-0.987271	0.124381
	CFAP20DC	-1.26142	-0.0545307	0	0	0	0	0.122566	0	0	-0.263191	0.0306415
	CFAP221	-0.98434	-0.921234	0	0	0	-0.628182	-0.10076	0	0	-0.381115	-0.182235
	CFAP43	-0.865108	-0.44668	3.0877	2.25275	2.58033	-0.440618	0.109459	0	0	1.3218	-0.0827897
	CFAP45	-0.0368396	0.0712633	6.50817	6.66503	6.69393	0	0.365479	0	0	3.98031	0.0913699
	CFAP46	-0.783842	-0.148461	-1.5284	-1.01309	-5.527	0.412013	0.313987	0	0	-1.80016	0.1815
	CFAP77	-0.393019	-0.0464012	-1.65628	-2.04943	-2.99841	0	0.337478	0	0	-1.42871	0.0843696
	CFAP91	-0.726445	-0.277511	7.23297	6.07771	5.86796	-0.581548	0.300477	0	0	3.63494	-0.0702678
	CFD	-0.114842	0.397235	0.932353	0.803992	0.335185	-1.74635	0.0232009	0.394803	-0.489463	0.470785	-0.454452
	CFL1	0.697473	0.590179	0.254153	0.71774	0.937893	1.42697	0.118078	2.29806	0.255296	0.639487	1.0246
	CFLAR	0.542361	0.0749881	0.240459	-0.468421	-1.02995	-0.763374	0.180275	1.55689	0	-0.128112	0.243449
	CFP	1.67337	0.687291	1.83091	1.80054	2.09909	0	0.256224	2.09618	0	1.61824	0.5881
	CFTR	-0.462534	-0.991149	0	0	0	-0.298339	-0.550228	-1.36009	0	-0.290737	-0.552164
	CGAS	1.45944	1.14333	0.145752	-0.303189	-0.178168	1.20809	0.32118	0	0	0.453434	0.382318
	CGGBP1	0.0882206	-0.0805801	0.0263388	-0.043673	-0.407167	0.720962	0.00412599	-0.123953	0	-0.0833721	0.150284
	CGN	-0.939157	0.16691	2.87457	2.64694	3.74688	-0.896942	0.219898	-1.83381	0	1.69923	-0.627714
	CGNL1	-0.810255	-0.236549	-0.51611	-0.984298	-1.04506	-1.87073	-0.133784	-0.977074	0	-0.718454	-0.745397
	CGRRF1	-0.109576	-0.479973	0.793993	0.754704	-0.415975	-0.0502394	0.0930509	-2.74463	0	0.108635	-0.675456
	CH25H	3.49729	2.98606	2.43822	2.63539	4.20243	0.514522	0.107006	0.254451	0	3.15188	0.218995
	CHAC1	1.7217	1.28886	1.05419	0.179601	0.57335	0	0.104956	1.58119	0	0.963541	0.421537
	CHAC2	0.539152	-0.0401863	-0.356924	-1.67266	-1.02464	1.43532	-0.0131481	-1.05292	0	-0.511052	0.092313
	CHAF1A	0.232809	1.42517	6.54757	7.02029	7.44227	0	-0.0888018	-1.96583	0	4.53362	-0.513657
	CHAF1B	0.907735	1.71968	2.7867	3.96566	4.11799	0	-0.129581	0.875701	0	2.69955	0.18653
	CHCHD1	1.89914	0.232225	0	0	0	0.0727807	0.0442249	0.64623	0	0.426273	0.190809
	CHCHD2	1.02287	0.0419456	-0.162784	0.176329	-0.0802599	0.984991	0.105226	-1.01045	0	0.199619	0.019942
	CHCHD3	0.111938	-0.257971	0.892584	0.566306	0.762219	1.00696	0.0637278	-2.28154	0	0.415015	-0.302714
	CHD3	-1.07717	-0.148047	-0.484505	-0.593508	-0.822044	-0.349997	0.00225509	-0.768878	0	-0.625055	-0.279155
	CHD4	-0.341257	0.711686	-0.136334	-0.102686	0.649279	0.171514	0.0626231	-1.75151	0	0.156138	-0.379343
	CHD6	-0.848011	-0.372717	-0.137748	-0.0721792	0.325841	-0.593967	0.0265499	-1.31081	0	-0.220963	-0.469558
	CHD7	0.594903	0.451757	0.89933	0.595862	1.40331	-0.122649	0.130159	-1.22695	0	0.789033	-0.304859
	CHEK1	1.23608	1.17862	0	0	0	1.79041	-0.0924713	0.716674	0	0.482939	0.603653
	CHFR	-0.232482	0.182558	-0.143214	0.592671	0.596911	0.98323	0.111548	-3.83376	0	0.199289	-0.684746
	CHI3L1	0	0	0	0	0	3.67003	-0.249885	3.81352	0	0	1.80842
	CHIT1	3.25997	-0.459079	0	0	0	0	0.29664	2.93194	0	0.560178	0.807145
	CHL1	3.83868	-0.164241	3.70169	4.71943	6.48397	0.963279	0.0701842	-2.7156	0	3.71591	-0.420534
	CHM	-0.178015	-0.856852	-0.970866	-0.374046	-1.27952	0.492972	-0.0470401	-0.196068	0	-0.73186	0.062466
	CHML	-0.970974	-0.912219	-0.459854	-1.21778	-0.861286	0.0768531	0.010687	0.398379	0	-0.884422	0.12148
	CHMP1A	0.594468	0.695013	0.90191	0.15742	1.01897	1.40147	0.0537622	-3.2409	0	0.673556	-0.446417
	CHMP1B	-0.178487	-0.675551	0.386112	0.193924	0.201195	0.608822	0.0315415	-0.713193	0	-0.0145613	-0.0182072
	CHMP2B	-0.188056	-0.198122	-0.64687	-1.56934	-0.777569	0.671913	0.102319	0.082153	0	-0.675991	0.214096
	CHMP3	-0.244747	-0.395646	-0.715708	-1.57724	-1.94248	0.015447	-0.0666535	-1.10111	0	-0.975163	-0.28808
	CHMP4B	1.39306	0.842003	1.51417	1.44016	1.09961	0.678439	0.174121	-0.840869	0	1.2578	0.00292285
	CHMP6	0.212514	0.550488	2.19697	1.69921	2.10232	0	0.0497972	-3.03376	0	1.3523	-0.745991
	CHN1	-0.428233	-0.668502	-1.03455	-2.52221	-2.30988	0.655391	0.0812563	-0.742661	0	-1.39267	-0.00150366
	CHN2	-0.126086	-0.0650167	-2.62526	-1.76023	-2.05377	-0.49087	0.32136	-1.8656	0	-1.32607	-0.508776
	CHORDC1	0.231031	-0.826383	0.608993	1.02664	-0.521136	1.01064	0.222689	-0.806019	0	0.103828	0.106827
	CHP1	-0.184866	-0.0348042	-0.461385	-0.533128	-1.0578	0.380769	-0.172617	0.354515	0	-0.454396	0.140667
	CHP2	-1.39072	-0.369547	0	0	0	0	-2.09298	-0.165571	0	-0.352054	-0.564637
	CHRAC1	-0.00865793	-0.00340842	0.0373547	0.617809	1.01757	0.367454	0.00553718	2.06552	0	0.332133	0.609628
	CHRDL1	-1.13579	-1.41695	0	0	0	0.0139475	-0.184154	-0.481076	0	-0.510547	-0.16282
	CHRM3	-0.985003	-0.728278	0	0	0	-1.42728	-0.322363	-0.427832	0	-0.342656	-0.544368
	CHRNB1	-0.656422	-0.289788	5.94782	5.90591	7.29017	0	0.125894	-1.69647	0	3.63954	-0.392644
	CHRNB2	1.6014	1.71263	3.35037	2.48573	2.96952	0	0.684636	-0.252595	0	2.42393	0.10801
	CHST15	-0.0744883	0.398812	0.0648907	0.0916078	0.576417	0.935733	0.0529978	0.984438	0	0.211448	0.493292
	CHST2	-0.913525	-0.488409	-0.440757	-0.864718	-1.81823	-0.485005	0.0737498	-1.01352	0	-0.905128	-0.356193
	CHST3	-1.61638	0.0917599	-0.162693	-0.0796115	-0.57463	-0.13968	-0.00129686	-0.435423	0	-0.468311	-0.1441
	CHSY1	-0.288138	-0.509394	0.642021	0.157649	0.269344	0.683892	0.0924903	-1.24546	0	0.0542966	-0.117269
	CHSY3	0.0159321	1.25882	5.82252	6.66117	7.16235	0.157577	0.165328	1.19368	0	4.18416	0.379147
	CHTF18	0.688621	2.17591	3.43086	5.2401	6.21564	0	-0.102321	-1.51116	0	3.55023	-0.40337
	CIAO2A	0.260192	0.165897	0.159082	1.19498	0.317064	0.973809	-0.00307426	0	0	0.419443	0.242684
	CIITA	0.669249	0.554632	1.48572	2.06189	3.26966	-1.14261	-0.19499	0.146812	0	1.60823	-0.297698
	CILK1	-0.384262	-0.317292	-0.505896	-1.05831	-1.32482	-0.646658	-0.0743952	0	0	-0.718115	-0.180263
	CILP	-1.09907	0.254704	0	0	0	4.2397	-0.727857	0.121005	0	-0.168874	0.908212
	CILP2	2.93903	0.151986	0	0	0	0	0.576537	-0.666708	0	0.618203	-0.0225429
	CIR1	-0.349622	-1.09997	-0.756042	-0.930786	-0.848118	0.292906	0.171535	1.85044	0	-0.796908	0.57872
	CIRBP	-0.541433	0.244274	-0.447843	0.608006	1.90633	-0.512397	0.075586	-2.94291	0	0.353866	-0.844931
	CISD1	-0.10396	-0.444139	1.05928	0.731118	0.550091	1.2051	0.0401816	0.053103	0	0.358478	0.324596
	CISD2	-0.221448	0.0703695	-0.211269	-0.300434	0.191439	0.616716	-0.0655667	1.97135	0	-0.0942685	0.630625
	CIT	-0.589601	1.7306	0.408957	0.489248	1.73516	-0.643786	-0.43157	-1.89772	0	0.754872	-0.743269
	CITED2	0.154936	-0.324641	-0.0587728	-1.43533	-1.18253	-0.853561	-0.636807	-1.91528	0	-0.569268	-0.851413
	CITED4	2.51702	2.08857	0	0	0	0	0.478796	0.336697	0	0.921118	0.203873
	CKAP2	0.0259014	0.970378	0	0	0	1.23518	-0.294942	-1.51533	0	0.199256	-0.143775
	CKAP4	0.725656	1.76799	0.544105	0.929253	1.86356	2.13399	0.089614	0.446096	0	1.16611	0.667425
	CKAP5	-0.136841	-0.133281	-0.0310379	-0.166473	0.0112268	0.623957	-0.00606618	0.0697164	0	-0.0912812	0.171902
	CKLF	1.01885	0.222564	0	0	0	0.591315	0.145427	3.0536	0	0.248284	0.947587
	CKS2	1.66267	1.12991	0	0	0	0	-0.157625	-0.316586	0	0.558516	-0.118553
	CLASRP	-0.0900461	0.445407	2.01938	2.79873	2.7245	-0.658977	0.0954652	-0.250465	0	1.5796	-0.203494
	CLCA1	3.42309	0.36479	7.7083	6.77195	8.68086	0	0.358546	-0.0127306	0	5.3898	0.0864538
	CLCA2	1.75202	-0.17728	0	0	0	2.56802	-1.95392	-0.157419	0	0.314948	0.114171
	CLCC1	-0.270196	-0.0195959	1.46203	1.90155	2.25341	-0.485549	-0.0214391	-0.101063	0	1.06544	-0.152013
	CLCN5	0.0372337	0.708861	0.64888	1.06977	2.29297	0.271684	-0.0274972	0.141628	0	0.951545	0.0964538
	CLCN6	-0.0597401	0.506546	1.59871	1.1668	1.74932	-0.159712	-0.0737356	-3.37996	0	0.992326	-0.903351
	CLCN7	0.572696	0.915485	1.78274	1.93419	3.11276	0	0.0066195	-3.35177	0	1.66358	-0.836287
	CLDN1	-0.449399	-1.11615	0	0	0	2.19117	0.156413	1.28725	0	-0.313109	0.90871
	CLDN12	-0.402333	0.0557703	0.850685	0.023358	0.946455	1.23654	-0.138211	0.367599	0	0.294787	0.366482
	CLDN18	-1.00728	-0.611748	-1.15704	-1.08482	0.664232	-2.74156	0.615897	0.160952	0	-0.639331	-0.491177
	CLDN2	2.47859	2.43499	0	0	0	0	0.79316	3.64755	0	0.982717	1.11018
	CLDN3	0.493015	0.892219	2.33051	1.87177	2.97753	0	0.262531	-1.55802	0	1.71301	-0.323873
	CLDN5	0.106142	-0.0395828	1.1706	0.862011	0.9631	-0.171618	0.116534	-3.55532	0	0.612454	-0.902602
	CLDN6	0	0	0	0	0	0	1.2325	-0.350053	0	0	0.220613
	CLDN7	0.688063	0.767126	3.30909	2.81698	3.85238	-0.618757	0.0288274	0.789416	0	2.28673	0.0498716
	CLDND1	-0.0463334	-0.378074	0.215095	-0.0575002	0.0510681	0.688072	0.0943719	1.2984	0	-0.0431489	0.520212
	CLEC12A	1.72457	2.00486	-0.246011	2.36785	3.39316	0.390062	-0.358434	3.12478	0	1.84889	0.789102
	CLEC12B	-1.48499	-1.54322	0	0	0	0	-0.466537	3.65962	0	-0.605642	0.79827
	CLEC1A	-0.69458	-1.29334	-0.273353	-0.991619	-1.89692	-0.030736	0.346969	2.0671	0	-1.02996	0.595833
	CLEC3B	-0.666893	-0.494931	0	0	0	-1.01398	-0.160321	-3.11943	0	-0.232365	-1.07343
	CLEC4A	0	0	0	0	0	0	0.18061	4.22224	0	0	1.10071
	CLEC4A1	2.27511	2.30918	0.582899	1.86304	1.24769	0	0	0	0	1.65558	0
	CLEC4D	3.05331	0.544604	0.952125	1.22665	0.338466	0	-0.319041	5.89288	0	1.22303	1.39346
	CLEC4E	2.98954	0.982237	0.542108	0.307101	1.11755	0.815698	-0.202197	7.2201	0	1.18771	1.9584
	CLEC5A	2.89583	1.65535	1.3533	2.862	3.22577	2.28875	-0.126076	1.96494	0	2.39845	1.0319
	CLEC7A	1.37235	0.478643	1.0267	2.04238	0.639229	-0.361425	0.486863	3.13815	0	1.11186	0.815897
	CLEC9A	-1.04137	-1.07129	-0.587312	-0.89617	-2.13411	1.16242	1.09303	-0.496473	0	-1.14605	0.439746
	CLIC1	0.884586	0.335336	1.45995	1.41502	2.03787	0.360995	0.113979	0.281006	0	1.22655	0.188995
	CLIC3	-0.122756	-0.340549	0.100659	-0.430358	1.00607	0	-0.00650174	-2.86668	0	0.0426133	-0.718295
	CLIC4	0.987216	0.442101	0.812626	-0.110411	-0.446628	1.00077	0.124777	0.696523	0	0.336981	0.455518
	CLIC5	-0.8212	-1.0619	-0.199484	-1.00914	-0.283895	-2.53342	-0.342046	-1.62539	0	-0.675123	-1.12521
	CLINT1	0.109258	-0.00852071	0.827458	0.727502	1.02941	0.666438	-0.0443553	0.367137	0	0.537021	0.247305
	CLIP1	-0.338512	-0.33176	0.00441357	-0.341921	-0.104983	0.463212	-0.0155119	-0.108106	0	-0.222553	0.0848987
	CLIP3	-0.7145	0.440552	-1.76355	-1.11972	-1.888	0.607178	0.0147292	0.450594	0	-1.00904	0.268125
	CLIP4	0.410691	0.463204	0.235984	0.470489	1.71677	-0.00608673	-0.104812	-2.64217	0	0.659428	-0.688268
	CLK1	-0.605876	-1.02717	-0.127487	0.0108232	0.312829	0.750833	0.068799	-1.41886	0	-0.287376	-0.149808
	CLMP	-0.241904	0.0211231	2.64394	3.95484	4.31924	1.20726	0.148167	-0.917754	0	2.13945	0.109419
	CLN3	0.499478	0.45054	-0.503093	0.87536	1.08581	0.145715	-0.108791	-3.348	0	0.481619	-0.82777
	CLNS1A	0.149915	0.317574	0.751771	0.607055	0.933361	0.870509	0.022294	0.12594	0	0.551935	0.254686
	CLOCK	-0.516547	-1.01824	-1.02893	-1.09864	-1.04282	-0.038707	0.0553376	-0.281695	0	-0.941035	-0.0662662
	CLPB	0.099784	0.372284	-0.0140407	0.0400622	0.211946	0.927963	-0.0353274	-2.06264	0	0.142007	-0.292502
	CLPP	0.261839	0.200796	0.52563	0.448639	0.727793	0	-0.0147575	-2.63924	0	0.432939	-0.663499
	CLPTM1	0.553178	0.98495	0.954085	1.10688	1.74981	-0.488605	0.0926242	0.0678761	0	1.06978	-0.0820263
	CLSPN	0.734849	1.36439	6.3186	6.7486	7.81562	0	-0.271755	-0.97264	0	4.59641	-0.311099
	CLTC	-0.0054649	0.214058	0.0637993	-0.175289	-0.00482693	0.955355	-0.0228931	0.157688	0	0.0184554	0.272537
	CLU	0.36765	0.59969	1.65982	1.46294	2.20046	0.450374	-0.066879	-0.0510988	0	1.25811	0.083099
	CLYBL	-0.512714	-0.0224318	-2.23971	-2.14251	-2.0701	-1.26875	-0.0343535	-1.63574	0	-1.39749	-0.73471
	CMAS	-0.0407895	-0.0118928	-0.243067	-0.29265	-0.0679343	1.39958	-0.0676663	-0.904341	0	-0.131267	0.106894
	CMPK1	0.448595	0.187083	-1.17491	-0.407755	-0.259182	0.890135	-0.0631848	-1.01671	0	-0.241235	-0.0474411
	CMPK2	4.36145	2.36009	4.50522	3.1429	1.1258	-0.693259	3.21221	2.35586	0	3.09909	1.2187
	CMTM4	-0.819444	-0.0872736	-0.975697	-0.81581	-1.12364	0.976213	-0.412999	0.0538985	0	-0.764373	0.154278
	CMTM6	0.160627	-0.150572	0.659721	-0.179991	0.452992	1.03	0.027289	0.299675	0	0.188555	0.339241
	CMTM7	0.980494	0.993766	1.69641	2.58513	2.92159	0.428389	-0.00595636	0.551993	0	1.83548	0.243606
	CMTR1	1.1407	0.962035	2.0763	1.58008	1.58391	-0.64747	0.6856	0	0	1.46861	0.00953255
	CNBD2	1.38486	0.755429	-0.396092	0.0525152	-0.460087	0	0.131561	-0.0635296	0	0.267325	0.0170078
	CNDP2	0.869557	1.02553	-0.00105222	0.0472497	1.10293	0.231703	0.0936987	0.539657	0	0.608844	0.216265
	CNEP1R1	0.0821177	-0.267005	1.36831	-0.00109232	0.467608	0.955415	0.203021	-0.607084	0	0.329987	0.137838
	CNFN	9.23371	-0.779666	0	0	0	0	-0.527568	-0.448104	0	1.69081	-0.243918
	CNGB3	6.27223	3.3733	0	0	0	0	-1.0126	-0.129411	0	1.92911	-0.285503
	CNIH1	-0.107811	0.145528	-0.404298	-0.988474	-0.589291	1.39194	0.0432611	0	0	-0.388869	0.358801
	CNKSR1	1.09631	1.29486	7.96435	6.30844	6.89853	0	-0.054884	1.05899	0	4.7125	0.251026
	CNN1	0.140702	-0.0864433	-0.518664	-1.28277	-1.59349	-0.153799	0.318983	-1.71735	0	-0.668132	-0.388042
	CNN2	0.00654033	0.544436	-0.600595	-1.07124	-0.874504	-0.530554	0.00828679	0.992221	0	-0.399073	0.117488
	CNN3	-0.0965782	-0.00320528	0.401093	0.109531	0.400593	0.664448	-0.137084	-0.608924	0	0.162287	-0.02039
	CNOT2	-0.274624	-0.190333	0.102784	-0.070888	-0.234275	0.511936	0.118542	-1.17062	0	-0.133467	-0.135035
	CNOT3	-0.0541351	0.745014	1.20725	0.88769	1.37325	0.223838	0.0278499	-0.611908	0	0.831813	-0.0900549
	CNOT6L	-0.0498151	-0.443565	-0.414813	-1.12938	-1.38832	0.345484	0.00504357	0.0697528	0	-0.685179	0.10507
	CNP	0.990396	0.930238	0.945602	0.437729	0.18705	0.0567794	0.478422	-0.558095	0	0.698203	-0.00572336
	CNR1	-0.596349	-1.48806	0	0	0	1.48245	-0.600016	-1.26919	0	-0.416882	-0.0966899
	CNST	-0.664922	-0.221103	0.581576	0.182685	0.70108	0.0704138	0.0535247	-2.62938	0	0.115863	-0.626361
	CNTNAP1	-1.29362	0.0366755	0	0	0	0.811674	-0.378674	-1.19334	0	-0.251389	-0.190085
	CNTRL	-0.126811	-0.190912	1.4975	1.5135	2.55937	-0.165331	0.199053	-0.251764	0	1.05053	-0.0545105
	CNTROB	-0.421784	1.04618	1.8919	3.04289	1.87463	-0.142901	0.0933724	-2.39756	0	1.48676	-0.611773
	COA5	-0.0304881	0.387782	-1.10192	-0.908066	-1.74268	0.00165247	-0.028625	-1.99665	0	-0.679074	-0.505905
	COA6	0.646402	-0.149141	0	0	0	1.48127	0.0901468	0.0950634	0	0.0994522	0.416619
	COASY	0.26957	0.391368	5.62881	6.97163	6.95275	0.865714	-0.0545396	-2.33766	0	4.04283	-0.381622
	COBL	-0.580276	-0.304143	-0.675148	-0.622778	-0.984266	-1.3921	0.0804638	0.424398	0	-0.633322	-0.221811
	COCH	3.59447	0.165272	0	0	0	0	-0.262401	-0.500413	0	0.751948	-0.190703
	COG1	-0.029146	0.541638	-0.514259	-0.995444	-0.174587	0.0148242	0.0372925	-3.2759	0	-0.23436	-0.805946
	COG4	-0.205682	-0.145408	-0.197885	0.00461263	0.371516	-0.090222	-0.0433508	-2.98561	0	-0.0345693	-0.779796
	COG7	-0.533715	0.207073	0.983516	0.906791	0.941026	0.250536	-0.00852011	-2.79371	0	0.500938	-0.637924
	COL11A1	0	0	0	0	0	0	-1.84702	0.665418	0	0	-0.2954
	COL12A1	-0.986927	0.287857	0.629692	0.0169867	1.74701	0.444366	0.249376	-3.34653	0	0.338924	-0.663196
	COL14A1	-1.02035	-0.279338	-0.695218	0.095332	-2.58977	0.884086	-0.332166	0.29258	0	-0.897869	0.211125
	COL15A1	0.0187996	0.592852	-0.65753	-0.0613576	-1.25607	2.62833	0.154891	-0.414151	0	-0.272662	0.592267
	COL16A1	-0.113262	0.301713	6.69744	7.0559	7.4654	1.10832	0.177135	-3.41516	0	4.28144	-0.532426
	COL18A1	0.795251	1.28617	0.960713	0.581185	1.64667	0.890249	0.160993	-1.85355	0	1.054	-0.200576
	COL1A1	-0.412973	1.50951	0.828281	1.37346	2.25533	4.64899	-4.24927e-05	1.64391	0	1.11072	1.57322
	COL1A2	-0.160615	0.849652	0.345316	0.837505	1.54401	2.51262	-0.124786	0.539001	0	0.683174	0.731709
	COL27A1	-1.1138	0.302107	1.66984	1.87864	1.61913	0.606932	-0.120745	-1.39304	0	0.871184	-0.226713
	COL3A1	0.318377	0.421981	0.659013	0.943053	1.7416	4.43319	-0.375449	0.527303	0	0.816804	1.14626
	COL4A1	0.494941	0.743511	1.71796	1.85723	3.35439	1.57691	0.089299	1.45619	0	1.63361	0.780598
	COL4A2	0.269627	0.475186	1.66373	1.36904	3.09653	0.725076	0.0675947	0.279375	0	1.37482	0.268011
	COL4A3	-1.28842	-1.59989	1.87715	0.613242	2.59232	-2.23132	0.0132948	-2.26358	0	0.438879	-1.1204
	COL4A4	-1.08799	-1.46611	0.341612	-0.0477006	1.54972	-1.04261	-0.063993	0.954705	0	-0.142094	-0.0379736
	COL4A5	-1.28388	-1.15876	3.17282	2.73648	2.47836	-0.237051	-0.17831	-1.97235	0	1.189	-0.596928
	COL4A6	-1.12763	-0.544742	0	0	0	0.387995	-0.0918062	0.971788	0	-0.334475	0.316994
	COL5A1	-0.476295	0.990505	0.793257	1.24624	2.61611	2.69217	-0.299064	1.66727	0	1.03396	1.01509
	COL5A2	-0.0100447	0.431	1.70455	1.86437	3.16819	2.89507	-0.0957345	0.815321	0	1.43161	0.903663
	COL6A1	-0.321127	0.826007	0.724112	0.740062	2.01389	1.37418	-0.0394414	0.147492	0	0.796589	0.370559
	COL6A2	-0.478108	1.01254	0.512598	0.83545	1.16507	0.950051	0.0373981	-0.0401859	0	0.609509	0.236816
	COL6A3	-0.889217	0.823091	1.83173	2.19655	3.52544	1.79943	-0.0804091	0.671264	0	1.49752	0.59757
	COL6A5	-0.656032	-0.0556339	0	0	0	-3.30644	-0.856821	0.909569	0	-0.142333	-0.813423
	COL6A6	-1.64356	0.513663	0	0	0	-2.42103	0.0304874	-2.5196	0	-0.225979	-1.22754
	COL9A2	0	0	0	0	0	0	0.198575	2.48313	0	0	0.670427
	COLEC10	0	0	0	0	0	-3.18256	-0.440248	-0.3383	0	0	-0.990276
	COLGALT1	0.106025	0.634998	0.18432	0.724935	0.975571	1.21436	0.130176	0	0	0.52517	0.336135
	COLGALT2	-1.66938	-1.49153	0	0	0	-1.3993	0.15657	0	0	-0.632182	-0.310682
	COMMD8	-0.0569671	-0.244591	-0.111514	0.568434	-0.00530158	1.69115	-0.00025472	-2.18976	0	0.0300121	-0.124718
	COPB1	0.222401	-0.177714	-0.363695	0.0852322	0.00834041	0.912594	0.00608347	-1.3012	0	-0.0450872	-0.0956307
	COPB2	0.278284	-0.105441	0.155871	0.469913	0.43399	0.507344	0.00203057	-1.0165	0	0.246523	-0.126782
	COPS2	1.51417	-0.797286	-0.53679	-0.781243	-1.1449	0.956634	0.0937189	-0.66825	0	-0.34921	0.0955256
	COPS5	0.41143	0.0670024	0.748086	0.977416	1.05708	0.658485	0.0715419	-0.279214	0	0.652202	0.112703
	COPS8	0.0139547	0.222615	0.612378	0.121027	0.348387	0.634813	0.075111	-0.220572	0	0.263672	0.122338
	COPZ2	-0.380362	0.279403	-1.65506	-1.46511	-2.22356	0	0.127668	-2.34494	0	-1.08894	-0.554317
	COQ2	0.405252	0.0054802	-1.12936	-0.566291	-2.2711	0.283284	0.0788883	2.02643	0	-0.711204	0.597151
	COQ5	-0.0435712	0.738663	0.0152758	-0.894404	-0.419606	-0.0378157	0.0506194	0.412968	0	-0.120729	0.106443
	CORO1A	2.61794	1.22005	0.904379	1.9476	2.18019	0.351184	0.200218	-0.102789	0	1.77403	0.112153
	CORO1B	0.913414	0.528368	1.40002	1.21494	1.72749	1.10049	0.0152682	-0.25526	0	1.15685	0.215123
	CORO1C	0.0322825	1.17259	-0.0791666	0.0642549	0.574229	0.825446	0.00778408	-1.8945	0	0.352838	-0.265317
	CORO2A	1.44369	1.53722	2.17918	2.46923	2.20973	-0.280643	-0.0247734	-0.151339	0	1.96781	-0.114189
	CORO2B	-0.511584	-0.499017	-0.572749	-1.35272	-1.28243	-1.21334	-0.000329179	-0.921866	0	-0.8437	-0.533883
	CORO6	-1.43015	-0.174797	0.52153	-0.350558	-0.116532	0	-0.116906	-1.66695	0	-0.310101	-0.445964
	COTL1	1.6769	1.50812	0.114989	1.26241	1.9418	0.772691	-0.110658	0.118505	0	1.30084	0.195135
	COX18	0.945224	0.779939	1.82478	2.26037	1.0941	1.09611	-0.237805	1.02231	0	1.38088	0.470152
	COX4I1	0.467067	0.110238	0.0490738	0.0658371	0.435071	0.840485	0.0078182	-1.68108	0	0.225457	-0.208194
	COX5A	0.500725	0.670463	0.375826	0.532361	0.614371	1.34425	0.0418531	-1.21252	0	0.538749	0.043395
	COX6C	0.841258	-0.336621	-0.0494755	-0.0581542	0.106468	0.925267	0.0126041	-0.95646	0	0.100695	-0.00464702
	COX7A2	1.97788	-0.00097217	0.28767	0.324784	0.482728	1.03591	0.115455	0.170745	0	0.614419	0.330526
	COX7A2L	-0.427967	-0.460436	-1.28192	-1.5324	-1.41956	0.485583	-0.0259896	0.0514722	0	-1.02446	0.127766
	COX7B	1.82899	-0.597908	-0.880982	-0.748109	-0.398183	1.81975	0.0825244	0.841194	0	-0.159238	0.685867
	COX7C	1.21956	-0.295911	-0.289353	-0.277846	0.214045	0.776434	0.0325561	0.626824	0	0.114099	0.358954
	CP	0.567056	-0.0712343	2.0702	1.34885	2.78272	0.655857	-0.179436	0.344719	0	1.33952	0.205285
	CPA3	0	0	0	0	0	-1.9998	0.392505	0.866435	0	0	-0.185215
	CPA4	5.06682	-0.0764526	0	0	0	0	-1.65281	-0.238255	0	0.998074	-0.472767
	CPA5	0	0	0	0	0	0	0.247488	2.72094	0	0	0.742108
	CPB2	0	0	0	0	0	-2.5715	0.119113	-0.762513	0	0	-0.803724
	CPD	-0.463365	-0.25823	0.445859	0.649032	1.58476	1.52933	-0.205744	1.21661	0	0.391611	0.635049
	CPE	-1.06957	-0.200456	0	0	0	-0.350552	-0.212777	-2.09744	0	-0.254004	-0.665192
	CPED1	-1.73105	-1.59102	-1.72457	-2.53628	-2.57578	-0.95631	0.121575	-1.56209	0	-2.03174	-0.599206
	CPLX2	-0.647178	-0.023251	0.0622179	-0.475397	-1.51389	0	0.591431	6.55579	0	-0.519499	1.7868
	CPM	-1.81527	-1.48257	-0.589895	-1.44552	-1.74503	-0.309027	-0.205499	0.197261	0	-1.41566	-0.0793163
	CPNE2	0.464438	1.40251	-0.270262	-0.486861	1.15571	-0.755681	-0.0617092	-0.899153	0	0.453107	-0.429136
	CPNE3	-0.245101	-0.301455	-0.858082	-1.15324	-1.61313	0.27718	-0.180416	0.691625	0	-0.834201	0.197097
	CPNE8	-0.537051	-0.311587	-0.148343	-2.52735	-1.57526	0.804651	-0.0104107	1.39339	0	-1.01992	0.546906
	CPSF2	0.569098	0.534097	1.02783	1.01066	0.487753	0.903484	0.105033	-0.655645	0	0.725887	0.0882179
	CPSF6	0.0224081	-0.603405	1.07811	1.00287	1.48771	0.106435	-0.00750785	-1.66143	0	0.597539	-0.390625
	CPSF7	-0.222991	0.149506	0.468461	0.722161	1.09109	-0.589702	0.173605	-2.03471	0	0.441646	-0.612702
	CPT1B	-0.27311	1.40694	0	0	0	0	0.23357	-0.0872913	0	0.226766	0.0365696
	CPXM1	-0.0933335	1.23982	-0.285435	1.64891	2.16624	0	-1.01342	-0.327522	0	0.93524	-0.335235
	CR1	0	0	0	0	0	2.07741	-0.527216	3.26244	0	0	1.20316
	CR1L	-0.0198857	-0.426663	1.50537	0.920065	1.53288	0	0.683319	-0.59974	0	0.702353	0.0208947
	CRABP2	4.88656	-0.529637	0	0	0	0	0.39009	-2.30447	0	0.871386	-0.478595
	CRACD	-0.842281	-0.676505	-0.152272	-1.0275	-2.33208	0	-0.032551	0	0	-1.00613	-0.00813774
	CREB1	-0.272209	-0.68608	-0.0853759	-0.194082	-0.720357	0.276558	0.0629784	0.26366	-0.686485	-0.391621	-0.0208222
	CREB3	0.32943	0.128348	1.00027	0.718975	2.43142	0.279895	0.179879	-0.808273	0	0.921688	-0.0871246
	CREB3L1	0.695926	1.49865	1.0092	1.22376	1.59081	0.522502	-0.244316	-2.01078	0	1.20367	-0.433149
	CREB3L2	-0.698359	-0.444747	-0.0202386	0.0148292	-0.0400641	0.155848	-0.0107609	-2.32527	0	-0.237716	-0.545046
	CREB5	1.24521	0.646724	0.255171	-0.0377725	0.0849515	-0.642444	0.311466	-0.136342	0	0.438857	-0.11683
	CREBL2	-1.11189	-0.862515	-1.56916	-0.601673	-3.38559	0.298732	-0.182339	-0.411063	0	-1.50617	-0.0736677
	CREBRF	-0.341398	-1.14724	-0.441385	-0.635499	-2.00324	0.292711	0.123063	-0.0347962	0	-0.913752	0.0952445
	CREBZF	-0.261053	-0.210178	3.03311	2.85893	3.04041	0.437916	-0.0349877	-2.39826	0	1.69224	-0.498832
	CREG1	-0.243384	-0.29804	-0.173376	0.963578	1.05231	0.749803	0.250969	0.588215	0	0.260216	0.397247
	CRELD2	0.982311	0.211603	0.993755	0.0565117	0.400661	0	-0.0436281	-2.34993	0	0.528968	-0.598389
	CRIP1	0.80353	-0.189699	0.455034	-0.241271	0.916453	0	0.155235	-3.90023	0	0.34881	-0.936248
	CRIP2	-0.16072	-0.311279	-0.584699	-0.91862	-0.928879	0.102767	0.0633023	-1.58826	0	-0.580839	-0.355549
	CRISPLD2	-0.5022	1.03621	-0.156221	-0.118376	1.22006	1.05639	0.0354628	-0.686414	0	0.295895	0.101361
	CRK	-0.0528224	-0.155248	0.376029	0.028855	-0.788225	0.657649	0.0184576	-1.36715	0	-0.118282	-0.17276
	CRLS1	0.277921	-0.219646	-0.570797	0.734241	-0.541585	-1.25276	-0.00814993	-0.285669	0	-0.063973	-0.386645
	CRNKL1	-0.116179	-0.486936	0.455748	-0.48377	0.391629	-0.81206	0.0826395	-0.11294	0	-0.0479018	-0.21059
	CROCC2	-0.839558	1.94089	6.03389	6.80527	6.41736	0	0.913244	0	0	4.07157	0.228311
	CRTAC1	0	0	0	0	0	-4.81691	-0.267127	-1.32953	0	0	-1.60339
	CRY2	-0.424381	0.130747	-0.560227	-0.158573	-0.611338	-1.00639	0.154263	-4.10035	0	-0.324754	-1.23812
	CRYAB	-0.4603	-0.674717	-1.10682	-0.891837	-1.33697	0.766411	0.0933687	2.41343	0	-0.894127	0.818302
	CRYBG1	1.84005	0.635617	2.17343	1.62223	1.76454	0.664156	-0.0562828	0	0	1.60717	0.151968
	CSDC2	-1.38729	0.0547905	0	0	0	0	-0.271357	-1.52538	0	-0.266499	-0.449184
	CSDE1	-0.375155	-0.396409	-0.587497	-0.770789	-1.3322	0.501861	-0.111077	-0.613772	0	-0.692411	-0.0557471
	CSE1L	0.107005	-0.204338	-0.273045	0.0238015	0.200326	0.536559	0.0673642	-1.31091	0	-0.0292503	-0.176746
	CSF1	2.08314	2.24372	3.20789	3.22832	2.8629	0.104948	0.153547	-1.13767	1.29533	2.72519	0.104038
	CSF1R	0.104877	0.942532	0.793111	1.37793	2.37107	-0.0404792	0.29282	0.640492	0	1.11791	0.223208
	CSF2	2.3207	0.462109	0	0	0	0	0.0161575	-1.38011	-0.982063	0.556561	-0.586504
	CSF3R	0.929313	0.614187	0.244379	0.533481	-0.441608	1.02608	-0.318355	4.01257	0	0.37595	1.18007
	CSGALNACT2	-0.360832	-0.815041	-1.00148	-1.05701	-1.12475	1.21363	0.0355075	-0.925516	0	-0.871821	0.0809051
	CSNK1A1	-0.0058259	-0.0463548	-0.17898	0.0317299	-0.336143	0.646589	0.0942988	-1.60708	0	-0.107115	-0.216548
	CSNK1D	0.0207696	0.769603	-0.458053	-0.46917	-0.630573	0.733918	0.0653961	-1.94247	0	-0.153485	-0.285788
	CSNK1G2	-0.0381017	0.436653	-0.763822	-0.388581	-1.23355	-0.294984	0.0696758	-0.4152	0	-0.39748	-0.160127
	CSNK1G3	-0.0429808	-0.228996	-0.527574	-0.44853	-0.522044	0.491412	-0.0228454	-0.804154	0	-0.354025	-0.0838969
	CSPG4	0.227279	0.482598	2.98484	2.77638	3.06514	-0.083901	-0.223375	-2.95528	0	1.90724	-0.815639
	CSRNP1	2.63112	2.45466	2.31904	1.96449	2.00228	-1.16727	0.570637	-1.83517	0	2.27432	-0.607949
	CSRP1	0.52944	0.528087	0.173493	0.205753	-0.252813	-0.90305	0.097971	-0.625627	0	0.236792	-0.357677
	CST7	2.1858	1.78656	0	0	0	1.29795	0.159304	2.53358	0	0.79447	0.997708
	CST8	-0.232038	-2.17955	0	0	0	0	0	-0.0441911	0	-0.482318	-0.0110478
	CSTB	2.15241	1.08361	-0.184887	0.907426	1.77943	0.629753	-0.180886	1.50111	0	1.1476	0.487495
	CTBS	-0.362437	-0.0578503	5.42496	4.16365	5.89633	0.626149	0.0111188	1.77683	0	3.01293	0.603523
	CTCF	-0.518525	-0.0490696	-0.0470337	-0.223534	-0.140339	0.21263	0.0334935	-3.80105	0	-0.1957	-0.888733
	CTDP1	0.490563	0.778154	-0.56283	-0.340752	0.0209885	0	0.119699	-3.35554	0	0.0772246	-0.80896
	CTDSP1	0.283517	0.368424	-0.454492	-1.10424	-1.6036	-1.13362	-0.0203277	-1.68148	0	-0.502078	-0.708856
	CTDSP2	-0.336638	0.383823	-0.373069	-0.340122	-0.927202	-0.179796	-0.0374418	-2.76721	0	-0.318641	-0.746111
	CTDSPL	-0.696679	-0.619387	-0.908081	-1.18808	-1.83319	-0.504449	-0.176138	-1.70911	0	-1.04908	-0.597424
	CTDSPL2	-0.00197916	-0.523819	0.665462	0.377569	0.768012	-0.024974	0.0840202	-3.05854	0	0.257049	-0.749874
	CTF1	-0.269908	-0.0917044	0	0	0	0	0.132713	3.43974	0	-0.0723226	0.893113
	CTHRC1	-1.35988	-1.18642	0	0	0	2.41782	0.0455921	-0.548098	0	-0.50926	0.478828
	CTNNAL1	-0.964248	-0.515675	2.24628	1.39264	1.50326	-0.461795	0.0148853	-1.1818	0	0.732452	-0.407177
	CTNNB1	-0.497164	-0.311639	-0.113798	-0.41523	-0.895006	-0.0376474	0.134621	-0.371102	0	-0.446567	-0.068532
	CTNND2	-0.926463	-0.336821	-1.24801	-0.554368	-1.62708	0	-0.017471	-0.804555	0	-0.938549	-0.205506
	CTNS	-0.287657	0.525278	7.46628	6.53753	7.50172	0.230392	0.0499252	-1.20847	0	4.34863	-0.232038
	CTPS	1.28142	1.44457	4.96949	5.97862	5.22456	0	0	0	0	3.77973	0
	CTPS1	0	0	0	0	0	0.478698	0.108221	-3.43412	0	0	-0.711801
	CTR9	-0.187524	-0.077576	-0.0891795	-0.0699505	0.75901	0.106308	0.0151902	-3.75326	0	0.0669559	-0.90794
	CTSA	0.0778087	0.707917	1.66542	1.40008	2.35721	0.938897	-0.0938879	-1.4535	0	1.24169	-0.152123
	CTSB	0.945595	1.12021	1.59071	1.88515	2.91984	1.63808	0.0210049	0.267042	0	1.6923	0.481531
	CTSC	0.802163	0.447338	1.69543	2.24447	3.1494	0.854872	0.421899	1.8861	0	1.66776	0.790718
	CTSE	0	0	0	0	0	1.73216	-0.0770457	3.01362	0	0	1.16718
	CTSH	0.723372	1.38146	1.34955	1.93461	3.82155	-0.443888	-0.0370993	0.7358	0	1.84211	0.0637031
	CTSK	0.529827	1.07286	2.34948	3.4658	3.97798	0.835845	-0.181542	0.186844	0	2.27919	0.210287
	CTSS	1.95613	1.68461	1.74128	3.03309	4.00387	0.243785	0.0877282	2.00071	0	2.4838	0.583056
	CTSW	1.47255	1.66939	0	0	0	-0.0781424	0.0945694	1.47583	0	0.628387	0.373064
	CTSZ	1.15371	1.18486	1.78846	2.41641	3.36997	0.0224164	0.288266	-0.931503	0	1.98268	-0.155205
	CTTNBP2	-1.96464	-1.49471	0	0	0	-1.11636	0.131651	-0.784615	0	-0.69187	-0.442332
	CUL9	-0.324012	0.365215	0.646745	1.17641	2.07781	-0.777808	-0.0695597	-3.03661	0	0.788434	-0.970993
	CUTA	0.286828	0.535031	0.777786	0.43168	1.57387	0.261503	0.0370543	-0.486149	0	0.72104	-0.0468979
	CWC15	0.3938	0.22775	-0.272114	-0.0903891	-0.126837	0.952554	0.128552	0.130956	0	0.0264419	0.303015
	CWF19L2	-0.104804	-0.593696	0.933377	0.831109	1.52013	-0.121933	0.0716021	-3.14675	0	0.517224	-0.799269
	CX3CL1	0.0717181	0.0455048	3.29524	1.73677	2.25786	-0.0379698	0.327095	0.0900759	0	1.48142	0.0948003
	CX3CR1	0.0514893	1.06965	-1.66717	-1.12109	-3.00963	-2.24368	0.175963	-1.74532	0	-0.93535	-0.953259
	CXCL10	8.74731	6.97534	9.09428	8.50951	8.06938	1.98732	2.1692	4.03877	4.73374	8.27916	3.23226
	CXCL11	10.9645	7.19684	6.28457	7.14239	5.29919	0	1.85651	2.39678	0	7.37751	1.06332
	CXCL12	-0.344085	0.168964	0.145156	0.353058	0.492413	1.03931	0.0959639	-1.29163	0	0.163101	-0.0390896
	CXCL13	3.86352	1.79769	6.46433	7.85862	8.93174	0	0.00703276	1.20442	0	5.78318	0.302863
	CXCL14	0.652085	0.556203	1.32369	1.28283	0.825558	2.62978	-1.29563	-1.56543	0	0.928073	-0.0578197
	CXCL16	2.00673	1.81374	2.61122	2.82257	3.10115	-0.318295	0.227718	2.97045	0	2.47108	0.719967
	CXCL17	0.782832	0.220868	2.08616	1.87926	1.83871	-0.559657	-0.277121	3.19186	0	1.36157	0.588772
	CXCL5	4.14666	-1.04336	0	0	0	2.83234	0.0346179	-0.820208	1.02069	0.62066	0.766861
	CXCL9	7.4013	5.95235	10.4619	9.82827	12.3199	2.16259	-0.580453	0.244307	0.593487	9.19273	0.604982
	CXCR2	0.905587	-0.646618	1.26026	1.00431	-0.707889	1.87375	0.320731	2.17571	-1.08322	0.363129	0.821745
	CXCR3	0.857015	2.26604	3.42007	5.12521	7.32112	0	-0.0481294	-1.10047	0	3.79789	-0.287151
	CXXC4	-1.43671	-0.750267	0	0	0	-2.05393	-0.0729478	-1.10958	0	-0.437396	-0.809114
	CYB561D1	0.0080579	0.429083	6.52098	6.84625	6.93149	0	-0.0316857	-2.25465	0	4.14717	-0.571585
	CYB5A	-0.00451639	-1.03233	-0.977486	-1.39702	-1.43863	-0.642223	-0.190403	-0.637425	0	-0.969996	-0.367513
	CYB5D1	-0.986958	-0.32118	0	0	0	-0.210026	0.0869154	-2.4049	0	-0.261628	-0.632002
	CYB5D2	-0.544226	0.0127064	6.04255	6.90571	5.47467	-1.59795	-0.0853277	-2.29772	0	3.57828	-0.995251
	CYB5R2	0	0	0	0	0	-1.53521	-0.0437048	-1.47969	0	0	-0.76465
	CYB5R3	-0.847797	-0.149039	-0.613355	-0.510257	-1.01779	0.201449	-0.0556395	-0.802025	0	-0.627646	-0.164054
	CYBA	2.03902	1.21143	1.3628	1.32647	2.4507	0	0.142588	0.828785	0	1.67809	0.242843
	CYBB	1.17107	0.745686	1.84446	1.86412	2.53634	0.502846	-0.0385541	2.89123	0	1.63234	0.838881
	CYBRD1	-0.926421	-0.707178	-1.52023	-2.61259	-3.3958	-0.290608	-0.167057	-2.36145	0	-1.83244	-0.704779
	CYC1	0.787373	1.17391	1.88555	1.20928	2.01559	0.526651	0.0898158	-2.41126	0	1.41434	-0.448698
	CYFIP2	0.441604	1.11734	1.19563	1.16756	1.56543	-0.735837	-0.243976	-0.425582	0	1.09751	-0.351349
	CYGB	-0.0369784	1.11731	-1.04425	-1.7411	-2.45299	0.281526	-0.00481284	0.30704	0	-0.831601	0.145938
	CYHR1	-0.145091	0.0249981	0.2191	0.330578	-0.991501	0	-0.0345437	-2.87249	0	-0.112383	-0.72676
	CYLD	0.347106	0.264531	-0.273551	-0.525739	0.0827454	0.592939	0.564706	-0.583125	0	-0.0209814	0.14363
	CYP19A1	0	0	0	0	0	0	-0.139005	7.40473	0	0	1.81643
	CYP1A1	-5.61482	-2.70185	0	0	0	0	-0.122349	-3.81875	0	-1.66333	-0.985275
	CYP1B1	0.699066	0.580807	1.09418	1.49603	1.484	3.21042	-0.0570521	0.0127195	0	1.07082	0.791523
	CYP2E1	-1.27124	1.7168	-1.97467	-2.80886	-0.123548	0	-0.00316023	-1.06399	0	-0.892305	-0.266788
	CYP2U1	-0.974317	0.460028	0	0	0	-0.542924	-0.137613	-0.766462	0	-0.102858	-0.36175
	CYP39A1	-0.907479	-0.853873	-0.353948	-0.397046	-0.814314	0.00172848	-0.685314	-1.06231	0	-0.665332	-0.436473
	CYP4F18	2.30922	2.47661	2.91165	3.89499	4.96101	0	0	0	0	3.3107	0
	CYP4F3	0	0	0	0	0	2.27141	0.84153	4.47134	0	0	1.89607
	CYP51	0.374008	0.0765476	2.56176	2.8511	2.88363	0	0	0	0	1.74941	0
	CYP51A1	0	0	0	0	0	0.655	-0.0837368	1.67555	0	0	0.561702
	CYP7B1	1.81891	1.75369	0.2977	1.60621	1.7149	1.34424	0.283981	3.27337	0	1.43828	1.2254
	CYREN	0.124919	-0.161288	6.37747	5.38957	7.82429	-0.0199747	0.100293	0	0	3.91099	0.0200796
	CYRIB	1.19454	0.334198	1.07999	1.84219	2.37109	1.02317	0.0991134	0	0	1.3644	0.28057
	CYSRT1	3.99284	-0.028481	0	0	0	0	0.0349425	0	0	0.792872	0.00873563
	CYSTM1	0.0553638	-0.682623	1.02135	0.50975	1.40248	0.117767	0.0977686	2.8556	0	0.461264	0.767785
	CYTH1	0.355265	0.958679	1.1057	1.53226	1.58047	0.120618	0.103497	-3.96305	0	1.10648	-0.934733
	CYTH3	-0.416376	-0.642631	-0.146127	-1.01379	-1.60139	-0.385278	-0.051804	-1.46055	0	-0.764064	-0.474407
	CYTH4	1.17453	1.31597	1.08162	1.21152	2.07878	0.40052	0.085684	0.284411	0	1.37248	0.192654
	CYTIP	0.279299	-0.478424	-0.532983	0.405847	-0.209015	1.25371	-0.0208827	2.01727	0	-0.107055	0.812522
	CYYR1	-0.43191	-0.841664	-0.242042	-0.877803	-1.34675	0.700707	-0.0496709	-1.59072	0	-0.748033	-0.23492
	D10WSU102E	-0.0104167	0.437807	1.94658	0.954155	1.37477	0	0	0	0	0.940579	0
	D3ERTD751E	-0.938811	-1.46053	0	0	0	0	0	0	0	-0.479867	0
	D430019H16RIK	-1.42008	-0.370675	-1.39429	-1.03348	-2.12512	0	0	0	0	-1.26873	0
	D430041D05RIK	-1.22256	0.38948	-1.87572	-1.66018	-2.06531	0	0	0	0	-1.28686	0
	DAAM1	-0.411885	-0.335865	-0.15776	-0.260905	-0.828778	-0.332264	0.020731	-3.50946	0	-0.399039	-0.955248
	DAAM2	-0.901909	-0.625503	-0.0264306	0.31557	-0.607697	0.257262	-0.185338	-3.41132	0	-0.369194	-0.834849
	DAB2IP	-0.566333	0.239714	-0.323853	-0.74549	-0.766347	-1.90196	0.0537737	-2.37089	0	-0.432462	-1.05477
	DACH1	-0.59895	-0.575758	-0.562863	-1.28397	-1.83906	-0.495443	0.165464	-1.88871	0	-0.97212	-0.554672
	DACT1	0.029633	0.121119	-0.916016	-1.19046	-0.778692	0.397784	0.170369	-3.0389	0	-0.546883	-0.617687
	DAG1	-0.56571	-0.393297	0.602188	-0.254501	1.38528	-0.0188946	-0.0606369	-2.35254	0	0.154793	-0.608019
	DAP	-0.261677	0.86903	-0.534407	-0.602359	-0.99893	0.609522	-0.0797655	-1.36134	0	-0.305669	-0.207896
	DAP3	0.147701	0.590015	0.949157	0.780408	0.822625	1.29676	0.0400555	-1.21163	0	0.657981	0.0312987
	DAPK1	-0.345261	-0.189519	0.634689	0.0673601	-0.199738	-0.946693	-0.124191	-0.618251	0	-0.00649371	-0.422284
	DAPK2	-0.607765	-0.527161	-0.110996	-1.14849	-0.316505	-2.10481	-0.16774	-1.87413	0	-0.542183	-1.03667
	DAPK3	1.2099	0.887966	1.33989	1.79315	1.75339	0	0.163597	-2.98983	0	1.39686	-0.706559
	DAPL1	2.31299	-1.1423	0	0	0	0	0.254408	-0.188054	0	0.234139	0.0165883
	DAPP1	0.534417	0.253862	0.784374	1.28052	1.23496	0.179932	0.369852	5.73335	0	0.817627	1.57078
	DARS1	0	0	0	0	0	0.625967	0.013303	0	0	0	0.159818
	DAW1	-0.913465	-0.747006	0	0	0	0	-0.0960828	-1.06337	0	-0.332094	-0.289863
	DAXX	3.00482	1.94158	5.10852	4.61995	4.2441	0.440574	0.036304	-1.74941	-0.628481	3.78379	-0.475254
	DAZAP2	-0.230714	-0.026766	-0.106551	0.2195	-0.0783011	0.410988	0.00589661	1.61109	0	-0.0445664	0.506995
	DBN1	0.66955	1.64664	1.72765	1.64258	3.1051	0.918986	0.137802	-1.76626	0	1.7583	-0.177369
	DBNDD1	-0.746504	0.716105	0	0	0	0	-0.0896706	3.12268	0	-0.00607982	0.758252
	DBNL	0.900191	0.908483	2.19669	1.99693	2.48253	-0.21736	0.0809989	-1.01755	0	1.69696	-0.288477
	DCAF13	0.464321	-0.0156825	0.115882	0.828748	0.784696	0.413896	0.0676521	-2.48091	0	0.435593	-0.499841
	DCAF15	0.882903	1.1798	1.08371	0.929338	2.95052	0	0.0665493	-3.01201	0	1.40525	-0.736365
	DCAF5	-0.0266134	0.511193	0.268034	-0.0284575	0.0388368	-0.257124	0.132287	-2.54167	0	0.152599	-0.666625
	DCBLD1	0.0668534	1.36541	1.57932	3.06814	1.65875	0.573646	0.0770478	-1.06211	0	1.5477	-0.102854
	DCC	0	0	0	0	0	-3.77229	-0.385442	-0.802253	0	0	-1.24
	DCDC2	0	0	0	0	0	-1.71387	-0.28965	-0.853168	0	0	-0.714172
	DCDC2A	-2.14644	-1.20817	0	0	0	0	0	0	0	-0.670923	0
	DCDC2B	-0.23416	-0.322613	0	0	0	-2.92477	-0.456117	-1.53014	0	-0.111355	-1.22776
	DCHS1	-0.373294	0.60895	0.993377	1.18168	1.00873	-0.41027	0.123429	-4.14124	0	0.683887	-1.10702
	DCK	2.05246	1.65199	0.77008	0.398819	-0.37981	0.853541	0.060992	-0.449722	0	0.898708	0.116203
	DCLK1	0.774654	0.815098	1.10997	1.48799	1.32664	2.18616	-0.323356	0.178455	0	1.10287	0.510314
	DCP2	1.03938	0.637586	1.76533	1.33547	0.86429	0.377558	-0.225588	-0.699188	0	1.12841	-0.136805
	DCPS	0.276267	0.299472	0.707466	0.262079	0.707575	-0.0615079	0.0850303	-2.68293	0	0.450572	-0.664852
	DCUN1D2	-0.380635	-0.534263	-0.386888	-0.861108	-0.0899375	-0.13007	-0.0691229	-2.90823	0	-0.450566	-0.776855
	DCUN1D3	-0.0217144	-0.128939	0.33261	-0.167064	-0.450939	-0.414021	0.160811	2.26288	0	-0.0872094	0.502418
	DCUN1D4	-0.799156	-0.882368	-1.21636	-1.09644	-2.00117	0.24399	0.0391738	-2.56909	0	-1.1991	-0.571482
	DDB1	-0.151781	0.823693	0.175755	0.295418	0.769638	0.428441	-0.0409252	-2.32839	0	0.382545	-0.485218
	DDB2	-1.17999	-0.238991	0	0	0	0.268748	-0.289811	-3.15927	0	-0.283796	-0.795084
	DDC	-1.61832	-1.95106	0	0	0	0	-1.37295	-0.534906	0	-0.713876	-0.476964
	DDHD1	0.0819573	-0.141774	0.794463	0.57096	1.27417	0.0465278	0.0930444	-0.637308	0	0.515955	-0.124434
	DDHD2	-1.07875	-0.0963003	-0.868017	-0.642598	0.0349142	0.00848512	-0.0870621	-2.60167	0	-0.53015	-0.670061
	DDO	-1.33521	-0.302467	0	0	0	0	0.422174	-1.41747	0	-0.327536	-0.248824
	DDOST	0.680372	0.730434	1.04367	1.33544	1.46573	0.649854	0.020765	-0.912774	0	1.05113	-0.0605388
	DDR1	0.311144	0.940045	1.28497	1.18076	2.36222	-0.364757	0.114714	0.228719	0	1.21583	-0.00533101
	DDR2	-0.585462	-0.779262	-0.699705	-1.31107	-2.08361	0.3501	-0.185904	-0.521623	0	-1.09182	-0.0893566
	DDX17	-0.49413	0.0853011	0.182929	-0.186063	-0.00337353	-0.49421	-0.00247261	-0.472737	0	-0.0830674	-0.242355
	DDX21	0.398764	0.345799	0.372855	0.510617	0.65871	1.74844	0.154104	-0.360054	0	0.457349	0.385623
	DDX23	-0.172689	0.302401	1.05208	0.969668	0.813587	0.00785102	0.0616937	-1.89992	0	0.59301	-0.457593
	DDX24	0.805142	0.875712	1.59506	0.994732	1.3345	-0.0632708	0.194283	-0.355899	0	1.12103	-0.0562217
	DDX28	0.952934	1.04897	0	0	0	0	0.254045	-2.21555	0	0.40038	-0.490377
	DDX31	0.328521	0.947937	6.3762	6.84524	7.01043	1.21489	0.0817244	-2.16963	0	4.30167	-0.218253
	DDX39A	0.0824274	0.678386	2.40691	1.83153	2.60749	1.1776	0.206016	-2.65739	0	1.52135	-0.318444
	DDX39B	0.0896478	0.444283	0.946695	1.44817	1.66735	0.081848	0.142732	-0.203411	0	0.919228	0.00529224
	DDX47	-0.117287	0.0523044	-0.315656	-0.214163	0.232166	0.0989572	0.301067	-2.51446	0	-0.0725272	-0.528609
	DDX49	0.665308	0.871296	4.13664	4.24866	4.82314	0	0.0438223	-0.105662	0	2.94901	-0.01546
	DDX5	-0.629595	-0.418086	0.46607	0.146837	0.524138	-0.141476	0.100889	-1.99546	0	0.0178728	-0.509013
	DDX52	0.321907	-0.202374	-0.573995	-0.558449	-0.141464	0.841225	0.142975	-0.566947	0	-0.230875	0.104313
	DDX55	-0.489557	0.365623	2.0514	2.07117	1.8415	0.110242	0.0611506	-2.4339	0	1.16803	-0.565628
	DDX56	0.605919	0.977582	2.53883	3.01945	2.52239	0.020641	0.0979426	-2.61735	0	1.93283	-0.624691
	DDX58	2.28136	1.6787	3.13153	2.35317	1.36061	-0.348685	2.21529	3.4184	0	2.16107	1.32125
	DDX59	-0.0714867	-0.212931	6.08248	5.63262	6.0615	-0.422542	-0.0598598	-0.000632556	0	3.49844	-0.120759
	DDX60	3.19552	2.22148	4.4369	4.35877	3.54388	-0.300054	2.17925	2.34354	0	3.55131	1.05568
	DEAF1	-0.376034	0.385527	3.06122	2.03953	2.60965	0	0.0672937	-2.73876	0	1.54398	-0.667866
	DEDD	0.192449	0.755604	0.499459	0.296921	0.443676	0.674964	0.169819	0.407589	0	0.437622	0.313093
	DEF6	0.481067	1.31404	0.603031	1.09054	2.09718	0	0.172341	0.725138	0	1.11717	0.22437
	DEK	0.295421	-0.210816	0.0872357	-0.422194	-0.461779	0.730576	0.0734973	-0.489157	0	-0.142427	0.0787293
	DENND11	-0.773368	-0.553717	-0.685052	-0.723297	-1.57808	-0.918822	-0.177245	0	0	-0.862704	-0.274017
	DENND2A	-0.271599	-0.170112	0.369004	-0.768325	-0.531012	-2.0684	-0.18291	-2.84025	0	-0.274409	-1.27289
	DENND2B	0	0	0	0	0	-0.921856	0.188322	0	0	0	-0.183383
	DENND2D	0.358594	0.0713706	1.88822	1.67552	2.54539	-0.54722	0.00165506	1.01199	0	1.30782	0.116607
	DENND3	0.136252	0.303647	0.951083	0.782111	1.52401	-0.27758	-0.116728	-2.10766	0	0.739421	-0.625493
	DENND4A	-0.17751	-0.0148206	-0.449998	-0.244169	-0.00826851	-0.586532	0.287696	-0.128648	0	-0.178953	-0.106871
	DENND4B	0.363957	0.916641	2.54572	2.91536	2.89338	-0.0478533	-0.00128204	-1.17136	0	1.92701	-0.305124
	DENND4C	-0.140306	-0.219353	0.0687977	0.336743	0.839241	-0.17435	-0.0988735	-3.01142	0	0.177024	-0.82116
	DENND5A	-0.563379	-0.0568445	-0.863155	-1.07843	-1.75205	1.06329	0.148076	-0.604584	0	-0.862772	0.151696
	DENND6A	-0.635757	-0.43649	-1.00908	-1.33856	-1.85114	0.117457	0.0846765	-2.90808	0	-1.0542	-0.676486
	DEPDC1A	2.57827	0.252479	0	0	0	0	0	0	0	0.56615	0
	DEPTOR	-0.901269	-0.810359	-1.47856	-1.5552	-1.72357	0.365362	-0.227169	-1.13462	0	-1.29379	-0.249107
	DERA	0.607859	0.470359	-0.953445	0.934112	1.17311	0.754857	-0.134584	-1.17484	0	0.4464	-0.138643
	DES	0.433082	1.41994	0.345612	0.431287	0.0670531	0.171077	-0.284568	-1.53935	0	0.539394	-0.413211
	DEUP1	-0.47172	1.1289	0	0	0	0	0.239512	0	0	0.131436	0.059878
	DEXI	0.185467	0.442581	-0.0342739	-0.477356	0.568314	1.6803	-0.0796331	-3.55523	0	0.136947	-0.488642
	DGKE	-0.604448	-0.32804	-0.382873	-0.819415	0.180536	0.356448	0.0172527	-3.19875	0	-0.390848	-0.706263
	DGKQ	-0.285026	0.359906	6.12212	6.55063	6.56313	0	0.067224	-1.9798	0	3.86215	-0.478144
	DGUOK	-0.300474	-0.155953	-1.27544	-1.46218	-1.9353	1.35486	0.0356031	1.5499	0	-1.02587	0.735091
	DHDDS	-0.00102543	0.494154	0.0422246	0.117819	-0.13845	-0.635569	0.092277	-3.37952	0	0.102944	-0.980703
	DHRS7B	0.331336	0.196872	5.68103	5.82829	6.20471	-0.336006	0.0470302	-1.17049	0	3.64845	-0.364866
	DHRS9	1.27645	-0.957578	0	0	0	1.8934	0.0151951	2.57124	0	0.063775	1.11996
	DHTKD1	-1.28773	0.158635	0	0	0	0.159182	-0.119834	0.549793	0	-0.225819	0.147285
	DHX29	-0.143408	-0.275201	-1.05054	-1.13456	-1.25258	0.951267	0.0561776	-3.5422	0	-0.771259	-0.633688
	DHX32	-0.191883	0.283409	-0.0939192	-0.777955	0.141212	0.284945	-0.132288	-3.08773	0	-0.127827	-0.733768
	DHX58	3.85638	3.4326	4.27717	3.84558	3.57528	-0.462424	1.62556	0.977894	0	3.7974	0.535257
	DHX9	-0.196925	-0.0120625	0.355373	0.478356	1.07103	0.589121	0.156957	-2.07522	0	0.339155	-0.332285
	DIAPH3	-0.490075	1.18186	3.83893	5.86854	6.63292	0.00839188	0.0288471	-0.792465	0	3.40643	-0.188806
	DIDO1	-0.134517	0.305426	0.293607	-0.234426	0.366098	-0.0982054	-0.0325072	-2.63846	0	0.119238	-0.692294
	DIMT1	0.125976	-0.355042	0	0	0	0.9295	0.0211145	0.533348	0	-0.0458132	0.370991
	DIO2	1.12677	0.318753	-0.541173	-0.552326	-0.847722	2.07238	-0.209337	-1.48624	0	-0.0991387	0.0941992
	DIP2C	-0.488739	-0.252714	-1.29775	-0.616945	-1.21643	0.111335	-0.0578542	0.726535	0	-0.774516	0.195004
	DIPK1A	0.106815	-0.361946	1.59806	2.00041	1.13623	1.91288	-0.0304978	0	0	0.895914	0.470597
	DIPK1B	0.864404	0.264976	0	0	0	-2.50939	0.0590319	0	0	0.225876	-0.612591
	DIPK2A	-1.01164	-1.0692	-0.3457	-1.59562	-0.956465	0.285507	0.0930215	0	0	-0.995726	0.0946322
	DIPK2B	-0.965042	-0.891796	0	0	0	-0.210093	-0.0365829	0	0	-0.371368	-0.061669
	DIRAS2	-1.2028	-0.543337	0	0	0	0	-0.520914	-0.0127306	0	-0.349227	-0.133411
	DISP1	-0.594348	0.874404	-1.56134	-0.841913	-0.451522	-1.02831	-0.0330175	-2.83991	0	-0.514943	-0.975308
	DIXDC1	-1.61106	-0.914266	-0.428003	-1.42613	-1.89026	0.181297	-0.0642946	0.846303	0	-1.25394	0.240826
	DKC1	-0.425496	-0.188405	0.536405	0.0318815	0.134571	1.48916	0.0574115	-0.898417	0	0.0177911	0.16204
	DKK3	-0.766651	-0.33641	0.996844	0.118178	1.48205	-0.382414	-0.12733	-2.27657	0	0.298803	-0.696578
	DLAT	-0.140475	0.169273	0.187621	1.40003	1.31381	0.855109	-0.0257037	0.243105	0	0.58605	0.268128
	DLC1	-0.640651	-0.0042243	-0.278461	-0.666347	-1.61826	-0.452579	-0.171273	-1.3272	0	-0.641589	-0.487764
	DLG1	-0.332055	-0.239369	-0.372696	-0.583901	-1.10954	-0.0457788	-0.106382	-0.768975	0	-0.527513	-0.230284
	DLG4	-0.610112	0.449664	-0.999853	0.055088	-0.512957	-0.266843	0.00182055	-2.83874	0	-0.323634	-0.77594
	DLGAP5	0.480228	1.48759	5.9101	6.7586	7.66099	0	-0.752882	-0.179795	0	4.4595	-0.233169
	DLL1	0.680142	0.692831	2.16949	1.63082	1.57543	-0.473205	0.276506	-3.7417	0	1.34974	-0.984599
	DMAP1	0.117982	0.568779	-0.735827	-1.01997	-0.0655916	-1.49973	-0.0137371	-0.0968291	0	-0.226925	-0.402575
	DMBT1	3.85121	5.04844	0	0	0	-1.64071	-0.332373	2.88167	0	1.77993	0.227148
	DMPK	-0.319564	0.573036	-1.44135	-2.84386	-2.72358	0	0.0845226	-1.76561	0	-1.35106	-0.420272
	DMTN	0.0141378	-0.0386601	-1.16629	-0.513566	-2.7194	-0.511375	-0.0835251	0	0	-0.884757	-0.148725
	DMXL2	-0.449752	-0.303891	0.954648	0.972704	1.9308	0.449466	0.00535128	1.08203	0	0.620901	0.384212
	DNA2	-0.0892353	0.66015	5.09147	6.76407	6.90211	0.943866	-0.314692	-1.27281	0	3.86571	-0.160908
	DNAAF1	-0.386096	0.605356	0	0	0	-0.0347938	0.584377	4.12615	0	0.043852	1.16893
	DNAAF3	-0.0282431	0.468168	5.66925	5.64865	6.4842	0	0.310467	3.26928	0	3.64841	0.894936
	DNAH5	-0.958597	-0.534913	0.182732	-0.288651	-0.383621	-0.318943	0.0630402	0.284254	0	-0.39661	0.00708781
	DNAH6	-1.20416	-0.617893	3.2059	2.5694	2.44964	-0.511393	0.0805904	-0.871773	0	1.28058	-0.325644
	DNAH8	-1.17386	0.361325	0.572318	1.46528	-0.121824	0	-0.420079	-0.642879	0	0.220648	-0.265739
	DNAH9	-0.838332	0.162338	7.40788	6.99486	7.27799	-0.448705	0.503	-0.603573	0	4.20095	-0.13732
	DNAI3	-0.832527	-0.508659	0	0	0	-0.101678	0.0407458	0	0	-0.268237	-0.0152331
	DNAJA1	0.510727	-0.531671	1.39975	0.876864	0.192896	0.526728	0.316147	-0.617769	0	0.489714	0.0562766
	DNAJA2	0.301462	0.167771	0.183674	0.279651	0.0468848	1.03556	0.108316	-0.213811	0	0.195889	0.232517
	DNAJA3	0.118097	0.511672	0.437676	0.209039	-0.0644312	0.930562	0.0246534	-1.59042	0	0.242411	-0.158801
	DNAJB11	0.755488	0.392309	1.42675	0.979235	1.78437	1.16385	0.13181	-0.780528	0	1.06763	0.128783
	DNAJB4	-0.931526	-0.716206	-0.95134	-1.44277	-1.39549	0.477521	0.241526	-3.30055	0	-1.08747	-0.645377
	DNAJB6	0.291509	-0.287461	-0.105219	-0.351927	-0.523803	0.594266	0.0835628	-1.08915	0	-0.19538	-0.102829
	DNAJB9	0.4732	-0.678337	0.644393	0.0177512	0.246103	1.06065	0.118217	0.0742707	0	0.140622	0.313285
	DNAJC10	-0.167983	-0.349173	-0.549521	-0.688801	-0.047607	0.613489	-0.000793321	-0.477616	0	-0.360617	0.0337699
	DNAJC11	0.230607	0.720924	0.922314	-0.0753759	0.943405	-0.326538	0.118007	-2.80352	0	0.548375	-0.753014
	DNAJC17	0.160066	0.706126	0.767857	-0.011236	0.578398	0.922793	-0.0525426	-2.74157	0	0.440242	-0.467829
	DNAJC18	-0.60625	0.0500649	-0.6344	-1.43159	-1.34137	-1.81728	-0.0477616	-3.31818	0	-0.79271	-1.2958
	DNAJC28	-1.23407	-0.500874	0	0	0	0	-0.0894173	-0.422234	0	-0.346989	-0.127913
	DNAJC3	-0.155956	-0.554573	0.794201	0.683167	0.955543	0.684339	-0.0262328	-1.59731	0	0.344476	-0.234801
	DNAJC7	-0.230203	-0.0127263	1.09693	0.41812	0.968664	0.130855	0.147829	-3.27774	0	0.448158	-0.749764
	DNAJC8	-0.122573	-0.358628	-0.108425	-0.125507	-0.616697	0.756526	0.081541	0.278587	0	-0.266366	0.279163
	DNALI1	-0.822125	0.0650443	0.762708	0.61349	0.038428	-1.587	0.138913	-0.69644	0	0.131509	-0.536131
	DNASE1L3	2.79731	1.20643	1.99246	0.986535	1.72855	-2.00762	0.129955	-0.963538	0	1.74225	-0.7103
	DNASE2A	0.301106	0.659328	1.98272	2.68923	3.39258	0	0	0	0	1.80499	0
	DNM1	-1.0879	0.609343	-1.65862	-1.58591	-1.72031	1.23686	0.0683862	0.758645	0	-1.08868	0.515974
	DNM3	-0.885704	-1.11939	-1.18391	-1.7079	-1.16939	-1.13462	-0.00766337	-1.85698	0	-1.21326	-0.749815
	DNMT1	0.160582	0.939854	0.62682	0.903324	1.69606	0.274925	0.0648135	-3.09217	0	0.865328	-0.688108
	DNPEP	0.694198	0.618027	2.17535	1.97734	2.68143	0.611585	0.104977	-1.80054	0	1.62927	-0.270995
	DNTTIP2	-0.0855444	-0.535584	0.272846	-0.171346	0.148975	0.805497	0.133755	-1.02239	0	-0.0741307	-0.0207856
	DOCK1	-0.254689	-0.05889	-0.558632	-0.794872	-1.20499	0.0187709	-0.0411484	-2.88199	0	-0.574416	-0.726092
	DOCK10	0.19354	-0.127152	0.326669	1.18204	1.66708	0.0266897	0.104252	-1.54236	0	0.648437	-0.352854
	DOCK2	0.935698	0.83374	1.33087	0.931848	1.65836	0.118024	-0.0678781	0.796533	0	1.1381	0.21167
	DOCK6	-0.784823	0.196479	0.830312	0.224557	0.190545	-1.22788	0.115748	-4.72366	0	0.131414	-1.45895
	DOCK9	-0.767515	-0.298946	0.496563	-0.0400663	-0.232525	-0.355315	-0.0604165	-2.20631	0	-0.168498	-0.65551
	DOHH	1.69271	0.550206	2.09729	1.29465	1.53955	0	0.0504787	-2.50897	0	1.43488	-0.614623
	DOK1	1.4064	1.37101	0.551077	0.870247	1.80484	0	0.0191306	-2.49853	0	1.20071	-0.61985
	DOK2	2.21706	1.43778	5.7559	5.91541	5.7695	0	-0.0709067	-2.81546	0	4.21913	-0.721591
	DOK3	1.10921	0.8208	1.67876	1.72672	2.32331	0.829568	-0.0216736	3.95846	0	1.53176	1.19159
	DOK4	0.314808	-0.193067	-0.895532	-0.695475	-0.789604	-0.639115	-0.0934352	-2.87641	0	-0.451774	-0.902241
	DOK6	0	0	0	0	0	-1.05917	0.136114	-2.01285	0	0	-0.733978
	DOT1L	0.189184	1.72264	2.03166	2.70787	2.72473	-0.393621	0.0550524	-0.432668	0	1.87522	-0.192809
	DPH1	0.536338	0.627944	1.96489	1.6704	2.50925	-0.235017	0.0148022	-3.36276	0	1.46176	-0.895744
	DPH2	0.325941	0.47277	5.5849	5.12041	6.34605	0.0198878	0.0959957	-2.17968	0	3.57001	-0.51595
	DPH3	0.00622899	-0.0306932	-0.855913	-0.645404	-1.4814	0.539265	0.134132	-0.066885	0	-0.601436	0.151628
	DPP3	0.384081	0.713435	2.41198	2.91251	4.02775	0.833604	0.037061	-0.352429	0	2.08995	0.129559
	DPP4	-0.537718	-1.23389	0.799837	0.540262	0.0633604	0.227424	-0.232169	-0.0714387	0	-0.0736299	-0.0190458
	DPP6	0	0	0	0	0	-3.258	-0.0848248	-0.543615	0	0	-0.97161
	DPP7	-0.0143547	0.246205	0.0405793	1.27971	1.13288	0	-0.0742303	-2.86957	0	0.537005	-0.735951
	DPT	-0.939439	-0.755288	-0.454561	-1.19826	-1.79224	-0.366546	-0.134261	-2.53235	0	-1.02796	-0.758289
	DPY30	0.243557	-0.346541	-2.34206	-1.97486	-1.7065	0.5838	0.00743619	0.58389	0	-1.22528	0.293781
	DPYSL2	-0.805575	-0.583892	-0.489969	-1.13425	-1.68773	-0.66006	-0.198699	-1.17213	0	-0.940284	-0.507722
	DPYSL3	-0.675076	0.0178063	-0.0549539	-0.189473	-0.824742	-0.684857	-0.0494811	-2.23165	0	-0.345288	-0.741498
	DRAM2	0.0600397	-0.678699	0.0463133	-0.206109	0.185592	1.119	0.0315338	0.479671	0	-0.118573	0.40755
	DSE	0.684828	0.467954	0.613298	0.829181	0.852164	0.887583	0.165535	-0.468204	0	0.689485	0.146228
	DSEL	-0.302977	-0.999719	0.566733	1.57997	1.67168	0.476131	-0.0765363	-1.36385	0	0.503138	-0.241063
	DST	-0.312838	-0.430661	0.26669	-0.181098	0.465404	-1.09133	-0.266587	-2.57159	0	-0.0385006	-0.982375
	DSTYK	-0.522566	-0.147535	-0.938798	-1.04328	-0.479137	-0.142101	-0.0203382	-3.0547	0	-0.626264	-0.804284
	DTNA	-0.364363	-0.297825	-0.311516	-0.597238	-1.35591	-0.620346	0.078421	-0.0598965	0	-0.585371	-0.150455
	DTNBP1	0.281316	0.759553	-0.237204	-0.945194	-0.102872	0	0.00670639	-0.518244	0	-0.0488803	-0.127884
	DTX2	1.48199	0.773815	-0.371045	0.123622	0.130626	-0.898325	0.0646312	-2.90047	0	0.427801	-0.93354
	DTX3	-0.445141	-0.030582	1.38719	1.09678	1.32786	0	7.92e-05	-2.90412	0	0.667222	-0.726009
	DTX3L	2.38144	1.62051	3.2101	2.50223	2.46203	0.247574	0.769611	1.48019	0	2.43526	0.624344
	DTX4	0.345383	1.0155	0.224273	-0.0626637	-0.0991367	-1.12285	-0.099964	-3.81004	0	0.28467	-1.25822
	DUOX1	3.01401	-0.143398	0	0	0	-0.744826	-0.128878	0.958482	0	0.574123	0.0211945
	DUS3L	0.0222073	0.442312	1.68006	1.40306	2.13477	0	0.108402	-1.65931	0	1.13648	-0.387726
	DUSP1	-0.617029	-0.806973	-0.536724	-1.20628	-1.77444	-0.61966	0.219875	-2.2807	0	-0.988287	-0.670122
	DUSP10	-0.0811578	0.530897	-0.353584	0.540664	0.800537	-0.558072	0.284175	-2.80072	0	0.287471	-0.768653
	DUSP16	0.247574	-0.0158921	1.56425	1.75503	0.703711	-1.07345	-0.0221738	-1.49222	0	0.850935	-0.646963
	DUSP2	2.32028	1.93311	1.08806	0.45312	0.998386	0	0.175888	0.848846	0	1.35859	0.256184
	DUSP22	-0.286885	0.354381	-0.864701	-0.899614	-1.57712	-0.706028	-0.105432	-0.452587	0	-0.654788	-0.316012
	DUSP28	1.73773	0.621307	0.164602	0.154562	0.659051	-0.950204	0.023674	-1.75762	0	0.66745	-0.671036
	DUSP4	-0.391244	0.11087	-3.06236	-1.87435	-1.3728	-1.37462	0.00312846	-0.49669	0	-1.31798	-0.467045
	DUSP5	1.15593	1.00545	1.40468	1.40956	1.1394	-0.377304	0.166442	-0.618091	0	1.223	-0.207238
	DUSP6	0.604358	0.48333	0.607074	0.791103	1.2382	-0.226583	0.0495896	-1.00848	0	0.744814	-0.296369
	DUSP7	-0.159023	0.432381	-0.3312	-0.575244	-0.542921	0.796457	0.0996636	-2.84235	0	-0.235201	-0.486557
	DUSP8	0.541419	1.69366	0.615462	0.338229	-1.2291	0	0.568606	-2.49161	0	0.391934	-0.480752
	DVL1	0.147071	0.643962	0.0957991	-0.0220278	0.101994	-0.219384	0.000605142	-2.56338	0	0.19336	-0.69554
	DYNC1H1	0.484933	0.989957	0.973824	0.667075	1.18163	-0.048152	-0.143965	-1.79699	0	0.859483	-0.497278
	DYNC1LI2	-0.83559	-0.431514	-0.645007	-1.12328	-1.72607	0.112915	0.00267605	-0.239359	0	-0.952293	-0.0309419
	DYNC2H1	-0.746221	-0.679892	0.437856	0.0184628	0.444071	-0.800622	-0.309504	-1.93757	0	-0.105145	-0.761924
	DYNLL1	0.707481	0.0515506	-0.275199	-0.576821	-1.25969	0.959378	0.0906415	1.0051	0	-0.270536	0.51378
	DYNLL2	-0.493721	0.177135	-0.995825	-0.885831	-1.75362	0.253673	0.0410042	-1.51438	0	-0.790372	-0.304925
	DYNLRB1	0.0990553	-0.221813	-0.456944	-0.623109	-0.625615	0.183383	0.0152648	1.63071	0	-0.365685	0.45734
	DYNLT3	-0.102656	-1.11058	-0.833374	-1.472	-1.53753	0.508143	0.0234701	0.0949461	0	-1.01123	0.15664
	DYRK2	-0.489983	-0.42133	-0.672609	-0.83303	-0.887234	0.697801	-0.0704233	-3.03883	0	-0.660837	-0.602864
	DYRK3	0.656418	0.770996	0	0	0	-0.435517	0.074337	-3.13268	0	0.285483	-0.873466
	DYSF	0.343163	0.802014	1.80378	2.18552	2.36671	0.725675	-0.00774074	1.31713	0	1.50024	0.508765
	DZANK1	-1.23955	-0.682695	0	0	0	-0.133003	0.146668	-1.08648	0	-0.384448	-0.268205
	DZIP1	-0.971401	0.169227	0.397122	0.236777	-0.421434	0.115294	0.220881	-0.132464	0	-0.117942	0.0509279
	DZIP1L	-0.643115	0.846062	6.09321	7.17754	6.86921	-1.11544	0.141442	1.01264	0	4.06858	0.00966163
	E2F1	0.377032	0.651573	2.58406	3.2732	3.60997	0	-0.357766	-1.15152	0	2.09916	-0.377321
	E2F2	0.254526	0.208321	1.70938	1.57278	2.16531	0	-0.443408	-0.618016	0	1.18206	-0.265356
	E2F3	0.0171794	0.870122	-0.500832	0.56103	-0.104633	1.18271	0.142027	0.187332	0	0.168573	0.378018
	E2F6	-0.0357908	0.274002	-1.80152	-1.025	-1.96725	0.754864	0.213703	-0.264448	0	-0.911112	0.17603
	E2F7	0.081455	1.85398	5.30144	6.17156	7.19447	0	-0.0446458	-0.702474	0	4.12058	-0.18678
	E4F1	-0.210958	0.0774634	-0.778883	0.327111	-0.178635	0	0.136441	-3.01829	0	-0.15278	-0.720461
	EAF2	0	0	0	0	0	2.23439	0.209663	-1.17582	0	0	0.317057
	EBF1	-0.445809	-0.152334	-0.995061	-1.00707	-2.03572	-0.207115	0.165032	-1.67558	0	-0.927199	-0.429415
	EBF4	-1.19124	0.236485	0	0	0	0	0.00617645	-2.12516	0	-0.190952	-0.529746
	EBI3	1.28531	1.35749	0	0	0	0	0.720274	-0.249551	0	0.52856	0.117681
	EBP	0.312178	0.38691	2.6724	2.23502	3.09467	0	-0.16388	-1.94808	0	1.74023	-0.527991
	ECE1	-0.434457	-0.0510239	1.12612	0.453579	1.39421	1.10637	0.208374	-1.90826	0	0.497687	-0.148379
	ECHDC2	-1.05039	-0.539722	0	0	0	-1.0903	-0.237721	-1.20773	0	-0.318022	-0.633939
	ECM1	0.332396	0.700892	1.30557	1.19379	2.56931	0.872634	0.0269994	-1.82588	0	1.22039	-0.231561
	ECM2	-1.45957	-1.23657	0.0258109	-0.130546	-1.35129	-0.690784	0.295063	-2.31327	0	-0.830434	-0.677249
	ECSIT	0.327433	0.559642	0.12425	-0.0176048	0.41562	0	-0.016235	-3.31761	0	0.281868	-0.833462
	ECT2	0.333867	1.17556	1.2115	3.17113	3.87632	1.41638	-0.0222375	-0.080229	0	1.95368	0.328477
	ECT2L	-1.21825	-0.214958	0	0	0	-0.935177	0.167234	-0.587266	0	-0.286641	-0.338802
	EDC3	-0.0124647	0.474988	0.417907	-1.21859	-0.380484	-1.07232	0.132152	-3.6989	0	-0.143729	-1.15977
	EDC4	-0.129746	0.667394	1.09565	0.714725	1.36644	-0.532102	0.00991392	-4.33119	0	0.742891	-1.21334
	EDEM2	0.325898	0.801934	1.77872	2.40618	2.05875	0.607963	0.187479	-1.58848	0	1.47429	-0.198259
	EDEM3	-0.0409747	-0.397875	0.61357	0.28628	0.621411	0.765753	-0.0135251	-0.0653587	0	0.216482	0.171717
	EDIL3	-0.453912	-1.96029	0	0	0	-0.459759	-0.0391958	-0.28395	0	-0.482841	-0.195726
	EDN1	0.259695	-0.541049	2.74839	2.96311	2.92781	-0.695723	0.401706	0.194454	0	1.67159	-0.0248908
	EDN3	-1.31653	-1.16738	0	0	0	0	0.746738	-0.528177	0	-0.496782	0.0546402
	EDNRA	-0.847897	-0.251332	-0.265353	-0.446515	-0.0628495	-0.355022	0.000186715	-2.56113	0	-0.374789	-0.728992
	EDNRB	-1.38605	-1.44619	-0.495576	-1.52237	-2.24461	-0.317729	0.100938	-0.883359	0	-1.41896	-0.275038
	EEA1	-0.00706346	-0.66997	0.537607	-0.214132	0.0717677	0.484284	0.000723368	-0.422084	0	-0.0563582	0.015731
	EED	0.801575	-0.00345142	-0.855818	-0.981946	-0.322903	0.324247	0.0941273	-3.01065	0	-0.272509	-0.648069
	EEF1A2	0.91296	1.63494	0	0	0	0	0.225951	0.318842	0	0.50958	0.136198
	EEF1AKMT3	0	0	0	0	0	0.857437	-0.0946492	0	0	0	0.190697
	EEF1AKMT4	2.07599	1.48184	0.0726931	0.0381814	-0.564946	0	0.045273	0	0	0.620753	0.0113183
	EEF1B2	0.10121	0.188593	-1.10854	-0.526606	-0.464948	0.756794	-0.0521561	-0.889198	0	-0.362057	-0.04614
	EEF1G	0.287452	0.745804	-0.315041	0.215725	0.0727936	0.691204	-0.101314	-1.56796	0	0.201347	-0.244517
	EEF2	0.215132	0.729606	-0.788625	-0.846215	-0.827912	0.757764	-0.0911418	-1.53582	0	-0.303603	-0.2173
	EFCAB3	9.52355	9.10307	0	0	0	0	-0.984773	-0.0127306	0	3.72533	-0.249376
	EFCC1	-1.74792	-0.512206	0	0	0	-4.09372	-0.0344269	-2.19112	0	-0.452025	-1.57982
	EFEMP1	-0.719341	-0.743206	0.104551	-0.371619	-1.18956	0.0898453	-0.250258	0.369204	0	-0.583835	0.0521977
	EFEMP2	0.472319	1.19371	0.242051	0.875865	1.16886	0.0279155	-0.00363439	-2.60079	0	0.790561	-0.644128
	EFHC1	-0.600329	0.0531537	0	0	0	-0.0613581	0.0927679	-2.73929	0	-0.109435	-0.676969
	EFHD2	1.40275	1.20688	0.729975	1.37356	1.73917	0.467555	0.0104105	1.3597	0	1.29047	0.459416
	EFNB2	-0.973691	-0.535184	0.520033	-0.409844	-0.891481	0.4473	0.132704	-1.79014	0	-0.458033	-0.302535
	EFR3A	-0.11771	-0.0569477	-0.267024	-0.754464	-1.17336	0.296466	0.0426839	-0.387358	0	-0.473902	-0.012052
	EFR3B	0.301687	1.47406	-0.664111	-0.363067	-0.912943	-1.20978	-0.171125	-1.62689	0	-0.0328751	-0.751948
	EFTUD2	0.196898	0.938704	0.973537	1.71182	1.79928	0.0589917	0.0325078	-0.872579	0	1.12405	-0.19527
	EGFR	0.450229	-0.185453	1.46044	1.26573	1.37942	-0.611589	-0.251229	0.261343	0	0.874071	-0.150369
	EGLN1	-0.333331	-0.013152	-1.12869	-0.909856	-2.10099	0.534908	-0.146167	-1.05786	0	-0.897203	-0.16728
	EGLN3	0.677151	-0.252451	0	0	0	3.35564	-0.167574	-1.16736	0	0.0849399	0.505179
	EGR1	0.0838892	1.22526	0.846288	0.0581734	-1.46151	-1.97083	0.594231	-3.1617	0	0.150419	-1.13457
	EGR2	0.985426	1.14648	1.43548	1.65819	1.16011	-2.28819	0.384845	-3.22317	0	1.27714	-1.28163
	EHBP1	-0.719881	-0.387979	0.836602	-0.298982	0.254804	-0.5908	0.106769	1.23962	0	-0.0630873	0.188898
	EHBP1L1	0.521023	0.700449	1.60337	1.96029	2.00392	0.521185	-0.0365815	-1.35947	0	1.35781	-0.218716
	EHD2	-0.359717	0.104463	-0.350953	-0.979417	-0.913572	-0.15705	-0.0859549	-1.29879	0	-0.499839	-0.385449
	EHD4	-0.251358	0.284969	0.102409	-0.425706	-1.1295	0.158646	0.291006	-1.78838	0	-0.283836	-0.334682
	EHMT1	-0.621293	0.080227	-0.111149	-0.353843	0.253033	0.48509	0.00924492	-3.24577	0	-0.150605	-0.687858
	EI24	-0.082328	0.706721	-0.905459	-0.390805	-0.924757	1.25534	-0.0320198	-0.712376	0	-0.319326	0.127736
	EID1	-0.491726	-0.547721	-1.13915	-0.974198	-1.72872	0.288323	0.0411428	-0.18438	0	-0.976302	0.0362714
	EIF1B	0.053485	0.39831	-0.0726578	-0.240275	-0.815653	1.51929	0.189045	2.24592	0	-0.135358	0.988564
	EIF2AK2	2.5873	1.39428	3.44188	2.7506	1.77473	0.11682	1.36337	5.46517	0	2.38976	1.73634
	EIF2AK4	-0.240001	0.0137128	0.240669	-0.389879	0.487974	0.0648386	-0.0558536	-2.98604	0	0.0224952	-0.744264
	EIF2B4	0.294007	0.492601	1.88827	1.59023	2.16165	0.303632	-0.0089634	-3.2915	0	1.28535	-0.749209
	EIF2B5	0.189714	0.56247	0.441927	1.2606	0.674738	0.154616	0.0501038	-3.1531	0	0.62589	-0.737094
	EIF2S1	0.641121	0.235897	-0.26401	0.165666	-0.0199397	0.621585	0.179713	0.348698	0	0.151747	0.287499
	EIF2S2	1.7105	-0.120844	0.639735	1.42746	0.918338	0.911762	0.0566453	-0.590224	0	0.915037	0.0945459
	EIF3A	-0.0403426	0.021609	0.542487	0.455825	0.699171	0.812186	-0.00503824	-1.86409	0	0.33575	-0.264235
	EIF3B	0.324671	1.10464	0.733008	1.00475	1.26802	0.694123	0.0392237	-2.27992	0	0.887017	-0.386643
	EIF3D	0.675969	1.1371	0.103241	-0.0904781	0.384167	0.724628	0.101399	-1.99926	0	0.442	-0.293308
	EIF3E	1.59791	-0.60692	-0.348801	-0.959598	-0.429822	0.879859	-0.0453247	-0.83264	0	-0.149447	0.000473389
	EIF3F	0.179245	1.45368	-0.970113	-0.747751	-0.910669	-0.096329	-0.0361323	-1.0096	0	-0.199121	-0.285516
	EIF3G	0.153895	0.378187	-0.45002	0.555356	0.449818	0.566444	0.101404	-2.66115	0	0.217447	-0.498326
	EIF3H	-0.138678	0.181442	-1.00429	-1.13121	-1.02818	0.596507	0.0112216	-1.09232	0	-0.624182	-0.121148
	EIF3M	0.657784	-0.272464	-0.685138	-0.088868	-0.26351	0.744409	0.0738052	-0.808081	0	-0.130439	0.00253336
	EIF4A2	-0.49329	-0.850816	-0.0218752	-0.0767765	-0.928741	0.950211	0.0419632	-1.16936	0	-0.4743	-0.0442966
	EIF4E	0.264223	-0.0601356	0.189494	0.786387	0.424941	0.822902	0.147423	-1.0609	0	0.320982	-0.0226436
	EIF4E2	0.118092	0.668748	-0.448787	-0.566761	0.345428	-0.319651	-0.00691063	-3.91972	0	0.0233442	-1.06157
	EIF4EBP1	0.7624	0.544565	-0.938712	0.442077	-0.652331	0	-0.00917766	-1.18527	0	0.0315999	-0.298612
	EIF4EBP2	-0.673638	0.195813	-0.558838	-0.516474	-1.4923	-0.120159	-0.199172	-0.276091	0	-0.609086	-0.148855
	EIF4G1	0.335999	0.895919	0.947423	0.928603	1.56876	0.811106	0.0536184	-1.85178	0	0.935342	-0.246764
	EIF5A2	-0.358949	-0.885657	-1.36804	-0.677837	-0.493852	0.808135	0.039299	-0.0117039	0	-0.756867	0.208933
	EIF6	1.41887	1.06771	0.846385	0.829151	1.39864	0	0.161929	-1.55637	0	1.11215	-0.34861
	ELAC2	0.126428	0.771551	0.68032	1.11407	1.44132	0.0591656	0.0813863	-2.99617	0	0.826736	-0.713905
	ELF2	-0.266968	-0.0801909	-0.565325	-1.04686	-1.10778	0.154107	0.0708206	-1.39313	0	-0.613424	-0.292051
	ELF3	1.30212	0.62145	2.22728	1.31044	0.789663	-0.784231	0.29118	-1.09142	0	1.25019	-0.396116
	ELF5	-0.696319	-0.788494	-0.999578	-0.892721	-1.27742	0	-0.57094	-0.505054	0	-0.930905	-0.268998
	ELK3	-0.722317	-0.163776	-1.45682	-0.658181	-0.485996	0.458215	0.0755876	-3.60859	0	-0.697418	-0.768697
	ELK4	-0.532394	0.0585877	-0.792457	-0.547359	-0.91543	0.513805	-0.0390003	-0.455383	0	-0.545811	0.00485556
	ELL2	0.0862766	0.000212162	-0.988978	-0.535378	-0.428955	1.25567	0.118752	-0.587608	0	-0.373364	0.196705
	ELN	0.0814098	0.90611	0.409773	0.765038	3.94707	-0.887969	-0.066901	-1.02209	0	1.22188	-0.49424
	ELOC	1.21779	-0.373063	0.239021	-0.106974	-0.294961	1.72373	0.105143	0	0	0.136363	0.457218
	ELOVL1	0.216995	-0.326207	3.19436	2.48257	3.28428	0.0379709	0.0101616	-1.04947	0	1.7704	-0.250335
	ELOVL5	-0.589768	-0.485338	0.292098	-0.573512	-0.134803	1.13261	0.018418	-0.560638	0	-0.298265	0.147597
	ELOVL6	-0.176435	-0.528396	0.629828	0.343155	0.60422	1.46933	-0.154844	-1.8874	0	0.174474	-0.14323
	ELP2	-0.307635	0.110162	-0.289382	0.75419	-0.124628	-0.0314433	0.0425781	-2.28714	0	0.0285414	-0.569002
	EMB	-0.474722	-0.936966	-0.0198985	-0.173081	1.01214	0.88026	-0.235294	1.68568	0	-0.118505	0.582661
	EMC1	-0.405334	0.553303	1.90443	1.76425	2.52624	-0.327561	0.0509978	-0.491482	0	1.26858	-0.192011
	EMC4	0.132822	-0.247685	1.02683	0.850621	1.07965	0.783889	0.0890871	0.449058	0	0.568447	0.330508
	EMC9	-0.113696	-0.0354669	0	0	0	0	0.547139	-3.10675	0	-0.0298326	-0.639902
	EMILIN1	1.21415	1.40317	3.80402	3.4993	4.25924	1.83014	-0.00226314	0.838722	0	2.83597	0.66665
	EML1	-0.777017	0.119761	-0.489522	-1.10312	-1.59688	-1.09667	-0.192876	-0.748573	0	-0.769355	-0.509529
	EMP1	0.827366	0.354153	0.554081	0.584914	1.35934	0.414084	0.127086	-1.92022	0	0.73597	-0.344762
	EMP2	-0.804081	-0.572513	-0.151217	-0.845604	-0.41439	-1.95301	0.0888655	-1.86619	0	-0.557561	-0.932582
	EMP3	1.00582	0.955675	1.78554	1.97551	2.52834	1.03422	0.0883126	1.21089	0	1.65018	0.583356
	ENAH	-0.137455	-0.285783	-0.292582	-0.74104	-1.17068	0.603748	-0.0780999	-0.473105	0	-0.525507	0.0131358
	ENC1	1.16737	1.65052	2.6667	3.69306	3.80659	0.663976	0.194558	-2.75099	0	2.59685	-0.473115
	ENDOD1	0.206138	0.0888078	0.341234	-0.832517	0.631139	0.328199	-0.00514998	-3.2542	0	0.0869604	-0.732788
	ENG	0.166496	0.274601	1.18624	0.666133	0.620229	0.123486	0.136292	-2.6091	0	0.58274	-0.587332
	ENGASE	0.412077	0.578532	0.584741	-0.0629995	0.141299	0	0.0147245	-2.68777	0	0.33073	-0.668262
	ENKD1	0.28377	0.680248	0	0	0	0	-0.0640669	-2.96	0	0.192804	-0.756017
	ENO2	0.502415	1.29859	0	0	0	-0.217111	-0.248559	-3.02982	0	0.3602	-0.873873
	ENPP2	-0.898499	-0.90114	1.38606	0.579309	0.799661	-0.590754	0.0116184	-1.26379	0	0.193078	-0.460732
	ENPP5	-0.638743	-0.984423	1.55989	1.57796	0.896068	-0.11117	-0.299669	-0.900642	0	0.482149	-0.32787
	ENTPD1	0.208718	-0.275282	1.15973	1.10675	1.44821	-0.664961	0.0728618	0.00237168	0	0.729625	-0.147432
	ENTPD5	-0.830708	0.0174382	0.948657	0.467579	0.85897	0.0644901	0.0562554	-0.911454	0	0.292387	-0.197677
	ENTPD6	0.135107	0.598251	5.63769	6.5703	6.61179	0	0.147611	-3.94289	0	3.91063	-0.948819
	ENTPD7	0.316002	0.990102	1.3137	1.31227	2.45176	0.787385	0.0540465	1.14062	0	1.27677	0.495513
	EOMES	1.7254	2.20254	0	0	0	0.43809	0.187378	-1.34359	0	0.785588	-0.179531
	EP400	0.297638	0.659374	0.506829	0.508787	0.711671	0.274549	-0.052339	-2.4285	0	0.53686	-0.551573
	EPAS1	-1.24459	-0.540993	-0.430366	-1.10052	-2.43115	-0.675609	-0.0764652	-2.24462	0	-1.14952	-0.749175
	EPB41L2	-0.400583	-0.260928	0.129565	-0.17483	-0.395005	-0.722198	0.0495394	-1.51721	0	-0.220356	-0.547466
	EPB41L3	-1.34875	-1.08328	0	0	0	0.457031	0.148288	-0.15785	0	-0.486407	0.111867
	EPB41L4B	-0.950805	-0.445638	-1.62511	-1.46561	-1.98041	0.324786	-0.024257	0.496257	0	-1.29351	0.199197
	EPB41L5	-0.727876	-0.554474	-0.509235	-0.919863	-0.751476	-1.97749	-0.0116703	-0.100092	0	-0.692585	-0.522314
	EPC1	0.0902526	0.335469	0.385743	0.654995	0.0205494	0.0143875	0.32551	-2.92031	0	0.297402	-0.645104
	EPCAM	-0.164175	-0.0974559	4.09055	3.58813	4.31574	-0.490291	-0.0169743	-0.737224	0	2.34656	-0.311122
	EPDR1	-0.752163	-0.403533	0	0	0	-0.0717174	-0.147764	0.759788	0	-0.231139	0.135077
	EPHA2	1.11897	2.12491	3.57096	4.09289	4.06339	0.686148	0.293136	-2.27437	0	2.99422	-0.323772
	EPHA4	-0.413176	-0.49072	2.11019	1.56939	2.20167	0.00722922	0.145564	-2.89851	0	0.995471	-0.68643
	EPHA7	-0.646164	-1.0862	5.8175	5.86389	5.57264	0.624732	0.217221	2.23504	0	3.10433	0.769249
	EPHB2	0.321439	1.00905	5.76477	5.18194	5.93342	0	0.36856	-0.564193	0	3.64212	-0.0489083
	EPHB4	0.0355607	0.298967	0.888031	-0.344145	0.176264	0.369534	-0.000200074	-3.03073	0	0.210935	-0.66535
	EPM2A	-1.28707	-0.7089	0	0	0	-0.659486	-0.059776	-2.07921	0	-0.399194	-0.699619
	EPN2	-0.535963	-0.477149	-0.608114	-1.16277	-1.25967	0.114725	0.0469609	-1.27863	0	-0.808733	-0.279235
	EPN3	0.830731	0.737566	1.93332	1.9284	2.60947	0	-0.287889	-0.0247642	0	1.6079	-0.0781633
	EPS15	-0.465344	-0.672702	-0.779531	-1.37498	-0.865986	0.320863	-0.0191307	0.0379761	0	-0.831708	0.0849271
	EPS8	0.305251	0.222096	0.618971	0.758389	1.09609	1.2328	-0.211474	0.08234	0	0.600158	0.275916
	EPS8L2	-0.423119	0.330615	0.482234	-0.305717	1.15471	-1.94902	-0.0580555	-1.83054	0	0.247745	-0.959404
	EPSTI1	2.87728	2.3475	2.87939	3.17511	2.65171	-0.0226636	2.70513	3.81837	0	2.7862	1.62521
	ERBB2	-0.0225479	0.52544	1.68503	1.64083	2.25483	-1.35938	-0.135967	-2.34673	0	1.21671	-0.960519
	ERBIN	-0.229482	-0.651423	-0.255014	-0.662678	-0.517661	0.42901	-0.0186924	0	0	-0.463252	0.102579
	ERCC6	-0.467915	-0.26347	-0.0350908	-0.880333	-0.266389	-0.680612	-0.0612799	-2.19393	0	-0.38264	-0.733955
	EREG	2.07539	0.117315	3.42276	5.73383	7.493	1.46395	-0.0220494	-1.08141	0	3.76846	0.0901211
	ERG	-1.14568	-0.294515	-0.597836	-1.07808	-3.08234	-0.62983	0.100688	-1.3206	0	-1.23969	-0.462436
	ERH	0.0764166	0.174763	-0.67338	-0.760641	-0.358309	1.41385	0.196359	1.26231	0	-0.30823	0.718131
	ERICH4	0	0	0	0	0	-2.87778	-1.07358	0	0	0	-0.987839
	ERLEC1	-0.0347112	0.0413195	6.19844	6.43161	6.91473	0.417796	-0.0459264	0.544233	0	3.91028	0.229026
	ERLIN2	-0.40923	0.245031	2.0318	1.70845	2.60283	0.0317101	-0.0771513	-0.289934	0	1.23578	-0.0838439
	ERMP1	-0.43084	-0.289429	2.56093	2.66463	3.08737	-0.439225	-0.189909	-0.288365	0	1.51853	-0.229375
	ERO1A	-0.677149	-0.370868	0.889581	1.16835	1.11156	1.02365	-0.199059	0	0	0.424295	0.206147
	ERP29	0.636444	0.603627	0.976028	1.25467	1.29268	0.572919	0.0263475	-0.591559	0	0.95269	0.00192677
	ESCO2	1.66387	0.43673	4.67177	5.93683	5.94627	2.24143	-0.314635	-0.0441911	0	3.73109	0.47065
	ESD	0.617096	0.59588	0.50035	0.694745	1.0136	0.432705	0.020372	0.256958	0	0.684334	0.177509
	ESF1	-0.377893	-0.750379	0.682481	0.31347	1.02043	0.494941	0.187559	-3.31467	0	0.177622	-0.658043
	ESM1	-1.9762	-1.41625	0	0	0	1.32439	0.355096	-1.24538	0	-0.678489	0.108525
	ESPL1	0.970546	1.85545	4.90762	7.41235	7.48331	0	0.386131	-1.4638	0	4.52586	-0.269418
	ESR2	-1.17396	-0.571434	0	0	0	-0.46294	0.0351609	-1.46955	0	-0.349079	-0.474333
	ESRRA	0.777281	0.767472	7.33023	8.24582	7.93132	0	0.0147355	-1.96937	0	5.01043	-0.488658
	ESYT3	-1.19802	0.00660149	0	0	0	-2.37417	-0.137227	-1.37123	0	-0.238284	-0.970657
	ETAA1	-0.00720557	-0.684456	-2.47539	-2.59675	-2.50765	0.0463153	-0.169558	-2.11077	0	-1.65429	-0.558502
	ETL4	-1.07327	-0.758831	-0.735212	-0.830707	-0.686798	0	0	0	0	-0.816964	0
	ETNK1	0.536665	-0.0427471	1.36422	0.489147	0.181026	0.336638	0.0114835	-0.53959	0	0.505663	-0.047867
	ETS1	-0.691018	0.0408875	-0.287098	-0.672093	-1.05862	0.505564	0.103717	-1.9737	0	-0.533589	-0.341106
	ETV1	-1.10354	-0.944424	-1.08032	-2.97357	-2.42285	-1.58206	-0.439097	-2.66576	0	-1.70494	-1.17173
	ETV5	-0.587347	-0.373057	0.318499	-0.432716	-0.865283	-1.55101	-0.123046	-0.0496507	0	-0.387981	-0.430927
	EVC	-0.847081	0.412917	-1.94536	-1.66494	-1.80011	-1.20892	-0.0991906	-1.81173	0	-1.16892	-0.77996
	EVI2A	2.13307	0.659642	0.30125	1.00784	1.10065	1.03825	-0.214504	2.09124	0	1.04049	0.728748
	EVI5	-0.611203	-0.530515	-1.22818	-1.30836	-1.86552	-0.145725	-0.164565	-3.05423	0	-1.10875	-0.841131
	EVL	0.463571	0.889377	0.649835	0.947071	1.02698	-1.15833	-0.014825	-1.01119	0	0.795366	-0.546086
	EVPL	-0.0502297	0.166995	0.832677	0.218264	1.02911	-1.76521	0.0302065	0.735479	0	0.439363	-0.249882
	EXD2	-0.812806	-0.219277	6.13463	5.47618	6.56293	-0.457866	-0.0599177	0.935416	0	3.42833	0.104408
	EXO1	0.687612	1.95649	0	0	0	0	-0.271974	1.68161	0	0.52882	0.352408
	EXOC1	0.055251	0.240694	0.262827	0.0707355	1.20547	0.515244	0.00979763	-0.0880251	0	0.366996	0.109254
	EXOC2	-0.15535	-0.146299	0.0814218	0.21511	0.464506	0.000982167	0.0385115	-2.83775	0	0.0918778	-0.699565
	EXOC7	-0.0790467	0.473271	-0.0304465	0.0871807	0.286882	-1.3225	0.0390443	-0.932094	0	0.147568	-0.553888
	EXOC8	-0.15479	0.309416	0.745524	1.43757	0.220632	0.708288	0.074331	-0.125108	0	0.51167	0.164378
	EXOSC10	0.132464	0.485461	1.48279	1.64063	1.40291	-0.200489	0.127034	-1.05235	0	1.02885	-0.281451
	EXOSC7	-0.637849	-1.0612	0.365839	-0.098591	0.575234	0.252903	0.0446516	-3.79575	0	-0.171314	-0.87455
	EXOSC8	0.16808	-0.0962234	1.10503	1.12565	1.16313	-0.180692	0.0765308	-2.4838	0	0.693133	-0.646991
	EXPH5	-0.616716	-1.13544	0.259434	-0.958733	0.340524	-1.45006	-0.214334	-1.97861	0	-0.422187	-0.910751
	EYA4	0	0	0	0	0	-1.61516	0.113564	-0.518121	0	0	-0.50493
	EZH2	-0.11216	0.0935386	1.01869	0.654751	1.53794	1.82097	0.293216	-1.2975	0	0.638553	0.20417
	EZR	0.010512	0.389778	1.90829	1.77168	2.26502	-0.342288	0.140805	-1.94814	0	1.26906	-0.537407
	F10	1.90481	1.00435	6.14872	6.95855	7.72954	0	0.568088	-1.80168	0	4.74919	-0.308398
	F11R	-0.278412	0.0305036	1.85424	1.77012	1.96765	0.0246718	0.0292663	-1.22515	0	1.06882	-0.292804
	F2R	-0.803802	-0.432387	0.527929	0.365831	1.55334	-0.27238	0.272036	-1.44296	0	0.242182	-0.360825
	F2RL3	0	0	0	0	0	1.241	0.259389	-3.71012	0	0	-0.552431
	F3	1.74705	2.1776	1.45793	1.95349	2.27464	0.403776	0.0724272	0.79467	0	1.92214	0.317718
	F5	-0.134745	-0.307322	-1.25667	-1.54809	0.334666	1.1794	0.0477787	4.05629	0	-0.582431	1.32087
	F7	0.649061	0.485248	2.57321	2.28701	2.76923	0	1.43313	-0.527056	0	1.75275	0.226518
	F8	-0.048389	-0.953478	0	0	0	1.84993	-0.331181	-0.395317	0	-0.200373	0.280857
	FABP1	-0.571248	-2.59521	0	0	0	0	0	-0.143747	0	-0.633291	-0.0359366
	FABP12	-0.480923	-2.05443	0	0	0	0	0.822776	-0.0127306	0	-0.50707	0.202511
	FADD	0.346416	0.898591	1.47012	1.19447	0.640601	0	0.0804768	-0.221722	0	0.910038	-0.0353112
	FADS1	-0.421338	0.415894	-0.377714	-0.714722	-1.7258	0.804601	-0.217215	0.866901	0	-0.564735	0.363572
	FADS3	-0.0518106	0.301325	1.78982	1.36994	2.75787	0.0305164	-0.0918789	-0.874829	0	1.23343	-0.234048
	FAF2	0.0497476	0.520322	3.18944	3.19702	3.6287	0.220778	0.059478	-1.02882	0	2.11704	-0.18714
	FAHD1	-0.632137	-0.70625	0	0	0	2.30886	-0.0186855	-0.0210615	0	-0.267678	0.567277
	FAHD2A	-0.420207	-0.226121	-0.531844	-0.355696	-0.63046	-0.850467	-0.0368115	-2.69971	0	-0.432866	-0.896746
	FAM102B	-0.792506	-0.146563	-1.40025	-1.32177	-1.52532	0.471664	0.0257913	-0.41411	0	-1.03728	0.0208363
	FAM111A	0.910522	0.193817	0.176295	-0.159331	-0.0140755	-0.219626	0.0517398	1.00397	0	0.221446	0.20902
	FAM114A1	-0.548735	-0.300348	-0.152056	-0.407804	-0.903973	0.83352	-0.0464231	0.0533448	0	-0.462583	0.210111
	FAM114A2	-0.345709	-0.317839	1.66102	-0.171948	0.316493	0.832848	-0.0241075	-0.145665	0	0.228404	0.165769
	FAM117A	0.0618382	-0.0723004	0.0252055	-0.858116	-0.365521	-1.26088	0.0482515	-0.50373	0	-0.241779	-0.429088
	FAM118A	-0.373115	0.126803	0	0	0	0.04759	0.124821	-3.77847	0	-0.0492624	-0.901515
	FAM118B	-0.204623	-0.265559	0.532413	-0.0117573	0.284765	0.459517	0.00460044	-2.88608	0	0.0670479	-0.60549
	FAM120B	-0.354657	-0.343994	0.859135	0.0182025	0.47124	-0.505889	-0.023128	-1.08854	0	0.129985	-0.40439
	FAM124A	-0.839612	-0.428539	-1.56773	-1.21059	-2.35326	0.35733	0.0554415	-2.3738	0	-1.27995	-0.490258
	FAM124B	-1.20746	-1.63163	0	0	0	-1.99129	0.296276	-1.05485	0	-0.567816	-0.687466
	FAM126A	-0.135449	-0.309833	-0.411986	-0.436357	-0.984652	0.714225	0.0246274	-2.08266	0	-0.455655	-0.335951
	FAM126B	-0.649462	-1.02105	-0.813334	-1.57278	-1.11429	0.385747	0.126123	1.41271	0	-1.03418	0.481144
	FAM131A	0.58089	0.418475	0	0	0	-0.264843	-0.0482409	-2.97469	0	0.199873	-0.821944
	FAM135A	-0.74699	-0.680245	-1.84124	-1.12773	-1.22827	0.400622	-0.0483019	-2.70038	0	-1.12489	-0.587014
	FAM13A	-0.751379	-0.400787	-1.65943	-1.83213	-3.0235	-0.882271	-0.308626	-2.8396	0	-1.53345	-1.00762
	FAM13B	-0.131564	-0.140049	1.82994	1.48493	1.24489	-0.561685	0.182976	-3.53677	0	0.857631	-0.978871
	FAM13C	-1.67653	-0.553364	0.247796	-0.559203	-0.330616	-0.514631	-0.122857	-1.37842	0	-0.574383	-0.503977
	FAM149A	-0.651271	-0.361317	-0.661945	-1.32731	-1.84232	-0.571741	-0.339799	-2.06245	0	-0.968832	-0.743497
	FAM160A2	0.223471	-0.270348	-0.641171	-1.026	-0.874702	-1.05206	0.0601	-2.65723	0	-0.517749	-0.912295
	FAM160B2	-0.719488	0.188209	2.23051	2.93512	1.59538	-0.901991	-0.0145587	-3.92275	0	1.24595	-1.20983
	FAM161A	-1.03703	-0.701356	0.863795	0.885418	1.34846	-0.487627	-0.10421	-0.629292	0	0.271857	-0.305282
	FAM161B	-0.553628	-0.000285011	0	0	0	-1.71171	-0.0918441	-1.40229	0	-0.110783	-0.801462
	FAM167A	0.225605	1.18976	0.134953	1.0165	1.53125	-2.85859	0.000893536	-2.37405	0	0.819614	-1.30794
	FAM168B	-0.37708	0.261734	-0.499305	-0.697022	-1.27443	0.444265	-0.111312	-2.18698	0	-0.517221	-0.463506
	FAM169A	0	0	0	0	0	3.85977	0.230577	-0.792131	0	0	0.824553
	FAM171A1	-1.14647	-0.209805	0.242148	-0.412384	-0.412594	0.190199	-0.0064166	-1.10597	0	-0.387821	-0.230547
	FAM171B	0.788212	0.688811	0	0	0	1.74724	-0.125733	-0.60406	0	0.295405	0.254362
	FAM174B	-0.696033	-0.652296	-0.661409	-0.909743	-1.36709	-0.610026	-0.104473	-3.0148	0	-0.857314	-0.932326
	FAM184A	-0.605108	-0.874267	0	0	0	-1.81058	-0.182444	-2.13673	0	-0.295875	-1.03244
	FAM189A2	-0.872583	-0.786771	-0.951551	-0.13212	-0.402113	-3.53171	0.0836279	-2.01325	0	-0.629028	-1.36533
	FAM193B	-1.00104	0.14924	1.05298	0.719989	1.14889	-0.713337	0.0474313	-1.05647	0	0.414013	-0.430593
	FAM199X	-0.577452	-1.004	0.305657	-0.292007	0.140787	0.17558	-0.0383844	-3.38415	0	-0.285402	-0.81174
	FAM207A	0.344701	0.715614	-0.368987	0.331641	0.249204	0	0.0953732	-3.08246	0	0.254434	-0.746772
	FAM20A	-0.810852	0.25669	-1.83292	-0.752898	-0.913068	-0.921079	-0.195185	-1.84859	0	-0.810609	-0.741213
	FAM20B	-0.318643	-0.0189478	-0.317636	-1.11465	-0.901762	-0.277221	-0.0787896	-2.56136	0	-0.534327	-0.729343
	FAM20C	0.0371876	0.843374	-1.04943	-0.391617	0.334936	1.41875	0.0131761	-2.76283	0	-0.04511	-0.332726
	FAM210A	-0.447319	-0.829611	-0.117647	-0.119234	-0.165206	0.559533	0.00824008	-0.286603	0	-0.335804	0.0702925
	FAM210B	-0.774585	0.320011	-1.56168	-1.24332	-1.72317	0.574511	-0.0614149	-0.279955	0	-0.996549	0.0582854
	FAM214B	0.21685	0.353944	-0.687836	-0.11502	-0.298991	-0.243101	0.00218378	-3.35348	0	-0.106211	-0.898599
	FAM219B	-0.200893	0.124984	-0.561934	-1.08829	-0.811048	-0.0468031	-0.0604112	-2.73641	0	-0.507435	-0.710906
	FAM221A	-0.777962	-1.00014	0	0	0	-0.624416	0.0516595	0.383969	0	-0.355621	-0.047197
	FAM234B	-0.439375	0.688011	0.825715	0.435343	0.634909	1.56621	-0.0110291	0	0	0.42892	0.388796
	FAM32A	-0.162276	-0.327446	-0.0934394	-0.978799	-1.44483	0.854681	0.0815171	-3.6852	0	-0.601358	-0.68725
	FAM43A	0.0566992	0.0656291	-1.3915	-0.12735	-1.80429	0.223942	0.111675	-1.20516	0	-0.640162	-0.217387
	FAM53B	-0.469975	0.511023	-0.30635	-0.527974	-0.40864	-1.05627	-0.063327	-3.06225	0	-0.240383	-1.04546
	FAM81A	-1.15216	-0.423427	0	0	0	0	-0.231878	1.8394	0	-0.315118	0.40188
	FAM83F	0.91831	1.67736	0	0	0	0	0.0164617	-0.0872913	0	0.519133	-0.0177074
	FAM83H	0.924817	1.28111	1.72246	2.69387	2.95595	1.10983	0.0230461	-1.69215	0	1.91564	-0.139818
	FAM8A1	-0.354004	-0.554342	-0.50227	0.601094	-0.374064	0.449106	-0.0227576	2.73012	0	-0.236717	0.789118
	FAM91A1	-0.256006	-0.195186	-0.252804	-0.350957	0.0148285	0.573402	0.00833413	-0.733116	0	-0.208025	-0.037845
	FAM98A	-0.38863	-0.164984	0.272558	0.979771	0.569648	1.18357	0.137253	-0.388164	0	0.253673	0.233165
	FANCA	0.73696	1.63442	6.26408	5.59936	7.18014	0	0.173652	1.50392	0	4.28299	0.419393
	FANCB	-1.04231	-1.00769	0	0	0	0.326584	-0.279171	-0.552856	0	-0.41	-0.126361
	FANCC	-0.923073	0.111571	-0.109945	-0.981048	-0.51239	-1.42487	-0.0937246	-2.38521	0	-0.482977	-0.97595
	FAP	2.12843	0.739134	0	0	0	2.18853	0.251936	-0.8807	0	0.573513	0.389942
	FAR1	-0.0276225	-0.703109	0.0140191	-0.567713	-0.350862	0.705004	0.04601	-0.74376	0	-0.327057	0.00181341
	FAR2	0.0260351	-0.342669	0	0	0	-0.188672	0.0718541	2.07555	0	-0.0633269	0.489682
	FARP1	-0.136433	0.557005	0.0796234	0.0617745	0.338553	-0.608701	-0.261947	-2.97696	0	0.180105	-0.961902
	FARSA	0.699544	0.522921	-0.193529	0.0546103	0.835377	0	0.124758	-2.03094	0	0.383785	-0.476546
	FAS	0.817296	-0.503508	2.94826	3.02907	2.95371	0.600967	0.124174	1.44291	0	1.84897	0.542013
	FASL	1.77906	1.73383	0	0	0	0	0	0	0	0.702579	0
	FASN	0.0698129	-0.170264	0.882535	-0.199801	-0.5245	1.48206	-0.310889	1.05978	0	0.0115564	0.557739
	FASTK	0.750423	0.446694	-1.03986	-0.619532	0.026422	0	-0.0165207	-3.00402	0	-0.0871699	-0.755135
	FASTKD2	0.295934	0.083814	0	0	0	-0.128548	0.0865256	-2.94161	0	0.0759496	-0.745908
	FAT1	-0.0901542	1.11435	0.848272	1.4162	2.00974	0.103731	-0.0605269	-0.269135	0	1.05968	-0.0564828
	FAT3	-1.18547	-0.497576	-1.22182	-1.49841	-1.71011	-2.86701	-0.225521	-1.38644	0	-1.22268	-1.11974
	FAT4	-1.33129	-0.713481	0.377199	-0.81583	-0.504188	-0.518763	-0.134979	-2.48646	0	-0.597518	-0.78505
	FAXDC2	0	0	0	0	0	-1.68857	-0.0251716	0	0	0	-0.428435
	FBL	0.64431	0.506852	-0.0947723	0.322457	0.473732	0.448314	0.0669559	-1.41777	0	0.370516	-0.225624
	FBLIM1	-0.274771	1.86225	0.089315	-0.446649	-0.3529	1.28807	-0.00537872	-1.0131	0	0.175448	0.0673994
	FBLN5	-1.15747	-0.961828	-0.706853	-1.58249	-0.550907	-0.535461	0.0348774	1.22836	0	-0.991909	0.181943
	FBN1	0.167579	1.13569	0.713853	1.02129	2.51266	1.23799	0.0362446	0.742242	0	1.11021	0.504119
	FBXL15	1.86231	0.824237	0	0	0	0	0.132905	-1.09178	0	0.537309	-0.23972
	FBXL19	0.388026	0.467177	6.72933	6.74344	6.98924	0	-0.0123255	-0.0230404	0	4.26344	-0.00884147
	FBXL20	-0.867466	-0.128679	-0.538534	-0.433039	-0.123894	-0.198208	-0.23958	-1.51451	0	-0.418322	-0.488073
	FBXO22	-0.368675	-0.0485177	0.038613	-0.377614	0.124623	0.514968	-0.0311444	-2.50995	0	-0.126314	-0.506532
	FBXO25	-0.472893	-0.354085	-0.739608	-0.704086	-0.46589	-0.850815	-0.119682	-1.9337	0	-0.547312	-0.726049
	FBXO30	-0.738079	-0.806419	-1.08141	-2.45425	-2.11732	0.151688	0.125425	0.83368	0	-1.4395	0.277698
	FBXO31	-0.0564601	0.92833	-0.513712	-0.907279	-0.747791	0.668897	0.106184	-3.29655	0	-0.259383	-0.630367
	FBXO32	-0.399215	0.0201127	-0.91546	-1.61109	-2.0034	1.96244	0.264556	-1.8256	0	-0.98181	0.100349
	FBXO45	-0.679991	-0.185651	-0.00222625	-1.11896	-0.718166	1.44488	0.110224	-0.0702472	0	-0.540998	0.371215
	FBXO6	1.0372	0.47617	0.796147	0.875865	0.809994	0	0.743978	1.39162	0	0.799075	0.5339
	FBXW5	-0.0583548	0.591457	0.356665	0.652411	0.848065	0	-0.0636774	-4.35217	0	0.478049	-1.10396
	FCER1A	0	0	0	0	0	-3.59779	0.500522	-1.19201	0	0	-1.07232
	FCER1G	2.22729	2.03866	1.31205	1.88907	2.46258	1.2866	0.198452	6.2934	0	1.98593	1.94461
	FCHSD1	0.417237	0.295506	2.40894	2.71965	2.47998	3.2667	0.0197856	-0.437503	0	1.66426	0.712245
	FCMR	-0.40611	0.928764	0	0	0	2.16476	-0.00584257	0	0	0.104531	0.539729
	FCN1	0	0	0	0	0	-0.339545	0.125272	2.97583	0	0	0.690389
	FCRL5	2.39001	2.09486	0	0	0	2.4491	0.0373172	-0.9831	0	0.896975	0.37583
	FCRLA	-1.05154	-0.471328	0	0	0	0	-0.154928	2.98754	0	-0.304574	0.708153
	FDPS	0.705254	0.457966	0.868837	0.866344	0.690502	-0.940587	-0.167098	-2.76326	0	0.717781	-0.967737
	FDX1	0.364218	-0.364936	2.43066	2.31838	3.4531	0.251637	-0.107767	-0.00667532	0	1.64028	0.0342988
	FEM1B	-0.0545685	-0.157878	-1.00929	-1.03946	-1.05175	0.368269	0.0247424	-0.114355	0	-0.662588	0.0696641
	FEM1C	0.157127	-0.408994	0.034974	0.336172	-0.573456	-0.241717	0.00212759	1.78925	0	-0.0908353	0.387414
	FEN1	0.871386	1.29327	5.43167	6.72439	7.25991	1.18231	-0.127356	-1.36177	0	4.31613	-0.0767035
	FERMT1	-1.05974	0.384775	0	0	0	1.63749	0.107418	-1.37246	0	-0.134994	0.0931117
	FERMT3	1.43357	1.53266	0.644771	1.85716	2.20467	0.286083	0.106897	-0.499838	0	1.53456	-0.0267146
	FES	0.869817	0.899421	2.17612	2.59122	3.09545	0	0.0589549	-2.90196	0	1.92641	-0.71075
	FFAR2	0	0	0	0	0	0	2.05514	6.69679	0	0	2.18798
	FFAR4	1.14977	0.762809	0	0	0	0	0.0726748	0.453764	0	0.382516	0.13161
	FGF1	-1.66651	-1.14597	-1.04125	-1.96563	-2.99316	-0.0755417	0.305895	-2.7093	0	-1.7625	-0.619735
	FGF10	-1.00957	-0.633653	-0.533115	-1.24889	-1.96142	-0.921084	0.070244	-0.434823	0	-1.07733	-0.321416
	FGF11	-1.7274	-0.111787	0	0	0	0	-0.351907	-1.37884	0	-0.367838	-0.432688
	FGF7	-0.632719	-1.20259	-0.654121	-0.749594	-0.737629	2.04332	-0.0143638	-0.396695	0	-0.79533	0.408064
	FGFBP1	-0.277064	-1.0397	6.70571	6.27374	6.76274	0	0.071886	-1.60677	0	3.68509	-0.383722
	FGFR1	0.0799238	0.88405	-0.326663	-0.53156	0.206583	-0.0187099	0.125162	-2.36289	0	0.0624667	-0.564109
	FGFR1OP2	-0.201964	-0.44364	-0.162578	-0.212503	-0.590957	0.792482	0.0484213	-1.09934	0	-0.322328	-0.0646089
	FGGY	-0.746861	-0.0979265	0	0	0	0.0905046	-0.133811	-2.16565	0	-0.168958	-0.55224
	FGL2	1.93444	0.651469	1.49095	1.24663	2.08502	-0.326128	0.202178	3.30183	0	1.4817	0.794469
	FGR	1.81426	1.19349	0.885212	1.51549	1.37377	0.689573	-0.17505	3.39522	0	1.35644	0.977436
	FH	0	0	0	0	0	0.973989	-0.0289551	-0.773697	0	0	0.0428341
	FHAD1	-0.821115	-0.0343533	4.2576	2.4695	3.10429	-0.384024	-0.0162837	-1.13756	0	1.79518	-0.384467
	FHL1	-1.4956	-0.822352	-1.14578	-1.94278	-2.88092	-1.19601	-0.15718	-2.04096	0	-1.65749	-0.848539
	FHL3	1.17393	1.75007	5.1462	5.51493	6.43638	0	0.216479	2.3375	0	4.0043	0.638495
	FHOD1	-0.780889	0.00372226	1.46528	1.36372	1.82308	-0.540601	0.0509441	-2.58592	0	0.774984	-0.768895
	FIBIN	-0.862811	-1.1379	0	0	0	-1.89965	0.00675757	-0.727981	0	-0.400141	-0.655219
	FIBP	0.0938137	0.175567	0.173702	0.973889	0.113062	0	0.12356	-3.37655	0	0.306007	-0.813248
	FIGN	-1.14186	-0.283677	-0.283247	-0.705716	-0.929662	-0.568083	-0.212703	-0.872187	0	-0.668833	-0.413243
	FIGNL1	1.22528	1.23222	5.18071	6.6803	6.82423	0.338785	-0.136215	-0.0125499	0	4.22855	0.0475051
	FILIP1	-0.16145	-0.317031	0.751023	-0.143355	-0.661526	-1.29807	-0.0621244	-1.84656	0	-0.106468	-0.80169
	FITM2	-0.241951	0.175915	6.52478	6.64155	6.82314	0.518102	-0.209879	-0.096509	0	3.98468	0.0529284
	FKBP10	0.410673	1.14788	7.00645	7.32651	8.49996	1.92279	0.146992	-1.25861	0	4.87829	0.202794
	FKBP14	0.243614	-0.111749	2.40338	1.97753	1.86802	1.27615	0.0401861	0.646262	0	1.27616	0.490649
	FKBP5	2.28091	2.1164	1.12894	1.65424	2.09344	0.271008	0.226494	-0.792026	0	1.85479	-0.0736312
	FLAD1	0.130742	0.758919	2.36107	1.53708	2.45142	0	0.107632	-2.79201	0	1.44785	-0.671096
	FLG	3.63217	-0.523708	0	0	0	0	0.0406993	2.58287	0	0.621692	0.655892
	FLNA	0.195434	1.17366	1.29359	1.50516	2.37887	0.0656258	-0.0385993	-1.85391	0	1.30934	-0.45672
	FLNB	0.711471	0.653971	1.33644	1.18904	1.76227	0.230641	0.0218108	-0.749206	0	1.13064	-0.124189
	FLNC	0.828945	1.60198	1.05017	0.411765	1.1099	0.495715	-0.078144	-2.43065	0	1.00055	-0.50327
	FLOT1	0.621125	1.08519	0.568806	0.445187	1.01459	0.318658	-0.00855947	1.7874	0	0.746981	0.524375
	FLRT3	-0.610231	-1.05842	3.26188	3.60638	3.8202	-1.64628	-0.248686	0.15153	0	1.80396	-0.43586
	FLT1	-0.236016	-0.14048	0.684702	-0.0382588	0.273089	0.75135	-0.148638	-1.69519	-0.244251	0.108607	-0.334183
	FLT4	-0.253937	0.446649	0.275892	-0.167787	-0.222545	-2.00995	-0.0409624	-2.03535	0	0.0156542	-1.02157
	FLYWCH1	0.223811	0.579884	0.0175928	0.111729	0.505318	-0.0257257	0.0150628	-3.15277	0	0.287667	-0.790858
	FLYWCH2	-0.190316	-0.366141	0	0	0	0	-0.099016	-2.95318	0	-0.111291	-0.763048
	FMO1	-1.26672	-0.933171	-0.779202	-1.4268	-3.24848	-0.127722	-0.874211	-0.573612	0	-1.53088	-0.393886
	FMO2	-1.17531	-0.913168	-0.96769	-1.43743	-2.18608	-2.12258	-0.168546	-1.79864	0	-1.33593	-1.02244
	FMO5	-1.44002	-1.13943	-1.24869	-1.81344	-1.42657	-1.62662	-0.509754	-1.11461	0	-1.41363	-0.812744
	FN1	-0.206294	1.114	0.976464	1.48109	3.21684	0.730261	0.214083	-0.0999105	0	1.31642	0.211108
	FNBP4	0.378654	0.342994	1.02214	0.728104	1.66808	-0.102883	0.0103659	-1.86142	0	0.827996	-0.488484
	FNDC1	-1.04315	-0.00314752	-0.237988	-0.234733	-0.63371	1.35716	0.0432112	-0.952235	0	-0.430546	0.112034
	FNDC3A	0.960808	0.13203	1.44453	1.37316	0.658223	0.556233	0.0620866	0.485226	0	0.91375	0.275886
	FNDC3B	0.410875	0.317633	-0.201804	-0.241884	0.027468	0.875301	0.110751	0.841682	0	0.0624576	0.456934
	FNDC9	1.93615	0.277408	0	0	0	0	-0.099044	-0.057778	0	0.442712	-0.0392055
	FNIP1	0.228241	-0.413084	0.976682	1.43963	1.48778	0.599192	0.0965914	-0.288461	0	0.74385	0.101831
	FNIP2	0.407058	0.712829	0.230949	0.367085	1.09281	-0.722827	-0.0497554	-0.490685	0	0.562147	-0.315817
	FOLR1	0	0	0	0	0	-1.982	-0.0234599	-0.493535	0	0	-0.624748
	FOS	0.253595	-0.384181	0.110971	0.239444	-1.3192	-1.80791	0.43882	-5.3092	-1.28219	-0.219875	-1.99012
	FOSB	0.351076	0.655279	0.845521	0.723036	0.475927	-4.49731	0.951343	-4.17403	0	0.610168	-1.93
	FOSL1	5.75076	5.91985	5.65169	7.18385	7.39875	2.04886	0.392175	-1.57579	0	6.38098	0.216312
	FOXA2	-0.194414	-0.00117104	2.27286	1.8178	2.39941	-2.42193	-0.170106	0.0310388	0	1.2589	-0.640249
	FOXF2	-0.843205	-0.521119	-2.41303	-1.39194	-1.76188	-0.573074	0.0424585	-1.90239	0	-1.38624	-0.608252
	FOXJ2	-0.390791	0.0983941	0.0490244	-0.14129	-0.138151	-0.364876	0.108379	-2.54488	0	-0.104563	-0.700345
	FOXK2	0.0871131	0.401553	0.451834	0.000866781	-0.505107	-0.281869	-0.0564746	-2.52223	0	0.0872521	-0.715144
	FOXM1	0.260645	2.38209	-0.285373	-0.182456	0.471158	0	-0.524354	-0.833441	0	0.529213	-0.339449
	FOXN3	-0.791728	-0.382054	-0.790959	-0.987727	-1.27739	-0.0348395	-0.240847	-2.36526	0	-0.845972	-0.660237
	FOXP1	-0.45489	-0.459563	-0.416844	-0.893558	-1.18312	-0.222483	0.0670992	-0.0212401	0	-0.681596	-0.0441559
	FOXP3	0	0	3.77245	5.99306	6.32051	0	-0.220382	0.617522	0	3.2172	0.0992849
	FOXQ1	0.218347	0.405699	-1.25152	-0.14246	0.224784	-2.11171	0.0758995	0.787857	0	-0.10903	-0.311988
	FOXRED2	0.248737	0.609107	3.80672	5.43413	6.40083	0.097124	-0.0300814	1.79362	0	3.29991	0.465165
	FPR1	0.348637	-0.773868	0	0	0	1.60985	0.556912	3.93357	0	-0.0850463	1.52508
	FRA10AC1	-0.681742	-0.341551	0.843632	2.86078	1.80901	0.158965	-0.0861632	-2.86524	0	0.898026	-0.698111
	FRAS1	-1.22927	-0.00771656	6.23328	5.57191	5.64568	-1.44143	-0.00980186	-0.604219	0	3.24278	-0.513864
	FREM2	-1.2412	-0.287478	0	0	0	-2.06467	-0.514868	2.86751	0	-0.305736	0.071993
	FRMD3	0	0	0	0	0	-1.2739	-0.0826168	0.253158	0	0	-0.275839
	FRMD4B	-0.192919	0.261079	-0.335065	-0.348697	0.232466	-0.636671	0.0758158	0.295668	0	-0.0766272	-0.0662968
	FRMD6	-0.595228	-0.3197	0.230009	-0.118822	-0.634026	0.812815	0.127258	-2.22848	0	-0.287553	-0.322102
	FRMD8	0.270547	0.559164	0.377993	1.05877	0.630554	2.27341	0.0924972	-1.4281	0	0.579406	0.234453
	FRY	-0.735327	0.119526	-0.243467	-0.761867	-0.660705	-1.12618	-0.1157	-1.49631	0	-0.456368	-0.684547
	FSCN1	1.30949	1.76674	1.51151	1.50957	0.931867	1.95017	0.305648	0.91215	0	1.40583	0.791993
	FST	0.420742	1.73175	5.00916	6.49938	9.76309	0.184798	0.0282715	-0.484067	0	4.68482	-0.0677494
	FSTL1	0.0541526	0.25066	0.413678	0.278002	1.71398	1.02694	0.0359141	-0.286645	0	0.542095	0.194053
	FTH1	0.581075	1.15001	-0.667579	-0.437598	-1.1525	1.25059	-0.0685038	1.69008	0	-0.105318	0.718043
	FUBP3	-0.386317	-0.00539645	1.09495	0.608373	1.12471	1.00714	0.0264697	-0.997842	0	0.487265	0.00894287
	FUCA2	-0.220504	-0.0686387	-0.616378	-1.23919	0.502256	0.877311	0.0774527	-0.373807	0	-0.328492	0.145239
	FURIN	0.664608	0.81502	0.504784	1.06954	1.99547	0.918042	0.0537127	-0.744464	0	1.00988	0.0568225
	FUT1	0	0	0	0	0	-1.64841	0.0257055	-3.42387	0	0	-1.26164
	FUT11	-0.719538	-0.296831	0.577127	0.077859	0.663769	0.21612	-0.207363	0.04928	0	0.0604773	0.0145092
	FXYD1	0.100074	-0.58914	-0.0716827	-0.288702	-1.34817	0	-0.146211	-1.41305	0	-0.439525	-0.389816
	FXYD6	0.219297	0.522031	0.095359	-0.658041	-2.1307	-0.712381	0.0774672	-2.35299	0	-0.39041	-0.746977
	FYB	1.4316	1.07479	0.0955144	0.704554	1.14975	0	0	4.25658	0	0.891242	1.06415
	FYB1	0	0	0	0	0	0.948031	0.289814	0	0	0	0.309461
	FYCO1	-0.622702	0.0610284	-0.114369	-1.02915	-1.0661	-0.558368	-0.078978	-1.39274	0	-0.554259	-0.507522
	FYTTD1	-0.314248	-0.451372	-0.579691	-0.947472	-0.743073	0.819232	0.262671	0.964444	0	-0.607171	0.511587
	FZD1	-0.404124	-0.394854	0.149331	1.2299	1.44496	-0.853555	-0.0866012	-0.189489	0	0.405043	-0.282411
	FZD3	-0.810988	-0.955722	-0.0148671	-1.49074	-1.38857	0.242805	-0.110325	0.851255	0	-0.932177	0.245934
	FZD4	-0.235212	-0.559592	0.577216	0.200427	-0.0736118	-0.22767	0.123291	-3.96182	0	-0.0181547	-1.01655
	FZD5	0.187573	0.00358255	1.48699	1.49076	2.15985	-1.02754	-0.108371	-0.290956	0	1.06575	-0.356716
	FZD6	-1.01134	-0.505282	6.60927	6.4102	6.76011	0.189951	0.0700608	-0.833698	0	3.65259	-0.143422
	FZD8	-0.344088	-0.36802	0.652966	-0.394294	-0.0991795	-1.7949	0.203425	-2.27784	0	-0.110523	-0.967329
	FZR1	0.868177	1.08388	2.03654	1.24919	1.83583	0	0.127522	-1.54277	0	1.41472	-0.353812
	G0S2	-0.889733	-1.21546	-0.589489	-1.37663	-2.24079	2.97095	0.0985164	0.991011	0	-1.26242	1.01512
	G3BP1	0.100583	0.147762	0.207127	0.174344	0.234176	0.71764	0.0666367	-0.191188	0	0.172798	0.148272
	G3BP2	0.626483	0.248436	1.16846	0.805267	0.855917	0.299322	0.0145006	-0.322094	0	0.740912	-0.00206792
	GAA	-0.0129416	0.319443	1.43712	0.728997	1.76844	-0.630529	-0.113433	0.466322	0	0.84821	-0.06941
	GAB1	-0.940108	-0.162298	-0.399909	-0.462563	-0.414861	-0.346679	-0.0821133	-1.12568	0	-0.475948	-0.388617
	GABARAP	0.715038	0.276617	-0.0384351	-0.52236	-0.607996	-0.00781275	-0.0197779	1.68915	0	-0.0354273	0.415391
	GABARAPL1	-0.54016	-0.425522	-1.05957	-1.17052	-2.39909	-0.033539	0.0538161	-0.580735	0	-1.11897	-0.140115
	GABPB2	-0.447862	-0.0965143	-0.452985	-0.657147	-0.215336	-0.765932	-0.098268	-1.60083	0	-0.373969	-0.616257
	GADD45A	-0.000114971	-0.252555	0	0	0	1.42332	0.444198	-2.43744	0	-0.0505341	-0.14248
	GADD45B	1.46383	0.701477	2.67186	1.74868	0.857775	-0.552013	0.738475	-2.25562	0	1.48872	-0.517291
	GADD45G	1.96809	0.377786	7.15157	6.9382	6.93597	0	0.0588715	-3.51357	0	4.67432	-0.863674
	GADD45GIP1	0.719244	1.02882	-1.10343	-0.139544	-0.354744	1.23342	0.0584875	-0.35453	0	0.0300697	0.234345
	GAK	0.0440459	0.634282	0.133183	0.302573	0.682919	0.235183	-0.01146	-4.71125	0	0.3594	-1.12188
	GALC	-0.871374	0.0765715	-0.769508	-0.919987	0.405808	0.0238763	-0.16411	0.873678	0	-0.415698	0.183361
	GALE	1.54506	0.48493	5.65946	5.50924	6.52503	0	0.0613776	-0.587543	0	3.94474	-0.131541
	GALK1	1.68768	1.15487	1.9256	2.01162	3.24775	0	-0.157366	-1.03048	0	2.0055	-0.296962
	GALM	-1.06656	-0.34856	0.651717	-0.542912	0.236913	-0.211937	0.180953	-0.148966	0	-0.213881	-0.0449878
	GALNS	0.397402	0.943072	1.75905	2.49608	3.32456	-0.260465	-0.0246478	-1.23364	0	1.78403	-0.379689
	GALNT13	-0.61615	-1.56475	0	0	0	-3.67208	-0.149921	-0.942949	0	-0.436179	-1.19124
	GALNT15	-0.698506	0.373708	-1.04486	-1.57688	-1.14797	3.42854	-0.0372697	-2.71669	0	-0.818902	0.168645
	GALNT16	-0.221722	0.704793	4.99256	4.4486	5.95726	-1.04774	-0.475593	-1.90578	0	3.1763	-0.857277
	GALNT18	-0.261035	-0.109101	2.48137	1.89459	2.36137	-0.346247	-0.113186	-3.32856	0	1.27344	-0.946998
	GALNT3	0.0817162	0.151611	6.04014	6.38595	6.79571	0.166982	-0.150671	-0.30499	0	3.89103	-0.07217
	GALNT5	-0.250282	-0.454336	0	0	0	-1.62056	-0.192028	0.789109	0	-0.140924	-0.25587
	GALNT6	0.161255	1.10276	6.14779	6.6283	8.23775	0.38587	0.0724841	-1.95064	0	4.45557	-0.37307
	GALNT7	0.237133	0.220237	3.22345	2.83628	3.78232	1.51362	0.0607415	0.86774	0	2.05989	0.610527
	GALT	-0.0477231	0.173191	-2.17968	-0.210766	0.0493859	-0.428965	0.106636	-2.71746	0	-0.443119	-0.759948
	GANAB	-0.101327	0.290051	1.7208	1.37844	1.93162	0.370882	0.00458356	0.247792	0	1.04392	0.155814
	GAPT	0.137343	0.0645047	0	0	0	0.254548	-0.0355588	5.63855	0	0.0403696	1.46438
	GAPVD1	-0.0749369	0.170966	0.0717493	0.177459	0.241991	0.0933217	-0.059063	-2.49849	0	0.117446	-0.616058
	GAR1	0.471478	0.39527	-0.506352	0.452383	0.781091	1.21926	0.100329	-0.262851	0	0.318774	0.264184
	GARS	0.730204	0.651421	1.17475	1.20017	1.34102	0	0	0.0490047	0	1.01951	0.0122512
	GARS1	0	0	0	0	0	1.06667	0.130889	0	0	0	0.29939
	GART	0.0182271	0.7484	1.49283	1.75232	1.96366	1.47756	0.0947578	-1.6105	0	1.19509	-0.00954507
	GAS6	-0.560265	-0.136765	0.477761	0.335624	0.154363	-0.765069	-0.0723576	-4.00588	0	0.0541437	-1.21083
	GAS7	-0.136408	1.36691	-0.618917	-0.290114	-0.702513	0.271232	-0.0372324	0.434963	0	-0.0762077	0.167241
	GASK1A	-1.31798	-0.631081	0	0	0	-0.919204	-0.202344	0	0	-0.389813	-0.280387
	GASK1B	-1.26634	-0.822504	-0.506929	-0.816164	-1.28329	1.10497	0.0811446	0	0	-0.939046	0.29653
	GATA2	0.00848695	0.0721422	-0.515243	-0.629488	-0.794784	-0.626779	0.218407	-3.94677	0	-0.371777	-1.08879
	GATA5	-0.300249	1.39279	-0.140577	-0.216942	-1.358	0	0.155224	-1.37053	0	-0.124598	-0.303826
	GATA6	-0.122146	-0.197383	-0.0490523	-1.10605	-0.544226	-0.976335	-0.00135401	0.998265	0	-0.403771	0.00514387
	GATAD1	0.022084	0.0851182	-0.91933	-0.753738	-1.89112	0.161526	-0.0292062	0.013	0	-0.691397	0.0363299
	GATM	1.0921	2.45249	-0.220624	1.32903	3.01868	-0.73959	-0.197016	-1.82323	0	1.53433	-0.689959
	GBA	0.442502	0.634384	1.67343	1.84209	3.05427	0.768568	0.100077	-1.65249	0	1.52933	-0.195962
	GBA2	-0.32794	0.347769	-0.322251	-0.0828056	0.314089	-0.410578	0.0464267	-2.14214	0	-0.0142279	-0.626574
	GBE1	-0.0318954	-0.210459	0.440364	-0.254346	-0.477601	1.43069	-0.206175	-0.702041	0	-0.106788	0.130618
	GBP5	4.03309	2.17562	6.55382	5.41977	6.81782	0.751704	0.374168	4.02161	0	5.00003	1.28687
	GCA	0.710773	0.290932	1.23715	0.830359	0.140933	1.35881	0.123034	2.95257	0	0.64203	1.1086
	GCC2	-0.765882	-1.24615	-0.635856	-0.804437	-0.670219	0.138626	-0.0429018	0.893781	0	-0.824508	0.247376
	GCFC2	-0.178796	-0.175078	0	0	0	-0.094851	0.10927	-3.19185	0	-0.0707749	-0.794359
	GCH1	1.68995	0.741701	6.88212	7.25999	6.32785	1.6416	0.380082	3.92939	0	4.58032	1.48777
	GCHFR	-0.475703	-0.463033	0	0	0	0	-0.251028	-3.04643	0	-0.187747	-0.824365
	GCLC	0.380232	-0.0116245	0.885968	0.8716	0.811706	1.43424	0.306524	-0.342135	0	0.587576	0.349657
	GCLM	-0.0355541	0.0790828	-0.765377	-0.571022	0.125215	1.4435	-0.140905	-0.150235	0	-0.233531	0.288089
	GCN1	0.0961925	0.920724	1.98129	1.82559	2.18863	0.0397007	-0.00769837	0	0	1.40248	0.00800059
	GCNT1	0.679655	0.202444	-1.71293	-1.27124	-0.454104	1.46385	0.106027	0.195434	0	-0.511236	0.441327
	GCNT3	0	0	0	0	0	0	0.014348	3.38612	0	0	0.850117
	GCSAM	-1.19443	-1.24421	0	0	0	-0.492899	0.20252	-1.44581	0	-0.487729	-0.434046
	GDA	1.46027	0.714212	0.593944	0.790226	0.524642	0	-0.736571	-0.427832	0	0.816659	-0.291101
	GDE1	-0.162572	-0.371213	0.0109439	-0.77032	-0.375695	-0.147368	-0.166096	-2.19874	0	-0.333771	-0.62805
	GDF10	-1.29483	-0.390013	0	0	0	-2.95418	0.12168	-2.04151	0	-0.336968	-1.2185
	GDF15	2.61531	2.63686	0	0	0	2.8779	0.226757	1.51163	0	1.05044	1.15407
	GDI2	0.129931	0.0295015	-0.76376	-0.521089	-0.843122	0.749602	0.0563948	0.102561	0	-0.393708	0.227139
	GDPD2	-0.00316149	-0.302224	6.11848	6.02826	6.80519	0	-0.124219	-0.0815315	0	3.72931	-0.0514377
	GDPD3	-1.1046	-0.116936	0	0	0	0	0.0220988	-2.38884	0	-0.244307	-0.591685
	GDPD5	0.0132218	0.637012	0.717647	0.514304	1.60374	0	0.0555261	-2.90555	0	0.697184	-0.712506
	GEM	0.755319	-0.132856	1.03436	0.261753	-0.231877	1.24152	0.340385	-2.03576	0	0.33734	-0.113463
	GEMIN2	0.165599	-0.0124717	0	0	0	1.60946	-0.0789338	1.42612	0	0.0306255	0.739161
	GEMIN6	0.690065	0.170551	0	0	0	1.37347	0.0865037	-1.10965	0	0.172123	0.0875792
	GET3	1.2384	0.713133	-0.297545	-0.302863	-0.00271468	0	0.0538253	0	0	0.269682	0.0134563
	GET4	0.388597	0.601436	-0.0131809	0.188064	0.354084	0	0.0687909	-3.48196	0	0.3038	-0.853292
	GFER	0.744874	0.580588	0.0226721	0.783791	0.362179	0	0.0592382	-3.03452	0	0.498821	-0.743821
	GFM1	0.0508083	0.179278	0.755356	0.96854	0.837552	0.643186	0.111002	-0.663221	0	0.558307	0.0227418
	GFOD1	-0.338866	-0.0513793	-0.228209	-0.137725	-0.903929	-1.1133	0.0531905	-2.17023	0	-0.332022	-0.807585
	GFOD2	0.157999	0.31223	1.17055	1.89467	0.46054	-0.804348	0.00257659	-1.62283	0	0.799197	-0.60615
	GFPT1	-0.107612	-0.28377	-1.03816	-1.05504	-1.19199	0.713974	-0.125541	-0.346629	0	-0.735315	0.0604513
	GFPT2	0.927475	1.32826	0.632649	0.502572	-0.288251	1.31799	0.185556	-0.298953	0	0.620541	0.301148
	GFUS	0.375408	0.833639	1.36338	1.88534	2.25926	0	-0.0450185	0	0	1.34341	-0.0112546
	GGA1	0.487119	0.645789	0.374553	-0.533034	0.328328	-0.337364	0.00125548	-2.75718	0	0.260551	-0.773323
	GGA3	-0.0796081	0.495122	0.893682	0.624845	0.825731	0.000676585	0.0390943	-2.98843	0	0.551954	-0.737165
	GGACT	-0.830621	-0.736476	0.382128	-0.338501	1.44929	-0.561046	0.279044	-1.25302	0	-0.0148362	-0.383755
	GGCT	1.12326	0.208719	1.46223	-0.154113	0.641992	1.20865	-0.114651	0.213614	0	0.656416	0.326904
	GGNBP2	-0.242616	-0.278022	-0.480028	-0.740999	-0.385423	0.722952	0.149621	-1.46901	0	-0.425418	-0.149109
	GGPS1	-0.214114	-0.324252	-0.246519	0.0199339	-1.07748	1.25002	0.00753431	0.023791	0	-0.368487	0.320337
	GGT5	2.00708	0.33487	2.25167	0.776837	1.2508	0.954053	0.389345	-0.891963	0	1.32425	0.112859
	GHITM	0.125437	-0.231983	-0.24973	-0.494095	-0.940323	1.12305	0.0113986	-0.352078	0	-0.358139	0.195593
	GHR	-0.424945	-0.716065	-0.680508	-0.65042	-0.925847	-0.874899	-0.201679	-1.54681	0	-0.679557	-0.655848
	GID4	-1.25004	-0.555496	-1.79997	-2.04064	-2.9879	-0.785337	-0.0492054	-0.675966	0	-1.72681	-0.377627
	GIGYF2	-0.0253777	-0.321248	0.210756	-0.0489042	0.246074	0.594557	-0.00781677	-0.869614	0	0.01226	-0.0707183
	GIMAP4	-0.0910676	-0.526195	-0.517565	-0.5633	-0.770599	-0.367177	0.179518	1.64829	0	-0.493746	0.365157
	GIMAP6	-0.437616	-0.492595	-0.392887	0.0860128	-0.388327	-1.00916	0.188757	-2.67637	0	-0.325082	-0.874192
	GIMAP7	0.892632	1.04053	0	0	0	-0.489963	0.115438	-2.40714	0	0.386632	-0.695415
	GINM1	-0.169517	-0.682656	-0.351951	0.0710998	0.00488737	0.612704	-0.0057355	-1.79118	0	-0.225627	-0.296052
	GINS4	-0.0282331	-0.0972213	-0.534464	1.20568	0.65256	0	-0.205446	3.23345	0	0.239665	0.757
	GIPC3	0.0449816	0.337305	-0.80515	-1.63152	-2.3834	-0.438652	-0.0391564	-1.82497	0	-0.887557	-0.575695
	GJA1	-0.132983	-0.359225	2.8659	2.62073	3.07422	1.05971	0.0448484	-0.523512	0	1.61373	0.145262
	GJA4	0.506786	0.305284	3.18215	2.47731	4.71774	0.0549033	0.334145	-3.03019	0	2.23785	-0.660285
	GJB3	1.18292	1.43439	0	0	0	0	0.00711386	-0.532537	0	0.523462	-0.131356
	GJB5	1.60813	1.96001	0	0	0	0	0.370595	-0.339626	0	0.713627	0.00774224
	GJC1	-0.243335	-0.0710807	0.180143	-0.648925	-0.310244	0.348149	0.0351861	-2.62637	0	-0.218688	-0.560759
	GKN2	0	0	0	0	0	-2.73458	-0.0106577	-3.33539	0	0	-1.52016
	GLB1L2	-1.55697	-0.565917	-0.0453333	0.242282	0.510608	0	-0.173979	-0.398101	0	-0.283066	-0.14302
	GLB1L3	-1.63925	-1.79214	0	0	0	0	-0.433511	-0.228708	0	-0.686277	-0.165555
	GLCCI1	-0.363617	-0.392973	-1.0484	-0.207509	-0.628828	-0.859049	-0.14271	0.093111	0	-0.528266	-0.227162
	GLDN	0	0	0	0	0	2.30333	-0.0315881	2.80944	0	0	1.2703
	GLG1	-0.396273	0.197288	1.15086	1.09937	1.76273	-0.146605	-0.0180051	-1.92965	0	0.762796	-0.523565
	GLI1	-1.15672	0.764936	0	0	0	0	0.417794	-0.897586	0	-0.0783563	-0.119948
	GLIPR1	1.62971	0.808182	1.71439	0.853216	1.38793	1.07018	0.036196	0.686742	0	1.27869	0.448278
	GLIPR2	1.41512	1.41439	0.880975	0.633261	0.905404	-0.144107	0.224875	-0.564105	0	1.04983	-0.120834
	GLO1	-0.522938	-0.476405	-1.05985	-1.14524	-1.98018	0.854868	0.0123158	-0.209323	0	-1.03692	0.164465
	GLRX	1.21365	0.503682	-0.453658	0.425352	1.0373	1.00494	0.100673	2.44557	0	0.545266	0.887797
	GLRX3	0.676932	-0.0451069	-0.514075	-0.0378308	-0.662162	1.06503	0.0544049	-0.652689	0	-0.116449	0.116686
	GLT8D1	-0.653829	-0.391851	-0.197673	0.615188	0.302556	0.382131	-0.0163426	-3.85687	0	-0.0651218	-0.872771
	GLT8D2	-1.28889	-0.408801	0	0	0	-0.204517	-0.427154	-1.47493	0	-0.339538	-0.52665
	GLTP	-0.375592	0.0224666	-0.385334	-0.707221	-1.2772	0.323322	-0.0831475	-0.348895	0	-0.544576	-0.0271802
	GLUL	0.170444	0.010041	-0.241782	-0.435166	-0.550188	1.05418	0.166462	0.728342	0	-0.20933	0.487245
	GM11639	8.14324	4.19722	0	0	0	0	0	0	0	2.46809	0
	GM13889	1.27967	0.749604	0.960667	0.372025	0.723276	0	0	0	0	0.817049	0
	GM2115	-1.16288	-1.39615	0	0	0	0	0	0	0	-0.511806	0
	GM24119	-1.5044	2.41689	0	0	0	0	0	0	0	0.182499	0
	GM45799	1.20205	-0.104276	1.20857	2.47698	2.40842	0	0	0	0	1.43835	0
	GM94	8.41442	-0.883022	0	0	0	0	0	0	0	1.50628	0
	GM9844	2.13989	0.579037	0.932178	0.370938	0.268135	0	0	0	0	0.858036	0
	GMDS	0.0196508	0.183782	0	0	0	1.13906	0.0435164	-2.86395	0	0.0406865	-0.420342
	GMEB2	0.00117747	1.05664	0.0832514	0.482567	0.661846	0	0.0693809	-1.5694	0	0.457096	-0.375004
	GMFB	-0.463059	-0.574409	-0.809249	-0.817866	-1.29338	0.493266	0.0370077	0.437359	0	-0.791592	0.241908
	GMFG	1.09097	-0.0437929	-0.553406	-1.12226	0.080891	0.37912	-0.0510235	2.49355	0	-0.109521	0.705413
	GMNN	-0.157207	0.15689	0.603394	1.10617	1.23237	2.04563	-0.0888865	-2.32425	0	0.588324	-0.0918777
	GMPPA	0.373673	0.493633	0.263663	0.0469504	0.821282	1.42627	0.0892262	-3.60198	0	0.39984	-0.521622
	GMPPB	1.50417	1.01199	2.62278	3.14488	2.09775	1.16985	0.049032	-1.70939	0	2.07631	-0.122627
	GMPR	-0.0865943	0.136781	0	0	0	0	1.36923	2.32388	0	0.0100374	0.923279
	GMPR2	-0.223458	-0.203952	4.20005	5.35203	5.92675	-0.178928	-0.042517	0.131325	0	3.01028	-0.02253
	GNA12	-0.214024	0.542376	-0.579754	-0.551654	-0.891525	0.261912	0.00572978	-2.57168	0	-0.338916	-0.576011
	GNA13	0.399763	0.24225	0.595421	0.186275	0.443179	0.553287	0.130114	0.546152	0	0.373378	0.307388
	GNAI1	-0.324202	-0.363402	-1.34479	-0.797359	-1.66275	-0.0843197	-0.0686804	-1.10377	0	-0.898501	-0.314193
	GNAI2	0.779115	0.870065	0.0322617	-0.0837984	-0.233407	0.675758	0.107512	0.0380991	0	0.272847	0.205342
	GNAO1	-0.463733	0.0102763	0.0129105	-0.985171	-2.05404	0	0.159957	-0.802688	0	-0.695951	-0.160683
	GNAS	-0.0886864	0.00923994	-0.521567	-0.814291	-1.07287	0.66161	-0.00721366	1.4401	-1.04845	-0.497634	0.261512
	GNB1	-0.0751422	0.187461	-0.105965	-0.411554	-0.879049	0.33259	0.0450776	0.803289	-0.725222	-0.25685	0.113933
	GNB2	0.783915	0.685898	0.94118	0.912814	1.2725	0.814207	-0.0125763	-1.11056	0	0.919261	-0.0772333
	GNB4	0.619268	0.00104775	1.48561	0.621711	0.542676	0.602695	0.201832	1.00578	0	0.654062	0.452577
	GNB5	-0.63058	-0.70583	1.36614	0.490065	1.55741	-0.17558	-0.122889	-2.71472	0	0.41544	-0.753297
	GNG10	0.0961239	-0.241489	0.0658979	0.708245	1.10303	1.46302	-0.0557929	-0.67799	0	0.346361	0.182308
	GNG11	-0.00270524	-1.03608	-1.27736	-1.06645	-1.90894	-0.267809	0.151311	-2.02265	0	-1.05831	-0.534786
	GNG12	0.041214	0.0857972	0.183032	-0.463079	-0.755061	0.719128	-0.0117058	-0.229878	0	-0.181619	0.119386
	GNG2	-0.620833	-0.38806	-0.747292	-0.814731	-1.3749	-0.0609898	0.123969	3.28135	0	-0.789163	0.836083
	GNL1	0.733009	1.09893	0.610903	1.74805	0.826791	-1.16494	0.124355	-3.43384	0	1.00354	-1.11861
	GNL2	0.0781402	-0.289291	0.410519	0.660585	1.09947	0.737683	0.13405	-2.87765	0	0.391884	-0.501479
	GNL3	0.495032	0.461312	-0.503538	-0.0139958	0.959455	1.05049	0.121305	-2.35963	0	0.279653	-0.296959
	GNPNAT1	0.659804	-0.453816	0	0	0	1.29342	0.0894477	-0.942991	0	0.0411976	0.109968
	GNPTAB	0.269998	0.16964	1.20302	1.25532	2.14447	-0.414547	-0.163523	-0.43598	0	1.00849	-0.253513
	GNS	0.400823	1.11509	0.885518	0.78495	1.97725	0.716324	-0.0142444	1.02	0	1.03273	0.430519
	GOLGA3	-0.104936	-0.179993	0.307727	0.360055	0.274932	-0.0562897	-0.0840645	-2.77459	0	0.131557	-0.728737
	GOLGA4	-0.306287	-0.213254	0.073258	0.432775	-0.254001	0.533906	-0.0343736	-1.67791	0	-0.0535019	-0.294594
	GOLM2	-1.50524	-0.824648	-0.909366	-1.41404	-2.23965	0.224724	-0.0711905	0	0	-1.37859	0.0383834
	GOLPH3	-0.0737124	-0.0625449	0.260277	0.138332	-0.721384	0.552907	-0.0153256	-0.278369	0	-0.0918065	0.0648031
	GOLT1B	-0.0483929	-0.167776	0.0203747	0.182591	0.307972	1.23635	0.0311234	0.0394373	0	0.0589539	0.326728
	GORASP2	0.155509	0.738357	-0.432252	-0.823627	-0.0878242	0.368244	-0.0192772	-0.111397	0	-0.0899674	0.0593924
	GP2	1.69536	1.96926	0	0	0	0	0.816753	-0.0984151	0	0.732924	0.179585
	GPATCH2	-0.342717	-0.223382	0.906594	-0.274078	0.464891	0.335584	0.0819391	2.47972	0	0.106262	0.72431
	GPATCH3	1.19382	1.09469	0	0	0	0	0.103045	-2.9821	0	0.457703	-0.719764
	GPATCH4	0.00147004	0.0574656	-0.380061	-0.297448	0.292859	1.83528	0.124417	-1.81094	0	-0.0651428	0.0371893
	GPC1	0.873259	1.61433	1.8949	1.34617	2.52585	0	-0.0589746	-0.292263	0	1.6509	-0.0878095
	GPC3	-1.5384	-1.31588	-0.344755	-1.71997	-0.895068	-0.441051	0.0214529	1.28805	0	-1.16282	0.217113
	GPC6	-0.865049	0.144552	0	0	0	1.22583	-0.160527	0.556583	0	-0.144099	0.405471
	GPCPD1	0.047235	-0.368901	0.283157	1.30804	0.855301	0.641553	0.21997	-0.623877	0	0.424966	0.0594115
	GPD1L	-0.562205	-0.0672423	-0.937363	-0.408372	-1.12414	-0.894204	-0.341351	-3.05434	0	-0.619864	-1.07247
	GPI	0	0	0	0	0	0.854671	-0.0711476	-0.184411	0	0	0.149778
	GPM6A	-0.796252	-0.920662	-0.494912	-0.801891	-0.551763	-3.28853	-0.125789	-0.547124	0	-0.713096	-0.990361
	GPM6B	-0.257412	-0.639403	-0.620609	-0.191856	-1.18959	-0.963028	-0.0610349	-2.87216	0	-0.579774	-0.974054
	GPN2	0.418079	1.01012	1.26186	0.727954	1.80292	-0.0864982	0.00440447	-3.03818	0	1.04419	-0.780067
	GPN3	-0.517591	-0.274044	-1.57314	-0.319892	-1.19785	0.91969	0.0211208	-2.98025	0	-0.776502	-0.509861
	GPNMB	0.700588	2.18442	1.15198	1.94031	2.99927	-0.199369	-0.0621647	1.47073	0	1.79531	0.3023
	GPR108	0.1601	0.344638	1.5856	1.02182	2.02754	-0.3508	-0.0194812	0.788526	0	1.02794	0.104561
	GPR141	3.15283	1.79182	1.53621	2.26756	1.77593	0	0.385343	5.56949	0	2.10487	1.48871
	GPR146	0.307839	0.821581	0.751027	0.154163	0.902473	0	-0.0320805	-2.94218	0	0.587417	-0.743565
	GPR155	-1.14004	-0.62089	0.721837	-0.215888	0.564819	0.0920073	-0.241004	1.02516	0	-0.138033	0.21904
	GPR160	0.696409	0.445883	0	0	0	1.6294	-0.160181	1.25207	0	0.228458	0.680324
	GPR161	-0.227946	-0.342042	1.34575	1.03221	1.39117	-1.00442	0.10268	-1.05621	0	0.639829	-0.489488
	GPR171	1.33646	0.856521	-0.107883	1.22367	0.858067	0.571668	0.18225	-1.73148	0	0.833367	-0.244391
	GPR176	1.76184	3.01262	0	0	0	0.995002	0.123476	-1.47282	0	0.954893	-0.0885865
	GPR31B	7.68638	2.99028	0	0	0	0	0	0	0	2.13533	0
	GPR35	1.96559	1.71276	2.95909	3.54807	3.73303	0	-0.0227858	0.0682975	0	2.78371	0.0113779
	GPR39	0.0704498	0.936885	-0.700412	0.335821	0.588143	0	0.133823	-0.243205	0	0.246177	-0.0273455
	GPR4	0.319339	0.485365	0.355892	-0.579628	-0.404745	1.38895	0.219015	-0.300916	0	0.0352444	0.326763
[truncated: 3,851 more rows]

## Sheet: S2 File, sheet B
Mouse human intersect DEGs	HUGO ID	Suhrbier 2dpi	Suhrbier 4dpi	Winkler 2dpi	Winkler 4dpi	Winkler 7dpi	Wu	Alfi	Blanco-Melo	Ackermann	Mean mouse logFC	Mean human logFC
	ABI3BP	-1.17144	-1.31634	0.508891	-0.164845	-1.25402	-0.768108	-0.129661	0.488377	0	-0.67955	-0.102348
single-copy orthologs that were significantly differentially expressed in at least one mouse AND at least one human were compared between species according to mean within-species log2 fold-change	ABR	0.216052	0.80873	0.225706	0.306544	0.680123	-0.335909	0.0116916	-2.21548	0	0.447431	-0.634923
	ABRACL	1.68524	-0.149113	0.410066	0.268871	0.216719	2.12156	0.0420371	1.32013	0	0.486357	0.870932
	ACKR1	2.55387	3.19173	0	0	0	1.51863	-0.106635	0	0	1.14912	0.353
	ACP2	0.382641	0.705221	2.16619	2.57088	3.447	0.942789	0.244532	-3.54277	0	1.85439	-0.588862
	ACSS1	-0.870471	-0.268112	0.230219	-0.907128	-0.356799	-0.98618	0.00552112	-3.236	0	-0.434458	-1.05416
	ACTB	0.567994	0.783469	0.47043	0.212486	1.11369	0.84183	0.160671	2.74676	0	0.629613	0.937314
	ACTG1	0.464247	1.04699	0.329966	0.37838	0.510272	1.14846	0.101246	-0.107467	0	0.545971	0.28556
	ACTL6A	0.26484	0.0421837	4.09857	3.88706	3.89694	0.923194	0.106178	-3.36737	0	2.43792	-0.584499
	ACTN1	0.551405	1.77599	1.24767	1.05096	2.22941	1.55495	-0.0391757	1.09569	0	1.37109	0.652865
	ACTN2	0.311786	1.50027	4.35171	2.89768	3.80557	-3.20011	0.0875089	-0.263862	0	2.5734	-0.844115
	ACTR3	0.774452	0.951326	0.529243	0.351051	0.281864	0.660253	0.0400672	1.35262	0	0.577587	0.513234
	ADAM10	-0.289189	-0.0764568	0.22644	0.361274	1.30087	0.681254	-0.06765	0.378293	0	0.304588	0.247974
	ADAM15	1.10522	0.574144	1.03992	1.01616	1.76616	0.525077	-0.0398141	-3.93106	0	1.10032	-0.861449
	ADAMTS17	-1.65341	-0.943222	-0.952552	-1.46222	-1.68053	-2.93657	0.0740354	-1.08568	0	-1.33839	-0.987052
	ADAMTS2	0.106115	0.863815	0.235343	0.182939	1.41655	1.72124	-0.0394212	-3.92048	0	0.560951	-0.559664
	ADAMTS5	-0.301693	-0.773011	-1.50354	-1.28613	-1.79277	1.43954	0.071396	-1.17958	0	-1.13143	0.0828393
	ADAMTS9	0.704496	0.364839	2.45181	2.19953	2.57319	1.5072	0.0709628	-1.62854	0	1.65877	-0.0125946
	ADAR	2.00997	2.20276	2.31023	1.9516	1.44491	0.0399166	0.820301	0.878895	0	1.9839	0.434778
	ADGRD1	0.0687091	1.28771	0.808444	1.3842	2.16952	-0.908443	-0.00213434	0	0	1.14372	-0.227644
	ADGRG6	-0.822312	-0.76715	0.79124	0.333243	0.468546	-0.805692	0.000255926	0	0	0.000713178	-0.201359
	ADM	1.83406	0.26768	3.71205	2.52752	3.02353	2.3494	-0.10834	0.254506	0	2.27297	0.623891
	ADORA2A	1.81921	1.27846	-1.15859	-1.01582	-1.45951	0	0.247566	-3.20751	0	-0.10725	-0.739987
	ADRA1A	-1.26349	-1.07926	-1.81466	-2.19273	-3.73254	-3.1357	-0.532519	-0.0679535	0	-2.01654	-0.934043
	AFG3L2	-0.0397688	0.437892	0.932565	0.657652	1.89962	-0.0251006	0.00933639	-2.57272	0	0.777591	-0.647121
	AFTPH	0.913012	-0.0639105	1.0398	0.205609	-0.409459	0.989454	0.127344	-0.126347	0	0.33701	0.247613
	AGAP3	0.105417	0.379615	-0.350575	-0.959634	-1.13368	0.0973426	0.0823066	-3.20268	0	-0.391772	-0.755757
	AGER	-0.400617	-0.932729	1.0802	0.53644	2.45033	-3.43961	0.222291	0.714352	-0.325096	0.546724	-0.707016
	AGO1	-0.817679	0.0909196	-1.38531	-1.47063	-1.85353	-0.326628	-0.149832	-3.29047	0	-1.08725	-0.941732
	AGPAT4	-0.00764934	0.154185	2.93327	2.75079	3.08899	-0.78147	-0.0256584	-1.47515	0	1.78392	-0.570569
	AHNAK	-0.750214	-0.662302	-0.778178	-1.21392	-0.88264	-1.10811	-0.460058	-2.8831	0	-0.857451	-1.11282
	AIDA	1.36135	0.338061	1.34081	0.0815906	-0.907469	0.534111	-0.101449	0.545111	0	0.442869	0.244443
	AK3	-0.545386	-0.40996	-0.562385	-1.54339	-2.08151	0.608722	-0.12264	0.446027	0	-1.02853	0.233027
	AKAP7	-0.955576	-0.899181	-1.30495	-1.85077	-1.93107	-2.22651	0.0439376	0.12062	0	-1.38831	-0.515489
	ALDH18A1	0.917315	1.44006	-0.686596	-0.548949	-0.550782	1.98714	-0.0190114	-1.16283	0	0.11421	0.201323
	ALDH1B1	2.43369	1.699	5.72602	5.1937	5.99635	1.74719	0.0966607	-0.353776	0	4.20975	0.372518
	ALDH3A2	-0.533362	-0.783408	-1.05249	-1.0777	-1.22324	-0.801307	-0.269694	0.462845	0	-0.934039	-0.152039
	ALDH5A1	-1.25667	-0.395017	0	0	0	-1.38387	-0.203174	-1.84061	0	-0.330338	-0.856915
	ALOX5AP	1.0975	0.634395	0.147612	0.222359	1.0877	1.35858	0.116491	5.7443	0	0.637912	1.80484
	ALPL	2.87983	2.63491	1.28549	2.06591	0.698293	1.03439	-0.360478	2.82223	0	1.91289	0.874036
	AMOTL1	-0.612444	0.134756	-0.286227	-0.53609	-1.39442	-0.647977	-0.0568295	-2.37073	0	-0.538885	-0.768885
	ANKRD10	-0.722164	-0.243152	0.379572	0.0213639	0.836309	0.603709	-0.00987204	-2.1653	0	0.0543858	-0.392866
	ANKRD29	-0.610275	-1.15386	0	0	0	-2.08812	0.0449096	-2.96568	0	-0.352827	-1.25222
	ANO1	-0.906249	-0.079773	1.16514	1.79557	2.43722	-2.47344	-0.370705	-1.07129	0	0.882383	-0.978858
	ANPEP	-0.0966374	-0.719297	2.60976	2.19053	3.71355	1.88347	0.099655	-1.01359	0	1.53958	0.242383
	ANXA6	0.0524071	0.431123	-0.116297	-0.71157	-1.36953	0.26193	0.0602442	-2.15123	0	-0.342773	-0.457264
	AP1G2	0.222835	0.850227	3.0877	3.47058	3.55877	-1.16171	-0.113591	-0.891267	0	2.23802	-0.541641
	APBB1IP	0.823241	0.684893	1.55534	1.61807	1.67261	0.921719	-0.239618	3.79311	0	1.27083	1.1188
	APBB3	-0.357033	0.121791	6.08459	5.57277	6.17426	0.496399	0.15195	-2.5822	0	3.51927	-0.483463
	APLP2	-0.936839	-0.575072	0.330947	-0.0923758	0.0418375	-0.421804	-0.0279367	1.43648	0	-0.2463	0.246685
	APOD	5.41023	4.83893	3.74064	4.61671	2.7055	2.79272	0.22495	1.72403	0	4.2624	1.18542
	APOE	-0.337585	-0.0764635	0.0729099	-0.164324	1.33448	1.535	0.0244508	0.562054	0	0.165804	0.530376
	APOL6	3.20262	2.09214	3.65878	2.34536	5.40593	0.00166188	0.35259	2.11418	0	3.34097	0.617108
	ARAP2	-0.699582	-1.03137	-0.597471	-0.914173	-1.26413	-0.888442	0.25228	-0.83909	0	-0.901345	-0.368813
	ARC	1.97782	1.58935	0	0	0	0	0.542973	-3.12169	0	0.713433	-0.644679
	ARF6	0.972142	0.462326	0.672573	0.641915	0.656431	0.671373	0.0643368	-0.436629	0	0.681078	0.0747704
	ARG2	1.3831	0.547317	-1.04093	0.867417	1.39059	0	0.0630815	-2.7897	0	0.6295	-0.681655
	ARHGAP21	-0.816545	-0.289381	-1.08878	-1.44684	-1.35172	-0.653369	-0.00616564	-1.53647	0	-0.998653	-0.549
	ARHGAP29	-0.46454	-0.782693	-0.600185	-0.815015	-1.35225	-0.74831	-0.0452477	-2.86759	0	-0.802936	-0.915286
	ARHGAP32	-0.469988	-0.328078	-1.01073	-1.10865	-1.29718	-0.245208	-0.130105	-2.68829	0	-0.842925	-0.7659
	ARHGAP4	0.0926042	0.994004	2.68392	2.51956	2.96552	0	0.0926202	-2.98337	0	1.85112	-0.722686
	ARHGAP9	0.726599	1.03524	-0.548918	0.0030671	0.731383	0.723757	-0.0763484	2.0531	0	0.389474	0.675128
	ARHGEF15	-0.595276	-0.0433532	-0.179648	-1.22284	-2.01512	-0.697603	0.208033	-4.48918	0	-0.811249	-1.24469
	ARHGEF25	-0.689436	0.206041	-1.48375	-0.967998	-2.07883	0	-0.0329133	-2.78788	0	-1.00279	-0.705197
	ARHGEF26	-0.479761	-0.861878	0.146513	-0.261778	0.381076	-1.1908	0.0231459	-0.697819	0	-0.215165	-0.466369
	ARHGEF3	-0.33397	-0.726151	-0.137485	-0.679556	-1.2786	-0.785793	0.0470144	-1.98041	0	-0.631153	-0.679798
	ARHGEF38	-0.353818	-2.00349	-0.399259	-1.42901	-2.08712	-1.21313	-0.512068	0.518533	0	-1.25454	-0.301666
	ARHGEF6	-0.83364	-0.501453	-0.984084	-0.419997	0.017344	-0.914234	0.0673971	0.191579	0	-0.544366	-0.163814
	ARHGEF9	-1.24549	-0.975687	0	0	0	-1.01163	-0.141991	-2.38521	0	-0.444234	-0.884709
	ARID3A	0.200528	0.534519	7.05632	7.66623	7.39402	3.52355	0.065476	1.65886	0	4.57032	1.31197
	ARL5B	-0.506992	-0.654164	-0.778621	-0.964893	-1.34199	0.291558	0.228676	2.73859	0	-0.849332	0.814707
	ARPC1B	0.712114	0.377318	0.0112316	0.413915	0.174254	0.549789	-0.0723527	-2.59951	0	0.337767	-0.530517
	ARRB1	-0.624071	0.194319	-0.233177	-0.539537	-1.12203	-2.40886	-0.149958	-2.51195	0	-0.4649	-1.26769
	ARRB2	0.918631	1.2398	0.943363	1.61023	1.94902	0.86305	-0.103345	3.62048	0	1.33221	1.09505
	ARRDC2	0.106911	0.388899	5.58792	5.70948	6.20685	-0.724415	0.0252371	-4.5989	0	3.60001	-1.32452
	ASAP1	-0.133498	0.103954	-0.318795	-0.472998	-1.00645	0.471923	0.0669424	-0.546408	0	-0.365558	-0.00188556
	ASCC3	1.75935	0.512562	2.51018	2.15526	1.86288	0.59305	0.0010186	-1.09409	0	1.76005	-0.125006
	ASPM	0.328957	0.902202	4.29271	6.49959	7.28804	2.65349	-0.675676	-0.481128	0	3.8623	0.374171
	ATAD3A	0.409541	1.31254	0.703576	0.913446	1.14352	0	0.0837205	-3.22465	0	0.896526	-0.785233
	ATF3	1.55262	2.55995	4.12117	3.75003	2.97133	-0.682743	0.961582	-1.12696	0	2.99102	-0.21203
	ATF4	0.601057	0.473432	0.728494	0.609044	0.132496	0.0858663	0.204333	-1.96285	0	0.508905	-0.418162
	ATF6B	1.05284	0.421517	2.8476	2.83203	3.28321	0.0806205	-0.0458608	-3.21193	0	2.08744	-0.794291
	ATG9A	-0.0838108	0.429832	2.54308	2.97445	3.4334	0.0575425	-0.0347817	-2.20789	0	1.85939	-0.546283
	ATIC	0.239593	0.771374	-0.352459	-0.784085	-0.0515082	1.55603	-0.0322664	-0.461717	0	-0.0354172	0.265512
	ATP10A	1.44905	1.09406	3.328	2.47673	2.53365	-0.875483	0.287527	-3.1151	0	2.1763	-0.925764
	ATP13A4	-1.01679	-0.913186	0	0	0	-1.47278	-0.243755	-0.358042	0	-0.385995	-0.518645
	ATP1A1	0.382735	0.708637	1.74826	1.54721	2.57963	0.606038	-0.239887	-2.04319	0	1.3933	-0.419261
	ATP6V0A1	-0.237786	0.266116	0.694095	0.799116	1.74544	0.0465755	-0.0310749	-2.93973	0	0.653397	-0.731058
	ATP6V0C	0.929874	0.677456	0.310509	0.814157	1.18915	-0.0284818	0.0725965	1.90085	0	0.784229	0.486241
	ATP8B2	0.340508	0.918749	-0.236942	0.266717	0.224381	0.47183	0.0775251	-3.34998	0	0.302683	-0.700156
	AXL	1.16786	1.1245	1.73265	1.90805	1.50532	-0.362274	0.712676	-0.985052	0	1.48768	-0.158663
	BACE2	-0.530872	-0.352665	-1.76395	-3.03279	-2.12858	1.2911	0.00895991	-1.44448	0	-1.56177	-0.036107
	BAG4	-0.771682	-0.418951	0.300112	0.296984	0.56463	0.826671	-0.0274584	-1.24759	0	-0.00578147	-0.112095
	BASP1	2.02807	1.30269	0.491816	1.16697	0.973943	2.12958	-0.0464488	3.71945	0	1.1927	1.45065
	BATF2	2.97321	1.48559	3.0452	2.13188	3.88231	0	1.42855	0.692401	0	2.70364	0.530238
	BAZ1A	0.897722	0.155147	0.431242	0.892665	1.14949	0.615571	0.365012	0.280885	0	0.705253	0.315367
	BCAS3	-0.56533	-0.0604395	-0.853882	-1.49701	-0.941442	-1.06794	0.0501386	-1.56783	0	-0.783621	-0.646408
	BCL2L1	1.03244	0.847482	0.922184	0.991878	0.832222	0.301166	0.0399544	-2.23841	-0.0801877	0.925241	-0.49437
	BCL3	2.26596	1.91602	2.1443	2.12401	1.61844	0.374518	0.248134	2.85041	0	2.01375	0.868266
	BHLHE40	0.905791	1.19596	0.587762	0.981703	1.09222	0.268808	-0.0968831	-1.69666	0	0.952688	-0.381184
	BICD1	-0.173159	-0.281994	6.27218	5.87039	6.4825	0.938019	0.0086726	-1.82691	0	3.63398	-0.220054
	BICRAL	-0.387622	0.171532	-0.829064	-1.25777	-1.16208	-0.692344	0.0151485	0	0	-0.693002	-0.169299
	BID	1.26608	1.10809	0.150355	-0.404884	0.417874	1.37464	0.06523	1.02804	0	0.507504	0.616977
	BNIP3L	-0.724921	-0.869848	-1.15931	-1.26499	-1.31839	0.588772	-0.230271	0.167389	0	-1.06749	0.131473
	BPIFB1	0.943772	0.782001	2.84162	1.82522	1.98311	1.09489	-0.931273	-0.410625	0	1.67514	-0.0617526
	BRCA1	0.712613	1.33457	5.11791	6.69442	7.11818	1.70895	-0.280635	-1.06586	0	4.19554	0.0906126
	BRIP1	1.31621	1.25258	4.91692	6.02776	5.88441	1.25444	0.0459599	0.603565	0	3.87958	0.47599
	BST2	3.25682	1.90537	5.07597	4.20102	3.92456	-0.135479	1.46996	-0.138167	0	3.67275	0.299078
	BTBD19	0.259063	0.809613	4.53024	6.08957	6.74777	-1.40414	0.091079	-0.896035	0	3.68725	-0.552274
	C1QB	2.03103	1.89845	1.59305	2.73714	4.71939	0.649486	0.219266	2.02512	-1.45056	2.59581	0.360826
	C1QC	1.72542	1.61132	1.47215	2.44107	4.2129	0.753387	0.405583	3.24461	0	2.29257	1.1009
	C1QTNF7	-1.12419	-1.05464	-1.65253	-2.03469	-2.04401	-1.68744	-0.374492	-1.70054	0	-1.58201	-0.940618
	C3AR1	3.52352	3.73102	8.81524	10.3638	10.6066	0.290093	0.437244	3.61548	0.247883	7.40804	1.14768
	C5AR1	0.352846	0.748418	0.437607	1.2324	1.79181	0.689078	0.0306893	2.47313	0	0.912616	0.798223
	C6	-0.0827447	-0.872478	3.61573	2.41102	1.36296	0.351173	0.723344	3.87915	-1.32378	1.2869	0.907471
	CADM1	-0.99456	-1.18947	1.87214	1.4025	1.59137	-1.59035	-0.00523689	-0.827999	0	0.536396	-0.605897
	CALR	0.827621	0.418248	1.04914	0.849423	1.42902	1.06369	0.204229	1.53999	0	0.91469	0.701978
	CAMK2N1	-0.106845	-0.348019	-0.690194	-1.06846	-2.69106	-0.986108	0.0833398	0.601084	0	-0.980916	-0.075421
	CAPRIN2	-1.2329	-0.596295	0	0	0	-0.250248	0.00280024	-2.97664	0	-0.365839	-0.806022
	CARNMT1	-0.30784	-0.427011	-2.03849	-1.78381	-2.2769	1.25856	-0.0917064	0	0	-1.36681	0.291712
	CASP7	0.559466	0.415123	2.53406	2.24106	2.87049	1.23031	0.185442	-2.13228	0	1.72404	-0.179133
	CASS4	-1.33498	-0.0751794	-0.0326549	-1.01004	0.486342	-1.69147	-0.00538883	-1.4432	0	-0.393302	-0.785016
	CAT	-1.11931	-0.746827	-0.466859	-1.28376	-1.85099	-0.815318	-0.128334	-1.62344	0	-1.09355	-0.641774
	CAV1	-1.01794	-1.13716	-0.459689	-1.12808	-1.4746	-1.26248	0.123598	-1.41325	0	-1.04349	-0.638032
	CAV2	-0.568347	-1.46261	-0.996003	-2.15514	-1.75098	-0.82439	0.00538609	-1.39035	0	-1.38662	-0.552338
	CAVIN2	-1.05936	-1.16816	0.00135807	-1.19163	-1.37936	-1.68581	-0.0144424	0	0	-0.95943	-0.425062
	CBX4	0.159448	0.387841	1.87362	0.977721	2.11468	0.737899	0.419315	2.47296	0	1.10266	0.907544
	CBX7	-0.966977	0.0701398	0.163548	-1.03353	-0.849231	-1.19366	-0.140405	-3.49202	0	-0.52321	-1.20652
	CCDC22	0.148829	0.325837	6.00191	5.47698	6.39878	0	0.0500352	-3.14256	0	3.67047	-0.773132
	CCDC86	1.39264	1.62679	1.00897	0.89996	1.51233	0	0.148402	-2.62689	0	1.28814	-0.619621
	CCDC88C	-0.579695	0.53556	2.21961	2.06245	2.69607	0.1685	0.0747296	-2.70388	0	1.3868	-0.615163
	CCDC9	-0.159791	0.365314	3.77623	2.64896	3.16831	0	0.203805	-3.11976	0	1.9598	-0.728989
	CCL11	1.82611	1.13516	2.32059	2.30583	1.2659	0	1.10091	5.57327	1.55714	1.77072	2.05783
	CCL19	1.59021	1.21173	0	0	0	0	-0.499825	4.04938	2.13568	0.560389	1.42131
	CCL2	8.01123	6.30087	7.65165	7.63148	8.96333	0.495521	0.37573	2.54243	3.22759	7.71171	1.66032
	CCL20	3.02923	2.52051	0	0	0	0	-0.0814753	0.78195	3.62938	1.10995	1.08246
	CCL7	8.58675	8.13597	8.55978	9.20472	8.81832	0	0.989237	4.59551	4.76104	8.66111	2.58645
	CCN2	-0.365653	0.542642	1.48434	1.12883	2.93047	-1.26434	0.355083	0	0	1.14413	-0.227315
	CCNG1	0.337386	0.00939933	-1.58827	0.00268535	-1.16234	1.12667	-0.232879	-1.32255	0	-0.480228	-0.107188
	CD163	-1.5199	0.103308	0	0	0	2.35717	0.358914	0.600781	0.00117307	-0.283318	0.829508
	CD2	0.251537	0.276277	3.05579	2.58219	3.7248	2.86133	0.0942915	-1.78682	0	1.97812	0.292202
	CD248	0.407345	1.2708	-1.07375	-0.20916	0.563667	1.68264	0.0570201	-2.30434	0	0.19178	-0.14117
	CD274	3.68124	2.11646	4.22971	3.49173	4.27858	1.57713	0.282067	1.13808	0	3.55954	0.749321
	CD276	0.763945	1.81866	6.24552	6.7896	7.67808	0.993378	0.116099	-0.74628	0	4.65916	0.0907992
	CD38	-0.970594	-0.546884	1.79285	1.59563	2.7733	0.286289	0.67663	3.01783	0	0.928858	0.995187
	CD48	2.7173	0.288215	0.523127	0.363137	1.04577	0.905188	0.230321	2.63495	0	0.987509	0.942615
	CD53	1.89196	1.25307	0.614701	1.32002	1.16973	0.717197	0.11927	3.91431	0	1.2499	1.18769
	CD69	2.77027	0.773467	1.50784	0.815039	0.845833	-0.640134	0.392991	3.00184	0	1.34249	0.688674
	CD74	0.375565	0.0413235	1.74083	1.85485	3.51302	-0.829448	0.0654352	2.33917	0	1.50512	0.393789
	CD83	0.726317	-0.0274015	0.144973	0.0228675	-1.29927	-1.95643	0.325358	-1.68292	0	-0.0865036	-0.828498
	CD86	2.13017	1.09782	1.54721	2.1777	1.74345	0.710366	0.216523	1.24589	-1.72101	1.73927	0.112944
	CD8A	1.20778	1.2782	1.06747	1.6652	4.03089	-0.829072	0.246446	-3.143	0	1.84991	-0.931407
	CD9	-0.462682	-1.00291	1.28228	0.565735	0.843782	0.912308	-0.0755781	-1.87333	0	0.245242	-0.25915
	CDH13	-1.05102	-0.865694	0.716532	0.140947	0.549819	-1.13147	-0.138305	-0.674194	0	-0.101883	-0.485991
	CEBPB	1.40589	0.545572	0	0	0	1.38484	0.00141064	0.382372	-0.0420786	0.390292	0.431636
	CEBPG	-0.123267	-0.24391	0.0985382	-0.451156	-1.06903	0.916063	0.123545	0.499744	0	-0.357765	0.384838
	CEMIP	1.52092	1.16605	0	0	0	3.23918	-0.0170728	0	0	0.537393	0.805527
	CENPE	0.801958	0.649327	3.0409	3.16699	4.39221	1.72552	-0.356	-0.759471	0	2.41028	0.152511
	CEP68	-0.582297	-0.0449876	-0.660297	-0.579259	-0.669025	-0.667593	-0.0236907	-2.92606	0	-0.507173	-0.904337
	CERS6	0.651672	0.648398	1.08707	1.01211	1.50091	0.919433	0.087899	2.89299	0	0.980032	0.97508
	CFL1	0.697473	0.590179	0.254153	0.71774	0.937893	1.42697	0.118078	2.29806	0.255296	0.639487	1.0246
	CFLAR	0.542361	0.0749881	0.240459	-0.468421	-1.02995	-0.763374	0.180275	1.55689	0	-0.128112	0.243449
	CGAS	1.45944	1.14333	0.145752	-0.303189	-0.178168	1.20809	0.32118	0	0	0.453434	0.382318
	CGNL1	-0.810255	-0.236549	-0.51611	-0.984298	-1.04506	-1.87073	-0.133784	-0.977074	0	-0.718454	-0.745397
	CHL1	3.83868	-0.164241	3.70169	4.71943	6.48397	0.963279	0.0701842	-2.7156	0	3.71591	-0.420534
	CHP2	-1.39072	-0.369547	0	0	0	0	-2.09298	-0.165571	0	-0.352054	-0.564637
	CIITA	0.669249	0.554632	1.48572	2.06189	3.26966	-1.14261	-0.19499	0.146812	0	1.60823	-0.297698
	CILK1	-0.384262	-0.317292	-0.505896	-1.05831	-1.32482	-0.646658	-0.0743952	0	0	-0.718115	-0.180263
	CITED2	0.154936	-0.324641	-0.0587728	-1.43533	-1.18253	-0.853561	-0.636807	-1.91528	0	-0.569268	-0.851413
	CKAP4	0.725656	1.76799	0.544105	0.929253	1.86356	2.13399	0.089614	0.446096	0	1.16611	0.667425
	CLCN7	0.572696	0.915485	1.78274	1.93419	3.11276	0	0.0066195	-3.35177	0	1.66358	-0.836287
	CLDN1	-0.449399	-1.11615	0	0	0	2.19117	0.156413	1.28725	0	-0.313109	0.90871
	CLDN18	-1.00728	-0.611748	-1.15704	-1.08482	0.664232	-2.74156	0.615897	0.160952	0	-0.639331	-0.491177
	CLDN2	2.47859	2.43499	0	0	0	0	0.79316	3.64755	0	0.982717	1.11018
	CLEC12A	1.72457	2.00486	-0.246011	2.36785	3.39316	0.390062	-0.358434	3.12478	0	1.84889	0.789102
	CLEC1A	-0.69458	-1.29334	-0.273353	-0.991619	-1.89692	-0.030736	0.346969	2.0671	0	-1.02996	0.595833
	CLEC4D	3.05331	0.544604	0.952125	1.22665	0.338466	0	-0.319041	5.89288	0	1.22303	1.39346
	CLEC4E	2.98954	0.982237	0.542108	0.307101	1.11755	0.815698	-0.202197	7.2201	0	1.18771	1.9584
	CLEC5A	2.89583	1.65535	1.3533	2.862	3.22577	2.28875	-0.126076	1.96494	0	2.39845	1.0319
	CLEC7A	1.37235	0.478643	1.0267	2.04238	0.639229	-0.361425	0.486863	3.13815	0	1.11186	0.815897
	CLIC4	0.987216	0.442101	0.812626	-0.110411	-0.446628	1.00077	0.124777	0.696523	0	0.336981	0.455518
	CLIC5	-0.8212	-1.0619	-0.199484	-1.00914	-0.283895	-2.53342	-0.342046	-1.62539	0	-0.675123	-1.12521
	CLINT1	0.109258	-0.00852071	0.827458	0.727502	1.02941	0.666438	-0.0443553	0.367137	0	0.537021	0.247305
	CLIP4	0.410691	0.463204	0.235984	0.470489	1.71677	-0.00608673	-0.104812	-2.64217	0	0.659428	-0.688268
	CLMP	-0.241904	0.0211231	2.64394	3.95484	4.31924	1.20726	0.148167	-0.917754	0	2.13945	0.109419
	CMPK2	4.36145	2.36009	4.50522	3.1429	1.1258	-0.693259	3.21221	2.35586	0	3.09909	1.2187
	CMTR1	1.1407	0.962035	2.0763	1.58008	1.58391	-0.64747	0.6856	0	0	1.46861	0.00953255
	CNTROB	-0.421784	1.04618	1.8919	3.04289	1.87463	-0.142901	0.0933724	-2.39756	0	1.48676	-0.611773
	COL12A1	-0.986927	0.287857	0.629692	0.0169867	1.74701	0.444366	0.249376	-3.34653	0	0.338924	-0.663196
	COL16A1	-0.113262	0.301713	6.69744	7.0559	7.4654	1.10832	0.177135	-3.41516	0	4.28144	-0.532426
	COL1A1	-0.412973	1.50951	0.828281	1.37346	2.25533	4.64899	-4.24927e-05	1.64391	0	1.11072	1.57322
	COL1A2	-0.160615	0.849652	0.345316	0.837505	1.54401	2.51262	-0.124786	0.539001	0	0.683174	0.731709
	COL3A1	0.318377	0.421981	0.659013	0.943053	1.7416	4.43319	-0.375449	0.527303	0	0.816804	1.14626
	COL4A1	0.494941	0.743511	1.71796	1.85723	3.35439	1.57691	0.089299	1.45619	0	1.63361	0.780598
	COL4A3	-1.28842	-1.59989	1.87715	0.613242	2.59232	-2.23132	0.0132948	-2.26358	0	0.438879	-1.1204
	COL5A1	-0.476295	0.990505	0.793257	1.24624	2.61611	2.69217	-0.299064	1.66727	0	1.03396	1.01509
	COL5A2	-0.0100447	0.431	1.70455	1.86437	3.16819	2.89507	-0.0957345	0.815321	0	1.43161	0.903663
	COL6A1	-0.321127	0.826007	0.724112	0.740062	2.01389	1.37418	-0.0394414	0.147492	0	0.796589	0.370559
	COL6A3	-0.889217	0.823091	1.83173	2.19655	3.52544	1.79943	-0.0804091	0.671264	0	1.49752	0.59757
	CORO1C	0.0322825	1.17259	-0.0791666	0.0642549	0.574229	0.825446	0.00778408	-1.8945	0	0.352838	-0.265317
	CORO2B	-0.511584	-0.499017	-0.572749	-1.35272	-1.28243	-1.21334	-0.000329179	-0.921866	0	-0.8437	-0.533883
	COTL1	1.6769	1.50812	0.114989	1.26241	1.9418	0.772691	-0.110658	0.118505	0	1.30084	0.195135
	COX18	0.945224	0.779939	1.82478	2.26037	1.0941	1.09611	-0.237805	1.02231	0	1.38088	0.470152
	COX7A2	1.97788	-0.00097217	0.28767	0.324784	0.482728	1.03591	0.115455	0.170745	0	0.614419	0.330526
	COX7B	1.82899	-0.597908	-0.880982	-0.748109	-0.398183	1.81975	0.0825244	0.841194	0	-0.159238	0.685867
	CPD	-0.463365	-0.25823	0.445859	0.649032	1.58476	1.52933	-0.205744	1.21661	0	0.391611	0.635049
	CPED1	-1.73105	-1.59102	-1.72457	-2.53628	-2.57578	-0.95631	0.121575	-1.56209	0	-2.03174	-0.599206
	CPLX2	-0.647178	-0.023251	0.0622179	-0.475397	-1.51389	0	0.591431	6.55579	0	-0.519499	1.7868
	CRELD2	0.982311	0.211603	0.993755	0.0565117	0.400661	0	-0.0436281	-2.34993	0	0.528968	-0.598389
	CRISPLD2	-0.5022	1.03621	-0.156221	-0.118376	1.22006	1.05639	0.0354628	-0.686414	0	0.295895	0.101361
	CRYAB	-0.4603	-0.674717	-1.10682	-0.891837	-1.33697	0.766411	0.0933687	2.41343	0	-0.894127	0.818302
	CRYBG1	1.84005	0.635617	2.17343	1.62223	1.76454	0.664156	-0.0562828	0	0	1.60717	0.151968
	CSDE1	-0.375155	-0.396409	-0.587497	-0.770789	-1.3322	0.501861	-0.111077	-0.613772	0	-0.692411	-0.0557471
	CSF1	2.08314	2.24372	3.20789	3.22832	2.8629	0.104948	0.153547	-1.13767	1.29533	2.72519	0.104038
	CSRNP1	2.63112	2.45466	2.31904	1.96449	2.00228	-1.16727	0.570637	-1.83517	0	2.27432	-0.607949
	CST7	2.1858	1.78656	0	0	0	1.29795	0.159304	2.53358	0	0.79447	0.997708
	CSTB	2.15241	1.08361	-0.184887	0.907426	1.77943	0.629753	-0.180886	1.50111	0	1.1476	0.487495
	CTDSP2	-0.336638	0.383823	-0.373069	-0.340122	-0.927202	-0.179796	-0.0374418	-2.76721	0	-0.318641	-0.746111
	CTHRC1	-1.35988	-1.18642	0	0	0	2.41782	0.0455921	-0.548098	0	-0.50926	0.478828
	CTSA	0.0778087	0.707917	1.66542	1.40008	2.35721	0.938897	-0.0938879	-1.4535	0	1.24169	-0.152123
	CTSB	0.945595	1.12021	1.59071	1.88515	2.91984	1.63808	0.0210049	0.267042	0	1.6923	0.481531
	CTSC	0.802163	0.447338	1.69543	2.24447	3.1494	0.854872	0.421899	1.8861	0	1.66776	0.790718
	CTSS	1.95613	1.68461	1.74128	3.03309	4.00387	0.243785	0.0877282	2.00071	0	2.4838	0.583056
	CUL9	-0.324012	0.365215	0.646745	1.17641	2.07781	-0.777808	-0.0695597	-3.03661	0	0.788434	-0.970993
	CX3CR1	0.0514893	1.06965	-1.66717	-1.12109	-3.00963	-2.24368	0.175963	-1.74532	0	-0.93535	-0.953259
	CXCL10	8.74731	6.97534	9.09428	8.50951	8.06938	1.98732	2.1692	4.03877	4.73374	8.27916	3.23226
	CXCL11	10.9645	7.19684	6.28457	7.14239	5.29919	0	1.85651	2.39678	0	7.37751	1.06332
	CXCL14	0.652085	0.556203	1.32369	1.28283	0.825558	2.62978	-1.29563	-1.56543	0	0.928073	-0.0578197
	CXCL16	2.00673	1.81374	2.61122	2.82257	3.10115	-0.318295	0.227718	2.97045	0	2.47108	0.719967
	CXCL17	0.782832	0.220868	2.08616	1.87926	1.83871	-0.559657	-0.277121	3.19186	0	1.36157	0.588772
	CXCL9	7.4013	5.95235	10.4619	9.82827	12.3199	2.16259	-0.580453	0.244307	0.593487	9.19273	0.604982
	CXXC4	-1.43671	-0.750267	0	0	0	-2.05393	-0.0729478	-1.10958	0	-0.437396	-0.809114
	CYB5D2	-0.544226	0.0127064	6.04255	6.90571	5.47467	-1.59795	-0.0853277	-2.29772	0	3.57828	-0.995251
	CYBB	1.17107	0.745686	1.84446	1.86412	2.53634	0.502846	-0.0385541	2.89123	0	1.63234	0.838881
	CYFIP2	0.441604	1.11734	1.19563	1.16756	1.56543	-0.735837	-0.243976	-0.425582	0	1.09751	-0.351349
	CYP1A1	-5.61482	-2.70185	0	0	0	0	-0.122349	-3.81875	0	-1.66333	-0.985275
	CYP7B1	1.81891	1.75369	0.2977	1.60621	1.7149	1.34424	0.283981	3.27337	0	1.43828	1.2254
	CYRIB	1.19454	0.334198	1.07999	1.84219	2.37109	1.02317	0.0991134	0	0	1.3644	0.28057
	DAXX	3.00482	1.94158	5.10852	4.61995	4.2441	0.440574	0.036304	-1.74941	-0.628481	3.78379	-0.475254
	DCAF15	0.882903	1.1798	1.08371	0.929338	2.95052	0	0.0665493	-3.01201	0	1.40525	-0.736365
	DCK	2.05246	1.65199	0.77008	0.398819	-0.37981	0.853541	0.060992	-0.449722	0	0.898708	0.116203
	DCP2	1.03938	0.637586	1.76533	1.33547	0.86429	0.377558	-0.225588	-0.699188	0	1.12841	-0.136805
	DDB2	-1.17999	-0.238991	0	0	0	0.268748	-0.289811	-3.15927	0	-0.283796	-0.795084
	DDHD2	-1.07875	-0.0963003	-0.868017	-0.642598	0.0349142	0.00848512	-0.0870621	-2.60167	0	-0.53015	-0.670061
	DDX58	2.28136	1.6787	3.13153	2.35317	1.36061	-0.348685	2.21529	3.4184	0	2.16107	1.32125
	DDX60	3.19552	2.22148	4.4369	4.35877	3.54388	-0.300054	2.17925	2.34354	0	3.55131	1.05568
	DENND5A	-0.563379	-0.0568445	-0.863155	-1.07843	-1.75205	1.06329	0.148076	-0.604584	0	-0.862772	0.151696
	DENND6A	-0.635757	-0.43649	-1.00908	-1.33856	-1.85114	0.117457	0.0846765	-2.90808	0	-1.0542	-0.676486
	DGUOK	-0.300474	-0.155953	-1.27544	-1.46218	-1.9353	1.35486	0.0356031	1.5499	0	-1.02587	0.735091
	DHX58	3.85638	3.4326	4.27717	3.84558	3.57528	-0.462424	1.62556	0.977894	0	3.7974	0.535257
	DISP1	-0.594348	0.874404	-1.56134	-0.841913	-0.451522	-1.02831	-0.0330175	-2.83991	0	-0.514943	-0.975308
	DKK3	-0.766651	-0.33641	0.996844	0.118178	1.48205	-0.382414	-0.12733	-2.27657	0	0.298803	-0.696578
	DMBT1	3.85121	5.04844	0	0	0	-1.64071	-0.332373	2.88167	0	1.77993	0.227148
	DNAAF3	-0.0282431	0.468168	5.66925	5.64865	6.4842	0	0.310467	3.26928	0	3.64841	0.894936
	DNAJB11	0.755488	0.392309	1.42675	0.979235	1.78437	1.16385	0.13181	-0.780528	0	1.06763	0.128783
	DNAJB4	-0.931526	-0.716206	-0.95134	-1.44277	-1.39549	0.477521	0.241526	-3.30055	0	-1.08747	-0.645377
	DNMT1	0.160582	0.939854	0.62682	0.903324	1.69606	0.274925	0.0648135	-3.09217	0	0.865328	-0.688108
	DOCK1	-0.254689	-0.05889	-0.558632	-0.794872	-1.20499	0.0187709	-0.0411484	-2.88199	0	-0.574416	-0.726092
	DOK2	2.21706	1.43778	5.7559	5.91541	5.7695	0	-0.0709067	-2.81546	0	4.21913	-0.721591
	DOK3	1.10921	0.8208	1.67876	1.72672	2.32331	0.829568	-0.0216736	3.95846	0	1.53176	1.19159
	DPYSL2	-0.805575	-0.583892	-0.489969	-1.13425	-1.68773	-0.66006	-0.198699	-1.17213	0	-0.940284	-0.507722
	DTX2	1.48199	0.773815	-0.371045	0.123622	0.130626	-0.898325	0.0646312	-2.90047	0	0.427801	-0.93354
	DTX3L	2.38144	1.62051	3.2101	2.50223	2.46203	0.247574	0.769611	1.48019	0	2.43526	0.624344
	DUSP1	-0.617029	-0.806973	-0.536724	-1.20628	-1.77444	-0.61966	0.219875	-2.2807	0	-0.988287	-0.670122
	DUSP16	0.247574	-0.0158921	1.56425	1.75503	0.703711	-1.07345	-0.0221738	-1.49222	0	0.850935	-0.646963
	DUSP4	-0.391244	0.11087	-3.06236	-1.87435	-1.3728	-1.37462	0.00312846	-0.49669	0	-1.31798	-0.467045
	ECE1	-0.434457	-0.0510239	1.12612	0.453579	1.39421	1.10637	0.208374	-1.90826	0	0.497687	-0.148379
	ECT2	0.333867	1.17556	1.2115	3.17113	3.87632	1.41638	-0.0222375	-0.080229	0	1.95368	0.328477
	EEF2	0.215132	0.729606	-0.788625	-0.846215	-0.827912	0.757764	-0.0911418	-1.53582	0	-0.303603	-0.2173
	EFCC1	-1.74792	-0.512206	0	0	0	-4.09372	-0.0344269	-2.19112	0	-0.452025	-1.57982
	EGR1	0.0838892	1.22526	0.846288	0.0581734	-1.46151	-1.97083	0.594231	-3.1617	0	0.150419	-1.13457
	EHD4	-0.251358	0.284969	0.102409	-0.425706	-1.1295	0.158646	0.291006	-1.78838	0	-0.283836	-0.334682
	EIF2AK2	2.5873	1.39428	3.44188	2.7506	1.77473	0.11682	1.36337	5.46517	0	2.38976	1.73634
	EIF2B4	0.294007	0.492601	1.88827	1.59023	2.16165	0.303632	-0.0089634	-3.2915	0	1.28535	-0.749209
	EIF2S2	1.7105	-0.120844	0.639735	1.42746	0.918338	0.911762	0.0566453	-0.590224	0	0.915037	0.0945459
	EIF3B	0.324671	1.10464	0.733008	1.00475	1.26802	0.694123	0.0392237	-2.27992	0	0.887017	-0.386643
	EIF3D	0.675969	1.1371	0.103241	-0.0904781	0.384167	0.724628	0.101399	-1.99926	0	0.442	-0.293308
	EIF3E	1.59791	-0.60692	-0.348801	-0.959598	-0.429822	0.879859	-0.0453247	-0.83264	0	-0.149447	0.000473389
	EIF3H	-0.138678	0.181442	-1.00429	-1.13121	-1.02818	0.596507	0.0112216	-1.09232	0	-0.624182	-0.121148
	EIF4G1	0.335999	0.895919	0.947423	0.928603	1.56876	0.811106	0.0536184	-1.85178	0	0.935342	-0.246764
	ELK3	-0.722317	-0.163776	-1.45682	-0.658181	-0.485996	0.458215	0.0755876	-3.60859	0	-0.697418	-0.768697
	EMB	-0.474722	-0.936966	-0.0198985	-0.173081	1.01214	0.88026	-0.235294	1.68568	0	-0.118505	0.582661
	EMILIN1	1.21415	1.40317	3.80402	3.4993	4.25924	1.83014	-0.00226314	0.838722	0	2.83597	0.66665
	EML1	-0.777017	0.119761	-0.489522	-1.10312	-1.59688	-1.09667	-0.192876	-0.748573	0	-0.769355	-0.509529
	EMP1	0.827366	0.354153	0.554081	0.584914	1.35934	0.414084	0.127086	-1.92022	0	0.73597	-0.344762
	ENAH	-0.137455	-0.285783	-0.292582	-0.74104	-1.17068	0.603748	-0.0780999	-0.473105	0	-0.525507	0.0131358
	ENC1	1.16737	1.65052	2.6667	3.69306	3.80659	0.663976	0.194558	-2.75099	0	2.59685	-0.473115
	ENTPD1	0.208718	-0.275282	1.15973	1.10675	1.44821	-0.664961	0.0728618	0.00237168	0	0.729625	-0.147432
	ENTPD6	0.135107	0.598251	5.63769	6.5703	6.61179	0	0.147611	-3.94289	0	3.91063	-0.948819
	ENTPD7	0.316002	0.990102	1.3137	1.31227	2.45176	0.787385	0.0540465	1.14062	0	1.27677	0.495513
	EPAS1	-1.24459	-0.540993	-0.430366	-1.10052	-2.43115	-0.675609	-0.0764652	-2.24462	0	-1.14952	-0.749175
	EPB41L5	-0.727876	-0.554474	-0.509235	-0.919863	-0.751476	-1.97749	-0.0116703	-0.100092	0	-0.692585	-0.522314
	EPS8	0.305251	0.222096	0.618971	0.758389	1.09609	1.2328	-0.211474	0.08234	0	0.600158	0.275916
	EPSTI1	2.87728	2.3475	2.87939	3.17511	2.65171	-0.0226636	2.70513	3.81837	0	2.7862	1.62521
	ERBB2	-0.0225479	0.52544	1.68503	1.64083	2.25483	-1.35938	-0.135967	-2.34673	0	1.21671	-0.960519
	ESYT3	-1.19802	0.00660149	0	0	0	-2.37417	-0.137227	-1.37123	0	-0.238284	-0.970657
	ETV1	-1.10354	-0.944424	-1.08032	-2.97357	-2.42285	-1.58206	-0.439097	-2.66576	0	-1.70494	-1.17173
	EVI2A	2.13307	0.659642	0.30125	1.00784	1.10065	1.03825	-0.214504	2.09124	0	1.04049	0.728748
	EVI5	-0.611203	-0.530515	-1.22818	-1.30836	-1.86552	-0.145725	-0.164565	-3.05423	0	-1.10875	-0.841131
	EVL	0.463571	0.889377	0.649835	0.947071	1.02698	-1.15833	-0.014825	-1.01119	0	0.795366	-0.546086
	EXOSC7	-0.637849	-1.0612	0.365839	-0.098591	0.575234	0.252903	0.0446516	-3.79575	0	-0.171314	-0.87455
	EXPH5	-0.616716	-1.13544	0.259434	-0.958733	0.340524	-1.45006	-0.214334	-1.97861	0	-0.422187	-0.910751
	EZR	0.010512	0.389778	1.90829	1.77168	2.26502	-0.342288	0.140805	-1.94814	0	1.26906	-0.537407
	FADS1	-0.421338	0.415894	-0.377714	-0.714722	-1.7258	0.804601	-0.217215	0.866901	0	-0.564735	0.363572
	FAM13A	-0.751379	-0.400787	-1.65943	-1.83213	-3.0235	-0.882271	-0.308626	-2.8396	0	-1.53345	-1.00762
	FAM160B2	-0.719488	0.188209	2.23051	2.93512	1.59538	-0.901991	-0.0145587	-3.92275	0	1.24595	-1.20983
	FAM168B	-0.37708	0.261734	-0.499305	-0.697022	-1.27443	0.444265	-0.111312	-2.18698	0	-0.517221	-0.463506
	FAM199X	-0.577452	-1.004	0.305657	-0.292007	0.140787	0.17558	-0.0383844	-3.38415	0	-0.285402	-0.81174
	FAM32A	-0.162276	-0.327446	-0.0934394	-0.978799	-1.44483	0.854681	0.0815171	-3.6852	0	-0.601358	-0.68725
	FANCC	-0.923073	0.111571	-0.109945	-0.981048	-0.51239	-1.42487	-0.0937246	-2.38521	0	-0.482977	-0.97595
	FAP	2.12843	0.739134	0	0	0	2.18853	0.251936	-0.8807	0	0.573513	0.389942
	FAT3	-1.18547	-0.497576	-1.22182	-1.49841	-1.71011	-2.86701	-0.225521	-1.38644	0	-1.22268	-1.11974
	FBLIM1	-0.274771	1.86225	0.089315	-0.446649	-0.3529	1.28807	-0.00537872	-1.0131	0	0.175448	0.0673994
	FBN1	0.167579	1.13569	0.713853	1.02129	2.51266	1.23799	0.0362446	0.742242	0	1.11021	0.504119
	FBXO32	-0.399215	0.0201127	-0.91546	-1.61109	-2.0034	1.96244	0.264556	-1.8256	0	-0.98181	0.100349
	FCER1G	2.22729	2.03866	1.31205	1.88907	2.46258	1.2866	0.198452	6.2934	0	1.98593	1.94461
	FCRLA	-1.05154	-0.471328	0	0	0	0	-0.154928	2.98754	0	-0.304574	0.708153
	FDPS	0.705254	0.457966	0.868837	0.866344	0.690502	-0.940587	-0.167098	-2.76326	0	0.717781	-0.967737
	FES	0.869817	0.899421	2.17612	2.59122	3.09545	0	0.0589549	-2.90196	0	1.92641	-0.71075
	FGF1	-1.66651	-1.14597	-1.04125	-1.96563	-2.99316	-0.0755417	0.305895	-2.7093	0	-1.7625	-0.619735
	FGL2	1.93444	0.651469	1.49095	1.24663	2.08502	-0.326128	0.202178	3.30183	0	1.4817	0.794469
	FGR	1.81426	1.19349	0.885212	1.51549	1.37377	0.689573	-0.17505	3.39522	0	1.35644	0.977436
	FHL3	1.17393	1.75007	5.1462	5.51493	6.43638	0	0.216479	2.3375	0	4.0043	0.638495
	FKBP10	0.410673	1.14788	7.00645	7.32651	8.49996	1.92279	0.146992	-1.25861	0	4.87829	0.202794
	FLNC	0.828945	1.60198	1.05017	0.411765	1.1099	0.495715	-0.078144	-2.43065	0	1.00055	-0.50327
	FLOT1	0.621125	1.08519	0.568806	0.445187	1.01459	0.318658	-0.00855947	1.7874	0	0.746981	0.524375
	FLRT3	-0.610231	-1.05842	3.26188	3.60638	3.8202	-1.64628	-0.248686	0.15153	0	1.80396	-0.43586
	FMO2	-1.17531	-0.913168	-0.96769	-1.43743	-2.18608	-2.12258	-0.168546	-1.79864	0	-1.33593	-1.02244
	FMO5	-1.44002	-1.13943	-1.24869	-1.81344	-1.42657	-1.62662	-0.509754	-1.11461	0	-1.41363	-0.812744
	FNDC3A	0.960808	0.13203	1.44453	1.37316	0.658223	0.556233	0.0620866	0.485226	0	0.91375	0.275886
	FOS	0.253595	-0.384181	0.110971	0.239444	-1.3192	-1.80791	0.43882	-5.3092	-1.28219	-0.219875	-1.99012
	FRAS1	-1.22927	-0.00771656	6.23328	5.57191	5.64568	-1.44143	-0.00980186	-0.604219	0	3.24278	-0.513864
	FREM2	-1.2412	-0.287478	0	0	0	-2.06467	-0.514868	2.86751	0	-0.305736	0.071993
	FSCN1	1.30949	1.76674	1.51151	1.50957	0.931867	1.95017	0.305648	0.91215	0	1.40583	0.791993
	FSTL1	0.0541526	0.25066	0.413678	0.278002	1.71398	1.02694	0.0359141	-0.286645	0	0.542095	0.194053
	FTH1	0.581075	1.15001	-0.667579	-0.437598	-1.1525	1.25059	-0.0685038	1.69008	0	-0.105318	0.718043
	G0S2	-0.889733	-1.21546	-0.589489	-1.37663	-2.24079	2.97095	0.0985164	0.991011	0	-1.26242	1.01512
	GADD45B	1.46383	0.701477	2.67186	1.74868	0.857775	-0.552013	0.738475	-2.25562	0	1.48872	-0.517291
	GADD45G	1.96809	0.377786	7.15157	6.9382	6.93597	0	0.0588715	-3.51357	0	4.67432	-0.863674
	GALNT13	-0.61615	-1.56475	0	0	0	-3.67208	-0.149921	-0.942949	0	-0.436179	-1.19124
	GALNT18	-0.261035	-0.109101	2.48137	1.89459	2.36137	-0.346247	-0.113186	-3.32856	0	1.27344	-0.946998
	GALNT7	0.237133	0.220237	3.22345	2.83628	3.78232	1.51362	0.0607415	0.86774	0	2.05989	0.610527
	GART	0.0182271	0.7484	1.49283	1.75232	1.96366	1.47756	0.0947578	-1.6105	0	1.19509	-0.00954507
	GASK1B	-1.26634	-0.822504	-0.506929	-0.816164	-1.28329	1.10497	0.0811446	0	0	-0.939046	0.29653
	GBP5	4.03309	2.17562	6.55382	5.41977	6.81782	0.751704	0.374168	4.02161	0	5.00003	1.28687
	GCH1	1.68995	0.741701	6.88212	7.25999	6.32785	1.6416	0.380082	3.92939	0	4.58032	1.48777
	GDF15	2.61531	2.63686	0	0	0	2.8779	0.226757	1.51163	0	1.05044	1.15407
	GFER	0.744874	0.580588	0.0226721	0.783791	0.362179	0	0.0592382	-3.03452	0	0.498821	-0.743821
	GFPT1	-0.107612	-0.28377	-1.03816	-1.05504	-1.19199	0.713974	-0.125541	-0.346629	0	-0.735315	0.0604513
	GGCT	1.12326	0.208719	1.46223	-0.154113	0.641992	1.20865	-0.114651	0.213614	0	0.656416	0.326904
	GIMAP7	0.892632	1.04053	0	0	0	-0.489963	0.115438	-2.40714	0	0.386632	-0.695415
	GLIPR1	1.62971	0.808182	1.71439	0.853216	1.38793	1.07018	0.036196	0.686742	0	1.27869	0.448278
	GLO1	-0.522938	-0.476405	-1.05985	-1.14524	-1.98018	0.854868	0.0123158	-0.209323	0	-1.03692	0.164465
	GLRX	1.21365	0.503682	-0.453658	0.425352	1.0373	1.00494	0.100673	2.44557	0	0.545266	0.887797
	GMFB	-0.463059	-0.574409	-0.809249	-0.817866	-1.29338	0.493266	0.0370077	0.437359	0	-0.791592	0.241908
	GNAS	-0.0886864	0.00923994	-0.521567	-0.814291	-1.07287	0.66161	-0.00721366	1.4401	-1.04845	-0.497634	0.261512
	GNB1	-0.0751422	0.187461	-0.105965	-0.411554	-0.879049	0.33259	0.0450776	0.803289	-0.725222	-0.25685	0.113933
	GNG11	-0.00270524	-1.03608	-1.27736	-1.06645	-1.90894	-0.267809	0.151311	-2.02265	0	-1.05831	-0.534786
	GNG2	-0.620833	-0.38806	-0.747292	-0.814731	-1.3749	-0.0609898	0.123969	3.28135	0	-0.789163	0.836083
	GNPTAB	0.269998	0.16964	1.20302	1.25532	2.14447	-0.414547	-0.163523	-0.43598	0	1.00849	-0.253513
	GNS	0.400823	1.11509	0.885518	0.78495	1.97725	0.716324	-0.0142444	1.02	0	1.03273	0.430519
	GPM6B	-0.257412	-0.639403	-0.620609	-0.191856	-1.18959	-0.963028	-0.0610349	-2.87216	0	-0.579774	-0.974054
	GPN2	0.418079	1.01012	1.26186	0.727954	1.80292	-0.0864982	0.00440447	-3.03818	0	1.04419	-0.780067
	GPR141	3.15283	1.79182	1.53621	2.26756	1.77593	0	0.385343	5.56949	0	2.10487	1.48871
	GPR146	0.307839	0.821581	0.751027	0.154163	0.902473	0	-0.0320805	-2.94218	0	0.587417	-0.743565
	GPR160	0.696409	0.445883	0	0	0	1.6294	-0.160181	1.25207	0	0.228458	0.680324
	GPR65	1.80057	1.23928	-0.115762	0.0919904	0.674074	0.148736	0.202558	3.05259	0	0.738031	0.850971
	GPRC5A	-0.419152	0.223397	1.95167	1.43366	3.71845	-1.7556	-0.117122	-0.0458727	0	1.38161	-0.479648
	GPRC5B	-0.451442	0.0999548	1.0865	1.52164	1.88356	1.48172	-0.167969	-3.09144	0	0.828043	-0.444423
	GPX2	1.24938	-0.503095	1.65244	1.23419	1.42977	0	-0.184521	5.15306	0	1.01254	1.24214
	GRIA1	-2.12748	-1.11296	0	0	0	-4.37188	0.0994654	-1.43763	0	-0.648088	-1.42751
	GSR	0.65647	0.7856	0.551121	0.795301	0.946941	1.19202	-0.099689	0.982051	0	0.747087	0.518595
	GTF2A1	-0.266634	-0.461322	-0.61002	-0.670342	-1.10146	0.900895	0.0158765	-0.949427	0	-0.621955	-0.00816371
	H2AZ1	0.807203	0.0750785	0.868913	1.10977	1.49083	0.94844	-0.0533073	0	0	0.870358	0.223783
	H2BC8	1.52357	1.79734	1.8379	1.82604	2.52728	2.13861	0.280873	0	0	1.90243	0.604871
	HAT1	1.35501	0.07503	0.575064	2.00085	1.41433	0.773186	-0.0262115	-1.75595	0	1.08406	-0.252244
	HCFC1R1	-0.239922	-0.142361	-0.882222	-0.952011	-1.45643	0	0.148167	-3.31802	0	-0.73459	-0.792464
	HCK	1.37061	1.27598	1.80799	1.69253	2.55499	0.294787	0.205724	2.56589	0	1.74042	0.766601
	HCLS1	1.57914	1.33253	0.769355	1.57333	1.92772	1.04477	0.0889942	1.76888	0	1.43641	0.725662
	HECTD1	-0.0716881	-0.246082	0.591073	0.732459	1.36606	0.133075	-0.111089	-2.51717	0	0.474365	-0.623796
	HEG1	-0.407811	-0.198108	-0.165168	-0.700382	-1.18805	-0.634178	-0.178634	-0.44853	0	-0.531904	-0.315335
	HELZ2	1.94991	1.87566	3.41486	2.6665	2.42952	-0.486589	2.11461	1.84313	0	2.46729	0.867787
	HERC6	3.69441	1.90991	5.70368	4.58652	4.4488	-1.00554	2.98877	2.87946	0	4.06866	1.21567
	HEXB	0.524831	1.16625	-0.922801	-0.175675	0.630524	0.715464	0.0536323	-2.53846	0	0.244626	-0.442341
	HHIP	-0.833294	-1.20022	-0.214684	-1.50171	-1.22926	-2.99692	-0.360304	-0.66995	0	-0.995834	-1.00679
	HIF3A	0.720994	2.28458	1.63586	1.61141	2.89957	-1.49147	-0.211874	-3.03598	0	1.83048	-1.18483
	HILPDA	-0.549764	-1.20129	0.382438	0.554329	-0.27081	1.18242	-0.722931	1.14168	0	-0.217018	0.400292
	HLF	-1.0766	0.0526639	-1.85298	-2.05806	-2.9645	-2.5561	-0.364215	-0.980133	0	-1.57989	-0.975112
	HMCN1	-1.34403	-0.246812	1.48008	1.3487	1.85971	-0.436277	-0.758065	0.619207	0	0.61953	-0.143784
	HMGA1	2.21187	1.46475	-0.0321915	0.0475195	1.0823	2.19839	0.100546	-0.161467	0	0.954851	0.534367
	HMGB2	1.05556	0.0916096	0.451851	0.879824	1.81699	1.26411	-0.0469445	-0.829758	0.409729	0.859167	0.199283
	HMGXB3	0.173628	0.673847	2.07927	1.81857	2.06104	0.192308	0.0721549	-2.75739	0	1.36127	-0.623232
	HMOX1	0.988242	1.3658	1.62924	2.09341	3.05547	2.63905	0.0457514	-2.42259	0	1.82643	0.0655533
	HNRNPAB	0.256523	0.806309	0.65852	0.463475	0.923882	1.38121	0.0737217	-0.463346	0	0.621742	0.247896
	HNRNPH2	-0.227011	-0.567663	1.06714	1.12405	1.35262	0.720633	0.0386344	-0.114151	0	0.549827	0.161279
	HPGD	-0.638056	-1.047	-0.311921	-0.96388	-2.07749	-1.97657	-0.218422	-0.381912	0	-1.00767	-0.644227
	HSH2D	2.55852	2.02276	0	0	0	0	2.00453	4.64862	-0.568212	0.916257	1.52123
	HSP90B1	0.252446	-0.731731	1.81516	1.62824	1.69446	1.02146	0.0757884	-0.454925	0	0.931713	0.160582
	HSPA2	-0.349896	0.00702374	2.52489	2.83574	2.84091	0.384839	0.033869	-2.87235	0	1.57173	-0.613411
	HSPA5	0.996354	-0.303802	2.51702	2.09077	2.50172	1.69702	0.179799	-1.32155	0	1.56041	0.138818
	HSPB6	0.736053	0.722115	1.04902	-0.309497	-1.04354	0.308761	-0.0712653	3.32696	0	0.23083	0.891115
	HSPH1	0.311809	-0.0557879	0.00672952	0.480825	-1.8532	1.28386	0.172345	-1.17796	0	-0.221924	0.0695603
	ICA1L	-0.491275	-1.23517	0	0	0	-1.26985	-0.224319	-1.46471	0	-0.345289	-0.739719
	ID2	0.177437	-0.219858	0.686072	0.450428	1.89086	0.280446	0.128655	-2.20883	0	0.596988	-0.449933
	IFI30	1.07743	0.521816	1.72673	2.73933	3.44844	0.995947	0.418065	2.15303	0	1.90275	0.891761
	IFI35	2.27779	1.64669	1.709	1.66637	0.586678	0	1.89518	0.684954	0	1.57731	0.645034
	IFI44	4.10744	3.36012	5.47786	4.61654	2.79299	-0.205179	2.71858	2.64251	1.37461	4.07099	1.63263
	IFIH1	2.85026	1.41969	3.28021	2.02107	1.3497	0.194223	1.76816	2.45793	0	2.18419	1.10508
	IFIT2	4.71862	2.53666	4.63497	3.07261	2.51466	-0.686962	3.10336	5.2724	1.34475	3.4955	2.25839
	IFNGR2	0.0913371	0.830553	-0.0236677	0.369226	0.200258	1.17231	0.0672705	0.405502	0	0.293541	0.411271
	IGF2R	-0.276604	0.705818	1.94591	2.59155	2.97365	3.22883	-0.0578804	-0.976288	0	1.58806	0.548666
	IGFBP5	-1.35179	0.114245	-0.591254	-0.225658	0.55968	1.30133	0.0702616	-1.44505	0	-0.298955	-0.0183639
	IGIP	-1.36286	-1.3163	0	0	0	-0.523607	-0.266829	-2.66484	0	-0.535832	-0.863819
	IGSF10	-1.24207	-1.29896	-1.05528	-1.84866	-2.18332	-1.98178	-2.29578e-05	-1.64011	0	-1.52566	-0.905478
	IGSF6	1.36946	0.939043	0.953764	1.45157	1.6686	1.04232	0.207562	5.29326	0	1.27649	1.63578
	IL15	1.80175	0.536932	0	0	0	0.664884	0.0859863	-2.76512	-0.443532	0.467737	-0.614445
	IL18R1	-0.541576	-0.517357	0.919197	0.810821	1.81281	1.36077	0.158726	-0.0822086	0	0.496779	0.359322
	IL18RAP	1.04527	1.03509	1.45351	2.34233	2.91637	1.98211	0.361043	2.25238	-0.0938116	1.75851	1.12543
	IL1A	1.33775	-0.344235	0	0	0	0	0.141979	2.71746	-0.851674	0.198703	0.50194
	IL1R2	3.26199	0.590655	2.06912	1.97571	3.51617	4.23893	0.130777	2.49895	0	2.28273	1.71717
	IL1RL1	-0.81217	-1.38117	0	0	0	2.33764	0.0153044	1.52748	0	-0.438668	0.970104
	IL1RN	3.93752	1.61812	2.9251	3.01674	2.16618	0.851245	0.928245	4.94122	2.59187	2.73273	2.32815
	IL27	4.46558	2.89539	0	0	0	0	1.74423	4.71027	0	1.47219	1.61362
	IL2RA	1.92919	1.52444	4.47182	3.9599	5.08173	3.94211	0.332626	0.999317	0	3.39342	1.31851
	IL2RB	1.90588	2.14968	1.00762	1.31449	2.54668	-2.13919	0.13166	-0.863063	0	1.78487	-0.717649
	IL4I1	2.3025	2.13538	0	0	0	0	1.0514	0.604973	0	0.887576	0.414092
	IL6	7.70889	3.5875	0	0	0	0.545493	0.291217	-0.517076	2.75247	2.25928	0.768025
	ING2	-0.604467	-0.571528	-0.735771	-0.486046	-0.25372	0.296519	0.141592	-2.93899	0	-0.530306	-0.625219
	INTS1	0.396594	0.792715	2.13242	1.79448	2.66767	-1.10922	0.0343642	-2.58102	0	1.55678	-0.91397
	IQGAP1	0.203064	0.265027	0.971034	0.934819	1.48998	0.532845	-0.0976758	1.67193	0	0.772785	0.526775
	IRF5	2.14692	1.34201	1.1254	0.94027	1.06573	0	0.267783	1.79246	-1.18881	1.32407	0.217858
	IRF7	5.80733	5.21044	6.64323	6.25472	5.21075	0	2.2543	2.35179	1.37606	5.8253	1.49554
	IRF9	1.62925	1.69628	2.20645	2.31584	1.32528	-0.413959	0.983074	2.63986	0	1.83462	0.802243
	ISG15	5.93421	4.19365	9.78787	8.77594	8.03986	0	3.94722	4.79347	0	7.34631	2.18517
	ISG20	2.59483	0.997919	3.16266	1.62746	0.878848	0.0917969	0.945091	-0.125588	0	1.85234	0.227825
	ISYNA1	1.26607	0.506259	0.842481	1.17015	0.534269	0	0.0118211	-3.20403	0	0.863846	-0.798053
	ITGAV	0.593416	0.567603	2.22097	2.13288	2.64697	1.30311	-0.0760098	-0.721546	0	1.63237	0.12639
	ITGB3	0.193767	0.84638	4.53081	4.41035	4.48822	1.4292	0.208015	-3.3576	0	2.89391	-0.430096
	ITPR1	-0.364469	-0.0218013	1.05467	0.723402	1.25692	-0.59479	-0.0732701	-4.02178	0	0.529746	-1.17246
	ITSN1	-0.824531	0.195469	-0.343753	-0.363566	-1.16433	0.144974	0.081925	-3.46293	0	-0.500142	-0.809008
	JAK3	0.683289	1.17887	2.17447	2.40577	2.95627	1.77612	0.0145452	2.41086	0	1.87973	1.05038
	JUNB	2.20264	1.30514	1.56536	1.69169	1.67758	-1.42291	0.348995	-1.71226	0	1.68848	-0.696544
	JUP	-0.191147	0.142486	-0.360818	-0.899218	-1.32675	-0.897885	0.106081	-0.266264	0	-0.527089	-0.264517
	KANK2	-0.878966	0.0632285	-0.849184	-1.13387	-1.68937	-0.851856	-0.151966	-3.46357	0	-0.897631	-1.11685
	KATNB1	0.382818	1.28736	1.80395	3.145	3.17211	0	-0.00212748	-2.82457	0	1.95825	-0.706675
	KCNJ13	-0.556908	-1.20963	-0.517128	-0.198872	-1.42674	0.961224	-0.730442	-0.176259	0	-0.781856	0.0136305
	KCNJ2	-1.07577	-1.10339	6.81499	6.58688	6.75134	0.990856	0.175858	4.4242	0	3.59481	1.39773
	KCNJ8	-0.103559	0.202163	-2.3907	-2.65907	-2.58107	0.183308	-0.059983	-2.7666	0	-1.50645	-0.660818
	KCNK5	0.243231	0.479614	6.91661	6.2755	6.84239	0	-0.145381	-2.75269	0	4.15147	-0.724518
	KCNS3	-1.36046	-1.01201	0	0	0	-1.77242	-0.219382	-2.38139	0	-0.474494	-1.0933
	KCTD10	-0.320193	0.411853	-0.500492	-1.2518	-1.50973	0.318543	-0.0331068	-2.88943	0	-0.634073	-0.650998
	KCTD2	-0.282071	-0.0435837	-0.850319	-1.02385	-1.99715	-0.315775	-0.0191176	-2.88774	0	-0.839396	-0.805657
	KDM2B	1.35744	1.73402	2.79914	3.48348	2.1772	-1.02327	0.321699	-0.250491	0	2.31026	-0.238016
	KEAP1	0.7567	0.683838	1.69738	1.80108	1.65753	0.224093	0.0297372	-1.10003	-0.563669	1.31931	-0.352467
	KIF23	-0.164741	0.836008	0.90935	2.91829	3.33371	2.12254	-0.293498	0.966812	0	1.56652	0.698963
	KIF26B	-1.20829	0.0520259	-1.85549	-0.949708	-2.71403	2.33855	-0.0105249	-0.122611	0	-1.3351	0.551354
	KIT	-1.13367	-0.619071	1.37495	0.49435	0.340053	-2.03346	0.183213	-0.214748	0	0.0913216	-0.516248
	KLF4	-0.823801	-0.508331	0.290995	-0.517237	-0.922452	-1.97004	-0.0114994	-1.92075	0	-0.496165	-0.975573
	KLF7	-0.0445513	-0.369794	-0.160415	-0.87061	-1.26908	-0.632011	0.162026	-1.55778	0	-0.542891	-0.506942
	KLHDC4	0.540843	0.583921	6.22637	6.98567	7.30931	-1.3559	0.0363869	-2.47197	0	4.32922	-0.947869
	KLHL24	-1.17091	-0.851312	-0.954226	-1.43604	-1.47769	0.0658516	-0.305821	-2.62146	0	-1.17804	-0.715358
	KLHL3	-1.34604	0.411982	0.118477	0.148283	0.0483065	-0.484683	-0.0738422	-3.23064	0	-0.123798	-0.947291
	KLHL42	-0.559781	-0.320324	-0.971874	-1.27704	-2.03932	0.386141	-0.0175162	-3.50175	0	-1.03367	-0.78328
	KRI1	0.0808189	0.961667	0.775164	0.693021	1.51424	-0.0277317	0.0934204	-3.14439	0	0.804982	-0.769676
	LACC1	1.82428	1.4353	1.28909	1.11977	0.494265	1.16919	0.0430231	0.667133	0	1.23254	0.469836
	LAMA2	-0.960731	-0.257902	1.10647	0.815486	1.59831	1.24606	-0.193022	-2.61963	0	0.460326	-0.391648
	LAMA3	-1.68445	-1.46037	1.33134	-0.412157	0.516009	-2.13956	-0.215276	-0.113277	0	-0.341927	-0.617029
	LAP3	1.43634	0.873428	1.017	1.00579	1.50634	0.809785	1.29932	0.26274	0	1.16778	0.592961
	LAPTM5	1.03651	0.8804	0.65167	1.17095	1.41504	0.962106	0.101196	1.00481	0	1.03091	0.517029
	LARP1	0.445006	0.643268	0.786902	0.853851	1.06034	0.54335	0.0500627	-0.561092	0	0.757873	0.00808022
	LBH	-0.600611	-0.156277	-1.40967	-1.97468	-2.2086	0.0452109	0.277973	-2.24068	0	-1.26997	-0.479374
	LCN2	2.43066	1.93553	3.08772	3.70207	5.92095	0	-0.0973021	2.96891	0	3.41539	0.717903
	LCP1	0.493455	0.372761	0.609156	1.1272	1.03458	0.815584	-0.0863551	3.7188	0	0.727431	1.11201
	LCP2	1.6983	1.31405	0.882357	1.7675	2.20778	0.437788	0.358133	3.7041	0	1.574	1.12501
	LDHA	0.818455	0.495307	1.43097	1.45332	2.05426	1.35437	-0.0326381	0.658596	0	1.25046	0.495082
	LIFR	-0.730918	-0.302019	0.0953712	-0.443628	-0.266185	-1.24988	-0.109145	-2.40569	0	-0.329476	-0.94118
	LIMCH1	-1.55777	-1.07935	-1.2345	-1.47326	-1.96014	-2.02279	-0.208974	-1.07199	0	-1.46101	-0.825939
	LIPG	1.0372	0.399186	2.1003	1.8982	2.30263	4.03677	0.0691962	-0.666729	0	1.5475	0.85981
	LITAF	1.22086	1.37272	0.441194	0.532099	-0.2241	0.850798	-0.0631482	1.95452	0	0.668554	0.685542
	LMNB1	0.511863	1.08502	1.18749	2.16592	2.8968	2.13552	-0.0147051	2.61737	0	1.56942	1.18455
	LMO7	-0.593567	-0.585784	0.889968	0.053896	1.83186	-1.65971	-0.0940082	-1.76056	0	0.319275	-0.87857
	LONP1	-0.0637175	0.476845	3.76014	3.3756	4.01863	0	-0.0491842	-2.42968	0	2.3135	-0.619716
	LOX	0.42531	0.457685	-0.775346	-0.0259154	1.44892	1.36231	-0.790516	-1.70651	0	0.30613	-0.283679
	LPCAT4	0.379096	1.11646	-2.76544	-1.16724	-1.81894	0	-0.0204256	-2.75338	0	-0.851214	-0.693451
	LRIG1	-0.443505	0.43561	6.93849	7.01061	7.20471	-0.816291	-0.166012	-3.38225	0	4.22918	-1.09114
	LRP8	1.7498	0.786028	1.50801	1.88878	3.14997	1.5476	-0.120203	-0.981003	0	1.81652	0.111598
	LRRC1	-1.01223	-0.466235	-1.32001	-1.7606	-1.43701	0.0522821	0.0924127	-2.88305	0	-1.19922	-0.684589
	LRRC57	-0.888258	-0.922978	-1.10766	-0.606186	-1.28315	-0.0521821	-0.0162636	-2.88641	0	-0.961646	-0.738713
	LRRC59	0.858205	1.46506	0.834497	0.78221	1.1877	1.27487	0.0989358	-1.29648	0	1.02553	0.0193328
	LRRN3	-1.26592	-1.25395	-1.46484	-1.20517	-1.44151	-1.9924	-0.00274915	-1.12209	0	-1.32628	-0.779309
	LRSAM1	-0.679724	0.280041	6.23738	5.95672	6.64256	-0.067789	0.0845609	-2.82318	0	3.68739	-0.701603
	LSM12	0.639464	0.416015	-0.156938	0.189737	-0.240926	1.02284	0.115992	0.08119	0	0.16947	0.305005
	LSM4	0.921881	0.967697	1.62229	2.23038	2.36347	0.923686	-0.0138327	-2.2816	0	1.62114	-0.342936
	LSM5	2.22722	-0.0711338	0	0	0	2.23645	0.12601	-0.386537	0	0.431217	0.49398
	LST1	3.44019	2.91406	2.84463	4.55202	2.31043	-0.32434	0.0669699	2.85173	0	3.21227	0.648589
	LTF	1.77382	1.41597	8.33084	7.51354	8.47179	0	0.050954	3.05851	0	5.50119	0.777365
	LY6E	1.64576	1.3758	2.6239	2.09204	2.41468	0.679742	1.70778	2.19419	0	2.03043	1.14543
	LY86	2.66369	1.42231	1.09019	1.83957	2.3269	-0.507097	0.428673	2.25844	0	1.86853	0.545004
	LYN	0.446825	0.422363	1.57256	1.56389	1.3745	0.843824	0.0769019	2.54713	0	1.07603	0.866965
	MACF1	-1.23024	-0.873457	-0.250973	-0.735908	-0.288418	-1.55484	-0.187775	-1.42058	0	-0.675799	-0.790798
	MAGI2	-1.10544	-0.423003	0	0	0	-0.664984	-0.0720849	0.159564	0	-0.305689	-0.144376
	MAGI3	-0.563645	-1.03483	-0.407723	-0.349771	-0.390637	-1.38121	-0.183206	0.60448	0	-0.54932	-0.239983
	MALSU1	1.04204	-0.217117	1.89911	0.04479	0.890437	2.11986	0.109405	-1.09077	0	0.731851	0.284622
	MAP1B	-0.541815	-0.344133	-0.495365	-1.4818	-1.10404	1.33046	-0.0968991	0.213201	0	-0.793431	0.36169
	MAP2K3	0.38897	1.04723	-0.140404	0.642215	0.416464	1.4635	0.108509	-1.75292	0	0.470894	-0.045228
	MAP2K6	-1.81336	-1.06803	0	0	0	0.0494789	-0.301575	3.95298	-0.774539	-0.576277	0.731585
	MAP3K6	1.35471	0.882133	1.01944	0.886517	0.856549	-0.61833	-0.139099	-3.23635	0	0.999871	-0.998445
	MAP3K9	0.0965449	0.851365	2.74819	3.22333	4.03076	-0.37465	-0.0821638	1.36898	-1.14805	2.19004	-0.0589708
	MAP4	-0.295954	0.449679	-0.542957	-0.572932	-1.48091	-0.0706995	0.0054292	-2.62951	0	-0.488615	-0.673696
	MAP4K2	-0.710292	0.0793151	-0.602981	-0.829999	-1.51022	-1.79114	0.032749	-0.508644	0	-0.714836	-0.566759
	MAPK1	-0.132364	0.0471431	-0.823344	-1.27437	-1.56661	-0.0313884	0.00978771	-1.48897	-0.655865	-0.749908	-0.541609
	MAPK14	-0.265211	0.127586	-0.839764	-0.338407	-1.16078	0.729247	0.0257926	0.157755	-0.303915	-0.495316	0.15222
	MAPK3	0.0680916	0.096625	-0.191441	-0.724739	-1.22386	-0.828361	-0.0358808	-1.57952	-0.680367	-0.395065	-0.781033
	MARCHF8	-0.210406	-0.116541	-0.848257	-0.914722	-1.55658	-0.786038	-0.0779694	0	0	-0.729301	-0.216002
	MARCKSL1	2.14191	0.957871	1.45951	0.76258	0.106536	1.59787	0.203919	0.392448	0	1.08568	0.548559
	MASP1	-0.076239	1.1452	0	0	0	-1.66133	-0.274563	-1.90735	0	0.213793	-0.96081
	MAST2	-0.0383811	1.3377	-0.0884982	-0.00817041	0.177228	-0.522378	0.00348093	-2.66646	0	0.275975	-0.79634
	MAT2A	-0.850397	-0.664738	-0.480676	-0.714612	-1.35059	-0.0355952	0.107688	-2.72831	0	-0.812203	-0.664055
	MBIP	-0.180708	-1.07478	0.206898	-0.149307	0.930597	-1.08736	-0.0755839	-3.68315	0	-0.0534598	-1.21152
	MCAM	0.456611	0.336561	1.81837	1.78144	2.42566	0.554885	0.293656	-2.91706	0	1.36373	-0.51713
	MCCC2	-0.863595	-0.458581	0.799751	1.83352	0.82071	0.0546842	0.0259526	1.73648	0	0.426361	0.454279
	MCM4	0.0773936	0.662391	1.50829	2.55426	2.6435	1.27184	-0.0187956	-0.703246	0	1.48917	0.13745
	MCM7	0.539417	1.03059	0.378331	0.588822	1.69028	-0.428306	0.0638615	-4.08869	0	0.845487	-1.11328
	MCTP2	1.0611	0.355655	0.61034	0.263586	1.2759	0.800906	-0.231728	3.01067	0	0.713316	0.894962
	ME1	-0.189785	-0.433636	-0.84199	-0.828615	-1.29264	1.05013	-0.193475	-0.533356	0	-0.717333	0.0808253
	MEF2C	-0.531118	-0.324728	-1.70574	-1.69897	-2.64585	-0.222527	0.0360564	-1.10567	-1.38661	-1.38128	-0.669687
	MFAP4	-0.938579	-0.701083	-0.393458	-0.862648	-0.771873	-1.98437	-0.0197679	0.0204172	0	-0.733528	-0.495931
	MFGE8	-0.10693	0.213451	2.87181	2.47712	3.33059	0.408853	-0.114796	-2.72315	0	1.75721	-0.607274
	MGLL	-0.650087	-0.0754605	-0.575753	-1.54244	-1.45546	-0.702866	-0.0308602	-2.6303	0	-0.859839	-0.841006
	MGST1	0.334208	-0.44617	2.41437	1.95614	2.13464	1.4761	-0.167122	0.347551	0	1.27864	0.414133
	MICAL1	0.121628	0.906556	1.38531	1.66464	2.68662	-0.585902	-0.0290334	-3.30075	0	1.35295	-0.978922
	MIER1	-0.161602	-0.36069	-0.298293	-0.727575	-0.971476	0.387913	0.122054	2.81248	0	-0.503927	0.830612
	MIF4GD	0.197476	0.26727	2.04623	2.74842	3.15945	0	0.027146	-2.7357	0	1.68377	-0.677137
	MILR1	2.03807	1.67579	6.61604	5.89943	6.49114	1.51825	0.334176	2.90634	0	4.54409	1.18969
	MITD1	1.76597	0.987145	3.8434	3.07031	2.33057	0.993464	-0.0171478	0.0251651	0	2.39948	0.25037
	MKI67	1.15962	0.660096	-0.0991905	0.535764	1.96582	2.54229	-0.566091	1.46625	0	0.844421	0.86061
	MLH3	-0.932568	-0.610575	-1.56068	-1.64633	-1.08345	-0.428999	-0.0120055	-3.25615	0	-1.16672	-0.924289
	MME	-0.799388	-1.84931	-0.578034	-1.99203	-2.4168	-1.95368	-0.0376775	0.0433865	0	-1.52711	-0.486993
	MMP14	0.548472	1.38528	1.68402	2.2551	3.53597	1.45828	0.12292	-2.86265	0	1.88177	-0.320362
	MMP2	-0.815108	0.0524307	0.650734	0.588355	2.02557	1.62091	0.160138	0.113205	0	0.500396	0.473564
	MMP25	1.51001	0.924732	1.19002	0.470762	1.8373	0	0.0181034	2.91555	0	1.18657	0.733413
	MMRN1	-0.430044	-1.0584	0	0	0	0.991004	-0.979638	1.78332	0	-0.297689	0.448671
	MOB1A	0.0486935	-0.0154771	-0.596249	-0.15854	-0.960463	0.766434	0.0463583	1.31069	0	-0.336407	0.530869
	MPP5	-0.679708	-1.18005	-1.53651	-1.58393	-1.81636	-0.872482	0.107908	-1.16983	0	-1.35931	-0.483601
	MPV17	-0.901924	-0.340187	-0.726359	-0.580356	-1.37187	0.226499	-0.00196651	3.04833	0	-0.784139	0.818215
	MPZL1	-0.797443	-0.256973	-0.827339	-0.74917	-0.978233	1.26002	0.0686393	-1.95208	0	-0.721832	-0.155857
	MRC1	-0.555306	-0.418331	1.09572	1.18	1.73249	0.846091	-0.198704	0.475147	-2.63529	0.606914	-0.378189
	MRPL3	0.220594	0.117054	2.80392	2.38098	2.96526	0.888075	0.0477163	0.394514	0	1.69756	0.332576
	MRPL32	1.49083	-0.560457	-0.834625	-0.0206788	0.117512	0.892094	0.0564462	-1.55874	0	0.0385152	-0.152549
	MS4A7	2.74401	3.05537	4.51437	7.82575	8.12715	-0.455031	0.142826	2.09756	0	5.25333	0.446339
	MSI2	-0.817259	-0.329219	-0.610046	-1.18381	-1.20932	0.693635	-0.153295	0.0278031	0	-0.829931	0.142036
	MTHFD2	2.50876	1.7034	1.88973	2.23151	2.47162	1.56757	0.0858284	0.274346	0	2.161	0.481937
	MTHFR	1.03492	1.16438	1.02008	1.10604	0.455085	-0.53778	-0.0395883	-3.16656	0	0.956098	-0.935983
	MTMR6	-0.455762	-0.275924	-0.845466	-0.522055	-1.24059	0.795929	0.0504865	-0.206395	0	-0.667959	0.160005
	MTURN	-1.87429	-0.842755	-2.14828	-3.31294	-5.51791	-1.51292	-0.402113	0	0	-2.73923	-0.478759
	MUC5AC	2.70664	2.67352	3.02086	3.89811	3.71229	1.7316	-2.09816	0	0	3.20229	-0.0916378
	MUC5B	1.53261	0.984735	3.38136	2.54126	3.73896	2.2346	-0.878588	2.99672	0	2.43578	1.08818
	MXD1	1.94446	0.829752	1.72994	1.232	0.870418	1.50193	0.0965399	4.64009	0	1.32131	1.55964
	MXI1	-1.14219	-0.409474	-1.72983	-1.46572	-2.09879	-0.351307	-0.282279	-2.32497	0	-1.3692	-0.73964
	MYC	2.17469	2.17894	0.880498	1.94767	2.45063	0.651125	0.0903372	-2.32724	0.456413	1.92649	-0.282341
	MYCT1	-1.19527	-1.37335	-1.1791	-0.61277	-1.59912	0.491074	0.146984	-2.95351	0	-1.19192	-0.578863
	MYH10	-1.40095	-0.376184	-0.612766	-0.870648	-1.39452	-1.46103	-0.168831	-0.679589	0	-0.931014	-0.577362
	MYO1G	1.14847	0.867219	1.76419	1.61707	1.70963	-0.462293	-0.0776562	-2.86173	0	1.42132	-0.850419
	MYO9A	-0.508966	-0.994497	0.148033	0.479087	0.387188	-0.757748	-0.210948	-2.15302	0	-0.0978308	-0.780428
	MYO9B	0.0832675	1.03202	0.341371	0.659593	1.20735	0.201824	-0.0096034	-3.56503	0	0.664721	-0.843203
	MYRIP	0.373328	1.47796	-0.650642	-0.878034	-0.550668	-1.25649	-0.327336	-1.37551	0	-0.0456102	-0.739833
	NAA20	1.43344	0.0715592	0.286199	0.0373009	-0.00991447	1.16903	0.028814	0.56984	0	0.363717	0.441921
	NAA25	1.50773	0.709859	0.917738	0.98181	1.64761	0.845201	-0.0171334	-0.882662	0	1.15295	-0.0136487
	NAGA	0.0808136	0.347175	1.08083	1.30976	2.30648	1.12303	0.105238	0.264006	0	1.02501	0.373067
	NAMPT	1.82339	0.646787	1.40339	0.798941	1.20988	1.56451	0.073116	1.90723	0	1.17648	0.886216
	NAP1L1	-0.341128	-0.267041	-0.503259	-0.850117	-1.32264	0.660768	-0.0702763	-0.295939	0	-0.656837	0.0736381
	NAPSA	0.475983	0.29467	2.17041	1.71114	2.34832	-1.37237	-0.315457	-1.03563	0	1.4001	-0.680865
	NASP	0.386878	0.0765062	2.28375	1.91976	2.5814	-0.00932188	0.0972542	-2.66034	0	1.44966	-0.643103
	NAT9	-0.263531	0.16008	5.33714	5.69902	6.11983	0.826237	0.0513306	-2.59853	0	3.41051	-0.43024
	NBEAL1	-0.809211	-1.18772	-0.285509	-0.69732	-0.616498	-0.742602	-0.285058	-2.21745	0	-0.719252	-0.811278
	NCALD	-1.0688	-0.507209	-0.830992	-1.52103	-1.97579	-1.45942	-0.0543479	-2.87599	0	-1.18077	-1.09744
	NCF2	1.09457	0.539515	0.403683	1.28487	0.669172	1.31147	0.0405666	1.8149	0	0.798362	0.791734
	NCF4	1.76124	1.73649	0.462165	1.59487	0.940019	0	0.109431	2.49571	0	1.29896	0.651284
	NCKAP5	-0.585802	-0.687077	0.0321928	-1.08018	-1.10498	-3.83548	0.0675781	-1.91456	0	-0.685168	-1.42062
	NCL	-0.109664	0.195665	0.370939	1.048	1.63402	0.649836	0.093654	-0.771311	0	0.627792	-0.00695523
	NCSTN	0.091983	0.919468	2.69374	2.54589	3.5047	-0.108463	0.149311	1.77784	0	1.95116	0.454672
	NDNF	-1.1259	-0.479217	-0.243914	0.0293987	2.39552	-1.53931	-0.402895	-3.52467	0	0.115178	-1.36672
	NDRG1	0.610224	0.523595	-0.12807	-0.958394	-1.05482	0.138444	-0.605551	-2.72494	0	-0.201494	-0.798012
	NDRG2	-0.587793	0.104704	-0.415322	-1.53327	-1.72471	-1.03451	-0.090854	-3.02391	0	-0.831278	-1.03732
	NDUFA11	0.851609	0.253873	1.13583	1.19656	1.93514	0.220383	0.0880671	-2.53421	0	1.0746	-0.556439
	NDUFA12	1.09453	0.256238	-0.361597	-0.180187	0.0732292	1.01073	0.142817	1.1075	0	0.176443	0.56526
	NDUFS5	0.290419	0.082081	1.94021	2.24606	2.02683	0.94525	0.0237396	-0.973807	0	1.31712	-0.00120427
	NEBL	-0.698306	-0.878718	-1.0338	-1.45471	-2.07988	-0.760317	-0.303997	-3.85263	0	-1.22908	-1.22924
	NEK7	-0.480587	-0.325371	-0.748225	-0.972112	-1.8587	-0.435138	-0.0318065	-1.58602	0	-0.876998	-0.51324
	NF2	-0.332102	0.510902	-0.440146	0.170505	-1.14337	-0.0071975	-0.0799636	-3.16069	0	-0.246842	-0.811963
	NFKBID	1.34091	1.57978	0.777249	1.45158	0.290257	0.667387	0.686016	2.93194	0	1.08796	1.07134
	NHSL2	-0.0292074	0.24316	0.101164	-1.41363	-0.926817	-0.814941	-0.0638124	-0.974607	0	-0.405067	-0.46334
	NID1	0.0826508	0.339092	1.39622	0.8912	2.13941	0.786587	0.0955625	1.17297	0	0.969715	0.51378
	NID2	-0.765249	-0.119012	6.42856	6.33404	6.46507	1.46085	0.223502	-0.39584	0	3.66868	0.322129
	NIPAL3	-0.526833	-0.0812582	-0.401564	-0.944093	-1.32439	-0.662625	-0.267522	-2.97125	0	-0.655628	-0.97535
	NKG7	2.13634	2.99454	2.37222	2.90151	4.39337	-1.4999	0.0142271	1.24578	0	2.9596	-0.0599732
	NLGN2	0.890748	1.35554	1.86618	0.778822	0.967153	1.25997	-0.0269426	-0.162062	0	1.17169	0.267741
	NME2	0.99591	-0.115294	0.144952	0.785036	0.762901	1.33577	-0.00954413	-1.09672	0	0.514701	0.0573774
	NMI	2.25305	1.21476	2.53527	1.90237	1.50055	0.466092	0.62839	2.50995	0	1.8812	0.901107
	NMRAL1	1.50514	1.44716	4.68925	4.52868	6.00058	0	0.00188315	-3.12125	0	3.63416	-0.779841
	NOCT	1.82774	1.02973	3.83195	4.06003	5.02288	0.972073	0.811005	0	0	3.15447	0.44577
	NOD1	0.691586	0.657476	3.02842	2.50417	2.73582	-0.829175	0.108193	-3.43172	-0.397033	1.9235	-1.13743
	NOTCH2	-0.0539528	0.292464	1.71223	1.53435	2.79348	-0.0487646	0.0457864	-2.48743	0	1.25571	-0.622603
	NPNT	-1.46028	-1.0544	-0.417779	-1.53717	-1.3756	-0.940346	-0.193481	-1.14607	0	-1.16905	-0.569973
	NPR2	-1.08062	-0.604983	0.247082	0.112818	0.935012	-0.254228	0.0258994	-2.81038	0	-0.0781382	-0.759677
	NR1D2	0.247154	0.432555	-0.265057	-0.64955	-1.49703	-0.0957664	0.0982376	-3.63264	0	-0.346386	-0.907542
	NR3C1	-0.277646	-0.835584	-0.108101	-0.782745	-1.26389	-0.0356813	0.0284222	0.473915	-0.819175	-0.653594	-0.0881298
	NR4A1	-1.43808	-0.629715	0.0886682	-1.25966	-2.29974	-0.104695	0.4744	-3.13637	0	-1.1077	-0.691667
	NRBP2	-1.23147	-0.331129	0.856204	0.149367	0.870525	-0.895165	0.120008	0.309444	0	0.0626987	-0.116428
	NRCAM	-0.89197	-0.528527	0.117639	1.12975	2.23258	1.62847	0.174225	0.660828	0	0.411895	0.61588
	NTN4	-1.39861	-1.11619	-0.62847	-0.713851	-2.11621	-1.04184	-0.267819	-0.416849	0	-1.19467	-0.431627
	NTPCR	0.32313	0.979114	1.36508	1.63289	2.82107	-0.812704	-0.0275096	-0.630338	0	1.42426	-0.367638
	OAF	0.624907	1.26591	5.76676	5.46419	6.36172	0.809017	0.160907	-2.5683	0	3.8967	-0.399594
	OAS2	3.53222	3.05182	3.69967	2.80527	2.88468	-0.508461	3.34395	4.81371	1.53593	3.19473	2.29628
	OAS3	5.40197	4.88708	6.39963	6.02535	5.43916	0.333289	3.20149	5.06897	0	5.63064	2.15094
	OCIAD1	0.150152	-0.142165	1.86679	1.77193	1.83387	0.634889	0.0721088	0.592157	0	1.09611	0.324789
	ODF2L	0.218984	-0.0762405	6.33689	6.31909	7.15547	0.523271	0.0205221	-1.22605	0	3.99084	-0.170565
	OPHN1	-0.634898	-0.328424	-2.21527	-1.75703	-1.94135	-1.65294	-0.307197	-1.45294	0	-1.37539	-0.85327
	OSMR	1.02541	0.564934	1.39323	0.931797	1.55032	0.896216	-0.121093	-0.157401	0	1.09314	0.154431
	OSTF1	0.190403	0.0849659	0.614593	1.17789	1.47287	0.833511	0.0527219	-0.327112	0	0.708143	0.13978
	OSTM1	0.0446169	-0.0235261	0.989276	1.4279	2.11733	1.13719	0.016369	-0.182398	0	0.91112	0.242789
	OXCT1	-0.417842	-0.467972	-0.77119	-0.33947	-1.9798	0.771307	0.122254	-2.88411	0	-0.795255	-0.497637
	P2RY13	1.73456	0.861327	6.38604	7.06611	7.6577	-0.50412	-0.111445	6.47398	0	4.74115	1.4646
	P2RY14	1.08303	0.298558	2.74867	2.82505	3.11123	0.911462	0.178654	3.2404	0	2.01331	1.08263
	P3H2	-1.49089	-1.13504	0	0	0	-1.98137	-0.251464	0	0	-0.525187	-0.558208
	P4HB	0.191788	0.595795	0.37107	0.473581	1.0502	1.01036	-0.029459	-1.39159	0	0.536487	-0.102671
	PAK1	-0.266812	-0.0274843	-2.45188	-0.0803068	-0.789054	0.87299	0.096958	2.04294	0	-0.723108	0.753222
	PARD6G	-0.519397	-0.0636641	-0.957872	-1.68008	-1.61108	1.67393	-0.336992	-1.56072	0	-0.966419	-0.0559463
	PARP10	2.47518	1.80728	3.19947	2.07708	2.87582	0	1.08978	0.810053	0	2.48696	0.474957
	PARP12	2.22109	2.0263	2.80123	1.98964	2.07078	-0.130481	0.861872	1.24518	0	2.22181	0.494142
	PARP14	2.42393	1.42217	3.79517	3.07174	3.3009	0.0038015	0.99066	1.52098	0	2.80278	0.628861
	PARP3	0.901021	0.888754	3.62645	2.7179	3.51733	-0.302956	0.153601	-2.70888	0	2.33029	-0.71456
	PARP9	2.39721	1.24256	2.80097	1.87964	2.47985	-0.224678	1.16616	2.32565	0	2.16005	0.816784
	PCGF5	1.17345	0.228416	1.00854	0.55723	-0.355335	0.142828	0.139019	3.03118	0	0.522461	0.828257
	PCNA	0.781393	0.434994	-0.340904	-0.176142	0.0459771	1.28814	-0.057839	0.609649	0	0.149064	0.459988
	PCSK5	-0.460853	0.533112	0.976399	1.11647	2.71983	0.644228	0.155364	-0.453648	0	0.976992	0.0864862
	PCYOX1	-0.798417	-0.00342896	0.464473	-0.150696	0.33427	-1.16957	-0.309266	-1.00292	0	-0.0307599	-0.620441
	PDCD10	1.92678	-0.387408	-0.343658	-0.47496	0.0311012	0.613588	0.00215072	-0.44177	0	0.150371	0.0434921
	PDE5A	-1.18596	-1.35935	-0.390561	-1.28076	-2.2527	-0.997149	-0.209846	-2.61956	0	-1.29387	-0.956638
	PDE8B	-1.34399	-1.12625	-1.38376	-1.26811	-2.14842	1.66513	-0.177832	-3.09885	0	-1.45411	-0.402889
	PDIA3	0.462299	-0.086792	0.867669	0.94544	1.35645	0.932269	0.0842224	-0.529564	0	0.709014	0.121732
	PDIA4	0.61149	0.281132	2.15084	1.58689	1.90832	1.40909	-0.0114694	0.0483697	0	1.30773	0.361497
	PDIA6	0.604875	-0.285906	1.68136	1.63544	1.80964	1.60274	0.0993005	-1.70778	0	1.08908	-0.00143462
	PDLIM3	-0.519268	0.168132	-0.93819	-0.928521	-1.66176	-1.05173	-0.112669	-1.8541	0	-0.775922	-0.754624
	PDLIM7	0.743004	1.73613	0.92069	1.12529	1.5291	1.33989	0.0896832	0.891751	0	1.21084	0.580332
	PDPN	-0.203647	-0.412635	2.28926	2.26827	3.64691	1.01986	0.0373696	0.812381	0	1.51763	0.467403
	PDZD2	-0.948735	-1.03819	0.159789	-0.554088	-1.13802	-2.20969	0.0611184	0.655583	0	-0.703847	-0.373248
	PEAK1	-0.171631	0.201374	-0.441617	-0.971332	-1.07226	-0.97059	0.0188174	-1.87699	0	-0.491094	-0.707191
	PER2	-0.0400125	1.00861	1.54946	0.574324	1.95341	-1.29508	0.0420404	-2.03628	0	1.00916	-0.822329
	PER3	-1.08496	0.297122	-0.529901	-1.7192	-0.442139	-1.56949	-0.0318293	-3.44314	0	-0.695816	-1.26111
	PFDN4	2.20213	-0.102173	0	0	0	1.08157	0.113623	0.489099	0	0.41999	0.421072
	PFN1	1.19947	1.28458	0.363636	1.24094	1.09543	1.43739	0.11352	2.21691	0	1.03681	0.941954
	PGF	1.34314	2.24871	0.172881	2.29738	2.18654	0	0.309592	-3.52833	0	1.64973	-0.804685
	PHACTR2	-1.07032	-0.928644	-1.04385	-1.33202	-2.50573	-0.665185	0.00771723	0.208025	0	-1.37611	-0.112361
	PHC2	1.0746	1.25389	1.53721	1.11219	1.02114	1.00571	0.0405515	-2.75777	0	1.19981	-0.427877
	PHF13	-0.234738	0.854911	6.09731	5.70273	6.56083	0.0456726	-0.0733298	-3.13596	0	3.79621	-0.790903
	PHLDA3	1.51523	1.75434	0.523774	0.591108	0.667206	0	-0.0724667	-3.2587	0	1.01033	-0.832791
	PHLPP1	-0.396068	-0.25237	-0.428843	-0.514671	-1.23826	-0.679519	0.05144	-2.77985	0	-0.566042	-0.851983
	PIEZO1	0.0363624	0.849982	2.00408	1.72185	2.89276	-0.536372	0.0587929	-3.16762	0	1.50101	-0.911301
	PIGR	1.31635	0.749594	1.69602	1.14139	1.28874	0.482135	-0.114525	2.15953	0	1.23842	0.631786
	PIK3AP1	1.73715	1.13197	1.37472	1.21496	1.18816	1.00454	0.103806	2.94928	0	1.32939	1.0144
	PIK3IP1	0.303522	0.558091	7.02967	6.90051	7.90372	-0.842007	-0.0879157	-4.39965	0	4.5391	-1.33239
	PIK3R4	-0.466572	0.214434	2.1237	1.63512	2.57366	-0.266665	0.0373015	-3.04185	0	1.21607	-0.817802
	PIM1	1.91071	0.775923	2.6638	2.11997	2.24793	1.13985	-8.44756e-05	-0.897461	0	1.94366	0.0605769
	PITHD1	-0.222999	0.108734	-1.29566	-2.14701	-1.81282	1.71012	-0.00951824	-1.63808	0	-1.07395	0.015631
	PKIA	-0.325442	-0.5981	-1.01558	-1.16128	-2.50443	-1.11983	-0.00637701	-3.0798	0	-1.12097	-1.0515
	PKM	0.767553	0.857052	1.3269	1.61472	2.97053	1.42281	-0.0092831	0.282835	0	1.50735	0.424089
	PKN1	0.0377239	0.829123	-0.588802	-0.711478	-0.946685	0	-0.0294164	-2.55278	0	-0.276024	-0.645549
	PLAC8	4.23008	3.22702	4.11864	4.05456	3.37948	1.52461	0.301648	3.87085	0	3.80195	1.42428
	PLAGL1	-0.430206	-0.563533	-0.976269	-0.671847	-2.07821	-0.674627	-0.133683	-3.11634	0	-0.944014	-0.981163
	PLAGL2	0.110246	0.397223	1.29971	1.7932	1.52393	-1.38765	0.0757358	0.44439	0	1.02486	-0.216882
	PLAU	1.87707	2.13117	3.24171	2.98851	3.82739	1.57232	0.0048727	-0.992684	0	2.81317	0.146127
	PLAUR	0.946579	1.00428	3.71865	3.86779	4.51299	1.54482	0.144643	1.32498	0	2.81006	0.75361
	PLBD1	0.75079	0.240994	7.01646	8.34164	8.24924	0.148955	0.145863	2.68812	0	4.91982	0.745733
	PLCD1	-0.0245947	0.223454	5.9749	5.12353	6.58542	0	0.00205883	-2.97178	0	3.57654	-0.742429
	PLCE1	-0.994793	-0.606342	-1.51705	-1.7385	-2.80316	-1.24693	-0.0752633	-2.76824	0	-1.53197	-1.02261
	PLCL1	-0.967102	-0.676043	-1.49954	0.00804058	-1.92899	-1.58044	0.168221	-1.42757	0	-1.01273	-0.709946
	PLEK	1.41396	0.673995	0.690929	1.43076	1.23066	2.00544	0.304836	5.96563	0	1.08806	2.06898
	PLEKHH2	-1.66387	-0.773085	-2.87685	-2.238	-1.60154	-1.88597	-0.199347	-2.16395	0	-1.83067	-1.06232
	PLIN2	1.2212	0.834813	0.966467	0.950331	2.05054	2.06409	-0.273396	-1.29231	0	1.20467	0.124596
	PLK2	0.267169	1.1112	1.40307	1.95346	0.860001	0.0657717	0.123405	-2.19408	0	1.11898	-0.501226
	PLOD2	-0.968485	-1.08763	3.83586	3.40753	3.64261	1.76216	-0.152341	0.371737	0	1.76598	0.495388
	PLXNA2	0.796069	0.354389	1.67888	2.12896	2.24009	-0.901029	0.164926	-5.04566	0	1.43968	-1.44544
	PML	2.15307	1.8453	3.57592	2.56404	2.14139	-0.203876	0.735379	1.86068	0	2.45595	0.598045
	PMM2	0.167473	0.811884	0.869127	0.882868	1.48278	0.63416	0.0626577	-3.03355	0	0.842826	-0.584183
	PNO1	0.712824	0.312628	2.45584	2.877	3.29258	0.869942	0.240726	-0.0277296	0	1.93018	0.270735
	PNPLA8	-0.498171	-0.878528	-1.95829	-2.16312	-1.8308	0.99782	0.0554159	-0.829364	0	-1.46578	0.055968
	PNPT1	1.94465	0.370465	2.70841	2.30163	2.60306	0.380916	0.880954	1.6922	0	1.98564	0.738518
	POLE	1.00074	2.1032	6.39274	7.41166	8.07783	-0.523313	-0.0206429	-2.84032	0	4.99723	-0.84607
	POLR2M	-0.0407774	0.536912	-0.883584	-1.09055	-2.20555	0.640767	0.0420304	0.261073	0	-0.736709	0.235968
	POMP	0.93966	0.0784285	-0.511792	-0.0292655	0.0786949	1.45369	0.183975	0.398137	0	0.111145	0.508951
	POR	0.069456	0.36694	2.10251	1.4103	2.5266	1.54391	0.100511	-0.843471	0	1.29516	0.200237
	POSTN	-0.2851	-1.17365	1.16584	0.662257	1.25332	1.12031	0.104428	-0.919481	0	0.324534	0.0763155
	PPA1	2.30957	1.65516	0.875825	0.85952	1.06678	0.860309	-0.00289599	0.388602	0	1.35337	0.311504
	PPFIBP2	-0.703944	-0.756719	1.28053	2.26125	1.35037	-0.63903	-0.0874752	-2.90298	0	0.686298	-0.90737
	PPIB	0.479416	0.079469	1.64841	2.99538	3.52436	1.58454	0.135195	-1.82379	0	1.74541	-0.0260131
	PPIF	0.192035	0.886601	1.22685	1.14022	1.56827	1.37918	0.0533732	-0.198614	0	1.0028	0.308486
	PPIG	-0.171071	-0.944381	0.127792	-0.133358	0.196469	0.489656	0.131753	-3.53056	0	-0.18491	-0.727288
	PPL	-0.437303	0.252051	1.09165	0.0417134	1.54957	-1.81477	-0.0719575	-1.54053	0	0.499537	-0.856815
	PPM1F	0.0206397	0.372432	0.155033	-0.475501	-1.31961	-0.586161	0.104655	-2.28615	0	-0.2494	-0.691915
	PPM1K	0.349315	-0.351866	0.34792	-0.808101	-1.64919	-0.554641	0.71426	1.30965	0	-0.422384	0.367318
	PPP1CB	-0.158151	-0.625453	-0.671179	-0.672355	-1.57809	0.581408	0.00454594	-0.472506	0	-0.741045	0.0283619
	PPP1R16B	-0.892491	-0.184421	-0.0183718	-0.51452	-1.50917	-1.30232	0.0430812	-3.81385	0	-0.623795	-1.26827
	PPP1R18	0.97793	1.17011	0.176783	0.225795	0.349376	1.14186	0.150723	1.18395	0	0.579999	0.619133
	PPP1R3C	-1.08315	-0.835824	0.626873	-0.0216983	-0.764473	-0.635327	-0.143684	-3.02277	0	-0.415654	-0.950445
	PPP3CA	-0.615629	-0.82495	-0.855691	-0.216167	-0.603628	0.63926	-0.0614944	-0.933966	0	-0.623213	-0.0890501
	PRDM15	-0.146052	0.338787	3.11448	3.0879	3.45501	0.353133	-0.0366263	-2.78689	0	1.97003	-0.617596
	PRDM6	-1.37541	-0.726492	-1.69778	-2.14373	-2.4991	-1.72028	-0.0211322	-1.30112	0	-1.6885	-0.760633
	PREX2	-0.809263	-1.19174	-0.797835	-1.26487	-2.0992	-1.00925	0.0570729	-2.06667	0	-1.23258	-0.754711
	PRG4	1.17327	0.0167114	4.15762	5.44111	6.88959	-0.350928	-1.06097	0.760941	0	3.53566	-0.16274
	PRICKLE2	-0.789546	-0.501173	-0.891868	-0.954165	-1.41169	-0.958541	0.000925125	-2.22359	0	-0.909688	-0.795302
	PRKAG2	-0.964918	0.272461	-1.28091	-1.19937	-1.25	0.239829	-0.0324539	-2.24221	0	-0.884548	-0.508708
	PRKN	-1.02367	-0.719955	0	0	0	-1.29156	-0.460688	0	0	-0.348725	-0.438062
	PRMT1	0.661277	0.85731	0.87599	1.47306	1.91327	0.382554	0.12792	-2.96096	0	1.15618	-0.612621
	PRNP	-0.0234229	-0.248952	2.21131	0.970369	2.26626	0.584395	0.103387	-0.182946	0	1.03511	0.126209
	PRPS2	-1.03541	-0.908274	-0.199499	-1.09322	-1.81181	1.20344	-0.00324245	1.26527	0	-1.00964	0.616368
	PRR11	0.0598144	1.35895	-4.77405	-0.864944	-0.178161	1.56923	-0.374623	-0.992643	0	-0.879679	0.0504915
	PRR3	0.0107626	0.473337	6.35564	6.24669	6.53944	-0.673469	0.153346	-2.88945	0	3.92517	-0.852394
	PRRC1	-0.259335	0.085987	-0.442499	-0.820701	-1.26623	0.748738	-0.0173334	-2.11577	0	-0.540555	-0.34609
	PRRG1	-0.561299	-1.59167	0.0823897	0.671253	-0.279416	0.325165	-0.0205104	-2.76225	0	-0.335748	-0.614398
	PRRX1	-0.0644811	0.03803	-1.41775	-1.53569	-2.04687	1.7125	0.100639	-1.29102	0	-1.00535	0.130529
	PRXL2C	-1.49584	-0.871114	-1.55331	-1.98647	-3.02349	0.751965	0.0732026	0	0	-1.78605	0.206292
	PSMA2	1.15628	0.658837	0.757867	0.263383	0.471196	1.09988	0.160536	0.178835	0	0.661512	0.359813
	PSMA6	0.699433	0.529547	0.431643	1.20357	0.862944	0.826968	0.20667	1.38139	0	0.745428	0.603758
	PSMA7	1.19175	0.660992	1.11075	1.50768	1.96135	0.824518	0.0539571	-1.36995	0	1.2865	-0.12287
	PSMB1	0.715551	0.500362	0.519992	0.032859	1.11188	0.286417	0.116805	-2.01997	0	0.576128	-0.404186
	PSMB2	0.710374	0.125307	-0.0518633	-0.199564	-0.015132	0.859086	0.069505	1.16474	0	0.113824	0.523333
	PSMB3	1.63876	0.416178	0.83647	1.48669	1.91152	1.26279	0.10076	0.660493	0	1.25792	0.506012
	PSMC6	1.58375	-0.453218	0.3867	0.3318	0.767116	0.554464	0.0944361	-1.44592	0	0.52323	-0.199255
	PSMD14	0.672224	0.648847	0.667015	1.08013	1.10379	0.843721	0.0919135	-0.385448	0	0.8344	0.137547
	PSMD2	0.43144	0.718275	0.708844	0.723374	0.972999	0.851024	0.00352755	-2.61162	0	0.710986	-0.439266
	PSMD4	0.397391	1.0614	0.581943	0.926797	1.2184	0.646888	0.0957249	-1.84016	0	0.837186	-0.274387
	PSMD8	0.738646	0.624072	-0.0476041	0.337682	0.788449	0.880862	0.0826947	-1.70772	0	0.488249	-0.186041
	PSTPIP2	0.749697	0.488327	1.68135	2.40377	2.37845	1.15358	-0.0734654	3.70404	0	1.54032	1.19604
	PTAR1	-1.06789	-0.721409	-1.18732	-1.61225	-1.88196	0.529953	-0.0923529	0.201088	0	-1.29416	0.159672
	PTCH1	-0.779826	-0.114697	-1.31276	-1.50435	-1.53112	-1.01872	-0.0451799	-1.53906	0	-1.04855	-0.65074
	PTDSS2	-0.0750424	0.446207	6.00702	6.56417	6.34721	0	-0.0615257	-2.9994	0	3.85791	-0.76523
	PTEN	-0.26202	-0.344331	-0.761891	-0.708352	-1.38199	0.557874	-0.0605328	1.08816	0	-0.691717	0.396374
	PTGFR	-1.2779	-1.65558	0	0	0	0.792144	-0.0849329	-1.05583	-2.03281	-0.586697	-0.595359
	PTGFRN	-0.49472	0.260616	1.01231	0.941375	1.17919	1.74454	-0.0351414	-1.70746	0	0.579753	0.000484065
	PTGS1	0.53935	0.764144	0.888402	0.802241	1.68656	-0.428012	0.00287183	-0.990147	-1.18535	0.936138	-0.650159
	PTK2B	0.891326	1.34151	0.176828	0.378455	0.994604	1.04581	0.0391136	3.58992	0	0.756545	1.16871
	PTK7	0.119158	0.86314	2.29873	1.87951	3.01055	0.698614	-0.157585	-3.43107	0	1.63422	-0.72251
	PTP4A2	-0.241864	-0.327758	-0.871951	-0.820596	-1.31616	0.803591	-0.0572662	-0.411481	0	-0.715665	0.083711
	PTPN4	-0.201878	-1.10511	-1.28558	-0.907151	-1.53462	-0.580751	-0.123031	0.399232	0	-1.00687	-0.0761374
	PTPRC	0.970013	0.379025	1.25288	1.34056	2.58702	0.72604	0.151381	1.99781	0	1.3059	0.718808
	PTRH1	0.547341	1.14499	0	0	0	0	0.00361853	-2.91621	0	0.338465	-0.728149
	PTX3	4.31607	2.07387	0	0	0	5.25005	0.0171411	0.989155	0	1.27799	1.56409
	PUS1	0.68831	1.59796	6.5131	7.19682	7.14883	0	0.16566	-2.93102	0	4.629	-0.691341
	PWP2	0.563484	1.16523	0.321698	-0.539057	0.610449	0	0.0211866	-2.39537	0	0.42436	-0.593545
	QSER1	-0.512251	-0.532404	-1.09871	-1.07883	-1.80536	0.365572	0.00241859	-1.84069	0	-1.00551	-0.368175
	QSOX1	1.03115	0.792121	2.30641	1.82828	2.71962	-0.832961	-0.034178	-2.45091	0	1.73551	-0.829512
	RAB31	-0.405514	-0.100668	-1.39551	-1.06372	-1.04427	0.904157	-0.13461	0.299518	0	-0.801937	0.267266
	RAB37	0.357174	1.3043	0	0	0	-1.98838	-0.0043502	-1.6701	0	0.332294	-0.915707
	RAB5C	1.13924	0.852476	0.832267	0.301112	0.653073	1.00211	0.115267	0.350539	0	0.755634	0.366978
	RAB8A	0.627288	0.465364	0.443281	1.3396	0.813081	0.248537	0.289712	2.83409	0	0.737723	0.843084
	RAC1	-0.124878	0.236461	-0.379331	-0.519129	-1.0846	0.615318	0.0709126	0.0247521	-0.678187	-0.374295	0.00819873
	RAC2	0.938281	0.920765	0.400854	0.625444	0.760981	0.733083	0.0386264	3.54664	0	0.729265	1.07959
	RALBP1	-0.61509	-0.365598	-0.545268	-0.594819	-1.54736	0.269776	-0.104566	-3.16138	0	-0.733628	-0.749043
	RALGPS2	-1.11649	-0.653557	1.20547	-0.0598636	-0.453858	1.36296	-0.0737657	1.1159	0	-0.21566	0.601273
	RAP2B	0.59715	1.04797	0.828557	0.820641	1.3455	1.37007	0.0379259	0.00774423	0	0.927965	0.353935
	RASSF1	0.160765	0.0508184	2.11334	2.1158	2.6168	0	0.0415943	-4.71178	0	1.4115	-1.16755
	RBBP8	0.786376	-0.132279	1.72755	2.09343	2.34846	0.690812	-0.068979	-1.3494	0	1.36471	-0.181892
	RBFA	-0.0700372	0.793466	1.06344	1.45006	2.56609	0.756503	-0.0976706	-2.72934	0	1.1606	-0.517626
	RBIS	1.88334	-0.302169	0.233652	-0.718772	-0.181437	1.12555	0.127702	0	0	0.182924	0.313312
	RBM19	0.553504	1.36533	0.075553	0.564627	0.453001	-0.14867	0.0638572	-2.80638	0	0.602404	-0.722799
	RBM33	-0.38188	-0.241868	0.934417	0.884158	1.13657	-0.139724	-0.0360046	-2.15973	0	0.46628	-0.583865
	RBMS3	-0.691834	-1.07321	-0.647025	-0.89505	-1.99242	-0.508537	0.00657324	-0.137564	0	-1.05991	-0.159882
	RCAN1	0.504596	0.989364	0.118658	0.0869633	-0.21683	0.590505	0.181021	-2.05763	0	0.29655	-0.321526
	REPS2	-1.31931	-1.66157	-1.54175	-2.33443	-3.33191	-0.144435	-0.495102	2.68285	0	-2.03779	0.510829
	RFK	-0.279031	-0.0633017	-0.312389	-0.50146	-1.0538	1.05966	0.00161239	-0.740295	0	-0.441996	0.0802435
	RGS9	-0.538871	-1.14702	1.03665	-0.27755	-1.20563	-1.2306	-0.208788	-0.535851	0	-0.426484	-0.493811
	RHBDD2	0.104981	0.178202	3.25933	2.07751	2.24137	1.54557	0.13664	-2.30775	0	1.57228	-0.156385
	RHOBTB3	-0.859293	-0.46931	0	0	0	0.840323	-0.203877	-0.734779	0	-0.265721	-0.0245832
	RHOC	1.4615	0.279853	1.70792	1.27888	1.78207	0.656085	0.114308	-2.07044	0	1.30204	-0.325012
	RHOG	1.16576	0.856129	0.942672	0.817211	0.923086	0.933405	0.214493	1.39957	0	0.940972	0.636867
	RHOQ	-0.423092	-0.21272	-1.04735	-1.46703	-1.72319	0.861853	-0.0880514	-0.289005	0	-0.974676	0.121199
	RIDA	-0.255105	-1.53384	0	0	0	1.62603	0.0405194	0	0	-0.357789	0.416638
	RMDN1	-0.456097	-1.17001	0	0	0	-0.00573681	-0.0166636	-3.12889	0	-0.325222	-0.787824
	RND1	0.876041	0.297784	7.40915	6.93112	7.03225	0	0.810649	-3.28265	0	4.50927	-0.618001
	RNF11	-0.0492858	-0.177204	-0.715756	-0.877903	-1.48365	0.610145	0.0311473	-1.01898	0	-0.660759	-0.0944214
	RNF13	-0.322489	-0.883531	-1.09121	-1.04421	-0.723135	0.514284	-0.0150026	0.651508	0	-0.812915	0.287697
	RNF144A	-1.41093	-1.11935	-1.04824	-1.01416	-2.68695	0.504453	-0.0293679	-3.27269	0	-1.45593	-0.699401
	RNF149	0.886566	1.01716	1.46648	1.23748	3.01392	0.919169	-0.0729759	1.95524	0	1.52432	0.700358
	RNF19B	1.92698	1.68305	2.07951	1.42158	2.20231	0.4794	0.466114	3.36362	0	1.86269	1.07728
	RNF213	3.10087	2.80689	3.94609	3.08091	3.20682	-0.372391	0.706737	1.63448	0	3.22832	0.492206
	RNF31	1.49616	1.07702	1.65245	1.32116	1.13158	-0.277113	0.35851	-3.79902	0	1.33567	-0.929405
	ROBO2	-1.12057	-0.877446	-0.0321804	-0.214732	-0.90034	-2.71502	-0.018112	-1.66543	0	-0.629054	-1.09964
	ROBO4	0.172926	0.223442	1.8738	1.59125	2.10671	-1.63254	0.176957	-2.81466	0	1.19363	-1.06756
	ROCK2	-0.254263	-0.900852	-0.0198989	-0.985597	-0.975085	0.164336	0.0546477	-0.541258	-0.610951	-0.627139	-0.233306
	ROMO1	0.425188	-0.328256	-1.14276	-1.49251	-1.00155	1.75433	0.0299268	-1.29937	0	-0.707978	0.121223
	ROR2	0.499612	1.29529	0.0484437	0.044548	1.74591	1.97221	-0.192267	1.09534	0	0.726762	0.718821
	RORA	-0.335582	-0.767527	-1.56466	-1.76151	-1.69953	-0.883772	-0.281469	-1.78356	0	-1.22576	-0.737201
	RPL13	0.468709	0.222685	-1.38523	-0.936658	-1.10788	0.813261	-0.0828784	-1.8944	0	-0.547675	-0.291005
	RPL26	1.9325	-0.255096	-0.717791	-0.5691	-0.452969	0.893456	-0.0264159	0.42314	0	-0.0124918	0.322545
	RPL27	0.783102	0.691953	0.208734	0.283095	0.978824	0.784501	0.042945	-0.051508	0	0.589142	0.193984
	RPL34	1.85111	-0.187573	-0.242121	0.190361	0.121107	0.587589	-0.00671648	0.608316	0	0.346577	0.297297
	RPL38	1.89379	-0.263343	-0.344965	-0.379419	-0.189209	0.801442	0.0688593	0.675443	0	0.14337	0.386436
	RPL39	2.25483	0.157782	-0.586158	-0.466306	-0.20939	0.76306	0.0189469	0.932715	0	0.230152	0.428681
	RPL6	0.135906	-0.0483738	-1.12234	-0.400292	-0.260152	0.711294	-0.0622218	-0.997473	0	-0.339051	-0.0871004
	RPL7	0.713456	-0.154374	-0.608544	-0.767564	-1.00726	0.821341	-0.0861127	-1.28051	0	-0.364857	-0.136322
	RPN1	0.453534	0.50462	2.26894	2.41622	3.14688	0.760629	0.102936	-0.873436	0	1.75804	-0.00246762
	RPRD1A	-0.678908	-0.375046	3.46076	3.19012	2.52525	0.189553	-0.0495687	-3.14344	0	1.62443	-0.750865
	RPS15A	1.87093	0.256999	-0.438146	0.233029	-0.0584802	0.762201	-0.0706086	0.338674	0	0.372866	0.257567
	RPS16	0.698171	0.203162	-0.810819	-1.01289	-1.06799	1.06468	-0.00776831	-0.805247	0	-0.398074	0.0629162
	RPS24	1.72043	-0.323955	-0.378453	-0.00609049	-0.174385	0.815828	-0.022852	0.726407	0	0.167509	0.379846
	RPS27L	1.90191	0.0461195	-0.0786338	-0.439141	-0.413778	1.30697	-0.0377811	0.576962	0	0.203295	0.461537
	RPS29	0.899909	0.127969	-1.04029	-1.04067	-1.29768	0.606875	0.0186958	0.702312	0	-0.470152	0.331971
	RPS6KB2	-0.0748255	0.976177	-0.128056	1.01631	0.507191	0	-0.0310776	-3.27129	0	0.45936	-0.825591
	RRBP1	0.491326	0.672328	1.05055	0.67474	1.71788	0.511041	0.183269	-0.863236	0	0.921364	-0.0422316
	RRM2	0.542506	1.73484	1.76359	3.27133	3.5915	3.57656	-0.324851	1.26718	0	2.18075	1.12972
	RRP7A	0.650088	1.2957	0.487188	1.09857	1.13329	0.213956	0.189186	-3.00545	0	0.932966	-0.650576
	RSAD2	6.84708	4.59219	7.10302	5.99677	4.51997	-0.14222	4.20511	3.39174	0	5.81181	1.86366
	RSPO1	-1.03297	0.420581	0	0	0	-2.72818	0.399666	-1.26382	0	-0.122478	-0.898085
	RTKN2	-1.40085	-1.91913	-1.04376	-2.73663	-4.64484	-4.37736	-0.298375	-2.63367	0	-2.34904	-1.82735
	RTN4	0.367433	0.154002	0.592666	0.412409	1.17313	0.787156	0.0393209	0.833141	0	0.539927	0.414904
	RTP4	3.09112	2.0173	3.32812	2.87738	2.02347	-0.558323	1.99073	3.6872	0	2.66748	1.2799
	S100A8	4.21725	-1.06094	-0.479127	0.501083	-0.925074	4.30292	0.0637081	3.97543	0	0.450637	2.08552
	S1PR1	0.251811	-0.504457	1.31256	0.471612	1.23089	0.581019	0.115134	-0.40978	0	0.552483	0.0715933
	S1PR2	0.328003	0.516477	3.05321	2.81788	4.27974	0.293635	0.36942	-3.56688	0	2.19906	-0.725957
	S1PR3	0.192845	0.521165	1.65511	1.08557	1.70695	2.02905	-0.152836	-0.589502	0	1.03233	0.321677
	SAMD12	-1.03975	-1.35361	-0.229349	-1.56312	-3.94327	-1.27401	-0.200073	-2.14081	0	-1.62582	-0.903724
	SAMD9L	2.60483	-0.0647239	3.0025	1.87738	1.57876	-0.809463	2.17022	4.69618	0	1.79975	1.51424
	SAMSN1	2.41419	0.276359	-0.439437	1.04894	-0.108264	1.64909	0.212752	3.50823	0	0.638359	1.34252
	SAP30	1.73407	0.792327	0	0	0	1.16211	-0.129975	-2.13907	0	0.50528	-0.276732
	SAT1	1.36751	0.467725	1.68659	1.66952	1.90223	1.11303	0.180348	2.02597	0	1.41872	0.829837
	SCN7A	-1.43596	-1.64456	-0.0850477	-1.30738	-1.62281	-1.27289	-0.351691	-2.45254	0	-1.21915	-1.01928
	SCNN1G	-0.580711	-0.600949	1.99418	1.38733	2.86032	-1.44504	-0.900883	-2.54535	0	1.01204	-1.22282
	SCPEP1	0.141264	0.611439	0.361543	0.417537	1.76135	1.04678	0.128866	0.647252	0	0.658626	0.455724
	SCUBE1	-1.06334	0.87501	3.32968	3.40803	4.73829	-2.68477	0.319557	-2.26402	0	2.25753	-1.15731
	SCUBE2	-1.82621	-1.24993	1.24428	-0.256046	-2.02938	-2.07996	-0.188041	-1.54067	0	-0.823457	-0.952166
	SDCBP	0.939275	0.165824	0.776704	0.79338	0.5763	0.84092	0.10494	1.50899	0	0.650296	0.613712
	SELL	1.40083	0.860801	2.13146	1.18909	1.43374	1.87345	0.46191	7.54397	0	1.40319	2.46983
	SEMA3A	-0.713896	-1.8328	0.41346	0.195053	0.313811	1.20871	-0.137348	1.54893	0	-0.324874	0.655072
	SEMA3E	-0.935734	-1.67521	2.76807	1.78258	2.46458	-2.07178	-0.147861	-0.0804737	0	0.880857	-0.57503
	SEMA6A	-1.56391	-0.863837	-0.232843	-0.866881	-1.31914	-1.18113	-0.000620341	-0.642896	0	-0.969324	-0.456161
	SEMA6B	1.48545	1.79626	2.56727	3.74222	4.94735	0	0.1602	-3.05695	0	2.90771	-0.724188
	SERPINE1	2.05995	1.97606	2.69459	3.1473	4.16232	3.76528	0.0231838	-0.293214	0	2.80804	0.873811
	SERPINH1	0.879269	0.295239	1.21188	1.24758	0.714744	2.19427	0.149804	-0.46065	0	0.869742	0.470856
	SESN2	1.38087	2.30014	1.74596	3.43069	2.90282	0	0.124294	-3.44163	0	2.35209	-0.829333
	SF3B6	1.87973	-0.169345	-0.00205693	0.198775	0.0733032	1.03252	0.104578	0	0	0.396082	0.284275
	SFN	1.48701	0.512702	0.21695	1.74591	1.76734	0	0.0608501	-3.58015	0	1.14598	-0.879825
	SFRP1	1.47196	1.65457	1.8095	1.66848	3.10587	2.08522	0.424385	0.0191226	0	1.94208	0.632181
	SFTPC	-0.12961	-0.823332	1.79987	0.52298	1.43433	-3.45858	-0.272039	-1.84186	0	0.560848	-1.39312
	SFTPD	0.363229	0.0554095	2.97462	2.90267	3.81333	-2.97968	-0.362424	-1.6427	0	2.02185	-1.2462
	SGK1	0.0177051	-0.182324	0.494727	0.948174	1.21193	-0.216299	0.075224	-2.34841	0	0.498043	-0.622371
	SGSM3	0.126308	0.344509	2.8951	2.74003	3.13359	0	-0.0545253	-3.65153	0	1.84791	-0.926513
	SH3BGRL3	0.963068	0.758314	0.11772	1.01315	1.19684	1.05256	0.0439273	2.6075	0	0.809818	0.925996
	SH3BP5	-1.03012	-0.447153	-0.614506	-1.24954	-1.12365	0.851519	-0.00370167	-3.06791	0	-0.892995	-0.555023
	SH3GLB1	0.208851	-0.0415582	-0.32888	-0.796553	-1.11567	0.559846	0.0187254	0.352617	0	-0.414762	0.232797
	SH3PXD2B	0.948009	1.70587	1.243	1.22783	1.40233	0.877155	0.0537585	-3.88801	0	1.30541	-0.739275
	SH3RF1	-0.709852	-0.0935745	-0.639655	-1.30636	-1.19582	0.485838	0.136904	-2.53998	0	-0.789051	-0.479311
	SHANK2	-1.1758	0.177516	0.31694	0.303428	-0.0665897	-1.67675	-0.110349	-0.884351	0	-0.0889007	-0.667863
	SHC1	0.225552	0.914074	0.145096	0.320797	0.469806	1.67073	0.0178609	-0.79976	0.247537	0.415065	0.284092
	SHFL	0.381687	0.888423	4.01517	3.49992	3.41815	-0.114364	0.76356	0	0	2.44067	0.162299
	SIGLEC1	2.57313	2.50106	4.97774	5.16237	5.16373	0.308587	2.75765	1.77127	0	4.07561	1.20938
	SIKE1	-0.614385	-0.397715	-1.2039	-1.2404	-1.48439	1.12779	-0.0131259	0.0238985	0	-0.988157	0.284641
	SIN3B	0.215174	0.502231	0.37728	0.416205	1.44513	0.796362	0.136961	-3.67007	0	0.591203	-0.684186
	SIX4	-1.1603	0.0106272	0.075874	0.0875788	-0.165469	1.76974	0.433553	-1.51617	0	-0.230337	0.17178
	SKIV2L	0.0708149	0.488097	2.5004	2.07182	3.11938	-0.0490358	0.0266375	-3.89321	0	1.6501	-0.978903
	SLAMF7	2.71216	1.80638	0.341231	1.40544	1.78959	0.351404	0.25186	3.02174	0	1.61096	0.90625
	SLC11A1	1.64838	2.1394	1.63801	2.19395	3.21226	1.37573	-0.0543106	0.248329	0	2.1664	0.392438
	SLC15A3	2.43227	1.61502	3.07863	2.57992	3.06894	0.123773	0.546597	-2.22295	0	2.55496	-0.388146
	SLC16A1	0.0918718	0.255843	2.41847	3.0073	3.54388	1.9071	-0.039674	0.369	0	1.86347	0.559106
	SLC16A6	0.689232	0.827388	2.83569	3.40478	3.74734	1.91562	0.410009	-2.49993	0	2.30088	-0.0435749
	SLC16A7	-0.666796	-1.23293	1.0517	-0.0466374	0.628775	1.26585	-0.273084	1.18303	0	-0.0531781	0.54395
	SLC19A3	-0.590152	-1.24412	0	0	0	-1.19111	-0.0428513	1.59681	0	-0.366854	0.0907138
	SLC20A1	-0.194354	0.828094	1.54104	1.8462	2.71267	1.34664	0.123364	-0.679684	0	1.34673	0.19758
	SLC25A23	-0.925798	-0.093481	-1.44841	-0.823741	-2.15421	-0.16507	-0.0904717	-2.80863	0	-1.08913	-0.766043
	SLC25A32	-0.484085	-0.396875	-0.95328	-1.8943	-1.87239	0.868646	0.168425	0.409695	0	-1.12018	0.361692
	SLC25A5	0.367798	0.0685122	0.819429	0.881034	1.64327	1.74932	-0.035337	0.572959	0	0.756009	0.571734
	SLC2A1	0.78624	0.99402	1.76333	1.79988	3.43277	1.37987	0.162533	-1.37708	0	1.75525	0.0413294
	SLC30A1	0.099438	0.188641	2.47542	2.02702	2.6506	1.27714	0.643665	-1.16375	0	1.48822	0.189265
	SLC30A4	0.172889	-0.498004	-1.2114	-1.5934	-1.70676	0.837298	-0.145337	2.79744	0	-0.967336	0.872349
	SLC38A5	-0.658993	-0.290165	0.672297	-0.14447	-2.24293	-0.160768	0.0734791	-3.3978	0	-0.532852	-0.871272
	SLC38A6	-1.16101	-0.0182753	2.6224	2.46434	3.35816	1.00181	0.068912	0.267457	0	1.45312	0.334545
	SLC39A1	0.890271	1.15593	0.914968	1.10218	1.64089	1.09468	0.0559886	-1.5042	0	1.14085	-0.0883827
	SLC39A14	1.76176	2.2452	1.19657	2.23748	3.43959	3.07919	0.105734	-0.508611	0	2.17612	0.669077
	SLC39A8	-1.05557	-1.18493	-1.11491	-1.48678	-0.21712	-1.0004	-0.392828	2.30102	0	-1.01186	0.22695
	SLC3A2	0.585714	0.592989	2.10308	1.62471	2.49185	1.80238	0.317845	-0.129556	0	1.47967	0.497667
	SLC5A3	-0.961661	-0.676337	6.54576	6.36268	6.74369	0.692255	-0.707363	-0.635512	0	3.60283	-0.162655
	SLC5A9	3.25343	0.0190083	0	0	0	-3.66954	-0.354472	0.974975	0	0.654489	-0.762258
	SLC7A1	1.08509	1.53612	1.12447	1.88206	1.71007	1.44774	0.0699911	0.305383	0	1.46756	0.455779
	SLC7A2	0.114271	-0.0522114	1.30879	1.0788	2.04111	1.23477	0.032337	-0.935339	0	0.898152	0.0829413
	SLC9A1	0.342539	0.794066	1.3236	1.30685	2.21596	-0.028309	0.0497391	-3.73314	0	1.1966	-0.927927
	SLC9A8	0.308913	0.846248	1.92213	2.26636	3.18189	0.0955971	0.0750047	1.74104	0	1.70511	0.477912
	SLIT2	-0.953998	-0.511656	0.509442	-0.147352	0.448659	-2.02328	-0.135916	-2.32899	0	-0.130981	-1.12205
	SLPI	1.63302	-0.237883	-0.749644	-0.0562378	-0.285297	-0.0594472	-0.47451	1.76281	0	0.0607914	0.307213
	SMARCB1	0.044882	0.613902	1.55334	1.13444	1.74289	-0.98507	-0.0278261	-2.43629	0	1.01789	-0.862297
	SMCHD1	0.619385	0.0809885	1.70469	1.51237	1.44327	0.867162	0.243732	1.44825	0	1.07214	0.639786
	SMG5	0.271636	0.875726	1.70895	2.04408	2.75832	0.754901	0.122401	-2.04516	0	1.53174	-0.291965
	SNAI1	0.672195	1.94159	0.774596	1.59864	1.78527	0	0.276377	-3.10468	0	1.35446	-0.707076
	SNAI2	-1.73627	-0.289267	0.384211	0.341433	-1.68416	1.09875	0.0160259	-0.901597	0	-0.596812	0.0532944
	SNED1	-1.27756	-0.187216	0.807185	0.126214	0.519669	0.111503	-0.197222	-2.95576	0	-0.00234086	-0.76037
	SNX25	-0.708024	-0.873064	0.827009	0.280899	0.0830786	-0.90541	-0.371787	-3.12875	0	-0.0780202	-1.10149
	SOCS7	0.100235	0.618389	-0.625183	-0.766195	-1.45931	-0.275531	-0.238596	-2.84343	0	-0.426413	-0.83939
	SON	-0.249953	-0.0948945	0.438392	0.457208	1.04175	-0.0450021	0.0765877	-1.84913	0	0.3185	-0.454387
	SP110	1.97082	1.3989	3.66463	2.68927	3.29582	-0.00565064	1.34552	3.437	0	2.60389	1.19422
	SPAAR	-0.223036	-1.07523	6.05327	6.10783	5.70754	-2.103	0.708394	0	0	3.31408	-0.348652
	SPARCL1	-1.02171	-0.583951	0.363465	0.261888	1.77014	0.580925	0.0176208	-2.68339	0	0.157965	-0.521211
	SPG7	0.0646201	0.470085	6.54617	6.8222	6.49594	-0.397279	-0.0407096	-3.04278	0	4.0798	-0.870192
	SPHK1	1.06831	0.775602	2.68144	2.87909	3.46642	0	0.383101	-4.14285	0	2.17417	-0.939936
	SPI1	1.96912	1.21054	0.19414	0.34618	0.142471	0.908762	0.0810458	3.62268	0	0.77249	1.15312
	SPN	0.824387	1.18688	0.494074	1.12795	1.60639	-1.16916	-0.638273	-0.936167	0	1.04794	-0.685899
	SPON1	-0.0995443	0.140784	1.70167	1.20704	2.30318	0.716429	0.277193	-0.623791	0	1.05063	0.0924577
	SPP1	0.523755	0.337178	2.26722	2.62392	4.33754	5.45526	0.335857	-0.294428	0	2.01792	1.37417
	SPTBN1	-0.681259	-0.491854	-0.250092	-0.85807	-1.72272	-1.27819	-0.0888399	-1.22352	0	-0.8008	-0.647639
	SPTLC1	-0.023677	-0.171549	3.13331	3.90255	3.89481	0.65629	0.0408826	0.0318563	0	2.14709	0.182257
	SPTLC2	0.249534	-0.321831	1.35076	1.68868	2.11407	-0.218903	0.134399	2.35369	0	1.01624	0.567298
	SPTSSA	-0.68401	-0.939088	-2.1802	-1.94628	-2.25044	0.870264	-0.063961	-0.661487	0	-1.6	0.0362039
	SQSTM1	0.865072	1.00195	0.36	0.414471	0.345934	1.05251	0.0761708	-1.06857	0	0.597485	0.0150258
	SRPK1	-0.110125	0.353254	1.20574	1.05946	1.41852	1.45063	0.00913252	-0.232043	0	0.78537	0.306931
	SRPX	-0.804805	-0.438374	0	0	0	2.15796	0.259148	-0.895644	0	-0.248636	0.380365
	SRRM2	-0.453443	0.0622612	0.804765	0.4376	1.21108	-0.960346	-0.0753656	-1.06582	0	0.412454	-0.525383
	SRSF9	0.243366	0.912144	0.620155	0.285588	0.563452	0.801714	-0.0241522	-1.82051	0	0.524941	-0.260737
	SSR3	0.100607	-0.0885878	0.710734	0.764666	0.940922	0.93294	0.0323506	0.0960148	0	0.485668	0.265326
	ST6GALNAC3	-1.15512	-1.14596	0.661461	0.148382	0.958681	1.24352	-0.0446494	0.548298	0	-0.106511	0.436791
	STAP1	1.45109	0.351422	0	0	0	-0.576443	1.72556	6.60951	0	0.360503	1.93966
	STARD10	0.345841	0.0548357	-0.976087	-1.55202	-1.33345	0	-0.168593	-4.00184	0	-0.692176	-1.04261
	STARD3	1.20663	0.397366	3.5164	3.18722	3.83949	-1.23953	0.0794537	-2.68021	0	2.42942	-0.960073
	STARD5	0.850464	0.598441	1.20323	0.762321	0.820515	0.344746	0.142663	2.01826	0	0.846995	0.626418
	STAT1	2.72818	1.7969	3.47879	2.65526	2.76598	0.204999	1.30441	2.83475	0.862363	2.68502	1.30163
	STIL	0.369505	2.23869	-0.626915	0.742347	1.49777	1.4912	-0.090784	-0.704878	0	0.844279	0.173883
	STK40	0.833068	0.866291	0.255098	0.293395	-0.824215	0.478679	0.122252	-2.14392	0	0.284727	-0.385746
	STOM	0.0358492	0.0282318	2.57412	1.94862	2.93346	0.729267	0.0701934	1.07206	0	1.50406	0.467881
	STON2	-0.342766	-0.0757885	-0.568678	-0.808443	-1.82969	-0.340608	-0.213832	-2.71653	0	-0.725072	-0.817743
	STX11	1.57902	0.785783	1.90243	1.55353	1.03674	-0.59306	0.122403	1.97259	0	1.3715	0.375483
	STXBP4	-1.1085	-0.397462	-1.88279	-1.87727	-3.22859	1.03431	-0.146664	-1.61384	0	-1.69892	-0.181549
	STXBP6	-1.26699	-0.89332	-1.32318	-1.63118	-3.233	-1.43481	0.125282	-2.70318	0	-1.66953	-1.00318
	SUPV3L1	0.502659	1.07667	-0.198363	0.0960038	0.901758	1.32429	0.136024	0.306595	0	0.475745	0.441727
	SURF4	0.696628	0.796144	1.35765	1.2924	2.02072	1.19445	0.0233955	-1.34269	0	1.23271	-0.0312114
	SVIP	-1.06013	-1.41474	0	0	0	-0.554345	0.0636966	-3.10557	0	-0.494973	-0.899055
	TAF1D	1.09721	0.134063	0.970176	0.810017	2.16836	1.4079	0.20923	-2.47344	0	1.03597	-0.214078
	TAL1	-0.546499	-0.0657894	-1.47579	-1.94732	-1.8109	-1.54685	0.0865159	-1.33503	0	-1.16926	-0.698842
	TANK	1.39088	0.150093	4.1481	4.72832	4.16767	0.845584	0.152257	0.288321	0	2.91701	0.32154
	TAOK1	-0.109118	-0.526153	-0.822944	-0.557114	-0.93352	0.338403	-0.0768518	-1.44099	0	-0.58977	-0.29486
	TAP1	3.21088	2.31776	3.12109	2.92661	4.49118	0.0914063	0.728842	-1.84012	0	3.2135	-0.254968
	TBC1D1	0.632043	1.04702	1.32985	1.7945	1.83848	0.858384	-0.0986622	-0.506267	0	1.32838	0.0633637
	TBC1D13	1.30053	0.550073	0.609671	0.433285	0.603819	1.68817	0.0120069	-0.775226	0	0.699476	0.231238
	TBC1D16	-1.24162	-0.290581	-1.27621	-0.869814	-1.36479	0.366634	-0.0723922	-2.28596	0	-1.0086	-0.49793
	TBC1D2	0.371858	1.4653	0.296013	0.168307	1.7786	-0.0130442	0.0261861	-2.1531	0	0.816015	-0.534991
	TBCD	0.329711	1.01548	0.284591	0.822206	1.49879	-0.701763	-0.0295146	-4.18347	0	0.790157	-1.22869
	TBRG4	0.563117	1.4596	1.28761	1.81338	1.85543	-0.08752	0.0907093	-2.87202	0	1.39583	-0.717208
	TBX2	-0.183258	0.295618	-0.453087	-1.10038	-1.01371	-1.37595	0.146824	-3.10794	0	-0.490962	-1.08427
	TCF21	-0.705278	-0.876845	-0.700485	-1.2644	-1.79741	-1.42428	0.0125757	-3.06333	0	-1.06888	-1.11876
	TCF25	-0.0241404	0.374944	0.927677	0.853298	1.13895	0.455029	0.000268358	-4.81748	0	0.654146	-1.09055
	TCP11L2	-0.877265	-0.951906	0.88095	0.885783	-0.263397	-0.810898	-0.263188	-0.2095	0	-0.0651669	-0.320896
	TDRD7	1.48642	0.815668	0.980769	0.708499	-0.175714	-0.538591	0.801938	1.95848	0	0.763128	0.555456
	TET1	-1.60934	-1.41571	-2.71259	-3.20503	-3.20958	-0.873411	-0.112159	-0.326996	0	-2.43045	-0.328142
	TFPI	-0.398974	-1.02706	1.63425	0.86004	0.794802	0.808194	-0.235349	-0.387614	0	0.372612	0.0463079
	TGFBI	2.41608	2.85519	0.984425	2.42132	3.91765	1.41351	0.128068	0.803123	0	2.51893	0.586175
	THBS1	0.710764	1.98064	2.68762	2.53275	3.66603	1.65767	0.352511	0.194785	0	2.31556	0.55124
	THOC6	1.18855	1.46075	-0.625764	0.694308	0.220322	0	0.178616	-4.00102	0	0.587635	-0.9556
	THRB	-0.780736	-0.954571	-0.91209	-0.905226	-1.83761	-0.547669	-0.151356	-2.70003	0	-1.07805	-0.849764
	THY1	0.460504	0.916359	-0.625842	0.610911	2.70275	1.98222	-0.435696	0.95628	0	0.812936	0.625702
	TIMP1	4.88072	5.23057	3.85392	5.91621	7.05404	4.29889	0.160045	1.24888	0	5.38709	1.42695
	TJAP1	0.363963	1.14602	1.55046	1.48983	1.47593	1.32627	0.265761	-2.5952	0	1.20524	-0.250792
	TJP1	-0.678911	-0.855677	-0.545122	-1.14459	-1.417	-0.798887	0.165769	-1.59801	0	-0.928261	-0.557783
	TLR1	1.7205	1.73379	6.67724	7.30069	7.49416	0.811212	0.144743	3.17418	-0.932319	4.98527	0.799453
	TLR2	1.79391	1.37069	2.63185	3.24864	3.3153	1.97171	-0.110023	1.59646	-0.0665905	2.47208	0.847888
	TLR4	0.481089	0.0519686	2.62542	1.83703	2.66605	0.680556	-0.083092	1.91762	-1.26057	1.53231	0.313629
	TLR7	2.19981	1.63699	3.61976	3.96835	3.99938	-1.24983	0.467001	3.40882	-1.47173	3.08486	0.288567
	TLR9	3.45656	2.59801	9.29455	9.94938	9.37859	0	-4.86816	-0.676139	-0.977338	6.93542	-1.63041
	TMED5	0.432156	-0.321333	2.15709	1.53146	2.33219	0.607718	0.0191351	1.04305	0	1.22631	0.417476
	TMEFF2	-0.669489	-1.02417	0	0	0	-2.6053	-0.639846	-0.0815315	0	-0.338731	-0.831668
	TMEM108	-0.951772	0.418107	0	0	0	-1.37333	-0.0952864	0.676914	0	-0.106733	-0.197926
	TMEM125	0.298666	0.0270437	6.77267	5.72476	6.1617	0	-0.250819	-3.17899	0	3.79697	-0.857452
	TMEM144	-1.2995	-0.0655395	0	0	0	0.97749	0.00440169	0.123327	0	-0.273008	0.276305
	TMEM160	1.39453	0.303134	0.577718	0.692222	1.13658	0	-0.116112	-2.9339	0	0.820838	-0.762504
	TMEM176B	0.817553	0.473791	1.29401	1.50039	1.52452	1.4928	0.0483917	1.88371	0	1.12205	0.856226
	TMEM184C	-0.980884	-0.829456	-1.84901	-0.929739	-0.187398	0.608268	0.0794715	-0.122948	0	-0.955298	0.141198
	TMEM30A	0.172445	-0.575538	1.23802	1.39005	1.83324	0.913196	-0.131186	-0.72387	0	0.811645	0.014535
	TMEM38B	0.0669531	0.17426	-1.58744	-1.86944	-2.26635	2.47049	0.042243	-0.783528	0	-1.0964	0.432301
	TMEM51	1.09268	0.683481	0.170726	-0.268696	1.05667	0.172873	0.100295	-2.88156	0	0.546973	-0.652098
	TMEM65	-0.590007	-0.153452	-0.980228	-0.582595	-1.59028	0.833885	-0.0556896	-2.26804	0	-0.779313	-0.37246
	TMOD1	-1.21994	-0.386897	-1.24627	-2.73326	-0.614302	-0.917556	-0.0498237	-2.50417	0	-1.24013	-0.867886
	TMPRSS2	-1.05562	-0.408385	1.10233	0.518246	1.47018	-1.17539	-0.350213	-2.88909	0	0.325348	-1.10367
	TNC	1.13855	3.03724	7.88453	9.74557	11.3025	3.05147	-0.182939	-0.790881	0	6.62167	0.519412
	TNF	4.00576	2.6969	5.21529	6.05442	7.28861	0	0.266925	4.00524	-1.14601	5.0522	0.781538
	TNFAIP3	2.49969	1.69391	1.70714	1.62399	1.2415	0.459611	0.283255	0.510487	1.62266	1.75325	0.719002
	TNFAIP6	1.49423	0.753364	0	0	0	2.28077	0.407469	2.75484	0	0.449518	1.36077
	TNFRSF14	0.341726	1.28956	3.20707	2.16832	3.16803	-1.3867	0.00452417	-2.21753	0	2.03494	-0.899927
	TNFRSF21	0.109749	0.351418	1.96527	1.39173	2.36507	1.04669	0.10816	1.11277	0	1.23665	0.566907
	TNFSF14	0.94793	0.289895	0	0	0	1.25017	-0.0124118	3.87711	0.604164	0.247565	1.42976
	TNFSF8	2.23523	1.93446	0	0	0	-0.569873	0.24098	2.58345	0	0.833939	0.563639
	TNIP3	2.48657	1.66979	5.31226	6.01189	7.19389	0	0.172602	2.69999	0	4.53488	0.718149
	TNS1	-0.710851	0.0556121	-0.747499	-1.49751	-1.37115	-1.17556	-0.288418	-2.94985	0	-0.85428	-1.10346
	TNS2	-0.402012	0.434414	-0.41046	-0.945586	-1.26418	-1.03538	-0.117784	0	0	-0.517565	-0.28829
	TNS3	-0.676664	0.350918	-0.821216	-1.11123	-1.34719	-0.813502	-0.0941584	-0.975997	0	-0.721076	-0.470914
	TOM1L2	-0.375959	0.130124	-0.965539	-1.37567	-1.33454	-1.22254	-0.0617176	-2.45092	0	-0.784317	-0.933794
	TOP2A	0.696879	0.91677	-0.174956	1.25285	1.98037	3.78092	-0.551225	2.81215	0	0.934383	1.51046
	TOP3A	0.290375	0.803968	2.81376	4.04931	3.65057	0.0222166	0.0708204	-2.76924	0	2.3216	-0.66905
	TOR1B	-0.22318	0.223359	1.71319	2.02703	2.10796	-0.212218	0.65866	2.23679	0	1.16967	0.670808
	TPGS2	-0.834327	-0.319168	-0.718574	-0.686474	-1.47438	-0.711775	-0.0534876	-0.0341346	0	-0.806585	-0.199849
	TPP1	-0.543097	-0.121792	1.05136	1.21313	1.76802	0.803913	0.0108292	2.72641	0	0.673522	0.885289
	TPPP	-1.74021	-0.805817	0.275348	-1.16068	-1.79222	-1.93904	0.0444551	-2.31943	0	-1.04471	-1.0535
	TPT1	0.263492	-0.0962433	-0.906739	-0.684921	-1.15569	0.548204	-0.1109	0.654981	0	-0.51602	0.273071
	TRAF2	0.897104	0.863703	1.00091	1.35979	1.59607	0	0.169864	-2.93598	0.0371241	1.14352	-0.682248
	TRAK2	-0.34812	-0.142571	-0.349534	-0.713978	-1.78521	0.105983	-0.196802	-2.92139	0	-0.667883	-0.753052
	TREM1	0.986067	0.764793	6.41561	7.40822	6.83764	-0.630684	-0.0443105	4.24028	0	4.48247	0.891323
	TRIM14	1.88087	1.39279	3.30701	2.38854	1.72842	-0.694498	0.806443	1.30693	0	2.13953	0.354719
	TRIM17	1.4444	0.915255	0	0	0	-2.42689	-0.188377	-0.269778	0	0.47193	-0.721262
	TRIM21	1.92747	0.80028	3.91341	3.35546	3.14498	-0.134015	0.913848	2.88953	0	2.62832	0.917342
	TRIM69	3.92949	3.9176	0	0	0	-0.75492	0.765725	-0.4725	0	1.56942	-0.115423
	TRMT44	0.547295	0.596446	5.78325	5.86405	6.21533	-0.448243	0.0462178	-2.69035	0	3.80128	-0.773095
	TRMT61A	1.36726	0.877033	0.519964	0.236149	0.832579	0	0.141477	-3.40172	0	0.766598	-0.815061
	TRPC6	-0.39548	-1.06618	0.646437	-0.308832	0.203509	-1.40104	0.249991	-3.14161	0	-0.184109	-1.07316
	TSHZ2	-1.017	0.262986	-0.936317	-0.677683	-2.24198	1.09774	-0.0924887	-2.00069	0	-0.922	-0.24886
	TSPAN18	-1.51791	-0.467575	0.542366	-0.0932321	-1.02929	-0.224256	0.0529334	-3.4816	0	-0.513128	-0.91323
	TSR1	0.345307	0.422367	1.88469	1.33396	2.11996	0.927426	0.161941	-3.74325	0	1.22126	-0.663472
	TSSC4	0.893142	0.338408	2.95989	3.79277	3.88938	0	0.117927	-3.35003	0	2.37472	-0.808025
	TTL	-0.818739	-0.347168	-1.41832	-0.905305	-1.76661	-0.163558	-0.095257	-3.41971	0	-1.05123	-0.919632
	TTLL7	-0.329665	-0.786679	0.142758	-0.109904	-0.107417	-1.44429	0.587629	-1.34609	0	-0.238181	-0.550688
	TUBA1C	1.51662	1.44353	1.00439	1.14765	2.55118	1.02756	0.095201	-2.8344	0	1.53267	-0.427909
	TUBA4A	0.375991	-0.0551438	1.27243	0.490341	1.39943	0.313976	0.0858409	-4.06255	0	0.69661	-0.915682
	TUBGCP2	-0.0123054	0.760189	-0.0924449	-0.87727	-0.0412881	0.123098	-0.0286533	-2.78427	0	-0.0526239	-0.672458
	TWF2	1.13562	0.389339	0.318827	0.205777	0.661864	0	0.0100017	-2.28233	0	0.542285	-0.568083
	TWSG1	-1.15199	-0.810023	0.210975	-0.818224	-0.675177	0.666829	-0.0505914	-0.428633	0	-0.648888	0.0469013
	TXNDC11	0.261937	0.401678	1.78604	1.71194	2.27224	-0.797509	-0.00175472	-4.31529	0	1.28677	-1.27864
	TXNRD1	0.28815	1.44514	0.100092	0.352501	0.803314	2.04474	-0.0993965	-0.215581	0	0.597838	0.432441
	TYROBP	2.24967	1.02131	0.293411	0.461186	1.05913	0.0931276	0.27486	3.94294	-0.867497	1.01694	0.860858
	UACA	0.181074	0.19798	0.158641	-0.791698	-1.2921	-0.907672	-0.0352777	-2.25228	0	-0.30922	-0.798806
	UBA7	1.92633	1.59817	4.05025	3.43464	3.7594	-1.43862	0.653764	-1.84899	0	2.95376	-0.658462
	UBC	0.594965	1.3075	1.06935	0.381118	1.01319	0.616585	0.26347	-1.771	0	0.873224	-0.222736
	UBE2H	-0.69673	-0.427295	-0.369474	-0.593323	-1.27896	0.68107	0.0256877	-0.891072	0	-0.673157	-0.0460787
	UBE2J2	0.481105	0.871265	0.646832	1.00824	0.706545	0.342618	0.0182654	-3.23846	0	0.742797	-0.719394
	UBE2L6	3.39817	1.38109	2.78148	1.89934	1.24346	0.0919156	1.22969	2.94681	0	2.14071	1.06711
	UBXN7	-0.510974	-0.73321	-1.08377	-0.795459	-1.09349	0.760401	0.0153678	-0.668135	0	-0.84338	0.0269085
	UCHL5	0.156991	0.040684	2.59797	1.53326	2.95772	0.652559	0.0678451	-1.99437	0	1.45732	-0.318492
	UCP2	0.678394	0.765258	0.754329	0.749779	1.51469	-0.511886	0.00376076	3.28541	0	0.89249	0.694322
	UGGT2	-1.23819	-0.515763	0	0	0	0.281933	-0.0480416	-2.59191	0	-0.350791	-0.589506
	UNC93B1	1.37029	0.914016	2.10875	2.30209	2.93815	-0.821713	0.838522	1.80262	0	1.92666	0.454857
	UPK1B	-1.05995	-0.487689	-0.0257459	-0.0830311	0.645196	0	-2.13025	-0.0777815	0	-0.202244	-0.552009
	UQCRB	2.02783	-0.284472	1.07954	1.26982	1.10992	0.659461	-0.0276913	-0.718858	0	1.04053	-0.0217721
	UQCRC1	0.763118	0.904587	0.796766	0.377537	1.36295	0	-0.0758015	-2.24235	0	0.840991	-0.579539
	URB1	0.434484	1.45208	0.269275	0.838771	0.0206812	0.537108	0.0742602	-3.52551	0	0.603057	-0.728534
	USB1	1.26966	0.582314	2.16893	1.62655	1.77065	0.547924	0.0281312	2.44296	0	1.48362	0.754753
	USP36	0.000746178	0.855336	1.74623	1.83527	1.90176	-0.0367406	0.0804845	-2.3077	0	1.26787	-0.565989
	UTP20	0.344476	0.699382	1.84711	2.77526	2.78376	1.30171	0.0503779	-1.93148	0	1.69	-0.144847
	UTP4	0.40526	0.921582	-0.316664	-0.107508	-0.106159	1.26238	0.166467	0	0	0.159302	0.357212
	VAPB	-0.183273	-0.150502	-0.6509	-0.872035	-1.76403	-0.183456	-0.0610022	-2.06977	0	-0.724148	-0.578556
	VCAN	3.18002	2.28928	2.51233	2.02428	3.71756	2.21165	-0.275145	1.36917	0	2.74469	0.826418
	VEPH1	-1.35645	-0.312171	0	0	0	-2.0028	-0.347378	-1.18281	0	-0.333724	-0.883247
	VEZF1	-0.314379	-0.109385	-0.272866	-0.747733	-1.15811	-0.7185	0.104968	-0.800684	0	-0.520494	-0.353554
	VIM	-0.0198415	0.354392	0.496574	0.862361	1.21906	0.461178	-0.0122284	-1.54978	0	0.582509	-0.275208
	VLDLR	-0.868458	-1.08315	-0.158451	-0.89646	-0.559871	-1.24536	-0.141696	-2.4179	0	-0.713278	-0.951241
	VMP1	1.43216	1.42788	2.74638	2.87874	4.25953	0.932683	0.138226	0.761792	0	2.54894	0.458175
	VPS54	0.279539	-0.21735	1.28311	1.25865	1.55552	0.0767722	-0.0159943	-3.67062	0	0.831893	-0.90246
	VSIG10	-0.609891	-0.310188	6.50558	7.44403	7.27366	-1.51028	-0.0968862	-2.70139	0	4.06064	-1.07714
	VSIG2	-0.519842	-0.237277	6.95804	6.21396	7.30336	0	0.0878345	-3.54495	0	3.94365	-0.864279
	VSNL1	-1.46197	-1.73596	0	0	0	2.19071	0.113754	0.276679	0	-0.639586	0.645286
	VSTM4	-0.168097	0.481884	2.9003	2.08923	1.66968	-0.594038	-0.188571	-3.12211	0	1.3946	-0.97618
	VWF	-0.522248	0.650683	2.67005	1.82246	2.83456	0.249749	0.0620745	-2.9144	0	1.4911	-0.650644
	WAS	1.09843	1.35872	0.215385	1.12859	1.29613	0	-0.0322066	4.62567	0	1.01945	1.14836
	WDR26	-0.0232593	-8.99176e-05	1.15688	1.47503	1.60835	0.741246	0.0249183	-0.80955	0	0.843383	-0.0108467
	WDR37	-0.15209	-0.179068	-1.51104	-0.848964	-2.93827	-0.11288	-0.119841	-3.72862	0	-1.12589	-0.990336
	WDR5	0.199834	0.901977	1.6367	2.12294	1.60868	0.567478	-0.00342856	-2.57908	0	1.29403	-0.503758
	WFS1	0.199247	0.544123	2.18525	1.57309	2.74859	-1.45515	0.0585679	-1.45413	0	1.45006	-0.712679
	WIF1	-1.28256	-0.916823	0	0	0	-3.28656	-0.282749	-2.25728	0	-0.439876	-1.45665
	XAF1	2.71116	2.20929	2.67797	2.0134	1.86368	-1.23041	2.74178	2.69589	0	2.2951	1.05181
	XPO6	0.382684	0.848932	1.24215	0.545818	1.26161	1.18714	0.161017	-0.172079	0	0.856237	0.29402
	YBX1	-0.0893288	0.296193	-0.530406	-0.946751	-1.42533	1.18308	-0.113112	-1.18496	0	-0.539125	-0.0287501
	YES1	-0.518468	-1.05892	-0.0937902	-0.896389	-0.396104	0.888937	0.060201	-0.377973	0	-0.592735	0.142791
	YPEL3	-0.728528	-0.115129	-1.86697	-1.49788	-2.45823	0.654699	-0.142553	2.40262	0	-1.33335	0.728692
	YY1	-0.272336	-0.223577	-1.05526	-0.508266	-1.41317	1.58625	0.0421952	0.529401	0	-0.694523	0.539462
	ZBP1	5.34804	4.44376	5.94283	5.34927	5.3693	0	2.6106	4.4425	0	5.29064	1.76327
	ZBTB4	-0.510501	-0.414582	-0.432164	-1.25794	-1.57868	-0.820919	-0.0678866	-1.78032	0	-0.838774	-0.66728
	ZC3H7A	0.236039	-0.233116	0.946504	0.439689	1.96512	-0.0375369	0.120388	-3.84719	0	0.670847	-0.941086
	ZC3HAV1	1.11618	1.00408	0.606512	0.278254	0.364327	0.105452	0.270098	3.20052	0	0.673869	0.894019
	ZCCHC24	-0.352791	0.390775	-0.592453	-0.55624	-1.51455	0.105872	-0.109516	-2.82929	0	-0.525051	-0.708232
	ZCCHC7	-0.632438	-0.817483	1.64765	2.06725	2.33296	0.0464972	0.039228	-2.97257	0	0.919588	-0.721712
	ZFHX3	-0.462427	0.311909	-0.61697	-0.78779	-1.15498	-1.30926	0.00186259	-1.22723	0	-0.542052	-0.633657
	ZHX3	-0.387205	-0.15189	-0.61388	-0.832738	-1.61868	-0.452925	-0.243385	-3.09645	0	-0.720879	-0.948191
	ZMAT1	-0.512416	-1.30696	0	0	0	-1.61463	-0.047922	-2.06303	0	-0.363875	-0.931395
	ZMYND19	0.393369	0.966776	2.03114	1.94902	2.07712	0	0.0545475	-2.78745	0	1.48349	-0.683227
	ZNFX1	2.53142	2.09763	2.64646	1.55029	1.13114	-0.382859	0.861397	0.579015	0	1.99139	0.264388
	ZNHIT6	-0.213511	-0.170306	3.30508	2.76942	3.45034	1.59916	0.168374	0.753547	0	1.82821	0.630269
	ZSCAN29	-0.0425304	0.124633	8.19768	8.24498	7.93286	-0.150236	-0.0223703	-2.85938	0	4.89152	-0.757997
	ZSWIM8	0.195457	0.955725	0.924404	1.01541	1.29379	-0.755451	-0.0140928	-3.93984	0	0.876957	-1.17735
	ZWILCH	0.167248	1.15505	4.29697	5.14528	6.55099	1.21005	0.0328911	0.567419	0	3.46311	0.452591
	ZZEF1	0.00626227	0.702443	0.590126	1.27439	1.48658	-0.511031	-0.0330383	-2.29577	0	0.811961	-0.70996
