# Supplementary material for: Mouse models of COVID-19 recapitulate inflammatory pathways rather than gene expression
Source: PLoS Pathog. 2022 Sep 26;18(9):e1010867. doi: 10.1371/journal.ppat.1010867 (PMC9536645; doi:10.1371/journal.ppat.1010867)
Supplement: S3 File — (XLSX) [file ppat.1010867.s013.xlsx]

## Sheet: S3 File
Viral load was estimated using the percentage of reads mapped to the SARS-CoV-2 genome versus host protein-coding genes. Then, each single-copy orthologue was tested for correlation with viral load across all 69 RNA-Seq samples. Single-copy orthologues with a Benjamini-Hocheberg adjusted p-value < 0.05 and |r| > 0.5 were deemed significant. Viral load-dependent scoDEGs were identified by filterin…		scoDEGs	scoDEGs correlated with viral load	percent scoDEGs correlated
	Wu	2025	2	0.1
	Alfi	111	7	6.31
	Blanco-Melo	1503	3	0.2
	Ackermann	62	0	0
	Suhrbier 2 dpi	1619	20	1.24
	Suhrbier 4 dpi	991	18	1.82
	Winkler 2 dpi	378	8	2.12
	Winkler 4 dpi	539	10	1.86
	Winkler 7 dpi	2084	16	0.77
	mACE2-hACE2 4 dpi	274	4	1.46
		Total no.	Total no. the correlate
		union	142
