# Supplementary material for: Mouse models of COVID-19 recapitulate inflammatory pathways rather than gene expression
Source: PLoS Pathog. 2022 Sep 26;18(9):e1010867. doi: 10.1371/journal.ppat.1010867 (PMC9536645; doi:10.1371/journal.ppat.1010867)
Supplement: S4 File — (XLSX) [file ppat.1010867.s014.xlsx]

## Sheet: S4 File, sheet A. Suhrbier 2dpi
DESeq2 was used to remove genes with low expression. Minimum threshold for expression was determined by DESeq2's independendant filtering algorithm. Remaining genes were tested for differential expression and ranked according to log2 fold-change. HUGO IDs that differed between mouse and human were converted to the human ID.	HUGO ID	logFC
	SPRR3	25.8518
	KRTDAP	24.9654
	SERPINB3A	24.9274
	CRCT1	24.7675
	LCE3A	23.5981
	KPRP	23.5841
	GM94	23.3515
	DEFB4	23.2984
	MT4	23.2882
	HRNR	23.2842
	LCE3B	23.2504
	LCE3E	23.1248
	2300002M23RIK	23.0166
	TEDDM3	22.6829
	DSG3	22.672
	CES2F	22.2031
	DSG1B	22.0004
	LIPM	21.9349
	LCE1B	21.8609
	CNFN	20.9433
	DSC1	20.0992
	CXCL11	11.4088
	KRT4	10.61
	KRT13	10.2107
	EFCAB3	9.94976
	GM15056	9.27882
	GM20431	9.26893
	4930438A08RIK	9.16822
	SAA3	9.00651
	CXCL10	8.83123
	LCE3F	8.78757
	CCL7	8.784
	MYH4	8.54134
	IFNB1	8.38722
	IFNL2	8.33055
	LOR	8.18262
	CCL2	8.17512
	SCT	8.06777
	GPR31B	8.02635
	IL6	7.99726
	IFI205	7.9569
	CALM4	7.89497
	MYBPC1	7.85912
	GM11639	7.82605
	UBD	7.78957
	GSDMA	7.78361
	MYH8	7.58272
	CXCL9	7.55379
	ACOD1	7.51053
	MYH1	7.4379
	LHX2	7.39733
	SECTM1A	7.25512
	CSF3	7.25255
	LCE3C	7.17105
	ALOX12B	7.16221
	LCE1A2	7.14175
	F830016B08RIK	7.12168
	IFNL3	7.11212
	SIM2	7.01062
	RSAD2	6.92461
	TMPRSS9	6.85236
	RETNLB	6.84337
	SERPINB12	6.84125
	RHCG	6.83387
	SNORD15B	6.80784
	ACTA1	6.77483
	GPR31C	6.75527
	GM5960	6.74656
	IFI211	6.72887
	AA467197	6.70691
	CNGB3	6.69999
	PKP1	6.67394
	A630012P03RIK	6.67159
	MX1	6.6057
	H2AC24	6.50724
	GM14199	6.49233
	OASL1	6.47327
	SLFN4	6.3978
	GM6545	6.37601
	DSG1A	6.34383
	KRT16	6.31259
	IFI204	6.29486
	PRM1	6.27679
	GM15564	6.27018
	LCE1D	6.24054
	LCE1A1	6.18137
	LY6I	6.1619
	IFNA2	6.15308
	OTOP3	6.07551
	ISG15	6.01671
	PHF11A	6.01107
	PHF11	5.97621
	GPR31A	5.96885
	TRIM5	5.9569
	LCE1F	5.95563
	TNNC2	5.95091
	H2BC3	5.94308
	CASP14	5.91328
	LCE1C	5.91283
	GM28347	5.89702
	IL1F6	5.8913
	OAS1G	5.88517
	IRF7	5.87866
	FOSL1	5.86297
	GM15725	5.85725
	IL1F5	5.84714
	LCE1H	5.75519
	SERPINB5	5.75128
	CALHM6	5.75066
	DSC3	5.74562
	RHBG	5.71993
	LYPD3	5.71953
	CACNG1	5.70799
	GPR87	5.69925
	SNORD3B3	5.69836
	SNORD3B4	5.69836
	SNORD3B1	5.69794
	SNORD3B2	5.69758
	CSTA1	5.66316
	CCL4	5.62523
	MYOT	5.57978
	TMPRSS11D	5.57313
	LCE1E	5.54899
	SERPINB11	5.54238
	IFI202B	5.48724
	POU3F1	5.48311
	OAS3	5.48234
	CD300LF	5.48054
	LYPD5	5.47048
	APOD	5.46716
	ZBP1	5.44376
	CLDN17	5.43188
	GBP6	5.43165
	GM6445	5.43056
	IFIT1	5.4259
	H3C13	5.42519
	IFIT1BL1	5.41315
	APOL9A	5.41089
	PLA2G2F	5.4083
	KRT78	5.4056
	KRT32	5.40215
	GM25791	5.38444
	GCG	5.3826
	LCE1G	5.37195
	CPA4	5.37128
	AGR2	5.36383
	PHF11B	5.3594
	IL1F8	5.33735
	GPR84	5.30706
	SLC46A2	5.28687
	LIPK	5.27288
	AC121792.2	5.26508
	AC121792.1	5.26409
	FAM25C	5.25779
	H3C3	5.25247
	LY6C2	5.21671
	LCE1I	5.2033
	H3C10	5.182
	SECTM1B	5.16821
	TGTP1	5.15794
	CRABP2	5.15581
	ASPRV1	5.14347
	IFIT3	5.14092
	DYNAP	5.13234
	FCGR1	5.12795
	IFIT3	5.10231
	CT030142.3	5.099
	LGALS7	5.09891
	H2AC11	5.0984
	GSDMC	5.09368
	XCL1	5.07467
	MX1	5.07363
	GM37752	5.06831
	AC159539.2	5.04295
	WFDC5	5.04221
	CTSD	5.03287
	AC027740.1	5.02976
	TIMP1	4.98536
	JSRP1	4.98513
	OCSTAMP	4.97585
	CXCL3	4.96853
	H4C2	4.95713
	MS4A4A	4.95649
	CRISP1	4.95444
	4930430E12RIK	4.93858
	TGM3	4.92133
	RETNLA	4.85185
	SAA1	4.84543
	LCE1L	4.83742
	GBP6	4.81918
	GM13822	4.80894
	SPRR1A	4.79477
	IFIT2	4.79471
	SPRR2A2	4.79032
	GM4841	4.7838
	GM12250	4.77427
	SLFN10-PS	4.77257
	GM29686	4.77242
	ACER1	4.75446
	RN7S2	4.72761
	SOCS1	4.69238
	GM12895	4.68402
	GM12896	4.68402
	IL27	4.66605
	IFI209	4.66594
	SNORA73A	4.66527
	SNORA9	4.62798
	H2BC11	4.62461
	GM52955	4.61831
	GM6557	4.60036
	BC023105	4.59476
	SPRR2A1	4.59347
	OAS1A	4.5904
	H3C13	4.58775
	SPRR2A3	4.58567
	GM47242	4.57215
	MADCAM1	4.57207
	GM49412	4.57108
	DRD4	4.5709
	RMRP	4.56786
	GM6551	4.54979
	GJB4	4.53233
	RMRP	4.52892
	G530011O06RIK	4.52349
	GM5431	4.51609
	TMPRSS11B	4.51103
	LCE3D	4.50743
	MS4A6D	4.48875
	CFB	4.4875
	KRT14	4.48271
	AL590994.4	4.47809
	GM20458	4.47716
	SERPINB3B	4.47616
	AL590994.1	4.47615
	RNU2-10	4.47615
	AL590994.3	4.47555
	TMPRSS11G	4.46927
	TMPRSS7	4.46368
	1700019L13RIK	4.46016
	BGLAP3	4.45951
	APOL9B	4.45927
	SNORD3A	4.45841
	USP18	4.44906
	PLA2G4D	4.44867
	KRT6A	4.4409
	SNORD22	4.43959
	CMPK2	4.43776
	GM26447	4.43142
	CSTDC5	4.42595
	IFNG	4.42305
	PTX3	4.41878
	PLAC8	4.39158
	TMPRSS11A	4.38891
	SERPINA3F	4.38597
	AC120136.4	4.37464
	KLK12	4.3738
	IFI27L2A	4.37196
	MUC15	4.36952
	ATP8B3	4.36935
	KCTD4	4.36684
	SPRR1B	4.36094
	PAPOLB	4.35685
	MYRFL	4.35564
	TMEM236	4.35001
	H2AC8	4.34085
	PNPLA1	4.33354
	CXCL5	4.32312
	CASP4	4.31589
	SNORA68	4.31115
	AADACL2FM1	4.30642
	H2AC4	4.306
	RPTN	4.30525
	CT030142.7	4.30335
	RN7S1	4.30326
	GBP6	4.29605
	KRT5	4.29417
	GM37087	4.27953
	LCE1J	4.26636
	BTBD16	4.26572
	BEX4	4.26454
	LY6A2	4.25252
	GM49730	4.24336
	LCE1K	4.23737
	GM5970	4.20871
	GM12187	4.19799
	IFI214	4.19681
	OLFR921	4.19558
	GM25852	4.19209
	ABCA12	4.19099
	STFA1	4.18955
	DDX4	4.18544
	IFI44	4.18439
	MT2	4.17842
	TMPRSS11F	4.16781
	TARM1	4.16347
	AADACL2	4.16263
	FADS2B	4.16167
	SLFN8	4.16071
	NTS	4.15495
	A330040F15RIK	4.15078
	CCL8	4.14825
	SERPINA3M	4.1432
	GZMB	4.11725
	HSD17B2	4.11124
	GBP5	4.11057
	A530040E14RIK	4.10767
	GM15148	4.106
	TREX1	4.09998
	TNF	4.09098
	H3C13	4.08712
	PRR32	4.08634
	SNORA70	4.08537
	GVIN-PS4	4.08124
	TRIM69	4.07821
	MS4A6C	4.07814
	SNORD13	4.07357
	AC159539.1	4.07353
	AC120136.3	4.07037
	AL603711.1	4.07037
	CCL3	4.06367
	B430306N03RIK	4.05366
	BC147527	4.03671
	SLFN1	4.03156
	H19	4.02846
	RSC1A1	4.02736
	CYSRT1	4.02596
	IL1RN	4.0192
	MYOZ1	4.01651
	CHL1	4.01421
	GM38275	4.01192
	GM25835	4.00766
	GM23442	4.00179
	PRSS27	3.99715
	CHIL4	3.99495
	ORM1	3.99227
	BACH2OS	3.99197
	CXCL13	3.99188
	PRSS22	3.98365
	LCE1M	3.97273
	L3MBTL1	3.97169
	GZMB	3.969
	TUBB3	3.96753
	MSR1	3.95906
	GM45418	3.95249
	GM24029	3.95038
	GM44017	3.94932
	KLK9	3.94583
	GM10553	3.94307
	FLG	3.93915
	MYH2	3.93242
	DMBT1	3.93157
	GM52950	3.92875
	IFNGAS1	3.92526
	DHX58	3.91949
	OAS1E	3.90889
	GM26165	3.90475
	2310008N11RIK	3.89939
	GM53056	3.8945
	GM10136	3.89354
	AIF1	3.89019
	PHF11D	3.88573
	MYOZ3	3.88058
	SLFN9	3.87716
	GM20628	3.87398
	KLK10	3.87335
	PSAPL1	3.86934
	IL10	3.85663
	PGLYRP4	3.85009
	MYHAS	3.84593
	TPRG	3.83448
	GM45774	3.83318
	OLFR56	3.83018
	IDO1	3.82983
	PEAK1OS	3.81419
	RNY3	3.80761
	HERC6	3.8016
	SNORD17	3.77951
	IFITM6	3.76418
	KRT17	3.76178
	OASL2	3.75888
	CD274	3.75108
	SULT6B1	3.75103
	GM49673	3.74844
	LYPD8	3.74739
	KIF19B	3.74705
	SDR16C6	3.74685
	ATP6V1G3	3.74631
	SLC13A2	3.74377
	IIGP1	3.74257
	ART2A	3.74133
	IGTP	3.73145
	MORC1	3.72975
	SNORA73A	3.72532
	CEACAM19	3.72007
	GM13166	3.71062
	GM43198	3.7075
	THEM5	3.70407
	CSTA2	3.70213
	COCH	3.69428
	CXADR	3.68223
	RGS16	3.68057
	APOF	3.67449
	ADH6A	3.66997
	VGF	3.65974
	GDF3	3.65697
	CXCL1	3.64921
	AL603707.1	3.64223
	GM11826	3.64103
	RPPH1	3.64035
	TBX15	3.63615
	PITX1	3.63393
	LAG3	3.63146
	CH25H	3.62915
	FBXO39	3.62867
	MROH8	3.62387
	C3AR1	3.60749
	GM15133	3.60682
	9930111J21RIK1	3.60669
	GM12185	3.60595
	GM10552	3.60233
	LST1	3.60077
	H3C6	3.59739
	OAS1H	3.59285
	GM7609	3.59243
	OAS2	3.59187
	CCR5	3.58111
	IFI206	3.57668
	MYLPF	3.5601
	A530064D06RIK	3.55722
	DLGAP1	3.55717
	RNU12	3.55567
	UBE2L6	3.54769
	TLR9	3.5419
	GM21742	3.54144
	SLC2A6	3.53857
	GVIN-PS2	3.5267
	SNX20	3.52611
	PLA1A	3.52575
	2610300M13RIK	3.5197
	GM43068	3.51723
	CLCA1	3.50315
	AOX4	3.50265
	AL645602.1	3.4996
	GM21762	3.48875
	IL18BP	3.4746
	CXCL2	3.47144
	IFI207	3.46531
	SLC36A3OS	3.45766
	GM47754	3.45326
	SNORD89	3.45229
	MISP	3.44708
	GBP3	3.44625
	GM11626	3.44605
	GM20570	3.44203
	NCTC1	3.44197
	RNY1	3.43793
	MNDAL	3.42252
	GBP6	3.41928
	5033424D13RIK	3.40238
	LRRC25	3.40091
	HPX	3.40073
	CENPK	3.39692
	SYT8	3.39674
	H2AC22	3.39132
	CHIT1	3.38644
	GP1BB	3.38298
	GM23547	3.37543
	IRGM1	3.3737
	GM15946	3.37358
	FCRLB	3.36816
	CYP2C65	3.36547
	TMEM132B	3.36491
	RNU5G	3.36354
	HK3	3.36176
	FGF23	3.36129
	GM33142	3.35648
	IL1R2	3.35599
	NT5C3	3.35445
	OAS1B	3.35428
	CAPNS2	3.35286
	IFI27L2B	3.35098
	MT-RNR1	3.34668
	SLC5A9	3.34622
	BST2	3.33416
	H3C8	3.33078
	H4C9	3.32958
	TAP1	3.3263
	TNFRSF9	3.3218
	MS4A6B	3.32011
	GM22154	3.31969
	GM49751	3.31204
	GM28177	3.30951
	GM46224	3.3051
	GM1110	3.2998
	DDX60	3.29897
	SDR16C5	3.29706
	RTN4RL2	3.293
	STRA6L	3.28982
	GM16315	3.28451
	KLRK1	3.28276
	CLEC4D	3.28266
	CCL20	3.27723
	GPR141	3.26965
	VCAN	3.26123
	APOL6	3.26006
	GPR15	3.25685
	STMN3	3.25589
	GM4951	3.25302
	SERPINA3G	3.2489
	SNORD118	3.24841
	H3C13	3.21519
	ATP2A1	3.21505
	FGL1	3.21195
	1700025N23RIK	3.20092
	GM50419	3.19952
	GM38357	3.19881
	FCGR4	3.19781
	GM43633	3.19583
	TGTP2	3.19034
	CILP2	3.18349
	NAIP1	3.18145
	GM6254	3.17815
	RNF213	3.17676
	GBP2	3.17512
	TNNI2	3.17279
	CD52	3.17239
	GM20100	3.17119
	TRIM5	3.16676
	SNORD15A	3.16521
	TASL	3.16277
	GM25117	3.16174
	RTP4	3.16169
	BC048559	3.15614
	GVIN1	3.15087
	P2RY4	3.14975
	SOX15	3.14965
	KLRA2	3.14938
	GM26533	3.14838
	A930030B08RIK	3.1427
	LGALS3BP	3.13824
	SCARNA6	3.13557
	GM28041	3.13386
	GM15433	3.12935
	PVALB	3.12603
	DUOX1	3.12561
	ADM2	3.12327
	TNNI1	3.12045
	CLEC4E	3.11466
	GM28791	3.11168
	GVIN2	3.10706
	PNP	3.10198
	TRIM5	3.0997
	HPCA	3.09754
	CLEC5A	3.09541
	KLHL40	3.0944
	ZFP268	3.0925
	SNORD94	3.08719
	REG3G	3.0832
	H4C18	3.08191
	HEATR9	3.07316
	DAXX	3.07161
	MLKL	3.06398
	ADAP1	3.06398
	BATF2	3.05342
	GM20394	3.05334
	GM10800	3.05105
	SPEER4C	3.0497
	IL12RB1	3.04909
	GM49339	3.02421
	IFI47	3.02313
	GM7592	3.00799
	SERPINA3I	3.00767
	GM49325	2.99361
	SLFN2	2.99119
	AC120136.2	2.98663
	GM23262	2.98556
	GM21860	2.98534
	4930558J22RIK	2.98269
	SCARNA10	2.98237
	LILR4B	2.97885
	H4C3	2.97399
	GM45193	2.97341
	HEMGN	2.96997
	GM26397	2.96719
	GM19950	2.96559
	3830403N18RIK	2.95963
	GM37787	2.95886
	EPSTI1	2.95795
	CTXN3	2.95725
	4930478L05RIK	2.95376
	SDR9C7	2.95073
	TNFSF18	2.94844
	ACTN3	2.94617
	IFIH1	2.94368
	ALPL	2.94344
	MEFV	2.94211
	GM43010	2.94071
	1110002J07RIK	2.94037
	TNNT3	2.9368
	GM37468	2.93657
	GM6034	2.93471
	A230028O05RIK	2.92877
	CCL5	2.92602
	GM29123	2.92409
	COL2A1	2.92139
	PHF11C	2.92076
	DTNBOS	2.9187
	A930037H05RIK	2.91628
	CDKN3	2.91387
	AC131728.1	2.9135
	TIGIT	2.91195
	IFI213	2.91139
	KRT15	2.90761
	TM4SF20	2.90298
	CD69	2.89909
	GM20496	2.89296
	ADAMTS4	2.89245
	GM9457	2.88946
	GM5117	2.88809
	NLRC5	2.88574
	IFITM1	2.88376
	APOL7A	2.88331
	SYCP3	2.88193
	C130026I21RIK	2.88098
	MT-CO3	2.87656
	DNASE1L3	2.87418
	DEFB1	2.87212
	ITLN1	2.86778
	AOAH	2.86437
	4921516A02RIK	2.86296
	NTSR2	2.8613
	SCIMP	2.85784
	RPL17-PS4	2.85321
	BEAN1	2.85316
	GM17034	2.85203
	ARSI	2.84684
	SMTNL1	2.84661
	SOAT2	2.84549
	SERPINB3C	2.84538
	KLRC1	2.84263
	GM16094	2.83808
	GM7733	2.83321
	S100A4	2.83199
	RNF225	2.82542
	SLFN3	2.82224
	PTAFR	2.81944
	SLAMF7	2.8192
	1300017J02RIK	2.81404
	MS4A7	2.81238
	GM14822	2.81187
	GM18301	2.80848
	LY86	2.80694
	GM36161	2.80635
	MYBPH	2.80583
	GM12551	2.80402
	CT010467.1	2.80398
	STAT1	2.80235
	CORO1A	2.80144
	GM3787	2.79877
	GM43890	2.7925
	CWH43	2.79161
	SLAMF9	2.7895
	CD72	2.78853
	HAP1	2.78501
	CSRNP1	2.78084
	XAF1	2.77929
	SOCS3	2.77433
	GM29106	2.7689
	GDF15	2.76751
	MUC5AC	2.76708
	GM43181	2.76642
	SAMD9L	2.75982
	CAR13	2.75709
	GM38319	2.75689
	GM15990	2.75538
	PSMB8	2.75398
	SLC26A4	2.74623
	SELP	2.73988
	GM44815	2.73889
	GYPA	2.73344
	STAT2	2.7318
	LRR1	2.73123
	GM28530	2.73121
	SCARNA2	2.73078
	GM21188	2.72615
	BCL2A1D	2.71615
	A430019L02RIK	2.7155
	GM9025	2.70954
	AC120136.1	2.70737
	HTR7	2.707
	LY6G6F	2.7066
	CITED4	2.70364
	GM19951	2.69934
	CD5L	2.69704
	TRIM5	2.69372
	4930512H18RIK	2.68973
	DLX3	2.68594
	GM44148	2.68044
	SIRPA	2.67969
	CLEC4A2	2.67852
	SNORD83B	2.67786
	PRTN3	2.67739
	GM49356	2.67309
	GBP7	2.67137
	KLRC2	2.66943
	TREX2	2.66624
	ISG20	2.66278
	ACKR1	2.65868
	EIF2AK2	2.65378
	ANKS1B	2.65335
	GM3788	2.6493
	GM43197	2.63949
	GM13378	2.63906
	CCDC83	2.63767
	H2-T22	2.63688
	ZFP993	2.63384
	LGALS9	2.63254
	H3C3	2.63123
	SIGLEC1	2.62823
	KLK7	2.62747
	GM43910	2.62739
	HSH2D	2.62568
	SYT12	2.62452
	GM42873	2.62171
	SERPINB2	2.61947
	DNMT3B	2.61844
	4930466I24RIK	2.61689
	SLC28A2	2.61598
	H4C17	2.61368
	CENPW	2.61367
	ISLR2	2.61259
	ORM1	2.61121
	CRISP2	2.60971
	TNIP3	2.6092
	NEB	2.60661
	PLEKHA4	2.60278
	GM43274	2.60207
	DAPL1	2.59835
	IRGM2	2.59493
	KLRA8	2.59348
	MTHFD2	2.59088
	ZNFX1	2.59016
	GM20900	2.58975
	SIRPA	2.58687
	4930528J11RIK	2.58679
	SIM1	2.58397
	TGM1	2.5814
	PARP10	2.57729
	GM43009	2.57404
	GM46542	2.57264
	GM30042	2.57257
	CD300LF	2.56829
	GM19684	2.56743
	GM38316	2.56526
	TNFAIP3	2.56519
	BPIFC	2.56157
	FBXO43	2.56125
	TSPO	2.55834
	ADA	2.55775
	CLDN2	2.5552
	GM6361	2.55108
	MT-RNR2	2.5478
	ALDH1B1	2.54735
	SLC9A3	2.54153
	GM15448	2.5317
	CTCFLOS	2.53056
	PPP1R14D	2.53018
	SERPINA3H	2.53013
	DHX58OS	2.53004
	MUSK	2.52908
	4930599N23RIK	2.52894
	LILRB4A	2.52787
	GM5424	2.52386
	GM16685	2.52345
	GM15726	2.52263
	TCIRG1	2.51571
	GVIN-PS7	2.51457
	FCRL5	2.51397
	CES1H	2.51097
	MIR155HG	2.51025
	GM13487	2.50975
	SLC15A3	2.50966
	SLC7A8	2.50951
	GM17655	2.50856
	SYCP1	2.50774
	GM49774	2.50763
	2900060B14RIK	2.50319
	CSF2	2.50184
	TGFBI	2.50167
	HSD11B2	2.50013
	THEMIS2	2.49889
	GM44292	2.4984
	LCN2	2.49732
	KHDC1A	2.49608
	PSMB10	2.49456
	SETDB2	2.48461
	PARP14	2.48374
	NDUFB1	2.47608
	SNORA17	2.46838
	TMEM45A	2.46443
	DNMT3AOS	2.46301
	RASA4	2.45923
	IFI203	2.45837
	PARP9	2.45804
	PINLYP	2.45742
	OSM	2.45593
	B2M	2.45543
	ZFP385C	2.45347
	DTX3L	2.45226
	GM6712	2.45082
	GM28940	2.44773
	1190001M18RIK	2.44494
	GM18679	2.44143
	GM38375	2.44113
	CYP4F18	2.44012
	CCR1	2.4341
	HRH2	2.43355
	APOL10B	2.43088
	GM30881	2.42874
	GM13571	2.42708
	C230085N15RIK	2.42657
	ALOX12E	2.42525
	SMIM40	2.42188
	DUSP2	2.42049
	GM38374	2.41825
	PLA2G4C	2.41813
	SLAMF8	2.41768
	GM38236	2.41768
	SLC12A6	2.41482
	PNP	2.414
	ICAM5	2.41283
	GM12013	2.41258
	GBP6	2.41095
	GM37718	2.41048
	TYROBP	2.40786
	BCL3	2.40668
	SELE	2.40644
	MCM10	2.40499
	IL4I1	2.40466
	CLEC2D	2.40363
	GM43917	2.40289
	GM10222	2.39809
	DOCK3	2.39712
	DOK2	2.39596
	B230398E01RIK	2.39481
	CRLF2	2.3944
	ASS1	2.3942
	GZMK	2.39389
	ZFP987	2.3922
	PPA1	2.39127
	AL671866.2	2.38707
	D130062J10RIK	2.38303
	GZMA	2.38209
	LPXN	2.3785
	NMI	2.37148
	GM6277	2.37135
	GM45564	2.36753
	GM47127	2.36602
	H1F1	2.36589
	IFI35	2.36585
	GM13316	2.36479
	MS4A4A	2.36116
	HMGA1	2.35888
	CCDC198	2.35472
	LSMEM1	2.35355
	RGS18	2.34856
	DDX58	2.34789
	BC018473	2.34494
	EAR6	2.3437
	CLEC4A1	2.34345
	BCL2A1A	2.34316
	ZNF41-PS	2.34232
	INSRR	2.34037
	JUNB	2.33942
	GM36962	2.33893
	SIRPA	2.33768
	OLFR1396	2.33761
	GM43058	2.33322
	GM11362	2.33174
	GM3776	2.33066
	GM7676	2.32461
	GM14706	2.3246
	GM49628	2.32364
	FKBP5	2.32281
	RYR1	2.32143
	CSTB	2.32138
	TLR13	2.32002
	TNFSF8	2.31946
	MED20	2.31936
	GM48314	2.31858
	AC110235.1	2.31674
	GM13590	2.31635
	H1F3	2.31487
	PLXNA4OS2	2.31397
	GM17230	2.3133
	INSL6	2.31149
	FCER1G	2.31142
	TOR3A	2.30987
	IL3RA	2.30889
	GM43344	2.3063
	GM43805	2.30475
	GM38200	2.30291
	TLR7	2.30065
	BE692007	2.29911
	TMSB10	2.2959
	SYCP2	2.29276
	SERPINA10	2.29036
	SNORA78	2.28941
	PARP12	2.28883
	RPL38-PS2	2.28685
	FAM135B	2.28462
	GM9869	2.28435
	GM26448	2.28417
	GM48372	2.28372
	H2BC13	2.28146
	MARCKSL1	2.28009
	KLRB1A	2.2785
	LY6G	2.27474
	SERPINA3N	2.274
	CST7	2.27344
	MS4A4A	2.27286
	GM11425	2.27258
	SERPINB1C	2.27227
	ABTB2	2.27105
	D730005E14RIK	2.26947
	EREG	2.26758
	4933433H22RIK	2.26508
	H2-T23	2.26275
	GM47662	2.26111
	HMGA1B	2.26044
	TMIGD3	2.2545
	NPPB	2.25426
	MYC	2.25343
	9330175E14RIK	2.25242
	GM6637	2.25174
	KLK14	2.25171
	CD86	2.24868
	SLC6A19	2.24753
	GM35154	2.24277
	GM15922	2.24228
	AGBL1	2.24093
	UBTD1	2.24049
	IRF5	2.24005
	GM5596	2.23807
	SLC25A22	2.2368
	GM6088	2.23548
	NKG7	2.23249
	GM47248	2.2324
	SP140	2.2308
	EVI2A	2.23051
	GM15421	2.2286
	GM14277	2.2284
	SNRPERT	2.2274
	MS4A14	2.2261
	TMPRSS11E	2.22572
	FAP	2.22407
	ETAA1OS	2.22185
	LGALS3	2.22059
	H2-T10	2.21921
	4732465J04RIK	2.21802
	TMSB10	2.21792
	TRAFD1	2.21633
	PML	2.21447
	ELOVL4	2.214
	FPR2	2.21342
	CDH15	2.21236
	TREML2	2.21102
	H4C12	2.21002
	RELB	2.20864
	AW011738	2.20586
	RASL10B	2.2027
	PIWIL2	2.20251
	TMEM106A	2.2022
	GM48880	2.19972
	1600014C10RIK	2.19916
	RPL36A-PS1	2.199
	UPP1	2.19853
	PSMB9	2.19788
	CYBA	2.19237
	GM13712	2.19217
	RPS15A-PS3	2.18982
	NKPD1	2.18917
	EEF1AKMT4	2.18914
	H2BC14	2.18739
	1700097N02RIK	2.18231
	KLRC1	2.1821
	GM5165	2.17794
	TREM3	2.17662
	CLDN4	2.17172
	GM43684	2.17089
	A530041M06RIK	2.17028
	GM16089	2.16934
	GM26079	2.16492
	PDCD1	2.16364
	COL9A3	2.16217
	GLP2R	2.15976
	CST6	2.15881
	BC1	2.15657
	GM48082	2.15113
	GM15870	2.15017
	GRHL3	2.14881
	GM44649	2.14818
	GM26205	2.14771
	GM42515	2.14498
	DUOXA1	2.14497
	MOV10	2.14424
	PPP1R42	2.14361
	GM42735	2.14294
	H2AC8	2.14274
	DCK	2.142
	BC055308	2.14134
	TMEM171	2.14129
	BASP1	2.14094
	GM48904	2.14063
	SNORD8	2.13739
	RPL3L	2.1372
	SERPINE1	2.13693
	CLEC2D	2.13524
	GGT5	2.13523
	CSF1	2.13515
	GM44668	2.13261
	GM42031	2.13236
	MILR1	2.13225
	KLRC2	2.13162
	GM42856	2.13141
	PDE6B	2.13104
	GM44270	2.13057
	GM49410	2.12936
	GM38228	2.12911
	H4C1	2.12856
	C1QB	2.12849
	PCSK9	2.12742
	GM42888	2.12724
	GM20682	2.12451
	CXCL16	2.12381
	GM16741	2.1228
	GM42531	2.12269
	GM38036	2.12204
	NOS1	2.12173
	NFKB2	2.12132
	GM44861	2.1207
	GM14798	2.11946
	LAIR1	2.1177
	GM37978	2.11731
	NLRP1A	2.11515
	CHRNA7	2.10997
	C1QA	2.10825
	DOK5	2.10603
	MYL1	2.10514
	BCAT1	2.10513
	GM45293	2.1038
	GM25492	2.10373
	ZEB2OS	2.10332
	NFKBIE	2.10191
	4930594C11RIK	2.09902
	GM8162	2.0989
	ATN1	2.09748
	GM13583	2.09748
	GM8093	2.09728
	CDKN1A	2.0966
	GM25395	2.09549
	GM44686	2.09345
	ZFP968-PS	2.09243
	GM28068	2.09118
	BC016579	2.09074
	MYLK2	2.08956
	IER5L	2.08812
	CADPS	2.08803
	NINJ1	2.08753
	GM14434	2.08594
	PNPT1	2.08552
	VSIG8	2.0853
	GM17039	2.08459
	GM21011	2.08454
	GM9845	2.08329
	GPR156	2.08319
	EFCAB10	2.08302
	CPNE9	2.08246
	SH2D1A	2.08118
	THBS4	2.0794
	MYL3	2.0793
	FABP7	2.07399
	SPI1	2.07315
	GM2531	2.07306
	FBXL15	2.07288
	OGFR	2.06711
	CCNE1	2.06553
	ADAR	2.06473
	PIRB	2.06438
	CLEC4A3	2.06202
	GM27252	2.0613
	CABP4	2.0583
	PRF1	2.05735
	GM44699	2.05687
	FGA	2.05577
	GM48065	2.05109
	MRGPRA2B	2.04995
	ETV4	2.04976
	SERPINB10	2.04928
	GM11772	2.04879
	ZFP429	2.04647
	2610528A11RIK	2.04636
	IGKV2-112	2.04563
	PNP	2.04465
	ARC	2.04461
	FAM83C	2.04407
	CD180	2.04248
	MSTN	2.0421
	FGL2	2.03909
	ZFP991	2.03679
	GADD45G	2.03591
	GPR35	2.03548
	GM37082	2.03476
	PRR7	2.0329
	PPNR	2.03138
	H2BC7	2.03084
	SP110	2.03034
	GM13196	2.03013
	1700023B13RIK	2.02841
	MVB12A	2.02491
	PARP11	2.02279
	GM20559	2.02233
	GPR152	2.02187
	H4C9	2.02017
	CTSS	2.02014
	MXD1	2.01927
	KHDC1C	2.01804
	HTR4	2.01647
	RPL35	2.01088
	TSPO2	2.01068
	CKM	2.00956
	ZFP819	2.00816
	PYCARD	2.00439
	FNDC9	2.00347
	GM28872	2.00298
	TRIM21	2.00185
	CD53	2.00158
	GM25788	2.00134
	HELZ2	2.00101
	IL2RA	2.0009
	GM15931	2.00007
	RNF19B	1.99842
	SNORA74A	1.99755
	GM42788	1.99673
	H2-Q6	1.99576
	GM17590	1.99462
	GM15753	1.99439
	GAL3ST2	1.99059
	RELT	1.99014
	GP9	1.98936
	GM7582	1.98907
	GM1604A	1.98727
	HBQ1A	1.98694
	UBA7	1.98683
	GM24233	1.98672
	ESCO2	1.98665
	PIM1	1.98608
	ZUP1	1.98536
	ANGPTL4	1.9853
	IL2RB	1.98482
	GM5692	1.98445
	GBP6	1.98401
	GM11878	1.9826
	GM26646	1.98139
	GM17083	1.9803
	GM43702	1.98029
	GM20540	1.97991
	LY6A	1.97927
	IFIT1BL2	1.978
	SIRPA	1.97774
	GM48225	1.97762
	SERPINB7	1.9771
	TIFA	1.97671
	GM49950	1.9737
	WFDC12	1.97364
	GM37842	1.97217
	AP5B1	1.9714
	PDCD1LG2	1.97127
	ZFP968	1.97088
	GM7968	1.97021
	GM23297	1.96991
	SLC7A5	1.96875
	BMP8B	1.96868
	GM13535	1.96803
	LRG1	1.96796
	HSPB3	1.96757
	H2BC7	1.96757
	F10	1.96547
	GM37569	1.96416
	GM37088	1.96415
	1700084J12RIK	1.96375
	GM37618	1.96193
	TRIM14	1.96188
	COL22A1	1.96187
	GM37755	1.96145
	PLAU	1.96139
	CDC34	1.96129
	GM44552	1.96097
	MMP13	1.96086
	GM40578	1.96066
	KLRA14-PS	1.96044
	ATXN7L1OS1	1.96007
	GM10305	1.95514
	GM44130	1.9551
	NRTN	1.95508
	MT1	1.95364
	GM26885	1.95129
	SNRPE	1.95066
	GM48714	1.95023
	ADORA2A	1.9489
	GM42141	1.94841
	GM2396	1.94762
	GM2670	1.94738
	GM6222	1.94725
	GM10804	1.94669
	ACTL7A	1.94588
	SIRPA	1.94441
	MIR205HG	1.9439
	GM15696	1.94312
	GM18981	1.94071
	GM47643	1.94069
	GM49970	1.94017
	IL15	1.93876
	GM43557	1.9331
	CLCA3A1	1.92899
	1700066B19RIK	1.92892
	I830077J02RIK	1.92874
	GM44175	1.92839
	AC110211.1	1.92726
	H2-Q4	1.92641
	MROH6	1.92516
	H2-K1	1.92377
	CCL11	1.92346
	INHBA	1.92216
	KIF5C	1.92187
	CYP7B1	1.91816
	CDH17	1.9169
	4930442H23RIK	1.91609
	RAG1	1.91554
	NOCT	1.91341
	MT-ATP6	1.9126
	KNG2	1.91179
	PSTPIP1	1.91167
	RUNX3	1.91104
	ZFAS1	1.91097
	PILRB1	1.91087
	ASPG	1.91084
	NAMPT	1.91041
	ALDH3B2	1.90935
	CRYBG1	1.90884
	TMEM86A	1.90797
	GM45397	1.9076
	MAJIN	1.90623
	BDKRB1	1.90569
	ADM	1.90538
	ABCC2	1.9049
	PLA2G4E	1.90378
	WNT9B	1.90346
	GM28379	1.90275
	SNHG1	1.90226
	GPR65	1.90152
	GM37857	1.90067
	GM15550	1.89726
	LACC1	1.89454
	CD177	1.8924
	CDHR1	1.89237
	DUSP28	1.89226
	GM42986	1.89119
	REC114	1.89055
	GM6467	1.88966
	GBP6	1.88905
	HCN3	1.88861
	GALK1	1.8883
	RPS2-PS9	1.88671
	GM43658	1.8865
	FGR	1.88622
	NCR1	1.88555
	CEBPE	1.8854
	GM11714	1.88392
	FASL	1.88374
	FCGBP	1.88359
	GM43305	1.88321
	GM29488	1.88307
	4930517G19RIK	1.88279
	GM14295	1.88274
	DOHH	1.8821
	DUOXA2	1.88202
	TNFRSF12A	1.88091
	GM43942	1.87917
	GUCA1A	1.87805
	GM6419	1.87794
	GM37124	1.87745
	GM26789	1.87489
	IL10RA	1.87473
	SYT13	1.8724
	RPL35	1.8696
	GM9316	1.86896
	AC127551.1	1.86757
	GM2065	1.86526
	GM43787	1.86522
	9430034N14RIK	1.86412
	TLR2	1.86395
	CD40	1.86282
	GM22442	1.86183
	CKS2	1.85909
	ATP5J2	1.85819
	ASCC3	1.85677
	GVIN3	1.85637
	SPIC	1.85587
	MITD1	1.85524
	GM42918	1.8551
	GM19170	1.85469
	GM18955	1.85435
	IL21R	1.85415
	GM49498	1.85326
	NXPE1-PS	1.85295
	TMA7-PS	1.85201
	GM10233	1.85068
	GM10171	1.85068
	CHAC1	1.85059
	GM9493	1.84973
	GM37954	1.84606
	GVIN-PS1	1.84572
	APOBEC1	1.84523
	GM42963	1.84403
	NCF4	1.84333
	SLC28A2	1.84282
	LTF	1.84212
	GM44283	1.84196
	GLDC	1.84078
	GPR176	1.83906
	GM44937	1.83792
	GM43216	1.83741
	TBX21	1.83525
	GM19817	1.83507
	GM49968	1.83485
	GM36756	1.83455
	GM19178	1.83391
	SAP30	1.83291
	RPS27A	1.83234
	ZFP971	1.83099
	RPS15A-PS5	1.83068
	F3	1.83047
	GM22146	1.83007
	GM7019	1.82993
	PTK6	1.82949
	CLEC12A	1.82943
	HCAR2	1.8294
	TMSB4X	1.82884
	GM13854	1.82857
	LRRTM2	1.82801
	SLC39A14	1.82716
	GM38055	1.82664
	GM42941	1.82555
	ASB5	1.82449
	TMSB15B1	1.82356
	LRP8	1.82329
	H2-T24	1.82317
	PIRA2	1.82144
	CFP	1.82144
	GM43360	1.82111
	GM39090	1.82107
	IL12RB2	1.82015
	C1QC	1.82002
	AB124611	1.81967
	COTL1	1.81923
	RPL23A	1.8179
	GM6252	1.81667
	CCL9	1.81655
	GM37940	1.8163
	RRH	1.81617
	RBP2	1.81592
	GM8378	1.81584
	EOMES	1.81558
	RPS27	1.81431
	ZFP992	1.81323
	GM44559	1.81212
	GM10912	1.81175
	H4C6	1.80988
	PIK3AP1	1.80987
	GM36486	1.80623
	IL1B	1.80622
	PAX9	1.80592
	GM26749	1.80545
	PTPN18	1.8053
	APOC2	1.80416
	SLC25A25	1.80241
	GLIPR1	1.80208
	SPDL1	1.80184
	GM37625	1.80181
	ITGAM	1.80036
	MPEG1	1.80022
	GM6195	1.7998
	STING1	1.79967
	TAP2	1.79859
	TSPAN4	1.79849
	PSMB3	1.79835
	TCP10B	1.79752
	NAV3	1.79553
	H2BC18	1.79466
	P2RY13	1.79238
	H2-Q7	1.79148
	RPS7	1.79123
	TAPBP	1.79028
	TLR1	1.78929
	IRF1	1.78873
	A430028G04RIK	1.78862
	SH3BP2	1.78723
	SP140	1.78441
	CLCA2	1.7824
	NPC1L1	1.781
	GCH1	1.78026
	SPIRE2	1.78021
	ZC3H12A	1.7796
	SDCBP2	1.77934
	GM17200	1.77891
	GM43196	1.7772
	ASB16	1.77705
	GM43330	1.77638
	GM4724	1.77383
	MAB21L3	1.77292
	RRP9	1.77247
	MYD88	1.77201
	GM43775	1.77169
	MCM5	1.77145
	NOD2	1.77104
	GM47761	1.77103
	LCP2	1.77042
	RPS27A-PS2	1.76906
	GP2	1.76783
	AI662270	1.76714
	H2-Q5	1.76643
	APON	1.76634
	SLC35C2	1.76566
	GM28437	1.76565
	RNU11	1.7651
	PSMC6	1.76382
	CASQ1	1.7635
	TIFAB	1.7628
	TRIM5	1.76145
	HPSE	1.76142
	RNF222	1.75681
	PTCHD1	1.75657
	CD200R1	1.75583
	GM23245	1.75438
	GM44013	1.75321
	RPL23A-PS3	1.75082
	GM15267	1.75022
	ZFP965	1.74933
	9430018G01RIK	1.74915
	MAFB	1.74253
	BATF	1.74247
	GM38377	1.74244
	GM14308	1.74207
	NCCRP1	1.74037
	GM10076	1.73996
	GM4950	1.73984
	OLFR433	1.73981
	ANGPTL8	1.73973
	CLEC2D	1.73868
	RASD1	1.73834
	PILRB2	1.73821
	FOXA3	1.73801
	DNMT3L	1.73595
	C2	1.73466
	GM26682	1.73399
	TRIB3	1.73362
	GM10269	1.73355
	GM31814	1.73354
	LY6E	1.73317
	GM43982	1.73261
	FKBP8	1.73256
	GALNT6OS	1.73149
	LY6C1	1.73055
	SMPDL3B	1.73003
	GM47567	1.72913
	NTRK1	1.72569
	CACNA1F	1.72512
	GRN	1.72479
	RPS27A-PS3	1.72131
	SDC3	1.71942
	GM6710	1.71857
	SLPI	1.71807
	OTOP1	1.71719
	EEF1E1	1.71704
	MIR99AHG	1.7169
	PSME2	1.71654
	GM19412	1.71553
	IL12B	1.71479
	GJB5	1.71431
	NLRP3	1.71375
	NDUFB4C	1.71363
	GM15503	1.71295
	FAM3B	1.71026
	RUBCNL	1.70969
	GM15427	1.70888
	GM14567	1.70857
	GM14373	1.7066
	TRIM15	1.70564
	GM43834	1.70472
	C920009B18RIK	1.70404
	ATXN7L1OS2	1.70315
	CENPM	1.70293
	LTB	1.70243
	GM37298	1.70186
	SLC11A1	1.70079
	ZFP960	1.70062
	ANGPTL3	1.70004
	KLRG1	1.69846
	GM10388	1.69829
	TPGS1	1.69692
	LY96	1.69561
	COPS2	1.69483
	GALE	1.69444
	GM42548	1.69326
	BAK1	1.69275
	BTBD17	1.69265
	GM33858	1.69166
	ARG1	1.69122
	IRF9	1.6908
	GM8185	1.69031
	ASF1B	1.68927
	GM49413	1.68923
	PHIP	1.68892
	GPR37L1	1.68869
	GUCY2C	1.68866
	ITGA7	1.6885
	TRIM6	1.68793
	PSME1	1.68755
	GM37726	1.68744
	GM18752	1.68727
	XDH	1.6868
	CD200R1	1.68495
	ARHGEF37	1.68371
	VAV1	1.6833
	1700071M16RIK	1.68137
	GM20743	1.68123
	CD300LD	1.68072
	GM18959	1.67718
	MYLF-PS	1.67564
	SDF2L1	1.67526
	APOA4	1.67522
	PSME2	1.67462
	GM34084	1.67366
	GM49041	1.67236
	GM6563	1.67122
	CEP85	1.66734
	KLRB1F	1.66678
	CHRNB2	1.66656
	CDSN	1.6665
	RPS7-PS3	1.66617
	GM20234	1.66614
	GM15738	1.6658
	CD80	1.6653
	PHLDA3	1.66482
	GM39469	1.66276
	FCER1A	1.66098
	SSC4D	1.66024
	CCL19	1.66011
	TMEM54	1.6589
	SEMA6B	1.65847
	STX11	1.65809
	TRIM34B	1.65755
	RPL41	1.65675
	CCNE2	1.65653
	GM46610	1.65468
	GM44673	1.65391
	LTA	1.65083
	H2BC23	1.65076
	CCR2	1.6499
	TENT5A	1.64872
	CD300LF	1.64814
	GM42729	1.64795
	ARHGAP15	1.64678
	GM42998	1.64549
	GM10925	1.64531
	DTX2	1.64464
	GM36043	1.64392
	ANKFN1	1.64199
	PDE2A	1.64163
	HCLS1	1.64126
	GM14325	1.6408
	UGT1A5	1.64036
	STEAP4	1.63986
	LRTM1	1.63845
	GM12191	1.63799
	GM16589	1.63521
	GM45481	1.63475
	GM9115	1.63405
	GM43426	1.63402
	GM45205	1.63354
	SH2D5	1.63322
	APOA1	1.63306
	ATF3	1.63303
	METRNL	1.63193
	GM19705	1.63159
	PEBP1	1.63011
	UGT1A1	1.62979
	H2-T-PS	1.62977
	HUS1B	1.62956
	CRYBA4	1.6286
	PGLYRP2	1.6285
	CD300E	1.62833
	GM4275	1.62764
	GM43696	1.62642
	F630028O10RIK	1.62605
	LIF	1.626
	OOEP	1.62413
	RHOV	1.62371
	GM38140	1.62367
	PTGER4	1.62315
	TRIM5	1.62103
	TASOR2	1.62097
	SBNO2	1.62097
	GMNC	1.62068
	PLD4	1.61899
	GM11455	1.61711
	UHRF1	1.61643
	BIRC3	1.61571
	ZFP213	1.6151
	PPP1R11	1.61445
	STAP1	1.61439
	GM10221	1.61426
	GM15821	1.61409
	SHISA5	1.61373
	IGKV6-20	1.61292
	BC024063	1.61202
	MMP8	1.61116
	RPL18A	1.61104
	MVP	1.60969
	GM614	1.60743
	SYPL2	1.60743
	GM22973	1.60732
	RAB20	1.60592
	BAMBI-PS1	1.60465
	GM26707	1.60462
	GM20274	1.60272
	NDUFB4	1.60028
	MUC5B	1.60016
	GM6474	1.59961
	CEMIP	1.5993
	ZFP771	1.59804
	GMPPB	1.59773
	PIWIL4	1.59714
	HBA-A2	1.59491
	RPL18-PS1	1.59415
	TUBA1C	1.59381
	HBA-A1	1.59284
	CLEC2L	1.5928
	GTSE1	1.59163
	GM17017	1.59072
	GM20531	1.59026
	ZFP973	1.58885
	NRG1	1.5885
	GM29216	1.58847
	1600010M07RIK	1.58498
	GM37510	1.58379
	GM48601	1.58363
	NMRAL1	1.58348
	GM42798	1.5834
	GM43059	1.5828
	NAA25	1.58101
	MMP25	1.58034
	SELENOW	1.57937
	NUAK2	1.57929
	CCL17	1.57915
	RNF31	1.57847
	MT-ATP8	1.57712
	GM8369	1.57705
	SFN	1.57655
	GVIN-PS3	1.57584
	DHFR	1.57558
	GM40309	1.57498
	GM6548	1.57342
	PTPN6	1.57127
	NAA20	1.5711
	IL9R	1.57001
	KCNT1	1.56936
	GM12917	1.56918
	CEBPB	1.56605
	TRIM34A	1.56604
	TNFRSF8	1.56536
	MUC4	1.56345
	TNFAIP6	1.56158
	9930111J21RIK2	1.56118
	GM12397	1.55991
	RHOC	1.55985
	TMEM160	1.55958
	ATP5G2	1.55752
	APOBEC3	1.55749
	CTSW	1.55739
	PADI1	1.55685
	FERMT3	1.55685
	MT-ND3	1.5568
	MMP12	1.55478
	TDRD7	1.5547
	NFIL3	1.554
	UBE2M	1.55204
	RPL21-PS8	1.55005
	G930009F23RIK	1.55005
	IFRD1	1.54899
	RPS25	1.54848
	TANK	1.54764
	IFI208	1.54757
	GDA	1.54711
	PLA2G7	1.54647
	H2-M3	1.54631
	H2-D1	1.54512
	GM10855	1.54504
	GM22270	1.54484
	GM2225	1.54452
	ARID5A	1.5444
	ITGA2B	1.5441
	ATP5L	1.54403
	VMP1	1.54338
	GVIN-PS6	1.54251
	GM38243	1.5423
	MIF-PS4	1.54203
	CNBD2	1.54082
	GM28661	1.5399
	ARHGAP8	1.5398
	GM3219	1.53951
	NFKBIB	1.53925
	COX7C-PS1	1.53924
	GM10335	1.53895
	SFRP1	1.53797
	RPL36AL	1.53689
	EIF6	1.53619
	CGAS	1.53495
	DOK1	1.53487
	LY6K	1.53481
	GM31659	1.53407
	4930455G09RIK	1.53285
	RPS25-PS1	1.53151
	PEX16	1.53061
	ZFP958	1.53028
	BC051226	1.52958
	IL17RC	1.52881
	GM49721	1.52821
	ANKRD22	1.52802
	GADD45B	1.52791
	HSPBP1	1.52716
	GM38248	1.52606
	E130218I03RIK	1.52418
	GM23240	1.52395
	IGSF8	1.52301
	NAIP2	1.52238
	EFHD2	1.52218
	YIF1B	1.52213
	AMPD1	1.52175
	GM17193	1.52134
	CACNA1S	1.52081
	GM2245	1.52064
	GM48321	1.51963
	TMC5	1.51824
	RPL22	1.51753
	GM42840	1.51656
	ZFP536	1.51641
	CD68	1.51636
	SNORA44	1.51619
	RPL30	1.51549
	GM23238	1.51475
	ATP10A	1.51468
	GM21738	1.51449
	GM23946	1.51435
	SNORD32A	1.5143
	GM43246	1.51426
	SNORA21	1.5142
	GM22786	1.51417
	H2-Q10	1.51399
	GM45874	1.51398
	GM47830	1.51391
	GM12577	1.51369
	GM18413	1.51349
	AC093350.1	1.51342
	AC121792.4	1.51342
	GM47370	1.51326
	4930517J16RIK	1.51312
	RNU1B6	1.51312
	GM22748	1.5131
	GM29383	1.513
	TMA7	1.5129
	GM45510	1.51289
	GM50347	1.51286
	GM47693	1.51284
	GM7909	1.51284
	GM47258	1.5128
	GM37876	1.51269
	GM48738	1.51267
	GM37411	1.51262
	GM22362	1.51262
	GM15824	1.51259
	GM16305	1.51243
	GM15356	1.5122
	GM43084	1.51211
	GM11447	1.51206
	GM8425	1.51193
	IFNK	1.51191
	GM49971	1.51189
	GM37645	1.51176
	GM50055	1.51175
	GM13357	1.51169
	GM43019	1.51161
	GM38158	1.51153
	GM42842	1.51143
	MRPL13	1.51113
	ATP5K	1.51095
	SAMHD1	1.51064
	CORO2A	1.51042
	GM37906	1.51041
	GM43815	1.51029
	2700078F05RIK	1.51029
	GM38115	1.51009
	CASP12	1.51003
	GM45358	1.51003
	GM47324	1.50984
	GM43282	1.50982
	GM46411	1.50974
	H3C13	1.5094
	GM49223	1.5093
	GM32036	1.50922
	GM42736	1.5091
	GM26652	1.50879
	GM14425	1.50877
	GM49173	1.50862
	PTGES2	1.50859
	4930545L23RIK	1.5085
	GM12734	1.508
	GM44439	1.50784
	1200007C13RIK	1.5077
	SLFN5	1.50769
	6430571L13RIK	1.5067
	ORC1	1.50656
	GM15987	1.50571
	GM45088	1.50562
	GM7984	1.50508
	LAP3	1.505
	9530086P17RIK	1.5043
	ITGA10	1.50424
	SAP30BPOS	1.50293
	KBTBD6	1.50291
	TRMT61A	1.50246
	LRRC4	1.50243
	FYB	1.50242
	2310043P16RIK	1.50223
	COQ8B	1.5021
	GM16093	1.5016
	ZBTB32	1.50131
	GM13077	1.50111
	TRBV1	1.50085
	MAS1	1.50077
	SAT1	1.50073
	TRIM17	1.50066
	GM6402	1.50004
	SESN2	1.49938
	STMN1-RS1	1.499
	KIF18A	1.49806
	GM10175	1.49793
	GLIPR2	1.49781
	GM42895	1.49747
	PTPRCAP	1.4971
	A3GALT2	1.49636
	GM28499	1.49625
	GM15856	1.49592
	ALDOB	1.49552
	PLEK	1.49543
	GM6142	1.49228
	GM15953	1.49173
	CLEC7A	1.49173
	ALAS2	1.49132
	SEMA4D	1.49025
	ATP1A3	1.48974
	H2-K2	1.48967
	GM2614	1.48826
	PILRA	1.4871
	GM35883	1.48662
	RADX	1.48657
	GM48935	1.48626
	TSEN34	1.48619
	GABRR2	1.48597
	EMC2	1.48543
	HCST	1.48485
	TENT4A	1.48449
	TNFSF9	1.48361
	GM42731	1.48239
	GM9913	1.48208
	GM43051	1.48158
	PHGDH	1.48147
	CENPP	1.48147
	CD300C2	1.48116
	GM5648	1.48115
	MARCHF5	1.48061
	CCDC86	1.47907
	GM14335	1.47891
	CHMP4B	1.4788
	IL23A	1.47879
	GM9888	1.47773
	GM10015	1.47683
	GM44178	1.47673
	A230087F16RIK	1.47636
	CDHR5	1.47621
	IER5	1.47613
	RPL27A-PS4	1.4761
	PDCD5-PS	1.476
	RAMP3	1.4753
	TOR1AIP2	1.47523
	SYNE4	1.47461
	GM15937	1.47419
	GM37140	1.47405
	GM44443	1.4737
	D630008O14RIK	1.47342
	GM44822	1.47287
	GPR33	1.47266
	XIRP2	1.47091
	GM36638	1.47048
	CCDC169	1.47004
	GM43052	1.47002
	GM13134	1.46905
	FBXO2	1.46815
	GM15868	1.4678
	GM15820	1.46773
	SELL	1.46755
	TUBB6	1.46728
	CPLX1	1.46724
	KNL1	1.46723
	VCPKMT	1.46705
	GM42683	1.46682
	GM21119	1.46613
	GM37914	1.46598
	HAT1	1.46583
	GM48888	1.4652
	UNC93B1	1.46489
	GM10258	1.46486
	GM13743	1.46484
	GM14636	1.46396
	GM37738	1.46279
	KCNA3	1.46274
	GM33370	1.46211
	SEMA7A	1.46168
	RNF114	1.4616
	GM13572	1.46151
	GM37170	1.45868
	SLCO1A5	1.45767
	A230009B12RIK	1.45585
	RPL35A-PS3	1.45577
	RPL35A-PS2	1.45577
	RPL35A-PS4	1.45577
	RPL35A-PS6	1.45577
	TLR3	1.4552
	CPA3	1.45498
	GM43195	1.45479
	TBC1D13	1.45414
	DCTD	1.4541
	SPDEF	1.45354
	GM45191	1.45319
	ARG2	1.45311
	TMEM63C	1.453
	ERF	1.45284
	MCIDAS	1.45255
	GM9406	1.45217
	IL1A	1.45196
	3110009E18RIK	1.4511
	GM42664	1.44787
	GM14418	1.44719
	ADGRB1	1.44654
	LRFN4	1.44626
	GM37766	1.44617
	GM44985	1.44561
	GM3150	1.44518
	GM10503	1.44506
	GM5457	1.4444
	HCK	1.44326
	OMP	1.44315
	D130040H23RIK	1.44272
	AFP	1.44165
	GPR171	1.44104
	IFITM1	1.44094
	SLC16A3	1.44032
	GM14548	1.43993
	GM21104	1.43903
	IGSF6	1.4389
	ASAP3	1.43834
	LRRN1	1.43699
	GTSF1L	1.43649
	GM15832	1.43571
	PGF	1.43465
	KCNN4	1.43443
	YJEFN3	1.43409
	SAMD15	1.43389
	UQCRH	1.43374
	PSRC1	1.43353
	MUC13	1.43205
	GM45084	1.43174
	PPFIA4	1.43148
	MIRT2	1.43144
	GM19807	1.4314
	GM47079	1.43096
	GM6542	1.43021
	TUSC1	1.42995
[truncated: 19,693 more rows]

## Sheet: S4 File, sheet B. Suhrbier 4dpi
DESeq2 was used to remove genes with low expression. Minimum threshold for expression was determined by DESeq2's independendant filtering algorithm. Remaining genes were tested for differential expression and ranked according to log2 fold-change. HUGO IDs that differed between mouse and human were converted to the human ID.	HUGO ID	logFC
	GM10273	24.1103
	EFCAB3	8.627
	CCL7	8.28089
	4930438A08RIK	7.46846
	CXCL11	7.45031
	GM20431	7.40129
	CXCL10	7.05852
	ZXDA	6.77599
	CCL2	6.39107
	GM15056	6.32292
	FOSL1	6.22394
	IFNB1	6.07452
	CXCL9	6.04769
	GM9025	6.04398
	SAA3	5.63844
	IFNL2	5.63654
	GZMK	5.57105
	4930430E12RIK	5.56911
	CCL4	5.52552
	APOL9A	5.35554
	TIMP1	5.24602
	IRF7	5.21308
	DMBT1	5.20374
	GM5960	5.14373
	SECTM1A	5.13917
	OAS1G	5.06584
	GM49325	4.94551
	GDF3	4.93475
	LY6I	4.90475
	OAS3	4.85685
	APOD	4.84122
	GPR84	4.7636
	IFNL3	4.7631
	MX1	4.71745
	ATP8B3	4.65618
	RSAD2	4.63045
	LY6C2	4.62352
	TRIM5	4.59918
	GM53056	4.57603
	OASL1	4.57442
	PHF11A	4.55409
	SLFN4	4.55407
	ACOD1	4.52408
	ZBP1	4.48097
	RETNLB	4.47193
	GM50419	4.46079
	TMEM236	4.45002
	GM47242	4.40825
	SERPINA3M	4.39867
	OAS1H	4.37538
	PDE2A	4.35029
	MYH2	4.34775
	KIF19B	4.32965
	APOL9B	4.32045
	FCGR1	4.29682
	SECTM1B	4.28829
	ISG15	4.25476
	L3MBTL1	4.24411
	RGS16	4.24205
	GM11639	4.22091
	XCL1	4.21853
	AA467197	4.20804
	IFI211	4.2044
	GM6545	4.12077
	GM28347	4.11598
	SERPINA3F	4.10519
	RNU1B2	4.0203
	TRIM69	3.96339
	SCT	3.91566
	AC120136.2	3.89727
	GM43126	3.88936
	SAA1	3.87592
	MS4A4A	3.85766
	AL590994.2	3.83884
	LYPD8	3.81043
	CFB	3.8069
	POU3F1	3.80571
	IFI205	3.77364
	GM6034	3.77109
	PHF11B	3.72503
	IL6	3.71373
	C3AR1	3.70568
	GM43068	3.69223
	GM12397	3.69136
	CALHM6	3.68128
	OAS1A	3.63957
	FCRLB	3.61593
	SERPINA3G	3.61512
	GM4841	3.61232
	GM49356	3.60492
	CNGB3	3.57339
	A630012P03RIK	3.56595
	BEX4	3.55903
	IFI204	3.53701
	FBXO39	3.52784
	CXADR	3.49632
	GM45418	3.48158
	SNORA81	3.47762
	IQGAP3	3.47328
	GZMB	3.45043
	IFI44	3.43149
	RHCG	3.42911
	DHX58	3.42125
	BC023105	3.41603
	MS4A6D	3.39736
	GM12250	3.35252
	USP18	3.35136
	IFIT1BL1	3.34567
	PLAC8	3.33141
	RETNLA	3.30793
	STRA6L	3.30656
	IFI27L2B	3.30329
	OCSTAMP	3.29298
	GM43118	3.29282
	GBP6	3.29119
	CCL3	3.28235
	GM20412	3.27935
	TIGIT	3.27909
	RNU1B1	3.27686
	IFIT3	3.26997
	FOXN4	3.26669
	IFIT3	3.26155
	NTSR2	3.2437
	TGTP1	3.23024
	GM24924	3.19826
	RTN4RL2	3.1921
	GM22973	3.18116
	IFNG	3.17352
	ACKR1	3.16704
	SLFN9	3.15287
	SNORD3A	3.15109
	GM5431	3.14922
	IL10	3.14897
	MX1	3.14136
	APOA4	3.13889
	IGHG2C	3.1244
	AC120136.4	3.10493
	GTSE1	3.10115
	GM37087	3.08536
	MS4A7	3.08522
	GM42936	3.07045
	MS4A6C	3.06786
	HEATR9	3.06403
	OAS2	3.0507
	OASL2	3.04214
	IL27	3.03099
	ETV4	3.01954
	BC147527	3.0069
	TARM1	3.00511
	CCR5	3.00447
	IL12RB1	2.99739
	IFIT1	2.99354
	GPR31B	2.99233
	CH25H	2.98913
	SLFN10-PS	2.9841
	LST1	2.98001
	GPR176	2.97988
	MS4A4A	2.97984
	SLFN1	2.97727
	ADAMTS4	2.97483
	TNC	2.96784
	TREM2	2.94618
	UBD	2.94466
	NKG7	2.94394
	LIF	2.94083
	IDO1	2.92883
	AC093350.1	2.92727
	AC121792.4	2.92727
	PNP	2.92643
	PKHD1	2.91461
	LY6A2	2.89283
	MAP2K7	2.88433
	IFI27L2A	2.87992
	TMEM132B	2.87537
	PHF11	2.87272
	IGKV2-112	2.86704
	APOC2	2.86281
	IGHV5-6	2.84928
	HSD11B2	2.82342
	H2BC11	2.80765
	GM44815	2.80274
	TGFBI	2.79564
	SLC26A4	2.7925
	SLFN8	2.78563
	NPC1L1	2.76839
	RNF213	2.76617
	CDC20B	2.76488
	COL22A1	2.75676
	SNORA64	2.73716
	GM5117	2.73402
	GPR31C	2.73391
	PLK1	2.72535
	HRH2	2.72532
	TREX1	2.7154
	GM37752	2.69592
	H2-T22	2.68721
	CCL5	2.68702
	HROB	2.67626
	TNF	2.67508
	MLKL	2.66882
	LGALS3BP	2.6617
	GM38275	2.65909
	AIF1	2.65804
	GM5970	2.65787
	GDF15	2.64949
	CLDN4	2.64522
	H2AX	2.64479
	OLFR1396	2.63746
	HPX	2.63275
	IFIT2	2.62881
	SERPINA3I	2.62831
	GBP6	2.62708
	CT030142.3	2.61297
	GM24044	2.61158
	CCL20	2.61109
	PRRT2	2.60368
	MUC5AC	2.60293
	GM22767	2.59504
	SYT12	2.59201
	ALPL	2.58511
	GM6637	2.5766
	H3C15	2.576
	A930037H05RIK	2.57377
	OAS1B	2.57345
	SOCS1	2.56901
	TLR9	2.56876
	GM19684	2.56873
	RMI2	2.56815
	PIWIL2	2.56774
	GM43198	2.56608
	GM19951	2.55571
	ATF3	2.55559
	H2BC15	2.55345
	GM36161	2.54752
	H3C13	2.54684
	IL11	2.53644
	PHF11D	2.53405
	SLAMF9	2.53332
	SLC7A8	2.52455
	WNT9B	2.52189
	IRGM1	2.52098
	AC142112.1	2.52017
	SCIMP	2.51459
	H2BC12	2.50931
	MCIDAS	2.50767
	IFI207	2.50089
	ZFP469	2.50084
	LRRC25	2.49764
	CD300LF	2.4969
	TNFRSF12A	2.49348
	H2BC14	2.49197
	ORM1	2.48551
	CD72	2.48449
	H3C10	2.48291
	3300005D01RIK	2.47986
	GZMA	2.4764
	A230028O05RIK	2.47344
	GM37335	2.47069
	AC027740.1	2.47027
	KLK1	2.46741
	DHX58OS	2.45233
	SIGLEC1	2.45185
	KIFC1	2.44843
	ICAM5	2.44417
	CLDN2	2.42781
	CYP4F18	2.42562
	SLC12A6	2.42552
	BDKRB1	2.42144
	GATM	2.41151
	IFI206	2.41119
	CMPK2	2.40821
	CSRNP1	2.394
	PRRX2	2.3912
	SERPINA3N	2.39017
	OTOP1	2.3897
	TNFRSF9	2.3879
	HCN3	2.38681
	ERDR1	2.38414
	PCK1	2.38374
	AC120136.1	2.38281
	GM49339	2.38145
	GM24119	2.37864
	TUBB3	2.37626
	MS4A6B	2.37527
	CDCA5	2.36928
	EPSTI1	2.36588
	MT2	2.36553
	GP1BB	2.36344
	GM29719	2.34826
	GM15784	2.34678
	MSR1	2.34625
	PEBP1	2.34237
	H4C11	2.34089
	FCGR4	2.34018
	TBX21	2.33585
	IGTP	2.33409
	IL18BP	2.33267
	H2-Q6	2.32885
	H2AC22	2.32806
	CLEC4A1	2.3275
	LHX2	2.32609
	CDC20	2.3234
	P4HA3	2.31519
	VCAN	2.31437
	NLRC5	2.30826
	FOXM1	2.30363
	H2-Q7	2.29903
	PRR7	2.29491
	GM44096	2.29238
	IGKV2-137	2.28783
	H3C13	2.28759
	H4C12	2.28421
	CCNE1	2.28102
	DDX60	2.27813
	H2AC8	2.2717
	B430306N03RIK	2.26905
	A530040E14RIK	2.2666
	STAT2	2.26533
	TAP1	2.26511
	LPXN	2.25878
	GM44741	2.25859
	AOAH	2.25682
	TRIM5	2.25551
	H2AC8	2.25496
	SLC8A2	2.25251
	PVRIG	2.25233
	GM10553	2.25219
	MISP	2.25013
	MCM10	2.24995
	GM7932	2.24987
	SNORD3B3	2.24626
	SNORD3B4	2.24626
	RNU1B6	2.24526
	H2BC14	2.23949
	EOMES	2.22913
	GM49730	2.22732
	MEFV	2.22588
	RNU5G	2.22525
	HIF3A	2.22521
	GBP5	2.22455
	SESN2	2.22258
	STIL	2.21666
	CSF3	2.21329
	H2BC13	2.21302
	TNFRSF10B	2.21228
	CXCR3	2.21128
	XAF1	2.20774
	HK3	2.20599
	PGF	2.19937
	PAKAP	2.19856
	SELE	2.19162
	CSF1	2.19131
	SLC39A14	2.18836
	AURKA	2.18171
	KIF18B	2.17934
	PTAFR	2.1779
	IGHV4-1	2.17295
	GM20394	2.17228
	F3	2.16814
	SNORD3B1	2.16526
	H2BC23	2.16096
	PLA1A	2.15732
	IGKV5-48	2.1571
	APOF	2.15382
	H3C13	2.15202
	OLFR56	2.15106
	ADAR	2.15045
	TICRR	2.14827
	PTX3	2.14732
	PLEKHA4	2.14683
	CD274	2.14428
	H2BC22	2.14331
	SNORD3B2	2.14035
	LGALS9	2.13729
	MYC	2.13727
	UHRF1	2.13189
	H3C3	2.13076
	H3C3	2.13016
	IL2RB	2.1258
	GPNMB	2.12554
	KLHL35	2.12116
	SERPINA3H	2.12054
	CHTF18	2.11878
	SLFN2	2.11751
	PLAU	2.11419
	AC121792.2	2.11361
	GM45424	2.11172
	RELB	2.10926
	H2AC4	2.10904
	ANKLE1	2.10887
	H2BC3	2.10772
	9330175E14RIK	2.1043
	H2AC24	2.10123
	GM26493	2.09623
	GM6139	2.09341
	ITGA5	2.09305
	FCRL5	2.08973
	SLC11A1	2.08906
	SPAG5	2.08784
	SH2D2A	2.08733
	GM21762	2.08514
	GM15725	2.0829
	IL4I1	2.08181
	CCNO	2.07967
	IFITM1	2.07949
	KLRG1	2.07891
	H2-Q5	2.07659
	CLCA3A1	2.07635
	AREG	2.07553
	PSRC1	2.07503
	GM11626	2.07475
	GM5648	2.07396
	LAT2	2.07266
	SOAT2	2.07008
	APOL6	2.06852
	APOL7A	2.06824
	RUNX3	2.06671
	H2-K1	2.06594
	HSPA1A	2.06554
	GM16094	2.06459
	FCER1G	2.06352
	LAIR1	2.06194
	FKBP5	2.06104
	AC121792.1	2.0597
	CCNB1-PS	2.05809
	EPHA2	2.0562
	GM7993	2.05478
	ZNFX1	2.05453
	CDCA8	2.05311
	CCL8	2.05205
	RTP4	2.05066
	B2M	2.046
	CLEC12A	2.0454
	POLE	2.0445
	H2-Q4	2.04319
	AURKB	2.0419
	CITED4	2.04189
	GM43633	2.04023
	GBP3	2.03822
	GM24201	2.03729
	4930512H18RIK	2.03336
	MAB21L3	2.01495
	GM13822	2.01143
	C1QA	2.00947
	GM42519	2.00583
	VGF	2.00565
	IGHV1-7	2.0047
	HSH2D	2.00342
	MT1	2.00204
	SNORA23	1.99966
	PARP12	1.99534
	SOCS3	1.99397
	A930030B08RIK	1.99206
	AC120136.3	1.98981
	AL603711.1	1.98981
	IFI47	1.9864
	H2-T10	1.98414
	YBX2	1.98364
	CENPM	1.97971
	TNFSF8	1.97577
	GM47754	1.95577
	A930001C03RIK	1.95342
	HERC6	1.95259
	IFI209	1.95239
	PDCD1	1.95159
	SH2D5	1.95131
	GP2	1.95098
	GM8752	1.94909
	SERPINE1	1.94785
	H2AC11	1.94703
	GM52950	1.94562
	GPR15	1.94419
	EXO1	1.94411
	VAV1	1.94385
	BST2	1.94003
	CSTA2	1.93838
	PIF1	1.9363
	SNAI3	1.93552
	THBS1	1.93505
	GAL3ST2	1.93504
	TRIM5	1.93212
	GJB5	1.92912
	METTL2	1.92737
	CDC6	1.92476
	CXCL1	1.91971
	AI506816	1.9196
	DOCK3	1.91899
	CDHR1	1.9177
	CDC25C	1.91443
	GM9115	1.91433
	CCDC116	1.91291
	DAXX	1.91274
	H3C13	1.91095
	GM11847	1.91072
	SCN4A	1.91056
	H4C2	1.90656
	F830016B08RIK	1.90443
	GM25835	1.90288
	DUSP2	1.90001
	GM38357	1.89915
	H1F3	1.89837
	PGLYRP2	1.898
	KRT8-PS	1.8972
	RYR1	1.89715
	GM4951	1.89383
	TLR13	1.89288
	LCN2	1.89172
	SULT6B1	1.88524
	AC110211.1	1.88461
	TRAFD1	1.88423
	GM45193	1.8842
	SNAI1	1.88302
	CROCC2	1.87781
	RASA4	1.87778
	GM8624	1.87688
	GPR141	1.87667
	A530064D06RIK	1.87341
	GM49774	1.87318
	KRT8	1.8723
	IGKV1-135	1.8721
	BCL3	1.86853
	KIF20A	1.86472
	MCM5	1.86427
	MAFB	1.85869
	H3C8	1.85772
	SLC28A2	1.8575
	CDH3	1.85654
	2810430I11RIK	1.85631
	ZC3H12A	1.85592
	GM28177	1.85472
	C1QB	1.85401
	H4C17	1.85377
	CD6	1.85001
	CDCA3	1.84962
	GM34084	1.84652
	GM43890	1.84012
	SLAMF7	1.83873
	TRP53COR1	1.83704
	IGKV9-120	1.83686
	SLC7A5	1.83439
	SYT8	1.83285
	GM16315	1.83217
	IL21R	1.82833
	HHIPL1	1.82729
	TEDC1	1.8267
	GM8093	1.82554
	LILR4B	1.82551
	DCTD	1.82529
	HELZ2	1.82145
	NEURL3	1.82065
	ASS1	1.82032
	SIRPA	1.82002
	SIRPA	1.81985
	A530032D15RIK	1.81844
	CXCL13	1.81547
	PBK	1.81112
	STAT1	1.80793
	E2F7	1.80752
	FBLIM1	1.8066
	TROAP	1.80583
	GBP2	1.80239
	TERC	1.802
	PML	1.79973
	PAGR1A	1.79896
	OGFR	1.79492
	CDKN1A	1.79483
	TNNI1	1.79408
	MOV10	1.79357
	ESPL1	1.79305
	CXCL16	1.79281
	TACR2	1.79226
	CIDEA	1.79168
	LGMN	1.78914
	CD5L	1.78528
	CYP7B1	1.78249
	SPC24	1.78196
	BIRC5	1.78172
	PSMB8	1.78162
	FBXO43	1.78159
	PLD4	1.7815
	H2AC8	1.78094
	SLC19A2	1.77987
	GRN	1.77688
	CD276	1.77531
	NFKB2	1.77474
	LTA	1.77374
	H2AC4	1.76816
	FASL	1.76766
	CDT1	1.76705
	CCNA1	1.76632
	6430571L13RIK	1.76363
	PLEKHO2	1.76033
	GM6445	1.75973
	NLRC3	1.7595
	CST7	1.75893
	KIF2C	1.75761
	PARP10	1.75676
	THEMIS2	1.75639
	C130040N14RIK	1.75567
	SERPINB9	1.75419
	H2AC18	1.75399
	HAP1	1.75303
	OBSCN	1.7523
	PHLDA1	1.75151
	IL9R	1.75026
	SLC25A25	1.75024
	SCIN	1.74854
	PIRB	1.7481
	GM2670	1.74779
	TLR1	1.7476
	SLC23A3	1.7472
	H2BC7	1.74709
	PASK	1.74679
	LAG3	1.74583
	H1F5	1.74558
	GM52955	1.7445
	GBP6	1.74328
	IGKV4-57-1	1.74291
	PRTN3	1.74244
	PNP	1.74046
	GM5424	1.73764
	H3C6	1.73659
	GM12185	1.73577
	CD300LF	1.73551
	ASF1B	1.73339
	SEMA6B	1.73291
	1700097N02RIK	1.73178
	CCNF	1.73135
	IGFLR1	1.73129
	NFASC	1.73031
	MATR3	1.7293
	H1F1	1.72736
	SSC5D	1.72338
	STING1	1.72256
	MYH4	1.71936
	CTSS	1.71808
	SUSD3	1.71805
	VARS	1.71661
	DNMT3L	1.71613
	ACTN1	1.71194
	MILR1	1.71157
	SSC4D	1.70969
	KLHDC8A	1.70839
	PLA2G7	1.7076
	IER5L	1.70706
	C2	1.70676
	CKAP4	1.70654
	NCR1	1.70499
	GM11365	1.70447
	PLIN4	1.70248
	PHLDA3	1.69734
	FSCN1	1.69674
	SYTL3	1.69607
	CHRNA7	1.69596
	NCF4	1.69579
	DDX58	1.69521
	RRM2	1.69335
	FHL3	1.69267
	TMEM106A	1.69251
	FST	1.69224
	MTHFD2	1.69161
	ABTB2	1.69144
	ALDH1B1	1.69121
	MXD3	1.68988
	KCNN4	1.68959
	CHAF1B	1.68683
	MIR155HG	1.68609
	XIRP1	1.68603
	CLEC5A	1.68078
	GPR35	1.68008
	RPPH1	1.67985
	CD180	1.67976
	APOBEC1	1.67932
	SYNPO2L	1.67876
	GM23946	1.67692
	IIGP1	1.67607
	LSMEM1	1.67585
	FDX2	1.67528
	TNFAIP3	1.67502
	TLR7	1.67496
	RRP12	1.6742
	CCR1	1.6722
	AB124611	1.67216
	CDH22	1.67207
	CYP2E1	1.67195
	GM15922	1.67036
	KDM2B	1.66909
	CCNB2	1.66896
	PDLIM7	1.66835
	PSAT1	1.66576
	CHRNB2	1.66307
	PPA1	1.66261
	DCK	1.66098
	PSTPIP1	1.66017
	TUBB6	1.6599
	GM5596	1.65944
	TNIP3	1.6585
	CIT	1.6559
	MYO18B	1.65549
	DOT1L	1.65442
	S100A4	1.65304
	IL1RN	1.65226
	TRPM2	1.65164
	IFI35	1.65057
	IRF9	1.64966
	IGHG3	1.64884
	H2-D1	1.64692
	RNF19B	1.64339
	ADAP1	1.64245
	GM21451	1.64241
	PIDD1	1.64202
	H2-T23	1.6414
	MYLK2	1.64068
	SH3PXD2B	1.64019
	IGHA	1.63999
	H2AC10	1.63956
	RIN1	1.63654
	GM14029	1.63536
	ADAMTS14	1.63452
	GM10552	1.6338
	GM49874	1.63359
	THPO	1.63263
	IL11RA2	1.63187
	GFI1	1.63156
	SPIRE2	1.63054
	SNHG20	1.62851
	DUSP8	1.62768
	GM10390	1.62649
	GM7776	1.62459
	TPX2	1.62415
	GM26165	1.62412
	FAM83F	1.62377
	CACNA1S	1.62371
	DTX3L	1.62285
	KLRC1	1.62205
	CTSW	1.6217
	ARHGAP8	1.6208
	GM15964	1.62052
	ITGAM	1.61806
	GM7592	1.61766
	GM6157	1.6176
	SFRP1	1.6168
	ATP2A1	1.61677
	GM43128	1.61573
	SLC37A2	1.61164
	SEMA4D	1.61158
	KLRB1C	1.60902
	PRF1	1.6089
	CASP4	1.60683
	TNNT1	1.60518
	IL4RA	1.60489
	SMIM40	1.60457
	PHF19	1.60023
	CDCA2	1.59887
	ENC1	1.59869
	KCNK13	1.59853
	1700041G16RIK	1.59722
	SNORA57	1.59672
	SLC29A3	1.5946
	SNORA70	1.59452
	KLRB1F	1.59408
	CRTAM	1.59353
	SEMA7A	1.59126
	RASL10B	1.59112
	ARHGEF39	1.59107
	H2-T-PS	1.59096
	KLRB1A	1.59059
	1700066B19RIK	1.58993
	FAM177A	1.58854
	H4C18	1.58757
	G530011O06RIK	1.58748
	AL590994.3	1.58747
	CCDC86	1.58654
	SLC15A3	1.58589
	GM16685	1.58571
	GM20234	1.58541
	GM16464	1.58318
	FANCA	1.58298
	TENT5B	1.58093
	HTR4	1.57843
	DBN1	1.57519
	TESMIN	1.5723
	GM10392	1.57218
	CD300C2	1.57188
	SPIC	1.57115
	IKBKE	1.5707
	H4C6	1.57058
	GM44260	1.56986
	COL9A3	1.56943
	GDF9	1.56745
	C1QC	1.56553
	EEF1A2	1.56503
	DTL	1.565
	SPO11	1.56491
	D030055H07RIK	1.56312
	GM15433	1.56121
	GM45548	1.55884
	LY6A	1.55751
	GM29123	1.55704
	ZFP385C	1.55657
	PHF11C	1.55615
	PARPBP	1.55465
	KNTC1	1.55452
	UBA7	1.55423
	CHRNA10	1.55422
	NCAPD2	1.55412
	TREML2	1.55411
	TTLL11	1.55359
	GM18301	1.55296
	RHOV	1.55096
	NAIP1	1.54875
	KLRA8	1.54729
	SBNO2	1.54678
	F830115B05RIK	1.54544
	FABP7	1.54528
	PPFIA4	1.54371
	PUS1	1.54311
	LY6C1	1.54264
	RAD51	1.54141
	ISLR2	1.53951
	NFKBID	1.53915
	CRMP1	1.53888
	MS4A14	1.53768
	P2RY6	1.53679
	GPC1	1.53663
	GM47761	1.53662
	GM26130	1.53453
	ODC1	1.53408
	KRT18	1.53407
	E2F8	1.53401
	RACGAP1	1.53356
	FTH1-PS	1.5334
	SNORA43	1.53322
	ARC	1.5326
	CD5	1.53024
	GM48512	1.53016
	CXCL3	1.53009
	IRGM2	1.53002
	CEP55	1.52985
	FLNC	1.52984
	TACC3	1.52871
	ZC3H12D	1.52866
	AQP7	1.52859
	CD68	1.52829
	DNMT3AOS	1.52757
	TVP23A	1.52475
	GM42047	1.5247
	GPR37L1	1.52454
	CCNB1	1.52129
	LCT	1.52081
	TRIM72	1.52065
	CACNA1H	1.52033
	GRWD1	1.52025
	DOC2B	1.51988
	GM10801	1.51954
	B4GALT1	1.5186
	NR6A1	1.51807
	SNHG15	1.51522
	SNORD17	1.51515
	KLRK1	1.51491
	GM12963	1.51122
	H2BC7	1.51068
	POC1A	1.51007
	TRIP13	1.5094
	SELP	1.5083
	IGKV12-46	1.50826
	2700038G22RIK	1.50821
	GM47980	1.50769
	H3C13	1.50588
	GM25395	1.50351
	TSSK6	1.50291
	CD300LD	1.50255
	PNP	1.50211
	SEZ6L2	1.5012
	SIRPA	1.50012
	SETDB2	1.49934
	ALDOA	1.4992
	GM26448	1.49749
	STEAP1	1.49696
	CDK1	1.49688
	GM10874	1.49655
	CORO2A	1.49577
	IL2RA	1.49569
	1700067K01RIK	1.49514
	H2-Q10	1.4944
	PARP11	1.49378
	AUNIP	1.49361
	PPRC1	1.49315
	GM16385	1.49254
	IGLON5	1.49214
	GZMM	1.48428
	KIFC1	1.48389
	SLC23A4	1.48313
	SLC7A1	1.48181
	H4C1	1.48093
	GM8865	1.47973
	EEF1AKMT4	1.47945
	GM14548	1.47906
	RFC5	1.47834
	CNTN2	1.47796
	ARID5A	1.47793
	TMPRSS9	1.47778
	SLAMF8	1.47459
	EME1	1.47381
	SH3BP2	1.47376
	GM28068	1.47349
	LRFN3	1.47241
	HJV	1.46988
	GM9869	1.46847
	GM10143	1.46842
	TM9SF1	1.46738
	TSPAN4	1.46547
	FERMT3	1.46473
	NTRK1	1.46439
	BATF2	1.464
	EFNA2	1.46362
	GM20531	1.46325
	GM11946	1.46307
	ARHGAP27OS2	1.46132
	DLGAP5	1.4588
	GM20100	1.45788
	GM37795	1.45692
	LY86	1.45648
	GM21011	1.45619
	A430088P11RIK	1.45568
	PARP14	1.45464
	SPSB4	1.45407
	PRPH	1.45351
	WFDC13	1.45261
	SP140	1.45241
	NMRAL1	1.4524
	GM44709	1.45144
	NT5C3	1.4511
	GRRP1	1.45103
	GM43604	1.45068
	SNORA43	1.45019
	IFIH1	1.44963
	UBASH3A	1.44939
	SIS	1.44914
	IL10RA	1.44743
	LACC1	1.44612
	SLC25A22	1.44489
	ZMIZ1OS1	1.44463
	GM24616	1.44418
	KIF22	1.44367
	GM49838	1.44087
	LGALS3	1.43917
	GM21188	1.43903
	4631405J19RIK	1.43874
	ZBTB17	1.43784
	COL1A1	1.43738
	SH2B2	1.43688
	ZAP70	1.43654
	ACTN2	1.43634
	COTL1	1.43595
	CREB3L1	1.43542
	1700017B05RIK	1.43506
	GM43197	1.43361
	SIRPA	1.43271
	TENT4A	1.4297
	RELL2	1.42966
	MCM6	1.42958
	RAB26	1.42919
	SRM	1.42828
	INCENP	1.42825
	HSPA1A	1.428
	ALPK2	1.42663
	MCM2	1.42657
	GM43579	1.4247
	CT010467.1	1.42455
	NFKBIE	1.42288
	EIF2AK2	1.42237
	A330040F15RIK	1.42136
	MELK	1.42096
	TRAIP	1.42087
	HMGA1	1.42041
	IGKV10-94	1.42004
	LRFN1	1.41955
	GM8515	1.41872
	THOC6	1.41849
	CLEC4A3	1.41759
	HMGA1B	1.41604
	A530088E08RIK	1.41438
	CTPS	1.41379
	LRRC59	1.41374
	GLP2R	1.4124
	AIMP2	1.41188
	MYRIP	1.41176
	PMF1	1.41142
	AL590994.1	1.41059
	RNU2-10	1.41059
	PTPN6	1.41041
	GM12500	1.40968
	EFR3B	1.40909
	CACNA1G	1.40881
	H1F10	1.40748
	VMP1	1.40737
	SRF	1.40726
	IGKV6-17	1.40217
	EIF3F	1.40056
	KHDC1A	1.40055
	ZFP385A	1.39839
	TBRG4	1.39818
	TBC1D2	1.3968
	HIC1	1.39666
	NKX6-2	1.39652
	CCL9	1.39614
	NEFH	1.39587
	AGAP2	1.39547
	SPRR1A	1.39352
	GM9913	1.39322
	TUBA1C	1.39303
	ARHGAP19	1.39167
	DOK2	1.39111
	UBE2L6	1.39034
	CDC34	1.38944
	MAPKAPK2	1.38904
	TXNRD1	1.38844
	URB1	1.38825
	NCAPG2	1.38739
	IGHV1-72	1.38718
	GM7609	1.38583
	GLIPR2	1.38513
	UCP1	1.38479
	SP110	1.38444
	LTF	1.38215
	CARMIL2	1.38156
	ALDH18A1	1.37893
	NRAP	1.37835
	TRAC	1.37511
	POM121	1.37303
	OSR1	1.37234
	TNNT3	1.37193
	G730003C15RIK	1.37161
	NYAP1	1.37145
	ADGRE1	1.37125
	CCNA2	1.37124
	GJB3	1.37115
	ACTG-PS1	1.37056
	GM21370	1.36988
	GM19514	1.36894
	4930404A12RIK	1.36865
	CRHR2	1.36732
	SDSL	1.36526
	SIT1	1.3651
	CLEC4A2	1.36487
	IL3RA	1.36451
	SLC28A2	1.36349
	BAK1	1.36213
	GM17189	1.36094
	ZNRD2	1.35974
	DSCC1	1.3586
	PPARGC1B	1.35742
	GM42141	1.35713
	CHAF1A	1.35702
	GM41381	1.35672
	RIPK3	1.35616
	GM38025	1.3545
	CHRNA2	1.35401
	CD300LF	1.3537
	RAB3IL1	1.35351
	DDX4	1.35243
	TLR2	1.35061
	C130026I21RIK	1.35047
	NNMT	1.35039
	CTSH	1.34987
	TNFRSF11A	1.34892
	GJB4	1.34887
	PRRT4	1.34856
	GM43909	1.34851
	GM38236	1.34808
	GBP6	1.34775
	ACP5	1.34705
	FOXA3	1.34643
	CPNE2	1.3463
	PARVG	1.34623
	AEN	1.34618
	APOL7E	1.34431
	DES	1.34418
	4930426L09RIK	1.34405
	GM21104	1.34392
	CENPN	1.34381
	GM24029	1.34338
	KIF14	1.34083
	XKR5	1.33944
	TRIM14	1.33939
	TCIRG1	1.33914
	CREG2	1.33906
	ASB10	1.33794
	GM44175	1.33674
	GM20628	1.33649
	GM31718	1.33475
	PRR11	1.33392
	NPTX2	1.33378
	CPT1B	1.33168
	CLSPN	1.33136
	LGALS1	1.33108
	LY6E	1.3309
	GATA5	1.32983
	EMILIN1	1.32961
	LITAF	1.32942
	MTHFD1L	1.32804
	GM4793	1.32697
	TMCO4	1.32677
	TCP10B	1.32569
	GTSF1L	1.3252
	CD53	1.32503
	TNFRSF1B	1.32458
	MMP14	1.3238
	ACTA1	1.32347
	GM19261	1.32216
	NOS1	1.3219
	ABCB1B	1.32157
	1600014C10RIK	1.32135
	AW011738	1.32065
	TRIM5	1.32036
	DCBLD1	1.31927
	NTN5	1.31914
	IFI213	1.31846
	DDIAS	1.31723
	TRIM6	1.31564
	EBI3	1.31558
	ADGRB2	1.31497
	GM43948	1.31492
	TTBK1	1.31467
	RNFT2	1.3141
	ABCA4	1.31407
	LRRN2	1.31244
	SLC25A34	1.31244
	ZFP296	1.31233
	C920009B18RIK	1.31219
	IGKV3-2	1.31203
	HMOX1	1.31063
	IRF5	1.31033
	BRCA1	1.3103
	GM43910	1.30983
	NUF2	1.30932
	LCP2	1.309
	GM20612	1.30893
	RPP25	1.30863
	C3	1.30828
	MCM3	1.30797
	B4GALNT4	1.30784
	SNORD15A	1.307
	GM7332	1.30696
	FGL1	1.30674
	WAS	1.30632
	RBM3-PS	1.30624
	LOXL1	1.30481
	KCNAB2	1.30469
	DOK1	1.30449
	LIG1	1.3037
	ARSI	1.30361
	BRINP1	1.30311
	GM14780	1.30301
	GAS7	1.30297
	NAIP2	1.30214
	IGKV12-89	1.30191
	LRRC75AOS2	1.30092
	FAM167B	1.3009
	RASAL3	1.30047
	GM43420	1.30024
	DOK7	1.29925
	TMEM37	1.29815
	RBM19	1.29815
	PTK2B	1.29705
	HCLS1	1.29658
	GM9888	1.29606
	GM37856	1.2951
	NLGN2	1.29497
	NUAK2	1.29461
	PSME1	1.29418
	TMEM86A	1.29359
	INSRR	1.29349
	NT5DC3	1.29233
	CD52	1.29209
	KCNJ11	1.29192
	TMEM151B	1.29182
	ZSWIM4	1.28957
	CD177	1.28951
	GABRR2	1.28925
	UBR4	1.28882
	SNORD118	1.28879
	MYHAS	1.28829
	MCOLN2	1.28594
	NMI	1.28537
	GM12870	1.28465
	TNFSF9	1.28447
	GM38037	1.28227
	UNC5A	1.28173
	GPR156	1.27989
	BDKRB2	1.27898
	CLCN1	1.27862
	IER5	1.27835
	PSMB9	1.27734
	BASP1	1.27688
	SLC39A2	1.27666
	SHB	1.2756
	LCK	1.27396
	LILRB4A	1.27314
	CDH17	1.27196
	GFPT2	1.27099
	PARP9	1.26936
	MAST2	1.26864
	RAB37	1.26856
	GM26947	1.26739
	GM37847	1.26704
	GM31748	1.26704
	1700071M16RIK	1.2658
	SNX20	1.26509
	CKS1B	1.26437
	KRT17	1.26388
	MYH1	1.26388
	HAS2	1.26372
	CYTH4	1.26302
	GM44981	1.26197
	GM6580	1.26135
	GPR65	1.2607
	GM49037	1.25806
	JUNB	1.2567
	TMEM82	1.25539
	TNFRSF10B	1.25457
	CENPS	1.25388
	UBC	1.25341
	DEF6	1.25335
	CKAP2L	1.25106
	RUBCNL	1.25095
	GM3436	1.25051
	TAP2	1.25039
	FIGNL1	1.24962
	2700029L08RIK	1.24879
	IFI203	1.24857
	SHCBP1	1.24848
	ATAD3A	1.24842
	GM20708	1.24836
	BRIP1	1.24805
	CD8B1	1.24801
	RAVER1	1.24739
	FEN1	1.24701
	ENO2	1.24543
	HCK	1.2446
	IRF8	1.24432
	CDC34	1.24418
	ATP1A3	1.24408
	CDC45	1.24291
	SYT13	1.24274
	PRC1	1.24256
	5430437J10RIK	1.24204
	TAPBP	1.24116
	INAVA	1.24112
	MMP19	1.24098
	CCN4	1.24052
	TFPI2	1.23993
	ADGRD1	1.23922
	CHAC1	1.23921
	TNFRSF14	1.23908
	HK2	1.23904
	GM35330	1.23835
	ABHD15	1.23785
	CRB2	1.23727
	CNKSR1	1.23706
	MPEG1	1.23687
	SKA1	1.23409
	MGP	1.23365
	SP140	1.23273
	ROR2	1.23225
	GM22154	1.23183
	NR1H5	1.23178
	H2BU1-PS	1.23168
	IGHV2-2	1.23134
	ADAM8	1.23091
	FANCD2	1.23036
	SNORA9	1.22823
	GEN1	1.22813
	GM15859	1.22759
	ABCC8	1.22686
	VMN2R1	1.2268
	LAT	1.22665
	ACTN3	1.22648
	ADORA1	1.22645
	HSPB7	1.2264
	IFITM6	1.22571
	CHSY3	1.22511
	RRP7A	1.22445
	UNG	1.22267
	GM4651	1.2226
	CCDC87	1.22241
	BAMBI-PS1	1.22223
	AHSG	1.22215
	FCHO1	1.2221
	GM15448	1.22154
	CENPI	1.22084
	MDGA1	1.22062
	OAF	1.21969
	GM20236	1.2194
	GM37094	1.2194
	COL18A1	1.21938
	RBM38	1.21917
	TRIM54	1.21915
	PPAN	1.21851
	C4B	1.21813
	KATNB1	1.2172
	RWDD2B	1.2163
	TRIM47	1.2157
	B4GALT5	1.21549
	SARDH	1.21456
	ERF	1.2144
	GM45774	1.21429
	ANKS1B	1.21336
	FAM78A	1.21321
	PFN1	1.21297
	LPAR2	1.21261
	PPP1R14D	1.21255
	GM48611	1.21244
	ADORA2A	1.21107
	AL590994.4	1.21069
	1810008B01RIK	1.21058
	REG3G	1.20987
	GM15907	1.2097
	CD248	1.20958
	GM20667	1.20843
	GM20559	1.20798
	ORM1	1.2075
	B930036N10RIK	1.20507
	FAM83H	1.205
	ICT1OS	1.20427
	LEP	1.20425
	NAV3	1.20407
	RPLP2	1.20399
	IGKV4-53	1.2036
	GM11405	1.20222
	LOXL4	1.2018
	PLIN5	1.2003
	SIDT1	1.20008
	CHEK1	1.19922
	DBP	1.19874
	GM10800	1.19844
	SYNE3	1.19831
	4930558J22RIK	1.19761
	GM44851	1.19761
	TUBG2	1.19721
	MYOM2	1.197
	GM48356	1.1965
	BC051142	1.19639
	MAP3K14	1.1945
	CD8A	1.19408
	PHC2	1.19369
	MMS22L	1.19367
	SNORA78	1.19327
	SMTNL2	1.19308
	TNFRSF4	1.19294
	A930036K24RIK	1.19089
	SCN4B	1.18848
	COL6A4	1.1864
	6030445D17RIK	1.18536
	ARRB2	1.18478
	LEF1OS1	1.18423
	A2M	1.1831
	IGHV9-3	1.18192
	CCL11	1.18152
	C1RA	1.18146
	GM17705	1.18053
	PSMD3	1.18045
	MAP1A	1.17961
	SLC4A11	1.17937
	GPX3	1.17929
	HGH1	1.17921
	H2BC18	1.1787
	CCL19	1.1782
	ADGRG5	1.17802
	KNG2	1.1779
	GM45828	1.17784
	TNIP1	1.17754
	SLCO4A1	1.17722
	GM24514	1.17678
	GM39323	1.17601
	ADRM1	1.17592
	MAPKAPK3	1.17576
	CD300LF	1.17481
	EGR1	1.17458
	PDK4	1.17458
	KCNG2	1.17398
	DNASE1L3	1.17384
	GM26902	1.17329
	GM15931	1.17316
	CPXM1	1.17307
	KLRC1	1.17307
	CORO1A	1.17288
	CPN2	1.1725
	SPAG4	1.1722
	MS4A4A	1.17165
	GM13207	1.17156
	TGTP2	1.17148
	LSM2	1.17096
	H4C9	1.16966
	TK1	1.16916
	MYBBP1A	1.16865
	RPS2-PS11	1.16831
	CCDC88B	1.16722
	SIRPA	1.16709
	ARG1	1.16657
	CSF2RB	1.1663
	SDC3	1.1659
	SPI1	1.1652
	PABPC1L	1.16505
	FGR	1.16464
	IPO4	1.16456
	PTPN7	1.1643
	CD86	1.16427
	SLC39A1-PS	1.16325
	G930009F23RIK	1.16135
	RNU12	1.16078
	UBE2O	1.16065
	A3GALT2	1.16055
	CD3E	1.15937
	KIF17	1.15879
	MMP8	1.15872
	AI854703	1.15869
	ALPK3	1.15815
	DLGAP1	1.1581
	FXYD4	1.15675
	GM13441	1.15622
	EFHD2	1.15594
	RTL10	1.15508
	GM5801	1.15489
	GM6934	1.15488
	MYBPC1	1.15486
	DEPDC1B	1.1546
	MRTO4	1.15355
	TMEM192	1.15264
	LY9	1.15237
	CYBA	1.15231
	I830077J02RIK	1.15174
	KLHL30	1.15101
	CKS2	1.15058
	C1QBP	1.15013
	RAD54B	1.14927
	2610300M13RIK	1.14842
	MID1-PS1	1.14814
	HMGB1-PS5	1.1479
	HEXB	1.14778
	TBC1D22BOS	1.14768
	SPSB1	1.14764
	COQ8A	1.14717
	GM46610	1.14717
	DTX1	1.14688
	GM15983	1.14615
	TFE3	1.14602
	TOR3A	1.146
	DIAPH3	1.14572
	GLA	1.14571
	LHX6	1.14542
	PTPN22	1.14535
	TMEM104	1.14531
	GM45779	1.14478
	TBX15	1.14398
	TRIM25	1.14393
	ESYT1	1.14386
	ECT2	1.14331
	SPDEF	1.14321
	NOS2	1.14308
	GM53015	1.14306
	CTSZ	1.14299
	INPP5J	1.14294
	KLRA2	1.14264
	HTR7	1.14237
	A430093F15RIK	1.14201
	CCN1	1.14143
	PYCR1	1.14019
	GM13461	1.14017
	HS6ST1	1.13999
	SYNE4	1.1398
	ITPKC	1.13875
	CGAS	1.13821
	GM29106	1.13815
	AVPR2	1.13783
	DPEP2	1.13694
	GM47079	1.13677
	BHLHE40	1.13633
	GM9821	1.13604
	TGIF1	1.13533
	CEP170B	1.13502
	EFEMP2	1.13466
	LPCAT2	1.13435
	B3GNT3	1.13428
	PYGM	1.13422
	PTGES	1.13418
	E130218I03RIK	1.13386
	CSMD1	1.13327
	APOL10B	1.13288
	FAM167A	1.13281
	NR2F6	1.13247
	GM21860	1.13237
	OOEP	1.13184
	0610038B21RIK	1.13183
	TGFB1	1.1316
	D730005E14RIK	1.13115
	MTHFR	1.13105
	GM15133	1.13077
	IGKV6-32	1.12973
	SLC1A7	1.12879
	REEP2	1.12812
	H2AC20	1.12784
	NLRP1A	1.12779
	CYC1	1.12774
	C130021I20RIK	1.12755
	CEMIP	1.12741
	SDK1	1.12701
	PHGDH	1.12605
	SCARA3	1.12512
	KLHL40	1.1248
	GM42031	1.12406
	WEE1	1.1238
	KIF21B	1.12341
	CORO7	1.12336
	TCOF1	1.12273
	IFI214	1.1224
	POLD1	1.12115
	GM37199	1.12114
	E130309D02RIK	1.12096
	4833419F23RIK	1.1205
	DEUP1	1.12037
	1110032F04RIK	1.12016
	SPN	1.11973
	PTPN1	1.11958
	PTRH1	1.11958
	ZWILCH	1.1193
	IGKV12-44	1.11877
	CSTB	1.11863
	GM43335	1.11782
	IGKV4-59	1.11732
	RRP9	1.11678
	KBTBD6	1.1153
	SAPCD2	1.11524
	TTC39C	1.11508
	PIK3AP1	1.11499
	GM12551	1.11427
	IGHV1-22	1.11381
	SEPTIN1	1.1128
	NXPE1-PS	1.11277
	DCAF15	1.11241
	GM45416	1.11176
	D030025P21RIK	1.11173
	FGD3	1.11031
	LMNB2	1.10998
	SAMHD1	1.1097
	SAMD3	1.10959
	GM17638	1.10954
	IGKV4-72	1.10948
	PCLAF	1.10897
	6330537M06RIK	1.10875
	NFKBIB	1.10854
	ZMYND15	1.10801
	SNORA24	1.10747
	GM9260	1.10686
	JAK3	1.10668
	PPP1R18	1.10665
	RUNX2OS2	1.10572
	SCML4	1.10552
	H2BC8	1.1053
	MASP1	1.10518
	SLFN5OS	1.10475
	CORO1C	1.10464
	PRAM1	1.10444
	FLNA	1.10433
	GM5145	1.10367
	ARL11	1.1024
	GM25776	1.10161
	PWP2	1.10158
	TMEM51OS1	1.1011
	GM45855	1.10071
	FBXW17	1.10066
	NEK2	1.10052
	OIP5	1.10033
	GM5086	1.0998
	SLC36A1	1.09976
	GM19721	1.09958
	METRNL	1.09829
	GM37468	1.09824
	SERPING1	1.09743
	ORC1	1.09726
	NSG2	1.09684
	SLC39A1	1.0967
	DIO1	1.09611
	4930517G19RIK	1.09586
	EGR2	1.09572
	FTH1	1.09486
	PLEC	1.09446
	ADAT3	1.09377
	SNAPC2	1.0935
	DNAH17	1.09256
	H2AC6	1.09213
	SMARCA4	1.0918
	BUB1B	1.0915
	GM17334	1.09007
	GPR153	1.08864
	NPHP4	1.08852
	NSL1	1.08848
	KCNK12	1.08769
	FOXL1	1.08651
	GM16575	1.0863
	NOC4L	1.08614
	GM29233	1.08605
	XDH	1.08572
	MRPS34	1.08548
	COL11A2	1.08536
	BID	1.08504
	KCNT1	1.08438
	FANCI	1.084
	AXL	1.08376
	GM43213	1.08356
	GALK1	1.08333
	TCF19	1.0829
	CTSB	1.08276
	GM43571	1.08252
	RAD54L	1.08203
	TMC5	1.08138
	CC2D1A	1.08129
	EAR6	1.08122
	FKBP10	1.07993
	USP43	1.07943
	COQ8B	1.07725
	FCGBP	1.07725
	CDH24	1.07713
	GATA4	1.0771
	GM49747	1.07644
	FBN1	1.07583
	PLCG2	1.07575
	DHX37	1.07554
	CLEC4E	1.07543
	GM5487	1.07542
	GM14057	1.07498
	GM45640	1.0746
	COL26A1	1.0744
	TIFAB	1.07381
	TJAP1	1.0737
	TLR12	1.07359
	PTPRO	1.07353
	EIF3D	1.07298
	VILL	1.07287
	ITGB4	1.07282
	ARMC7	1.07206
	TGM1	1.07203
	GM44888	1.07184
	H2AC18	1.07113
	TSPO	1.0709
	CEACAM16	1.07057
	GM18646	1.07047
	TYROBP	1.06893
	GINS1	1.06866
	SHISA4	1.06848
	TGIF2	1.06847
	NLRP1C-PS	1.06838
	ZFP593	1.06827
	GM26577	1.06796
	MTFR2	1.0675
	RPLP2	1.06738
	GM23238	1.06709
	NR1D1	1.06691
	ACACB	1.06686
	GM43916	1.06673
	TBC1D10C	1.06641
	ZBTB11OS1	1.06605
	SEMA3F	1.06604
	CAR13	1.06591
	TRIB1	1.06551
	GM5421	1.06504
	SSBP4	1.06462
	RHBDF2	1.06428
	CYFIP2	1.06408
	GM25848	1.06334
	TAGAP	1.06324
	FAM83D	1.06313
	PLK2	1.06299
	GIMAP5	1.06281
	A430078I02RIK	1.06236
	PLK3	1.06118
	IL18RAP	1.05999
	GNS	1.05954
	GM45437	1.05748
	LPCAT4	1.05747
	SPTB	1.05674
	H2-M3	1.05603
	EAF2	1.05573
	SOX10	1.05553
	SCART1	1.05544
	GM28539	1.05506
	MYPN	1.05432
	GM42930	1.05353
	ASAP3	1.05325
	GAS2L3	1.05294
	ATP10A	1.05291
	MITD1	1.05269
	ABHD12	1.05197
	GM17017	1.05163
	TIGD3	1.05147
	ILDR2	1.05096
	EIF3B	1.05015
	FN1	1.04996
	FAT1	1.04949
	TRP53RKB	1.04841
	CTSK	1.04794
	GATA1	1.04759
	NLRX1	1.04749
	GM49413	1.04744
	LAMA1	1.04682
	GM28373	1.0467
	GJC2	1.04645
	NUP188	1.04619
	TIFA	1.04604
	RNF126	1.04454
	FYB	1.04414
	WDR62	1.04411
	EIF5AL3-PS	1.04406
	CENPA	1.04399
	IGHG2B	1.04375
	DNPH1	1.04371
	CDA	1.04364
	CYGB	1.04348
	TRIM34A	1.04329
	OLFR99	1.04264
	GM15728	1.04243
	ELF4	1.04203
	SMPDL3B	1.041
	CLN6	1.04008
	PIRA2	1.03961
	KSR2	1.03865
	ECE2	1.03819
	MYCN	1.03801
	GM43305	1.03735
	PSMB10	1.03658
	GM49759	1.03657
	ISG20	1.03649
	C330011M18RIK	1.03556
	DNMT3L-PS1	1.0354
	PRR5	1.03524
	FOXJ1	1.03511
	H2-T24	1.03436
	LRP1	1.03323
	GALNT6	1.03297
	LFNG	1.03256
	GM37666	1.03248
	SLC12A4	1.03234
	CSK	1.03217
	AU022754	1.0311
	SEMA4B	1.03099
	IL17RA	1.0309
	NOL9	1.03055
	ADAM12	1.03048
	KLRC2	1.03031
	FLOT1	1.0301
	GM11737	1.03001
	PLEKHG4	1.02942
	GM26724	1.02916
	YRDC	1.02914
	SKA3	1.02895
	PACSIN1	1.0289
	WT1	1.02792
	LMNB1	1.0269
	MYO1F	1.02632
	A230060F14RIK	1.02587
	GNL1	1.0258
	EFNB3	1.02569
	GM37401	1.02545
	PYCARD	1.02518
	B930059L03RIK	1.0251
	NCKAP1L	1.02504
	PPP1R3F	1.02489
	AP5B1	1.02466
	GM10499	1.02407
	TYSND1	1.02405
	NCS1	1.02385
	SRC	1.02293
	KIF4	1.02246
	HCST	1.02244
	GM44789	1.02209
	NLRP3	1.02192
	SPDL1	1.02187
	RNF31	1.02182
	DUSP27	1.02134
	ABHD17A	1.0213
	SCARNA6	1.0213
	TRIM67	1.02121
	CLEC4N	1.02118
	TRP53-PS	1.02113
	SUPV3L1	1.02071
	INF2	1.01933
	ATP5D	1.0193
	RAP2B	1.01888
	ABHD12B	1.01878
	GPATCH3	1.01878
	MTA1	1.01854
	SCARB1	1.01779
	GIMAP7	1.01772
	CPSF4L	1.01749
	GM2629	1.01748
	CX3CR1	1.01718
	GM48025	1.01709
	SPTBN4	1.01702
	NOL6	1.01695
	CAPG	1.01672
	MCAT	1.01614
	PCDH15	1.01575
	CEP85	1.01574
	MORC1	1.01554
	MAFF	1.01552
	CARM1	1.01544
	NOCT	1.01534
	SLC15A4	1.01529
	B4GALNT1	1.01483
	SNORA73A	1.01481
	PSD4	1.01476
	GM15872	1.01461
	PIK3CD	1.01408
	ART2A	1.01404
	GUCA1B	1.01353
	PRMT7	1.01351
	AC120557.1	1.01302
	TMEM120A	1.01298
	CD4	1.01289
	FZR1	1.01159
	QPRT	1.01064
	CISH	1.01018
	GM21981	1.01
	GCNT7	1.00917
	NECAP2	1.00788
	SMN1	1.00781
	NCF1	1.00667
	EIF5A	1.0064
	GBP6	1.00637
	RAB20	1.00616
	CD27	1.00611
	NFATC2	1.00555
	GM16565	1.00513
	NOP9	1.00512
	HBEGF	1.00444
	EIF6	1.00429
	NUP50	1.00423
	PSMD4	1.00411
	1110002J07RIK	1.00398
	ACTG1	1.00344
	TBC1D1	1.00251
	SNTG2	1.00231
	PTPRN2	1.00226
	DDX28	1.00194
	GM13708	1.00081
	MAP2K2	1.00072
	ACSM3	1.0004
	CDK3	0.999495
	GMEB2	0.99917
	IL22RA1	0.9991
	MARS1	0.999044
	GM8784	0.998969
	GM16867	0.998946
	GM36970	0.998701
	MYBPC2	0.996617
	TOR1AIP2	0.996464
	MRPS18A	0.996375
	H2-DMB1	0.996351
	NRTN	0.996262
	RBM3	0.995876
	KCTD13	0.995514
	KLHDC9	0.995513
	PIM3	0.994823
	4930599N23RIK	0.994349
	MAP2K3	0.993922
	NEIL3	0.992851
	RNF149	0.992414
	CNIH2	0.99218
	BATF	0.992084
	PLCD3	0.992007
	STAT3	0.991978
	PPP1R14B	0.991657
	ARHGAP9	0.991029
	IGKV10-96	0.990838
	GM45205	0.990768
	GM13305	0.990524
	CAMK2N2	0.990363
	NACC1	0.990122
	SNORA5C	0.990103
	PER1	0.989874
	F10	0.988398
	WDHD1	0.98802
	GM43072	0.987838
	NOC2L	0.987576
	AARSD1	0.987537
	ART2B	0.987262
	MBD3	0.986878
	RAN	0.986398
	CABP7	0.985841
	AMDHD2	0.985496
	BIN2	0.985289
	GM8399	0.985273
	PMEPA1	0.98512
	IZUMO1R	0.985115
	CNTROB	0.984441
	CD200R1	0.98416
	CNDP2	0.984102
	IGFBP4	0.984078
	ZC3HAV1	0.983311
	SLC12A9	0.98313
	LRCH4	0.982562
	B230398E01RIK	0.981665
	GM45615	0.981664
	GM2245	0.981625
	WDR89	0.981512
	PDE6H	0.981335
	SCN1B	0.981249
	MOB3A	0.980518
	APBA3	0.980508
	GM50230	0.980272
	GM15429	0.979787
	GM46411	0.97963
	4930455G09RIK	0.979517
	P3H1	0.97914
	RNF157	0.978903
	FAM169B	0.978579
	ARNT2	0.978427
	MYD88	0.978198
	FMNL1	0.977851
	SLC39A11	0.977767
	HPSE	0.977728
	ICAM1	0.977582
	IKZF3	0.977416
	GM25636	0.976914
	WFIKKN2	0.976755
	1700084E18RIK	0.9764
	GM37827	0.975572
	PAPPA2	0.97548
	GMPPB	0.97482
	TMEM229B	0.974639
	PPP1R9B	0.974474
	NGFR	0.974471
	MYBL2	0.974467
	SP5	0.97432
	GM43181	0.974156
	NPLOC4	0.974081
	AARS	0.974061
	TIMELESS	0.973399
	ADPRHL1	0.972797
	IGKV6-15	0.972686
	ANKFN1	0.972327
	MCM7	0.971763
	GADD45GIP1	0.971059
	ANKRD1	0.971023
	ZFP423	0.970998
	SMYD5	0.970167
	GM37159	0.969962
	ANLN	0.968321
	LRG1	0.967077
	JPH2	0.966663
	GM43953	0.966613
	BCAT1	0.966553
	GM37696	0.96648
	CRISPLD2	0.966263
	MMP3	0.966205
	MYO9B	0.96611
	FRAT2	0.966048
	AI837181	0.96532
	FCGR2B	0.964929
	LTB	0.964652
	TMEM240	0.964646
	GM19972	0.964388
	RPS2-PS10	0.96438
	GM10101	0.963526
	GM23925	0.963216
	PLOD1	0.962726
	1700029I15RIK	0.962405
	LAX1	0.962206
	SNHG17	0.962172
	RFX5	0.962122
	MST1R	0.961599
	INPP5D	0.961558
	DUSP5	0.961298
	EPHB2	0.961188
	ITPR3	0.96105
	SPRY4	0.960396
	ZFPM1	0.960296
	JAKMIP1	0.960141
	CD300E	0.959951
	GM13684	0.959892
	CARS	0.959712
	MAD1L1	0.959628
	4933426K07RIK	0.959617
	PGAM1-PS2	0.959281
	4930412F12RIK	0.959252
	DTX4	0.958798
	SLITRK4	0.958579
	VASP	0.95834
	GM11131	0.958155
	NAGLU	0.958085
	PLIN1	0.957806
	GPN2	0.957738
	RBM20	0.957702
	GM14488	0.957246
	BARD1	0.956304
	TAF1C	0.956199
	AL671866.1	0.95568
	PER2	0.955161
[truncated: 18,324 more rows]

## Sheet: S4 File, sheet C. Winkler 2dpi
DESeq2 was used to remove genes with low expression. Minimum threshold for expression was determined by DESeq2's independendant filtering algorithm. Remaining genes were tested for differential expression and ranked according to log2 fold-change. HUGO IDs that differed between mouse and human were converted to the human ID.	HUGO ID	logFC
	CXCL10	8.80302
	GBP6	7.74639
	IFI204	7.50988
	RSAD2	7.08123
	CXCL9	7.06778
	SLFN9	6.80584
	IFI211	6.76849
	IRF7	6.60748
	MX1	6.57159
	GBP5	6.51428
	ISG15	6.42436
	OAS3	6.36405
	APOL9B	6.33141
	GM4951	6.27653
	OAS1A	6.16048
	GM37376	6.0961
	SLFN4	6.02278
	SERPINA3F	5.97394
	USP18	5.94259
	ZBP1	5.92324
	TLR9	5.90545
	OASL1	5.90285
	OAS1G	5.86754
	OLFR56	5.84719
	A930037H05RIK	5.81487
	LTO1	5.78826
	GM6545	5.77134
	IFIT3	5.75147
	IFIT3	5.7095
	HERC6	5.67428
	GM12250	5.52844
	IFIT1BL1	5.49227
	TGTP1	5.47437
	GM4841	5.46418
	IFI44	5.45856
	TAP2	5.44608
	C3AR1	5.41948
	CFB	5.37295
	GBP6	5.34699
	IFIT1	5.33049
	SPACA6	5.28885
	H2-T24	5.27424
	GM12185	5.26162
	MX1	5.25778
	NLRC5	5.24626
	IFI205	5.23803
	SERPINA3G	5.20423
	MS4A4A	5.18414
	STING1	5.18022
	CCL7	5.13841
	H2-T23	5.1281
	DAXX	5.10915
	SLFN3	5.06685
	ARHGAP8	5.05655
	CDHR4	5.05474
	BST2	5.03566
	5330432J10RIK	4.99325
	SIGLEC1	4.97488
	ZSCAN29	4.95433
	MALAT1	4.94073
	GZMB	4.93107
	MISP	4.92149
	GM37352	4.8487
	FCGR1	4.81827
	IL18BP	4.79178
	PLAT	4.79022
	ZC3H12A	4.77907
	LTF	4.76833
	SCARNA2	4.74
	PHF11A	4.66026
	IIGP1	4.64191
	CTPS	4.62171
	IGTP	4.60519
	IFIT2	4.58309
	IRGM1	4.58024
	CNKSR1	4.57977
	SLC66A2	4.56865
	ADAM8	4.53417
	ACOD1	4.51858
	ATG101	4.49375
	XIST	4.49329
	CMPK2	4.47694
	LY6C2	4.46605
	GM45222	4.46152
	GM45140	4.46029
	ACOT8	4.43837
	TGTP2	4.42314
	PNPLA7	4.39897
	LGALS3BP	4.35137
	MEGF6	4.34411
	SAA3	4.30611
	SETDB2	4.29848
	DHX58	4.27209
	APOL9A	4.26745
	PSMB9	4.26506
	ITGB3	4.25837
	G530011O06RIK	4.25382
	CTSD	4.24567
	LY6I	4.23733
	CCL2	4.23344
	TNC	4.23151
	CLCA1	4.21418
	ATF3	4.18211
	CD274	4.1769
	CELSR1	4.17527
	IL2RA	4.17327
	I830077J02RIK	4.13355
	GM36043	4.13159
	GBP2	4.12455
	DDX60	4.11715
	GM15753	4.11659
	TBXAS1	4.09252
	RNF122	4.08944
	DPM1	4.08157
	PLAC8	4.07798
	IFNLR1	4.06918
	TCIRG1	4.06369
	CTNS	4.06041
	UBA7	4.03072
	SMPDL3B	4.00024
	CASP4	3.99745
	CD72	3.99605
	SELENOS	3.99352
	RFFL	3.9931
	TARS2	3.98193
	HAP1	3.97896
	CCDC187	3.97014
	SHFL	3.96604
	GM21188	3.9592
	FHAD1	3.95612
	PTP4A1	3.95356
	ADAMTS4	3.94906
	MYL7	3.94684
	PHF11D	3.94564
	GBP6	3.94504
	OASL2	3.93579
	EPCAM	3.93326
	PARVG	3.9244
	LRRC25	3.91057
	RNF213	3.9097
	TRIM21	3.89662
	RND1	3.88291
	H2BC7	3.88123
	A130071D04RIK	3.87231
	TANK	3.86749
	GM22009	3.85972
	NLRX1	3.84884
	TACSTD2	3.84129
	BMPER	3.83631
	9330162G02RIK	3.83252
	TIMP1	3.83114
	PHF11B	3.82955
	DNAH9	3.82817
	H2-Q6	3.81396
	MITD1	3.81221
	DDX49	3.80578
	ESRRA	3.79874
	ST14	3.78528
	LRCH4	3.78164
	PARP14	3.77397
	BST1	3.77052
	ACTN2	3.76685
	MS4A6D	3.76375
	GM5424	3.76247
	ABCA7	3.75913
	MS4A6C	3.74981
	SLC7A5	3.74959
	EMILIN1	3.74825
	NSMCE3	3.74776
	PNPLA6	3.74697
	ACTL6A	3.74228
	TRIM5	3.73772
	CCDC9	3.72994
	TSKU	3.71103
	APOD	3.70923
	GBP6	3.7075
	LRRC71	3.69939
	IFI209	3.69004
	GADD45G	3.68628
	KHNYN	3.68157
	HK2	3.6774
	GM37033	3.67387
	HK3	3.67004
	COMMD1	3.66832
	ADM	3.66009
	ARID3A	3.64689
	SFTA2	3.63794
	SLC39A7	3.63325
	CD40	3.63094
	SP110	3.62982
	PLBD1	3.62195
	NOD2	3.61032
	PDE2A	3.60049
	PLAUR	3.59077
	CD300LD	3.57987
	H4C11	3.5786
	PARP3	3.57306
	OAS2	3.55915
	SORCS2	3.54195
	PML	3.53686
	PNP	3.53521
	H2-Q4	3.53472
	TMEM132A	3.53409
	MYOM1	3.52402
	C6	3.51805
	AA467197	3.51622
	POLD1	3.51583
	EPHA2	3.51069
	PCDH7	3.50805
	STARD3	3.50436
	SUGP2	3.50015
	PIK3IP1	3.49925
	CYB561D1	3.49771
	HAVCR2	3.49347
	FKBP10	3.48612
	IFI206	3.48559
	GM17334	3.48263
	LONP1	3.48167
	FUT4	3.4803
	BRAT1	3.47963
	PLEKHA4	3.47608
	NOCT	3.46369
	GCH1	3.46013
	SLFN8	3.45904
	H1F5	3.45848
	H4C2	3.44405
	PIGO	3.44208
	LDLR	3.44087
	NAIP2	3.43756
	LPXN	3.43747
	RPLP2	3.43269
	PTAFR	3.43268
	PLOD2	3.43239
	STAT1	3.43056
	CELSR2	3.42929
	UHRF1	3.40821
	PFKFB4	3.40203
	TLR1	3.39689
	RPRD1A	3.39666
	SLC41A2	3.38908
	PARP11	3.38894
	EIF2AK2	3.38784
	SLC7A8	3.38636
	P3H1	3.3862
	SLC6A9	3.38282
	RGL2	3.37624
	SCIMP	3.3653
	SLC12A9	3.36399
	PRC1	3.3638
	THUMPD3	3.36345
	IFI203	3.36295
	H2-Q5	3.36178
	THEMIS2	3.36055
	PRSS23	3.35744
	TLR7	3.3574
	ICAM1	3.35567
	KDM4B	3.34726
	SNX29	3.33289
	TREX1	3.32715
	HELZ2	3.31742
	PLAU	3.30459
	RTP4	3.30372
	CALHM6	3.30178
	APOL6	3.30145
	MSR1	3.29278
	ATP10A	3.28869
	USP37	3.28761
	GM12696	3.28639
	SLC27A1	3.28412
	IFI47	3.27928
	SLAMF9	3.2747
	RTKN	3.27396
	ZFP839	3.26382
	GBP3	3.26295
	DLGAP5	3.25681
	ROR1	3.25312
	GBP7	3.24645
	IFIH1	3.24494
	MYO1H	3.24236
	SMOX	3.23909
	TRIM14	3.23906
	B230307C23RIK	3.22608
	IRGM2	3.21187
	IL3RA	3.20851
	STAT2	3.20433
	MS4A6B	3.18998
	FAF2	3.18949
	RHBDD2	3.18385
	PRSS8	3.1793
	POLE	3.17884
	GM13394	3.17799
	CX3CL1	3.1742
	PARP10	3.17358
	BE692007	3.17232
	TTN	3.1695
	MUC5B	3.16797
	DLEC1	3.16679
	DTX3L	3.16137
	GM42742	3.15598
	ATP1A3	3.15543
	TNFRSF14	3.15415
	WFDC2	3.14464
	CSF1	3.14076
	PUS1	3.13875
	AEN	3.13072
	ZNHIT6	3.12791
	ISG20	3.11616
	ELOVL1	3.11447
	MMP19	3.11314
	CYBC1	3.11033
	GJA4	3.10524
	TGM1	3.10346
	TOR3A	3.0937
	NPR1	3.08994
	AW112010	3.07733
	GM47283	3.07707
	TREM1	3.07167
	CHAF1A	3.07096
	DDX58	3.06714
	SLC12A7	3.05815
	CXCL13	3.05483
	TRPM6	3.04862
	AP1G2	3.04374
	NEAT1	3.04206
	ADGRE1	3.0401
	SLFN10-PS	3.03981
	BCL2L12	3.03894
	MCM10	3.03269
	GM12435	3.03207
	BATF2	3.03159
	ZGPAT	3.029
	SLC15A3	3.02517
	IFI207	3.02272
	VSIG10	3.01995
	H2-Q7	3.01148
	CCL4	3.00883
	NOC4L	3.0067
	CD2	3.00381
	DHRS7	3.00362
	TRA2A	3.002
	DEAF1	3.00162
	DPH6	2.99969
	IFI213	2.98466
	TAP1	2.98351
	TBCE	2.98222
	IFI27L2A	2.98034
	NOD1	2.97486
	LAT2	2.96936
	CREBZF	2.96813
	SLC25A22	2.96729
	GBP6	2.96621
	GM14221	2.96176
	NOS3	2.95597
	TINAGL1	2.95268
	MFSD10	2.9489
	LCN2	2.94537
	CLDN7	2.94397
	SOCS3	2.94331
	SAMD9L	2.92397
	CAR13	2.91805
	FAS	2.9119
	P2RY13	2.91049
	SFTPD	2.90934
	SELP	2.90906
	SLC8B1	2.90179
	VSTM4	2.90078
	TRAF4	2.89894
	TRIM5	2.89786
	CYP26B1	2.89597
	FLRT3	2.89587
	GPR35	2.89523
	HNF1B	2.89408
	EPSTI1	2.89296
	CECR2	2.87839
	LY6C1	2.87459
	GALNT7	2.87176
	IL1RN	2.86816
	AGPAT4	2.86629
	ESRP1	2.86191
	SLC12A2	2.86116
	H2-D1	2.85974
	GPT2	2.85771
	SCUBE1	2.85602
	DNAH6	2.85518
	CFAP43	2.85427
	TMEM106A	2.85426
	COX6A2	2.85284
	OGFR	2.85123
	PRDM15	2.84867
	RHBDF2	2.84558
	TRBC1	2.83345
	TPX2	2.83183
	MUC4	2.83073
	NFKBIE	2.8307
	PSME2	2.8284
	ATF6B	2.82147
	H4C6	2.82128
	AW011738	2.81987
	SLC25A25	2.81488
	LY9	2.81017
	PTGIR	2.80599
	S1PR2	2.8043
	TMEM268	2.80276
	GM6548	2.79929
	THSD1	2.79841
	USF1	2.79083
	MRPL2	2.78987
	SGSM3	2.78599
	SPTLC1	2.78238
	SFTA3-PS	2.78013
	RELB	2.7793
	SIRPA	2.77617
	PLVAP	2.77419
	ZC3H12D	2.77321
	PARP9	2.77293
	IGSF8	2.77288
	SFI1	2.77178
	MFGE8	2.77173
	LNCPINT	2.77103
	SFMBT1	2.75981
	PARP12	2.75702
	GALNT6	2.75301
	F10	2.75291
	H2-K1	2.75056
	LYPD2	2.74797
	PCLAF	2.74782
	ASB13	2.74571
	MRPL3	2.74474
	SEMA3G	2.74257
	ANG	2.74055
	MOV10	2.73971
	H2BC15	2.7289
	UBE2L6	2.7243
	CENPE	2.72332
	H4C12	2.72314
	SLC39A3	2.71949
	P2RY14	2.70636
	4930503L19RIK	2.70458
	UTP11	2.69554
	KDM2B	2.69205
	TSPAN31	2.68692
	IDUA	2.68516
	MYH6	2.68444
	CGN	2.67948
	SNX19	2.6753
	TMEM86A	2.67266
	CSPG4	2.67141
	ASNS	2.66958
	FBXO34	2.66741
	RETNLA	2.66527
	NCSTN	2.66474
	IFITM1	2.66335
	EBP	2.65691
	ZFP282	2.65473
	LILRB4A	2.64479
	VMP1	2.64076
	PCX	2.63915
	GM49388	2.63803
	SPHK1	2.63434
	CDK7	2.63346
	MS4A8A	2.63158
	GADD45B	2.63122
	FIRRE	2.63059
	CYP4F18	2.62961
	ASAP3	2.62813
	ARHGAP4	2.62791
	PIM1	2.62298
	UCHL5	2.62276
	9130401M01RIK	2.62244
	XAF1	2.62198
	A030001D20RIK	2.62182
	TRAFD1	2.61836
	BPIFB1	2.61804
	ADAMTSL3	2.61722
	LST1	2.61722
	BPIFA1	2.61719
	CD84	2.61705
	CCDC120	2.61649
	THBS1	2.6127
	B4GALT5	2.60832
	HSPA13	2.60534
	TMEM168	2.6035
	TRIM34A	2.60317
	VWF	2.60266
	ARID5A	2.6025
	TLR4	2.60153
	TRAC	2.59779
	P2RX7	2.5961
	EDN1	2.59502
	GM36161	2.59451
	TLR2	2.59287
	GJA1	2.58831
	ZNFX1	2.58574
	ENC1	2.58542
	SEMA3E	2.58187
	RBPJL	2.58111
	SERPINE1	2.57934
	LY6E	2.57796
	BIRC5	2.5751
	SNHG17	2.57506
	MIR100HG	2.57405
	MORRBID	2.57354
	MPI	2.57204
	CXCL16	2.57108
	MFNG	2.56469
	FCF1	2.56411
	MOB3C	2.56017
	AP5S1	2.55669
	DDX56	2.55102
	GVIN2	2.54948
	RNF135	2.54584
	TSSC4	2.54436
	STOM	2.54375
	IL17RA	2.5429
	GM6277	2.54211
	GM9843	2.54152
	SUN2	2.54045
	GMPPB	2.53899
	PSMB10	2.53404
	MUC5AC	2.53387
	LRRC49	2.53067
	MAPK13	2.52859
	DENND4B	2.51721
	MED24	2.50576
	CYP51	2.50489
	NMI	2.50383
	CHAF1B	2.50343
	GM49759	2.5008
	CCDC25	2.50071
	ERMP1	2.5005
	ATP8B4	2.49833
	CCN5	2.49728
	ANPEP	2.49306
	MLKL	2.49299
	TOM1L1	2.49227
	PQLC3	2.49185
	NNAT	2.48999
	SLC38A9	2.48805
	AOPEP	2.48787
	TOP3A	2.48681
	SLC16A6	2.48039
	ASCC3	2.47961
	SLC30A1	2.47656
	TRPM2	2.47278
	KRT18	2.46648
	HSPA5	2.46455
	LRG1	2.46347
	HSPA2	2.46291
	CASP7	2.46165
	RPAIN	2.46127
	PFAS	2.45952
	NABP1	2.45794
	ITGB6	2.45776
	GM20559	2.455
	AGRN	2.45473
	PLEKHN1	2.45305
	SNORA23	2.45086
	LIG4	2.44921
	F7	2.44103
	TLR3	2.43993
	RASA4	2.43663
	CASP8	2.42747
	ATG9A	2.42729
	TFEB	2.42568
	PNO1	2.4222
	SKIV2L	2.42187
	PRKD1	2.42134
	AMN1	2.42066
	PMVK	2.41905
	NUDT5	2.41673
	IFRD1	2.41389
	9930111J21RIK1	2.4085
	TLE2	2.39548
	SCNN1A	2.39078
	CD180	2.39026
	HYAL1	2.38727
	MAP3K9	2.38577
	6530402F18RIK	2.38476
	FKBP14	2.3838
	LILR4B	2.37828
	PDE2A	2.37721
	NECTIN2	2.37529
	MNDAL	2.37506
	CCDC107	2.37467
	LY6A	2.3719
	TRIP6	2.37146
	CCL5	2.37119
	REG3G	2.37102
	PARL	2.37081
	DPP3	2.36482
	HFE	2.36416
	TRIM5	2.36347
	MGST1	2.3624
	ITM2C	2.36169
	RAB32	2.35864
	DDX39A	2.35748
	TRIM5	2.35692
	USP39	2.35653
	HDC	2.35526
	SLFN2	2.34921
	SBK3	2.34817
	PLAAT3	2.34731
	AVPI1	2.34359
	IL1RAP	2.34263
	SP140	2.34259
	GALNT18	2.34069
	H2-T10	2.3405
	GID8	2.33915
	GM4949	2.33771
	PIRA2	2.33751
	C1D	2.33529
	NKG7	2.3351
	ITGAX	2.33472
	9930111J21RIK2	2.32487
	RHEB	2.3218
	CH25H	2.32077
	ERI3	2.31847
	ADAMTS9	2.31618
	RRNAD1	2.31557
	NOTCH4	2.31321
	CLMP	2.31298
	DLEU2	2.31096
	RAE1	2.30619
	TRIM5	2.30578
	MT1	2.30352
	FLAD1	2.30176
	AZIN2	2.29933
	CCL11	2.29887
	GM8172	2.29829
	VDR	2.29738
	RPE	2.29164
	STT3B	2.28955
	DNPEP	2.28626
	ZFP57	2.28606
	PLA2G7	2.28577
	UNC5B	2.28185
	KBTBD7	2.28042
	ADAR	2.28005
	SGPP2	2.27756
	CCR1	2.27579
	C4B	2.27519
	TMED7	2.27167
	SLFN1	2.26961
	CSRNP1	2.26646
	KIF3A	2.26259
	RNASET2B	2.26072
	E2F1	2.25592
	CTSK	2.2555
	THBS3	2.25294
	NASP	2.25193
	GRIPAP1	2.24609
	EEF1E1	2.24561
	QSOX1	2.24463
	ATP13A2	2.23997
	ELF3	2.23607
	SPRR1A	2.22675
	GTPBP3	2.22472
	HACD4	2.22328
	SDAD1	2.22316
	TAPBP	2.22094
	RNF157	2.21964
	SERPINA3N	2.21646
	SART1	2.21503
	VCAN	2.2146
	PPP4R1L-PS	2.21113
	SLC38A10	2.2108
	SCFD2	2.20761
	PLIN4	2.20261
	SPNS1	2.19889
	CES1D	2.19798
	AC110211.1	2.19696
	CDH1	2.19373
	CTNNAL1	2.19361
	LGALS9	2.18894
	NRG1	2.18656
	PTK7	2.18293
	CLDN3	2.18225
	H3C13	2.182
	H4C18	2.18121
	ASF1B	2.17884
	GGT5	2.17864
	SEMA6B	2.17817
	EME2	2.17712
	PTGS2	2.17712
	AAR2	2.17513
	AURKB	2.17231
	DNAH3	2.17181
	IRF9	2.16886
	NUFIP1	2.16419
	LTBP2	2.16418
	RBM4B	2.16275
	TSPAN4	2.16059
	OLR1	2.15796
	ITIH4	2.15786
	DCBLD2	2.15628
	CCDC88C	2.15423
	GM41381	2.15385
	PSMB8	2.15146
	TMEM19	2.15119
	SPP1	2.15078
	SNX17	2.14515
	1600014C10RIK	2.14236
	BCL3	2.14093
	SFTPA1	2.14071
	ZC3HC1	2.14018
	ADK	2.14017
	RTL8C	2.13606
	TMED5	2.13594
	ITGAV	2.13573
	GM20628	2.13478
	FES	2.13282
	CHMP6	2.13261
	PRNP	2.1316
	RPL34-PS1	2.13052
	DBNL	2.12926
	PLXNB1	2.12869
	USB1	2.12858
	TRIM5	2.12256
	SAMHD1	2.11282
	APOBEC3	2.11117
	DLL1	2.1097
	ATP13A1	2.10923
	WFS1	2.10516
	SVEP1	2.10477
	FBXW17	2.10455
	PRR5L	2.10409
	LAMB3	2.10409
	KIF15	2.10397
	PDIA4	2.10286
	SERPINA3M	2.10124
	NT5C3	2.10119
	RASSF1	2.09858
	CRYBG1	2.09553
	SOCS1	2.09369
	RPN1	2.09368
	CORO2A	2.09322
	SELL	2.09315
	SBNO2	2.09234
	TMEM175	2.09046
	POLA2	2.08701
	ELMOD2	2.08654
	AARS	2.08652
	NAPSA	2.08628
	SHISA5	2.08558
	POLB	2.08452
	PTGER1	2.08103
	SCYL3	2.076
	LRP2	2.07511
	PCMT1	2.0714
	PNP	2.06621
	CCRL2	2.06594
	SDK2	2.06368
	ACP2	2.06155
	PDPN	2.06137
	CCDC85B	2.06104
	TMEM219	2.06014
	JAK3	2.0588
	TTF1	2.05767
	GM15387	2.05758
	HIRIP3	2.05716
	FZR1	2.0521
	TAF11	2.04842
	PIGB	2.04407
	SLC3A2	2.04278
	RUNX2	2.04207
	ACAA1A	2.04096
	SZT2	2.03958
	RNF19B	2.03873
	ZSCAN12	2.03784
	INTS1	2.0371
	ZFYVE19	2.03704
	MACROH2A2	2.03611
	MIF4GD	2.0351
	SRSF5	2.03487
	UNC93B1	2.03396
	LRPPRC	2.03203
	FAM160B2	2.03097
	FOSL1	2.03043
	CMTR1	2.02914
	DDX55	2.02854
	PAXBP1	2.02796
	EML2	2.02686
	IL2RG	2.02567
	SLC26A9	2.02527
	TTYH2	2.0246
	CRTC1	2.02237
	PLPP1	2.02112
	BCAM	2.02024
	RNF8	2.01969
	SLC23A2	2.01203
	GCN1	2.01051
	RUFY3	2.00996
	XDH	2.00716
	ACP5	2.00716
	CP	2.00698
	SPPL3	2.0016
	SASS6	2.00128
	QPCTL	2.00039
	CLEC2D	1.99681
	FDX1	1.99603
	HMGXB3	1.98987
	SFTPB	1.98854
	PIK3R4	1.98515
	HES1	1.98425
	FCGR4	1.98345
	KCNQ1OT1	1.98343
	ACOT9	1.98185
	MALSU1	1.97984
	TENT5B	1.97929
	FEN1	1.97628
	D630045J12RIK	1.97604
	ZFP687	1.97544
	ERLIN2	1.97011
	HP	1.96707
	DNASE2A	1.96555
	ATP8B1	1.96538
	LAMA5	1.96347
	LIPG	1.96344
	H2BC7	1.96304
	F830016B08RIK	1.96253
	PPIP5K2	1.96223
	POR	1.9593
	CDS1	1.95455
	LARS	1.9538
	TNFAIP2	1.95352
	ZPR1	1.95216
	PIK3R5	1.95185
	GORASP1	1.9511
	INO80B	1.95088
	ARMCX3	1.94881
	IFFO2	1.94855
	TMEM184B	1.94756
	NYNRIN	1.94704
	ZFYVE27	1.94689
	CSF2RA	1.94572
	NOP56	1.94519
	ODF2	1.94498
	LAIR1	1.94382
	MS4A4A	1.94368
	B2M	1.94232
	TNKS1BP1	1.93648
	DNASE1L3	1.93358
	VCAM1	1.9293
	BOLA1	1.92842
	ESYT1	1.92485
	PPIL2	1.92139
	NDUFS5	1.92073
	PLEKHA7	1.91827
	IL4RA	1.91486
	GRN	1.91298
	SWT1	1.91226
	VAV1	1.91156
	CLCA3A1	1.90984
	GM10175	1.90923
	NUBP2	1.90858
	CXCL17	1.90828
	SLC9A8	1.90817
	CD14	1.90763
	DOT1L	1.90675
	ADAMTS15	1.90579
	SLCO3A1	1.90277
	GM15542	1.90242
	PCDHGB6	1.90122
	NUCB1	1.90002
	NAAA	1.89929
	AIF1	1.89561
	KAT5	1.89472
	D10WSU102E	1.89278
	GM42047	1.89132
	WDR75	1.89076
	RNF24	1.88991
	GALK1	1.8892
	AIFM2	1.8889
	GVIN1	1.8889
	HPS5	1.88761
	SLC12A4	1.88712
	EXOSC4	1.88592
	SLC1A4	1.88579
	TTC17	1.88564
	SOWAHC	1.88551
	2310039H08RIK	1.88392
	ZFP160	1.88304
	EZR	1.88049
	TLR13	1.87973
	TMEM209	1.87762
	ARFGAP1	1.87648
	SLC35B2	1.87523
	PSMF1	1.87245
	PIEZO1	1.87235
	SDC3	1.86558
	SWI5	1.86488
	TNFRSF21	1.86317
	ITGA5	1.86112
	RACGAP1	1.86025
	SAMM50	1.85966
	PEAR1	1.8582
	IQGAP3	1.85577
	2810002D19RIK	1.85545
	GTF2F1	1.85465
	MARCHF5	1.85326
	GPRC5A	1.8521
	SCNN1G	1.84854
	CYC1	1.84851
	GM49037	1.84786
	SNRNP70	1.84786
	SND1	1.84722
	ADAMTSL2	1.84573
	SERPINB6B	1.84408
	CTSL	1.84113
	CD68	1.84029
	THOC1	1.83793
	MBD1	1.83765
	EIF2B4	1.8341
	CBX4	1.83331
	WSB1	1.83301
	KATNB1	1.833
	RNU4ATAC	1.83119
	ZFAS1	1.83106
	TSR1	1.83012
	RBL1	1.82664
	FXN	1.82621
	TIMM10B	1.8232
	CSF2RB	1.82257
	PROM1	1.82193
	AGPAT2	1.82134
	ABCF3	1.82085
	OCIAD1	1.82054
	STX11	1.82024
	CADM1	1.81964
	NLGN2	1.81855
	H2BC23	1.81749
	CLASRP	1.81685
	MUC1	1.81649
	TNNI3	1.81581
	TAPBPL	1.81509
	PPP4C	1.81508
	CEMIP2	1.8144
	DENND2D	1.8137
	TSPO	1.81292
	TNXB	1.80915
	CYCS	1.80636
	PHLPP2	1.80584
	APOBEC1	1.80443
	FAM13B	1.80438
	UTP20	1.80303
	KRT8	1.80299
	MAP1S	1.80254
	GZMA	1.80194
	PHYH	1.80098
	B430306N03RIK	1.79584
	TTC13	1.7953
	SP140	1.79436
	DYSF	1.79405
	ATG2B	1.79386
	CYBB	1.79265
	TRMT1	1.78858
	RPF2	1.78638
	PTPRF	1.78602
	HYOU1	1.78581
	HSP90B1	1.77926
	SRPR	1.7782
	ARHGEF16	1.77754
	SH3BP5L	1.77664
	PLA2G12A	1.77636
	MFSD11	1.77284
	PLA2G6	1.77201
	IRF1	1.76835
	LIN37	1.76806
	EMP3	1.76786
	IL10RA	1.7677
	ITGB2	1.76686
	COX18	1.76675
	9530082P21RIK	1.76617
	ABTB2	1.75989
	LYZ1	1.75921
	RBPJ-PS3	1.75853
	MARCHF1	1.75834
	AGBL5	1.75834
	GM12183	1.75788
	ROBO4	1.75697
	PON3	1.75646
	MCAM	1.75584
	TMEM201	1.7536
	PIGM	1.75195
	2310033P09RIK	1.7516
	SFTPC	1.74933
	FAM114A2	1.74865
	TOR1AIP2	1.74629
	PUSL1	1.74593
	RNPEP	1.74454
	GVIN-PS2	1.74404
	TSPAN1	1.74253
	SFRP1	1.74126
	GM49339	1.74075
	IGF2R	1.74018
	PRUNE2	1.73953
	MYO1G	1.73905
	BCAP31	1.73838
	MYL4	1.7373
	TXNDC11	1.73418
	LGMN	1.73373
	ZFP414	1.73307
	MINDY3	1.73296
	EDEM2	1.73288
	TLK2	1.73176
	GLIPR1	1.731
	CD38	1.73044
	DCP2	1.72901
	VPS45	1.72862
	WASHC3	1.72663
	RYR2	1.72519
	SESN2	1.72435
	EPN3	1.72217
	CFP	1.72071
	NOTCH1	1.7207
	HCK	1.72037
	USP36	1.72006
	PGLS	1.72001
	RNASE6	1.71834
	ADAM17	1.71792
	TMC6	1.71746
	HIP1R	1.71674
	TRAPPC5	1.71662
	CTSZ	1.71622
	PLEKHG5	1.71357
	SYNGR2	1.71245
	UNC13D	1.71188
	OPTN	1.71091
	TYK2	1.71087
	FADS3	1.7102
	ESAM	1.70949
	ANKRD1	1.70936
	ZBTB5	1.70787
	F11R	1.70764
	DHCR7	1.70689
	ARHGAP11A	1.70685
	MYD88	1.70673
	ZER1	1.70652
	ZNRF1	1.70574
	TIE1	1.70567
	CLCN7	1.70493
	FAM222A	1.7004
	NBEAL2	1.70018
	GTPBP6	1.69919
	GALNS	1.69824
	TRIB1	1.69583
	SDF2L1	1.69526
	EMC1	1.69526
	MAN2B2	1.69376
	PSAP	1.69225
	NPTN	1.6917
	TXNDC5	1.6914
	SERTAD1	1.68946
	SEC11A	1.68906
	ABHD17A	1.68768
	RBBP8	1.68763
	ARHGEF10L	1.68641
	CHASERR	1.68605
	IFI208	1.68505
	COL5A2	1.6831
	TOMM40	1.68245
	UBXN8	1.68232
	AXL	1.68152
	MXD1	1.68129
	ITGAL	1.68055
	CD74	1.68007
	ATP1A1	1.6793
	RELCH	1.67776
	DBN1	1.67552
	TTC21A	1.67496
	CTSC	1.67248
	RHOC	1.67082
	E2F2	1.66761
	TXNDC9	1.66702
	CTSS	1.66555
	COL4A3	1.66389
	SFSWAP	1.66342
	SLC2A1	1.66288
	IFNAR1	1.66199
	MAP7	1.6614
	GM12216	1.66026
	TRIM25	1.66003
	PSMA5	1.65966
	GPC1	1.6592
	KEAP1	1.65849
	PPP1R15B	1.65719
	CCL9	1.65686
	CALHM2	1.65609
	SMCHD1	1.65452
	HMGCR	1.65393
	CCNL1	1.65321
	IFI35	1.65312
	GRAMD3	1.65274
	SLFN5	1.65245
	DOK3	1.65085
	CFAP65	1.64895
	TNFAIP3	1.64715
	TREML2	1.64666
	IFT52	1.646
	NT5C	1.64314
	NOTCH2	1.64267
	LAMC3	1.6411
	PDIA6	1.64079
	SAT1	1.63943
	RBM14	1.6367
	PISD	1.63632
	CMTM7	1.63584
	DNAH12	1.63491
	UBE2O	1.63488
	TTF2	1.63419
	C2CD2L	1.63365
	GANAB	1.63174
	TMEM39A	1.63101
	CAML	1.63055
	MMP14	1.62997
	IFI30	1.62982
	NCBP2	1.62951
	GM6560	1.62951
	GM43085	1.62896
	COL4A1	1.62615
	IFT140	1.62603
	GVIN-PS7	1.626
	RTL5	1.62462
	PIGR	1.62409
	ERBB2	1.62351
	H2-T22	1.62336
	SEMA4D	1.62189
	ESPL1	1.62137
	TXLNG	1.6211
	CLU	1.62089
	1700017B05RIK	1.61909
	IKBKB	1.61879
	PLXNB2	1.61739
	TOR1B	1.61738
	GBA	1.61621
	LSM4	1.61568
	MAP4K1	1.61557
	SMG5	1.61493
	COL4A2	1.61278
	LYVE1	1.61005
	ACACB	1.60972
	TMEM14C	1.60904
	FAM83H	1.60875
	COL27A1	1.60734
	TNRC18	1.60617
	PLXNA2	1.60417
	S1PR3	1.60338
	SPINT2	1.60248
	COL6A3	1.60216
	PDP2	1.60123
	ZCCHC7	1.60077
	TMEM128	1.59922
	SLC11A1	1.59872
	PISD	1.59672
	H3C13	1.59622
	RNF31	1.5957
	PCDH1	1.59365
	ALDH1L1	1.59364
	WDR5	1.593
	RUNX3	1.59225
	APEX1	1.59179
	ZBTB39	1.58855
	SRCAP	1.58841
	TFPI	1.58788
	TBC1D8	1.5878
	SPON1	1.58437
	TTI2	1.58342
	TIMM44	1.58238
	NFKBIZ	1.57945
	EHBP1L1	1.57743
	HMOX1	1.57546
	RINT1	1.57497
	RHOBTB2	1.57242
	SIRT7	1.57225
	CTSA	1.57067
	SLC19A2	1.57034
	TRAP1	1.57007
	ARHGAP30	1.56809
	CLCN6	1.5678
	PXK	1.5666
	RNPC3	1.56621
	WDFY1	1.5641
	SOAT1	1.56039
	GM8355	1.5592
	TNFRSF1B	1.55829
	FAM53A	1.55785
	BLVRA	1.55742
	DPEP2	1.55664
	MAD2L1	1.55548
	ENPP4	1.55527
	NAXE	1.55168
	PMPCB	1.5497
	INPP5F	1.54849
	LAMC2	1.54716
	WDR3	1.5463
	GM5431	1.54592
	C1QB	1.54576
	MACO1	1.54526
	TIAL1	1.54491
	PSME2	1.54476
	SDC4	1.54246
	QTRT2	1.54197
	DUSP16	1.54091
	CTSB	1.54009
	HERPUD1	1.54001
	PDGFRB	1.53841
	STAM	1.53717
	CARS	1.53702
	DERL1	1.53682
	DDX24	1.53627
	5031425E22RIK	1.53184
	MOCS1	1.53133
	STXBP2	1.5311
	PSTPIP2	1.53071
	SEMA4C	1.53068
	SLC25A19	1.52914
	NEK4	1.52769
	PAQR7	1.52642
	TNNT2	1.5262
	ARMC7	1.52289
	TMEM33	1.52271
	RBM22	1.52186
	HSPBP1	1.52167
	DUS3L	1.52102
	GBP6	1.5196
	USP10	1.51776
	CIPC	1.51774
	ADCY8	1.51678
	SGSM2	1.51628
	MPDU1	1.51595
	KDM5C	1.51482
	XPC	1.51253
	GABBR1	1.51112
	TPGS1	1.5096
	ARHGAP45	1.50737
	TMEM183A	1.50596
	C1RA	1.50489
	FST	1.50378
	LYN	1.50299
	RFC5	1.50296
	ZBTB8A	1.50254
	SMARCB1	1.50003
	ANKLE2	1.49941
	GPR108	1.4985
	PHKA2	1.49849
	RRM2	1.49804
	TMEM87A	1.49799
	LRRC45	1.49655
	VAC14	1.49446
	SMYD5	1.49331
	TEK	1.49084
	LMTK2	1.48967
	IER3	1.48871
	CYP2S1	1.48849
	LIF	1.4882
	GGCX	1.4874
	JUNB	1.48738
	MCM4	1.48578
	MTMR14	1.48402
	PHC2	1.48392
	PODN	1.48323
	GOLGA1	1.48275
	LRP12	1.48177
	PLEKHM2	1.48116
	ERP44	1.4811
	MFAP2	1.48068
	TJAP1	1.47893
	EPS8L1	1.4765
	PAN2	1.47572
	SEC61A1	1.47553
	PCYT2	1.47382
	PPIB	1.47378
	CR1L	1.47089
	COX10	1.4699
	APBB1IP	1.46956
	CD69	1.46911
	PSME1	1.46763
	GART	1.46741
	NXF1	1.46488
	LRPAP1	1.46408
	TCAP	1.46323
	MAP2K1	1.46322
	CHMP4B	1.4599
	NOTCH3	1.4596
	IFITM1	1.4592
	PLD4	1.45919
	CTLA2A	1.4581
	SRRT	1.45527
	DMTF1	1.45478
	PER2	1.45471
	CYP4V3	1.45368
	RAPGEF3	1.45317
	TAF9	1.453
	TOR1AIP1	1.45135
	FSCN1	1.45098
	TARS	1.45085
	FOCAD	1.45024
	LAMP3	1.4501
	CIITA	1.44784
	LYPLA2	1.44662
	IL18RAP	1.44629
	MRTO4	1.44558
	LPCAT1	1.44407
	RNGTT	1.44332
	SEC23B	1.4425
	FHOD1	1.44229
	PRKCSH	1.43589
	ARFGEF3	1.43408
	GNB4	1.43345
	CLCC1	1.43344
	DNAH10	1.43242
	POLD3	1.42907
	MID1	1.42896
	HSD17B12	1.42685
	CSF2RB	1.42659
	GGCT	1.42547
	SHKBP1	1.42498
	UBR4	1.42457
	GPR141	1.42365
	PRUNE1	1.4236
	FADD	1.42295
	DCBLD1	1.42285
	MARK1	1.42175
	SCGB3A1	1.42172
	ITGAM	1.42103
	HNRNPM	1.41995
	XBP1	1.41963
	MVP	1.41761
	ANKRD49	1.41723
	CCNF	1.41666
	PPAN	1.415
	ERCC2	1.41358
	SLC20A1	1.4131
	PRAF2	1.41186
	TMEM63B	1.41127
	RND3	1.41068
	ENPEP	1.40911
	EXOSC10	1.40888
	UBAC2	1.40624
	F3	1.40613
	FGL2	1.4048
	ANO10	1.40414
	PDGFB	1.40346
	CLIC1	1.4034
	TRMT1L	1.40266
	PLOD3	1.40114
	CNOT10	1.40028
	VPS50	1.39988
	FNDC3A	1.39952
	SCRIB	1.39942
	DNAJB11	1.39891
	TMX2	1.39617
	SLC38A7	1.39521
	SLU7	1.39499
	FAM221B	1.39461
	AMDHD2	1.39431
	EGR2	1.39416
	ALG2	1.39317
	PRPF39	1.39246
	LDHA	1.39238
	NELFA	1.39221
	CRACR2A	1.39189
	MEN1	1.39145
	TM9SF1	1.39041
	CNEP1R1	1.39036
	C1QC	1.38834
	U2AF2	1.38788
	ADCY4	1.38738
	SDE2	1.38698
	EGFR	1.38618
	BSCL2	1.38604
	MARCKSL1	1.38533
	MB	1.38484
	GPLD1	1.38385
	APAF1	1.38384
	PHB	1.38359
	TANGO6	1.38224
	HSPA1A	1.38211
	PACSIN3	1.38207
	PDE7A	1.38173
	WARS	1.38134
	RCBTB2	1.38039
	CAMSAP3	1.37969
	CNTRL	1.3782
	COMMD9	1.37817
	B430010I23RIK	1.37724
	NEURL4	1.37656
	C9orf72	1.37377
	TIFAB	1.37351
	COG2	1.37305
	AI506816	1.37269
	TMEM161A	1.37194
	CD86	1.37148
	GM12854	1.37145
	SYVN1	1.37098
	DTX3	1.37086
	CEBPD	1.36945
	ATG16L1	1.36817
	ENTPD7	1.36702
	MPEG1	1.36685
	ATP6V0B	1.36675
	PSAT1	1.36526
	STEAP4	1.36521
	CEP128	1.36402
	ADRB2	1.36381
	MRPS14	1.36379
	PLSCR1	1.3625
	LAMB1	1.36165
	ENPP5	1.36027
	KIT	1.35947
	MTARC2	1.35795
	DNAJA1	1.35782
	STAB1	1.35774
	CREM	1.35727
	PLEC	1.35677
	GFUS	1.35424
	CCL22	1.35411
	SCFD1	1.35392
	CHAD	1.3522
	ZFP945	1.35077
	MSH6	1.35071
	OTUD5	1.35068
	HMCN1	1.35058
	TMEM109	1.34982
	H3C13	1.34976
	HC	1.34857
	NID1	1.34803
	GAA	1.34718
	PLK2	1.34715
	ZFP407	1.34657
	MICAL1	1.34567
	MT2	1.34552
	NAMPT	1.34546
	SUCO	1.34353
	SPINDOC	1.34206
	SLC22A15	1.34131
	DRAM1	1.33917
	MRPL37	1.33878
	LEF1	1.33806
	ITGB5	1.33552
	DUSP5	1.33448
	CORO1B	1.33335
	SEC61G	1.33246
	CD52	1.33125
	GM8399	1.33088
	RNF149	1.32856
	B3GNT3	1.32851
	MRPS11	1.32608
	LYZ2	1.32588
	CLEC14A	1.32545
	TNFSF13	1.32338
	GM5526	1.32334
	SUFU	1.32322
	JARID2	1.32303
	CEP135	1.32287
	GTPBP2	1.32224
	CIB1	1.32184
	MRPL30	1.32155
	UBA5	1.32111
	MIB2	1.32074
	CNOT11	1.31998
	TMBIM6	1.31928
	OS9	1.31846
	OSMR	1.31718
	GM7336	1.31642
	ETNK1	1.31535
	LAMP2	1.31516
	TNFRSF12A	1.3137
	NTPCR	1.31272
	METTL2	1.31204
	LRP10	1.3119
	SLC7A2	1.31008
	TBC1D1	1.31006
	FBXO46	1.31003
	HSPA1A	1.30982
	FZD5	1.30953
	RNF6	1.30867
	DLG5	1.30559
	CNPY4	1.30421
	SCNN1B	1.30409
	CTSH	1.30389
	NFKBIB	1.30238
	P4HA2	1.30158
	ZFP142	1.30124
	4933434E20RIK	1.30108
	PIK3AP1	1.30072
	ZNHIT1	1.29783
	TAGAP	1.29729
	PGAM5	1.29722
	ABHD13	1.2964
	SURF4	1.29534
	CENPT	1.29453
	CYBA	1.2944
	NPPA	1.29364
	MAGED2	1.29199
	FAM50A	1.29074
	PEX6	1.28818
	SLC9A1	1.28699
	LTBP1	1.28591
	TNFRSF1A	1.28524
	ABCB7	1.28515
	LRRC41	1.2841
	ANGPTL2	1.28372
	AP4E1	1.28268
	SLC27A4	1.28147
	CCR7	1.28126
	ANKFY1	1.28109
	ILKAP	1.27956
	CCN2	1.27939
	DAPK3	1.27929
	WDR83	1.27914
	GPS2	1.27861
	CLEC3B	1.27823
	DEGS1	1.27821
	HEATR1	1.27707
	ATP1B1	1.27652
	TREM2	1.27618
	DDX41	1.27542
	DHX34	1.27483
	ENPP2	1.27449
	DOCK2	1.27432
	CDIPT	1.27358
	AIDA	1.27251
	TMC4	1.27248
	TMX1	1.27131
	SPTLC2	1.27098
	AUP1	1.27081
	PTPN2	1.26957
	EGFL6	1.26947
	GPATCH2L	1.26943
	INTS14	1.26476
	MYO1F	1.26421
	S1PR1	1.26405
	CD9	1.26312
	TRAF6	1.26246
	SELENOW	1.2619
	HBEGF	1.26107
	ATP2A2	1.26029
	DUS1L	1.25917
	TMEM59	1.25901
	TCN2	1.25893
	MMRN2	1.2585
	PGK1	1.25849
	CCDC71L	1.25818
	TMEM251	1.25763
	TUFM	1.25696
	EPG5	1.25676
	PKM	1.25665
	LBP	1.25649
	PCK2	1.25582
	SSBP4	1.2543
	VCP-RS	1.25384
	JAML	1.25353
	LAMA3	1.25187
	SH3GLB2	1.25166
	DRG1	1.2511
	VASN	1.2507
	TOMM7	1.25021
	INCENP	1.24942
	AAMP	1.24936
	ECSCR	1.24878
	RETNLG	1.24854
	IRX3	1.24827
	MYH9	1.24728
	MVB12A	1.24667
	ACSL1	1.2466
	PPP5C	1.24581
	ECM1	1.245
	ITGB7	1.2448
	LACC1	1.24325
	ASS1	1.24321
	FCER1G	1.24295
	CHUK	1.24284
	EXOSC3	1.24259
	AI662270	1.24251
	VPS54	1.24106
	FLNB	1.2401
	VPS37B	1.23846
	TMEM176B	1.23697
	UXS1	1.23696
	EXOSC2	1.23624
	INTS3	1.23471
	SBF1	1.23344
	ALPL	1.23285
	VWA5A	1.23243
	PTPRK	1.23203
	TUBA4A	1.23146
	ST3GAL1	1.2313
	PLAGL2	1.22926
	MAN1C1	1.22704
	PREB	1.22693
	MGP	1.22521
	ERCC4	1.22441
	METTL3	1.22397
	EMC10	1.22254
	TBK1	1.22138
	ITGB4	1.21868
	LTBR	1.21838
	MTMR4	1.21642
	THAP6	1.21586
	CD93	1.21531
	ZBTB42	1.21477
	ZFP672	1.21454
	SAFB2	1.21434
	RBM10	1.21335
	SCO1	1.21306
	RXRB	1.21081
	CXCL14	1.20973
	PSD4	1.20887
	AXIN1	1.20776
	NMD3	1.20629
	PHB2	1.20574
	PPP1R8	1.20537
	FLNA	1.20471
	CDC14A	1.20399
	EXOSC8	1.20366
	ACTN1	1.20343
	P4HA1	1.20317
	RGS19	1.20314
	MYH14	1.20174
	CXCR2	1.20031
	TBRG4	1.19907
	GIMAP5	1.19887
	DDR1	1.19833
	H2-DMA	1.19783
	TOMM34	1.19749
	XPO6	1.19731
	TMED9	1.1955
	GPR132	1.19547
	PTPRC	1.19493
	GYS1	1.19476
	GCA	1.19386
	POLK	1.19337
	MANF	1.19267
	4833438C02RIK	1.19248
	SPATA2	1.19213
	HIBADH	1.19206
	PLAA	1.19177
	IER2	1.19054
	NUP88	1.19038
	TNIP2	1.19002
	ASNSD1	1.18838
	KANSL1L	1.18791
	FAM110A	1.18573
	GNPTG	1.18436
	POMT2	1.18265
	EFNB1	1.18243
	IP6K1	1.18137
	USHBP1	1.18085
	CEACAM1	1.17974
	MYCBP	1.17971
	RALGPS2	1.17965
	KCTD20	1.1791
	TMEM30A	1.17869
	LPCAT3	1.176
	SH3PXD2B	1.17392
	GVIN3	1.17356
	SCUBE2	1.17281
	SH3BP2	1.1725
	TOX2	1.17152
	CASK	1.17077
	AACS	1.17073
	RBM43	1.17043
	ID3	1.1703
	EML4	1.17013
	PSEN2	1.16965
	SH2D2A	1.1696
	PPP1R10	1.16877
	SLX4	1.1681
	CEP350	1.16703
	ATG4A	1.16555
	HNRNPC	1.16532
	UBR7	1.16511
	GEMIN5	1.16346
	STARD5	1.16343
	SRPK1	1.1615
	MCRS1	1.16015
	ATG2A	1.15983
	LRRC8C	1.15977
	PARD6B	1.15927
	LRP5	1.15925
	KLHL8	1.15913
	AJUBA	1.1591
	2610028H24RIK	1.15816
	CCDC71	1.15762
	PPIF	1.15731
	PIK3CD	1.15703
	GPATCH1	1.157
	MARS1	1.15644
	USP25	1.15506
	RANBP10	1.15482
	P2RX4	1.15412
	INPP5D	1.15362
	NOP2	1.15359
	PPM1M	1.15312
	CYP2B10	1.15202
	MSTO1	1.15191
	PLCB2	1.15116
	BTG3	1.15096
	NEK8	1.15078
	ITGA1	1.15043
	COQ8B	1.1504
	VANGL1	1.1481
	TMEM140	1.14722
	PPP1R15A	1.14684
	CERS5	1.14609
	FKRP	1.14513
	CNOT3	1.14509
	SLC34A2	1.145
	TMCO3	1.14482
	GNPTAB	1.14165
	CD44	1.14053
	SERPINH1	1.13968
	CYFIP2	1.13917
	WDR46	1.13874
	DNAJC15	1.13844
	PPP2R5B	1.13799
	ENG	1.13782
	TMEM198B	1.13762
	THUMPD1	1.13709
	ENTPD1	1.13565
	ARL6IP5	1.13557
	ZDHHC21	1.13445
	POLR3F	1.13418
	GFOD2	1.13405
	GPX8	1.13385
	PDE12	1.13337
	CHERP	1.13287
	HSPG2	1.13019
	ALS2CL	1.13014
	FENDRR	1.12988
	ZFP629	1.12978
	GPIHBP1	1.12832
	REL	1.12626
	TUBGCP5	1.12557
	MMP15	1.12415
	BSPRY	1.12335
	PIKFYVE	1.12332
	TOR4A	1.12321
	KRIT1	1.12316
	SCHIP1	1.12092
	RETREG2	1.12035
	PRPF4	1.1196
	ZFP408	1.11956
	HSPA4L	1.11941
	PLEKHG3	1.11847
	MS4A7	1.11818
	CD300LF	1.11719
	SNTB1	1.11541
	THBD	1.11431
	G3BP2	1.11385
	GSDMD	1.11351
	GARS	1.11276
	ASH2L	1.11254
	PPP6R1	1.11192
	SAFB	1.11114
	SLC16A7	1.11065
	SERPINB9	1.10959
	BAK1	1.10939
	ABCC3	1.10844
	IL10RB	1.10812
	RNF111	1.10794
	LRP4	1.10755
	ATP11A	1.1075
	DCAF15	1.10599
	AP2S1	1.10575
	KHDC4	1.10404
	WDR26	1.10391
	SPPL2A	1.10156
	CISH	1.10023
	MACIR	1.09997
	NCBP3	1.09919
	CYP4B1	1.09897
	ZFP598	1.09852
	FKBP2	1.09837
	CLDN5	1.09778
	CRIM1	1.09765
	LMF2	1.09755
	SLC11A2	1.09744
	CXCL15	1.09669
	OGT	1.09623
	ATPAF1	1.09588
	POLR3B	1.09569
	PWWP3A	1.09547
	SNX8	1.09437
	MRPS17	1.09407
	KCNK6	1.09394
	COX4I2	1.09384
	CHPF	1.09379
	ECE1	1.09228
	GLG1	1.09134
	APPL2	1.08948
	EAR2	1.08932
	PRPF3	1.08876
	LFNG	1.08862
	TPCN2	1.08839
	GPR107	1.08779
	MRC2	1.08692
	VPS13D	1.08685
	PPFIBP2	1.0857
	PDE4DIP	1.08441
	HACE1	1.08428
	GOT1	1.08422
	CXADR	1.08383
	LY75	1.08366
	GPN2	1.083
	NDUFA11	1.08273
	S1PR4	1.08198
	GPNMB	1.08116
	PRDM11	1.08077
	ST7L	1.08076
	MDN1	1.07933
	FMNL3	1.07922
	INF2	1.0786
	B4GALNT1	1.07845
	MCM2	1.07669
	MON1B	1.07644
	INPP1	1.07425
	ANGPTL4	1.07371
	PRPF40A	1.07362
	ICOSL	1.07356
	FKBP5	1.07288
	SYNE1	1.07285
	H2AJ	1.0728
	NUAK2	1.07258
	ATP2A3	1.07201
	IRF5	1.07192
	RAP1GAP2	1.07181
	HNRNPH1	1.07028
	AU040320	1.06957
	4933412E12RIK	1.06893
	ADGRL2	1.06795
	SNX10	1.06777
	ABCC1	1.06777
	LMNB1	1.0673
	ARIH2	1.06653
	SLC35E2	1.06416
	SSU72	1.06369
	C1QA	1.063
	ADGRE5	1.06252
	KREMEN1	1.06183
	GPRC5B	1.0608
	MRC1	1.05997
	PSMA7	1.05989
	SLC26A2	1.05949
	CYP2A5	1.05941
	MAPKAPK5	1.05812
	TPM3-RS7	1.05716
	POFUT1	1.05692
	FH1	1.05688
	PIGS	1.0566
	MAN1A	1.05576
	ABCA3	1.05528
	LRRC32	1.05523
	GRTP1	1.05393
	PNISR	1.05285
	SYS1	1.05247
	LGALS3	1.05157
	SREK1	1.05122
	DCAF1	1.05006
	BRIP1OS	1.04864
	LAPTM4A	1.04856
	ATP9B	1.04787
	ZFP24	1.04732
	KATNA1	1.04674
	TRIM26	1.04526
	PLRG1	1.04512
	ZKSCAN4	1.04476
	MYDGF	1.0435
	CPSF6	1.04295
	RPPH1	1.0425
	PLSCR1	1.04184
	BAP1	1.04015
	MAFK	1.03981
	SLC29A1	1.03931
	H4C17	1.03892
	ZFP445	1.03877
	CARD10	1.03801
	DDIT3	1.03787
	ATP6V1E1	1.03719
	CYRIB	1.03696
	TMEM258	1.03625
	UQCRB	1.03611
	AZI2	1.03585
	TSC22D4	1.03503
	H2AC23	1.03448
	ARL4D	1.03433
	FLCN	1.03383
	TMCC2	1.03376
	MYCBP2	1.03368
	TUBB6	1.03363
	CYTH1	1.03341
	CASKIN2	1.03312
	RNF181	1.03237
	MAN2B1	1.0323
	NECTIN4	1.03096
	AKAP8	1.03082
	ZFP263	1.03054
	PACC1	1.02935
	DCAF11	1.02912
	FUBP3	1.02893
	SLC39A14	1.02859
	MUL1	1.02787
	RAB7-PS1	1.02762
	TRNAU1AP	1.02757
	JPT1	1.0272
	ACOT11	1.02718
	TXN2	1.02712
	NPC2	1.0267
	HERC2	1.02569
	CHST1	1.02538
	DCLK1	1.02506
	HNRNPH2	1.02471
	IFT122	1.02458
	SLC38A1	1.02442
	ZXDA	1.02431
	GSN	1.02417
	H4F16	1.02316
	DDX27	1.02101
	CYP1B1	1.02089
	MYG1	1.0208
	AFAP1L2	1.02065
	CLEC7A	1.02032
	RAMP2	1.02017
	DNAJC7	1.01961
	STK16	1.01916
	SNRPC	1.01907
	MOCOS	1.01861
	POLR2C	1.01809
	SSH3	1.01762
	HNRNPA2B1	1.01685
	CERS6	1.01643
	WDR19	1.01607
	GPATCH11	1.01578
	SLC25A37	1.01555
	N4BP1	1.0152
	PINX1	1.01506
	CD244A	1.01477
	BAIAP2	1.01462
	SCD1	1.01461
	BIRC2	1.01363
	H1F3	1.01276
	SH2B1	1.01259
	CHIC2	1.0117
	CASP2	1.01094
	SOX17	1.01079
	NFKB1	1.00982
	CISD1	1.00978
	UBC	1.00961
	1810037I17RIK	1.00857
	BUD13	1.00764
	SNRNP48	1.00734
	RNF114	1.00691
	CYTH4	1.00656
	MTMR9	1.00651
	CHIL1	1.00608
	DDOST	1.00557
	DGKD	1.00501
	GRINA	1.00464
	RESF1	1.00454
	CASP3	1.0045
	CD8A	1.0041
	PLA1A	1.004
	ITGA6	1.00244
	PIRB	1.00182
	PRPF38A	1.00038
	ADAM15	1.00018
	CD99L2	0.999776
	GJA5	0.99902
	TRIOBP	0.998823
	CCT3	0.998621
	UBA2	0.998416
	TRAPPC8	0.998185
	SHROOM2	0.997735
	IPPK	0.997609
	RRBP1	0.997218
	CALR	0.997186
	EZH2	0.997127
	ZFAT	0.996449
	ZFP322A	0.995087
	TIRAP	0.994879
	LAP3	0.993448
	JADE2	0.992809
	TPP1	0.99278
	LBR	0.992733
	SEMA3F	0.992251
	GALNT4	0.991878
	GM5641	0.991268
	LAMB2	0.990842
	NRP1	0.99052
	POSTN	0.990061
	EMC4	0.988285
	H13	0.987507
	CHIL3	0.987081
	ST6GALNAC2	0.986641
	HK1	0.985959
	RAF1	0.985333
	DMXL2	0.984981
	MRPL43	0.984825
[truncated: 7,442 more rows]

## Sheet: S4 File, sheet D. Winkler 4dpi
DESeq2 was used to remove genes with low expression. Minimum threshold for expression was determined by DESeq2's independendant filtering algorithm. Remaining genes were tested for differential expression and ranked according to log2 fold-change. HUGO IDs that differed between mouse and human were converted to the human ID.	HUGO ID	logFC
	CXCL10	8.38904
	IFI204	7.4426
	GBP6	7.11007
	SAA3	7.06346
	C3AR1	6.93596
	IFI211	6.79153
	SERPINA3F	6.74992
	TLR9	6.66806
	OAS1G	6.59237
	CXCL9	6.54207
	IRF7	6.34973
	TNC	6.24901
	CCL7	6.21903
	MS4A4A	6.21527
	SLFN4	6.14488
	GM6545	6.14302
	TIMP1	6.12539
	OAS3	6.12422
	GM37352	6.09352
	RSAD2	6.07869
	CTPS	5.94625
	SLFN9	5.89851
	CFB	5.86537
	SERPINA3G	5.83246
	USP18	5.72047
	MX1	5.5561
	ZC3H12A	5.50532
	ISG15	5.49262
	TAP2	5.48957
	GBP5	5.48543
	OAS1A	5.47676
	ZBP1	5.45325
	PRC1	5.39405
	FCGR1	5.37904
	PLAT	5.35704
	APOL9B	5.28919
	GM4951	5.28815
	SIGLEC1	5.28338
	UHRF1	5.24882
	OLFR56	5.15937
	LY6C2	5.15741
	MSR1	5.15444
	STING1	5.1376
	H4C2	5.07814
	PLBD1	5.07802
	A930037H05RIK	5.0774
	CDHR4	5.07333
	SPACA6	5.04518
	OASL1	5.01933
	HAVCR2	4.99734
	SLC51A	4.9705
	GM9870	4.96058
	ZSCAN29	4.95724
	A030001D20RIK	4.92123
	H2-T24	4.87774
	SLFN3	4.87324
	PARVG	4.85139
	ESRRA	4.8504
	ACOD1	4.84377
	GM21188	4.84267
	GM12250	4.84264
	PNPLA7	4.84116
	MAPK13	4.83894
	IFIT3	4.8123
	GM4841	4.80972
	ADAM8	4.80819
	MYO1H	4.80727
	ATP1A3	4.78947
	IL18BP	4.75919
	G630030J09RIK	4.75159
	CTNND1	4.75159
	BIRC5	4.74724
	DLEC1	4.73761
	SCARNA2	4.7157
	GM6277	4.71319
	APOD	4.71221
	IFI205	4.70148
	DAXX	4.6999
	NLRC5	4.69179
	IFI44	4.67917
	P3H1	4.66919
	GM45222	4.66703
	H1F5	4.64712
	TSKU	4.64163
	HERC6	4.62695
	LST1	4.62496
	GBP6	4.6118
	ZC3H12D	4.60651
	MX1	4.60342
	TANK	4.58441
	GM37376	4.55248
	CXCL13	4.55177
	SELENOS	4.52966
	PLA2G10	4.52262
	MS4A7	4.51768
	IFIT1	4.49083
	H2-T23	4.48991
	IFIT3	4.48954
	LTO1	4.47641
	CD72	4.46973
	NAIP2	4.45963
	H2-Q6	4.45842
	ADAMTS4	4.45729
	SLAMF9	4.45579
	IFNLR1	4.45031
	GM15886	4.44958
	H2BC13	4.44731
	GZMB	4.44288
	DDX28	4.39969
	NOD2	4.3886
	IFIT1BL1	4.387
	LAIR1	4.37832
	ARID3A	4.37541
	GM15753	4.35478
	LY6I	4.34715
	GM20537	4.32527
	PLCH2	4.32444
	SERPINA3M	4.32329
	IRGM1	4.31128
	H4C11	4.30449
	ESPL1	4.30126
	EPHA2	4.28814
	LAT2	4.28058
	BST2	4.26943
	GM2808	4.25438
	CCL2	4.24843
	TGTP1	4.24027
	ADGRE1	4.23893
	COL22A1	4.23513
	H4C6	4.22905
	RFFL	4.22822
	PUS1	4.205
	PPIH	4.20493
	TMEM86A	4.1925
	TRIM17	4.18002
	BMPER	4.17212
	TSPAN6	4.15969
	ITGB3	4.1544
	NEK8	4.14632
	DDX60	4.14265
	TONSL	4.13492
	G530011O06RIK	4.13175
	TREM1	4.12602
	POLE	4.12571
	SLC39A2	4.12496
	VSIG10	4.12468
	GM5424	4.12188
	PLAC8	4.12178
	LGALS3BP	4.11784
	TMEM175	4.11778
	GM22009	4.1132
	GTPBP3	4.11183
	SMOX	4.10615
	ADAMTS6	4.09991
	TOR2A	4.09943
	TOP3A	4.066
	RNF225	4.06204
	SELP	4.05569
	K230015D01RIK	4.04868
	TBXAS1	4.04708
	I830077J02RIK	4.03355
	PCLAF	4.0303
	LRRC23	4.02987
	CTSD	4.01575
	TMEM54	4.01347
	SLC19A2	4.00413
	SORCS2	3.99892
	PDE2A	3.9947
	TLR1	3.98346
	NLRX1	3.98227
	GM42737	3.97625
	CXCL11	3.97594
	SLC7A8	3.97504
	GCH1	3.96754
	ARHGAP22	3.96631
	DDX49	3.96597
	KDM4B	3.95701
	NSMCE3	3.95622
	CCNF	3.95193
	TACSTD2	3.94296
	RPLP2	3.93688
	GM49416	3.93009
	MS4A6C	3.92924
	CCL4	3.92881
	DHX58	3.92787
	CELSR1	3.91978
	FOSL1	3.917
	SPRR1A	3.91337
	FKBP10	3.9047
	MS4A6D	3.89968
	GBP6	3.89482
	SLC12A9	3.88951
	SNHG17	3.8849
	KIF15	3.88252
	CD300LD	3.88074
	MEFV	3.87472
	ENC1	3.86666
	BE692007	3.8643
	VAV1	3.86235
	CCDC187	3.83661
	ZBTB49	3.83588
	ARHGAP8	3.82592
	ST14	3.82018
	MALAT1	3.81101
	LTF	3.81092
	SUGP2	3.80904
	DZIP1L	3.80762
	PLAUR	3.80701
	GADD45G	3.80298
	PCDHGB5	3.80068
	GM19684	3.80066
	5330432J10RIK	3.79976
	P2RY13	3.79446
	H2-Q7	3.79391
	TLR7	3.79074
	GM37033	3.78883
	PNPLA6	3.77693
	SCIMP	3.77562
	IL2RA	3.76761
	CLMP	3.76628
	H2-Q5	3.76048
	TRIM5	3.75928
	ATF3	3.75479
	RND1	3.75374
	SLC7A5	3.7474
	GM12185	3.74608
	PSMB9	3.74093
	CHAF1B	3.7372
	IFI209	3.73494
	NOCT	3.73473
	LRRC25	3.7308
	COMMD1	3.72628
	CCDC120	3.72
	GM9843	3.71703
	DNAJC12	3.71679
	TRIM7	3.7103
	IIGP1	3.70156
	TCIRG1	3.70013
	H2AC24	3.6999
	COASY	3.69265
	USP37	3.68758
	NME7	3.68341
	LIG4	3.68087
	SPTLC1	3.67479
	GM6210	3.67221
	PLA2G7	3.6704
	F10	3.66998
	TSSC4	3.66843
	CHAF1A	3.66731
	LRIG1	3.66482
	MS4A6B	3.65846
	H2BC15	3.65432
	ACTL6A	3.64587
	IGTP	3.6416
	BST1	3.63742
	ANKFN1	3.63284
	CYB5D2	3.6234
	ATG101	3.61837
	9330162G02RIK	3.61088
	LCN2	3.61078
	NRARP	3.60909
	GPR35	3.60848
	APOL9A	3.60812
	SIRPA	3.60598
	THAP6	3.60524
	SOCS3	3.60338
	MEGF6	3.60161
	BRCA1	3.60008
	TRBC1	3.59681
	KIF2C	3.59371
	EVA1C	3.59312
	H3C13	3.59253
	LPCAT2	3.59127
	H2-Q4	3.59113
	PTAFR	3.58129
	H3C13	3.57958
	CD274	3.56615
	WT1	3.566
	B230307C23RIK	3.55965
	SHFL	3.55829
	RPAIN	3.55791
	MT1	3.55498
	PHF11A	3.5511
	KDM2B	3.54951
	KLHDC4	3.54247
	CYP4F18	3.53734
	5330406M23RIK	3.53584
	H2-K1	3.53439
	TTLL3	3.531
	COL16A1	3.53087
	CALHM6	3.52598
	UBA7	3.5244
	IL21R	3.52156
	SESN2	3.5199
	AP1G2	3.51386
	SLC6A9	3.51158
	SPG7	3.50547
	EOMES	3.4986
	DDX31	3.48779
	CTSK	3.48326
	MTRES1	3.47353
	ZNHIT2	3.46969
	RNF121	3.46792
	AOAH	3.46717
	SLC66A2	3.46088
	GM36161	3.46069
	FLRT3	3.46014
	FEN1	3.45781
	LILRB4A	3.4566
	PCDH7	3.45522
	FDX2	3.45476
	HAS1	3.45292
	NXN	3.44971
	RGL2	3.44722
	ICAM1	3.44467
	DNAH9	3.44193
	RETNLA	3.43715
	FBXL19	3.43544
	PIGO	3.43402
	RAPGEF3OS1	3.43302
	TBCE	3.43089
	GM45140	3.42875
	PIK3IP1	3.42435
	HK2	3.41882
	CD276	3.41613
	TRIM21	3.416
	EMILIN1	3.41362
	TGM1	3.4123
	PASK	3.4113
	CYB561D1	3.41096
	TFRC	3.40785
	ZDHHC13	3.40627
	MTO1	3.40592
	GM36043	3.40506
	TNFRSF10B	3.39267
	GM10698	3.3913
	DNA2	3.39127
	MUC5AC	3.3886
	A130071D04RIK	3.38741
	BLVRA	3.38572
	PHF11D	3.38124
	TREM2	3.38006
	IL17RA	3.37814
	LY9	3.37725
	CCDC15	3.37714
	PHF11B	3.37636
	PRPF40B	3.37267
	DLGAP5	3.36836
	TMEM165	3.36706
	H2BC22	3.36344
	KATNB1	3.36052
	CDCA3	3.35984
	GM37058	3.3589
	CELSR2	3.35637
	CLDN4	3.35571
	LILR4B	3.35284
	ACSM1	3.34996
	CFAP45	3.34674
	FXN	3.34545
	AEN	3.34353
	THEMIS2	3.34219
	TRIM6	3.33747
	GM10175	3.33675
	FIGNL1	3.3365
	ENTPD4	3.33638
	TARS2	3.33374
	POLH	3.32751
	TLR2	3.3269
	SEMA6B	3.32465
	RRM2	3.31781
	DNAJC15	3.3175
	MMP19	3.3148
	RPRD1A	3.31411
	PKP3	3.30822
	ZSCAN12	3.30724
	TMEM205	3.29848
	PLEKHA4	3.29772
	ARHGAP11A	3.2949
	GALNT6	3.29454
	GM48529	3.29173
	C1QTNF5	3.28825
	CLCA1	3.27991
	SLC7A6OS	3.27602
	SERPINA3N	3.27173
	PIK3R6	3.27047
	ZMYM6	3.26983
	STARD3	3.26509
	TMEM132A	3.26502
	EXOSC4	3.26437
	RAD18	3.26116
	PDE2A	3.26079
	H2BC7	3.25949
	H2-D1	3.25895
	EPSTI1	3.25639
	CMPK2	3.25235
	BCL2L12	3.25203
	PTP4A1	3.25105
	ILVBL	3.24876
	TINAGL1	3.24648
	LPXN	3.24556
	ZGPAT	3.24445
	DGKQ	3.24444
	NDC80	3.23949
	CSF1	3.23721
	KLRA2	3.2366
	FAF2	3.23541
	SFMBT1	3.2346
	KCNE4	3.23207
	TUBB3	3.23023
	AIF1	3.22982
	PUS10	3.22948
	ZBED4	3.22905
	H2-T10	3.22472
	ITGAX	3.22393
	FBXO5	3.22363
	SLFN10-PS	3.22328
	AP5S1	3.22318
	GM43637	3.21879
	GNB1L	3.21675
	PTGIR	3.21486
	AA467197	3.21339
	TRIM5	3.21206
	DDX56	3.20812
	GM11175	3.20486
	PLA1A	3.20308
	NR6A1	3.20182
	GMPPB	3.20101
	KRT18	3.2004
	CTNS	3.19687
	DCBLD1	3.19614
	RNF8	3.19201
	RIN1	3.19049
	CLSPN	3.18969
	LONP1	3.18868
	RDH13	3.18711
	SLC16A6	3.18567
	DPM1	3.18334
	MELK	3.18263
	PCDHGA2	3.17872
	CYBC1	3.17863
	GM2792	3.17825
	PSTK	3.17809
	IL10RA	3.17759
	TGTP2	3.17439
	ADAP1	3.17306
	SETDB2	3.17068
	RNF213	3.15863
	SLC39A7	3.1586
	ARSA	3.14999
	STAT4	3.14963
	OASL2	3.14137
	MITD1	3.14137
	IFIT2	3.13799
	1700048O20RIK	3.1364
	IL1RN	3.12543
	SERPINE1	3.12325
	ASNS	3.11705
	PARP14	3.11686
	SLC52A2	3.10834
	RACGAP1	3.09731
	IFI206	3.0971
	MIGA1	3.09655
	9130401M01RIK	3.09156
	TTC27	3.09034
	PLOD2	3.08932
	ITGB6	3.08746
	SLFN8	3.08111
	EPCAM	3.08085
	FAS	3.0804
	POLD1	3.07745
	GM49388	3.07595
	DERPC	3.07594
	TCHP	3.07476
	TSEN2	3.07293
	CAR13	3.07102
	IL6	3.06692
	ERLEC1	3.06642
	HAP1	3.06599
	RASA4	3.06598
	CD14	3.06462
	CCNE1	3.06354
	SLC33A1	3.06276
	CTSS	3.0583
	GM37084	3.05676
	THUMPD3	3.0542
	RELB	3.05206
	MISP	3.05009
	FUT4	3.04788
	GM19951	3.04259
	RNU4ATAC	3.04155
	TMEM97	3.04121
	CLCA3A1	3.03624
	MPZL3	3.03278
	TPX2	3.03275
	CHSY3	3.03094
	GM13394	3.02969
	E2F1	3.02884
	EDN1	3.02871
	GALNT3	3.02821
	MFSD10	3.02228
	PPIB	3.02198
	MCM10	3.01346
	FITM2	3.01191
	KCNJ2	3.00952
	DENND4B	3.00951
	ATG9A	3.00693
	FAM83G	3.00562
	2810403D21RIK	3.00543
	CD180	2.9991
	LRRC71	2.9967
	CCR1	2.98969
	NFKBIE	2.98717
	CHD5	2.98631
	MAP3K9	2.98591
	AURKB	2.98247
	DPP3	2.98246
	ESRP1	2.98119
	H1F3	2.97816
	SCYL3	2.97801
	FZD6	2.97612
	CNKSR1	2.97536
	AGPAT4	2.97063
	H2-Q10	2.96987
	FST	2.9691
	IFI207	2.96732
	PNO1	2.96568
	GPR183	2.9647
	WHRN	2.96302
	IFI27L2A	2.96215
	RRNAD1	2.96079
	TTF1	2.96042
	SLC5A3	2.95943
	GM20628	2.95831
	C9orf72	2.95672
	LY6C1	2.95516
	BCAP29	2.95258
	CASP1	2.95121
	ZFP953	2.9486
	PRSS23	2.94746
	GM13577	2.94535
	RTP4	2.94401
	CENPE	2.94168
	PGLYRP2	2.94127
	CD40	2.93934
	ASPM	2.93783
	SLFN1	2.93676
	NKG7	2.93589
	SPHK1	2.93572
	EEF1E1	2.93021
	ATF6B	2.92649
	GM14493	2.92564
	TIFAB	2.9243
	IQGAP3	2.92249
	PPP1R1B	2.92086
	GM49339	2.91989
	ABCA7	2.91962
	ATP8B4	2.9173
	MRPL54	2.91671
	IGSF9	2.9158
	RUNX2	2.91573
	PCDHGA10	2.91506
	SLC35E2	2.91416
	PRR3	2.91214
	FKBP7	2.9103
	ADAMTSL3	2.90899
	FRA10AC1	2.90767
	PQLC3	2.90721
	TAP1	2.90567
	ROR1	2.89785
	HSPA2	2.8973
	CXCL16	2.89688
	FGFBP1	2.89676
	TEKT4	2.89638
	SCUBE1	2.89635
	SFTPD	2.8845
	CEP128	2.88141
	PRDM15	2.88039
	FAM160B2	2.88004
	CYP51	2.87992
	GM38082	2.87171
	UTP11	2.87021
	VMP1	2.86879
	NOS3	2.86615
	CLEC4A2	2.86557
	H4C18	2.86496
	P2RY14	2.86206
	UTP20	2.86133
	STT3B	2.85701
	SLC41A2	2.85657
	IL3RA	2.85502
	SMPDL3B	2.8524
	ERCC8	2.85115
	MAP4K1	2.84789
	MAD2L1	2.84571
	GM47283	2.83716
	DPEP2	2.83315
	OAS1B	2.83137
	TREX1	2.8233
	NUFIP1	2.82203
	MIF4GD	2.82168
	E2F7	2.8191
	PARL	2.81881
	RNASE6	2.8179
	EIF2AK2	2.81518
	KIF22	2.81263
	GM38357	2.81046
	KIF23	2.81036
	GPT2	2.81024
	RBM34	2.8046
	H2BC14	2.8039
	ZNHIT6	2.79692
	NOS2	2.79557
	SLC39A3	2.79483
	SLC38A9	2.79445
	PIRA2	2.79388
	NDOR1	2.79334
	IFI203	2.79331
	MS4A8A	2.79323
	ECT2	2.78908
	AW112010	2.78803
	NUBP1	2.78555
	PLAU	2.78392
	TSPAN31	2.78375
	ADAMTS14	2.78217
	SERHL	2.78169
	PHLPP2	2.7808
	TMEM168	2.77596
	GM44164	2.77595
	NOC4L	2.7742
	AOPEP	2.77248
	IFI30	2.77244
	SP110	2.77146
	SLC15A4	2.76938
	IDUA	2.76915
	TTYH2	2.76594
	CLASRP	2.76447
	GBP2	2.76394
	C1QB	2.7557
	DOT1L	2.75403
	CFAP91	2.754
	DNASE2A	2.75256
	TRMT13	2.75216
	WDR75	2.75165
	PARP3	2.75092
	ASAP3	2.75077
	SLC8B1	2.75072
	GM37488	2.74954
	ITM2C	2.74847
	SLC27A1	2.746
	GM12696	2.74374
	DOK2	2.74335
	ZFP839	2.74286
	SGSM3	2.74103
	PICK1	2.74024
	CCDC162	2.73859
	SPAG5	2.73592
	GPR132	2.73532
	PNP	2.73338
	C130089K02RIK	2.73301
	STAT1	2.72999
	SUN2	2.72867
	SLC35B2	2.71965
	MAMSTR	2.71791
	KHNYN	2.71758
	LGMN	2.71403
	FAM222A	2.70637
	REG3G	2.70466
	PCDHGC5	2.70403
	CEP135	2.70245
	SCFD2	2.70172
	OAS2	2.69804
	TIAM2	2.69762
	TNFRSF9	2.69276
	CCDC17	2.69214
	XIST	2.69107
	TMEM185B	2.68917
	TRAF4	2.68896
	FCF1	2.68831
	ERMP1	2.68645
	RNF122	2.68616
	FAM83H	2.68527
	CREBZF	2.68527
	RPRM	2.68359
	AI467606	2.6832
	H1F1	2.68214
	SLC16A1	2.6816
	PLD4	2.68063
	ATP8B1	2.67864
	EXOSC2	2.67744
	GM17709	2.67731
	NAIP5	2.67488
	GM49759	2.67033
	HELZ2	2.66944
	CFAP298	2.6687
	MCM4	2.66828
	CCR5	2.66578
	MYBPC3	2.66104
	SPINT1	2.66012
	FES	2.65943
	TRMT44	2.65632
	TRIM5	2.65612
	CORO2A	2.65238
	HSPA1A	2.65117
	MATN4	2.65046
	DPH6	2.64921
	SLC15A3	2.64884
	MRPL2	2.64677
	GM20342	2.64639
	GM14221	2.64479
	CLEC5A	2.64426
	POLA2	2.64227
	CD2	2.64222
	IFI213	2.6417
	NECTIN2	2.64142
	SPP1	2.64073
	GBGT1	2.63887
	PIK3R5	2.63843
	AARS	2.6362
	H2BC23	2.63547
	STAT2	2.63504
	PML	2.63282
	TMEM129	2.63276
	CASP4	2.63201
	RASL10B	2.62817
	RAB20	2.62718
	IDO1	2.62525
	HK3	2.62475
	SBNO2	2.62306
	ARMC7	2.62279
	PPP1R3D	2.61992
	CASP8	2.61944
	URB2	2.61847
	P2RX7	2.61804
	PPM1M	2.61773
	NOD1	2.61702
	CYP4F13	2.61584
	CMTM7	2.61527
	KCNK5	2.61496
	ITGA5	2.61372
	GM42742	2.61366
	FCGR4	2.61255
	IL2RG	2.61019
	EXOSC3	2.60508
	INCENP	2.60477
	NUDT5	2.60414
	CCL9	2.60182
	PARP11	2.60181
	TRMT10A	2.60024
	TIMM10B	2.59975
	ODF2L	2.5995
	KIF20A	2.59911
	LRG1	2.59623
	SLC12A2	2.59619
	METTL2	2.59513
	TOM1L1	2.59484
	OTULIN	2.59479
	NUDCD1	2.59312
	LDLR	2.59282
	BSPRY	2.58952
	B4GALT2	2.58686
	RAB25	2.58575
	IGF2R	2.58399
	CCDC25	2.58221
	THBS1	2.58026
	CCDC71L	2.57782
	IFI47	2.57237
	DTX3L	2.57043
	AI506816	2.56925
	B4GALT5	2.56861
	H2AC4	2.56204
	RTN4RL1	2.56167
	CCDC9	2.56007
	CGN	2.55955
	ACOT8	2.55688
	ZFP282	2.55572
	USP39	2.55364
	GM43813	2.5535
	PNPO	2.55312
	VSIG2	2.54719
	ARHGAP30	2.54442
	SLC25A25	2.54104
	SEC11A	2.54024
	RUNX3	2.54002
	ARID5A	2.53921
	CH25H	2.53892
	NUP107	2.53799
	GALNS	2.53711
	CLDN7	2.53689
	TRAC	2.53624
	ADM	2.53609
	PRSS8	2.53346
	H4C12	2.52974
	GRAMD3	2.52688
	ARHGAP4	2.52635
	1600014C10RIK	2.52627
	SFI1	2.52422
	STEAP2	2.52403
	BRAT1	2.52295
	ACP2	2.52052
	ACAP1	2.51845
	FCHSD1	2.51607
	RTKN	2.51509
	MPI	2.51155
	PLPPR3	2.51124
	MRPS11	2.50875
	TBX21	2.50645
	CD63-PS	2.50549
	TGFBI	2.50396
	CLEC12A	2.50206
	NT5C	2.49923
	TMEM106A	2.4982
	C1RL	2.49331
	NDUFS5	2.49324
	EDEM2	2.49259
	TMED10-PS	2.4922
	ZKSCAN6	2.49216
	FICD	2.49203
	MIR99AHG	2.4908
	TMEM67	2.48861
	HSPA13	2.48664
	TASP1	2.48635
	SERTAD1	2.48612
	IFRD1	2.48509
	COL4A5	2.48394
	RPL34-PS1	2.48384
	MFGE8	2.48305
	RBPJ-PS3	2.4829
	ATP10A	2.48125
	WFDC2	2.481
	ITGB2	2.47896
	KRT8	2.47653
	GPANK1	2.47636
	ARG1	2.47574
	AMDHD2	2.47346
	MRPS31	2.47313
	PYCR2	2.47289
	PAXBP1	2.47016
	SLC12A7	2.47001
	TRPM6	2.46879
	MNS1	2.46752
	S1PR2	2.46697
	RAE1	2.46439
	SZT2	2.46407
	APOBEC1	2.46192
	GM10335	2.46137
	GBP6	2.46096
	BUB1B	2.46076
	SLC66A1	2.46065
	NCSTN	2.45983
	CENPT	2.45975
	ELOVL1	2.4596
	AIFM2	2.45737
	H4C17	2.45681
	CHRNB1	2.45346
	PLVAP	2.45338
	TRIM14	2.45311
	CCL11	2.45297
	CTSZ	2.45173
	GZMA	2.44709
	C1QC	2.44539
	TLK2	2.44486
	WDR46	2.44388
	GALNT7	2.44381
	CD84	2.4436
	LRCH4	2.44322
	ZFAS1	2.4407
	4930503L19RIK	2.43958
	RGS16	2.43789
	AVPI1	2.43698
	BCL2A1D	2.43421
	NPR1	2.43407
	SCCPDH	2.42906
	AC027740.1	2.42878
	PIP4P1	2.42859
	H4F16	2.42467
	TRIM5	2.42362
	TM9SF1	2.4211
	FCGR2B	2.42033
	DDX58	2.41802
	IL1RAP	2.41576
	GBP3	2.41434
	RBM4B	2.41354
	PRMT9	2.4121
	SORBS2	2.41111
	MYO1F	2.41108
	BMX	2.40731
	LHFPL2	2.40343
	ATP13A2	2.40175
	MRPL3	2.39591
	GM6548	2.39485
	CD68	2.39284
	CD300LF	2.38997
	MOB3C	2.38855
	CARS2	2.38231
	USF1	2.38156
	PLEKHA7	2.38095
	GJA4	2.38029
	LARS	2.37575
	CSF2RB	2.37538
	SCNN1A	2.37338
	ERMARD	2.37177
	GVIN-PS6	2.37171
	IRF9	2.37102
	OLFR1396	2.36888
	BCL2A1B	2.36783
	PGF	2.36542
	OGFR	2.36459
	LRRC56	2.36191
	PSTPIP2	2.36091
	HAUS4	2.36082
	GDPD2	2.35814
	NABP1	2.35362
	BCL10	2.35285
	TLR13	2.3522
	IL18RAP	2.34889
	GPR141	2.34209
	LTBP2	2.34191
	RETNLG	2.34131
	TMEM30B	2.33876
	LRIG2	2.33808
	GJA1	2.33804
	RPA2	2.3373
	FBXO4	2.33714
	TMEM201	2.33611
	HMGA1B	2.33386
	MAP1S	2.33342
	GM12435	2.33329
	MMP14	2.33255
	CTSC	2.33219
	PTCH2	2.33197
	SLC38A10	2.33136
	CLEC4A3	2.33063
	ZBTB7C	2.32916
	APOBEC3	2.32773
	UNC93B1	2.32665
	GVIN-PS4	2.32612
	PTGS2	2.3227
	COX18	2.32261
	PTPRCAP	2.32219
	TMEM181A	2.32193
	RPN1	2.31914
	PFKFB4	2.31773
	PGAM5	2.31556
	IGSF8	2.31554
	TMEM251	2.31495
	AI662270	2.3135
	IL4RA	2.31212
	TOR1A	2.31116
	STK11IP	2.31044
	AKR1B10	2.30479
	TRPM2	2.30382
	ABTB2	2.30041
	MRGBP	2.29673
	IRGM2	2.2967
	EBP	2.29634
	MOV10	2.29626
	RASSF1	2.29545
	MMP28	2.2954
	TOE1	2.2922
	OLR1	2.29109
	GM45208	2.29017
	BCL3	2.28817
	ST7L	2.28669
	CSPG4	2.28668
	NOP56	2.28667
	PPFIBP2	2.28489
	TARM1	2.28146
	PLXNA2	2.27923
	GM10134	2.27803
	CASP7	2.27377
	JAK3	2.27344
	ARHGEF10L	2.2692
	MED7	2.26708
	DYSF	2.26637
	SFTA2	2.26421
	SUCO	2.26154
	LGALS3	2.26067
	MUC5B	2.26042
	TOR3A	2.25979
	IFFO2	2.25973
	LSM4	2.25886
	ANPEP	2.25849
	HPS5	2.25833
	WDR53	2.25683
	CDT1	2.25463
	ZRANB3	2.25341
	VDR	2.25297
	CACNA2D1	2.25215
	SH2D1B1	2.24885
	CNOT11	2.24812
	ARHGEF16	2.2481
	GM11131	2.24722
	MRTO4	2.24315
	RN7S6	2.23853
	PHTF2	2.23851
	PIM1	2.23847
	H3C13	2.23701
	ITGAM	2.23477
	PDE7A	2.23277
	SLC25A22	2.23218
	PDPN	2.2311
	ASCC3	2.22784
	SLC11A1	2.22783
	CSF2RA	2.22572
	APC2	2.22417
	RETREG2	2.22399
	TRPM4	2.22379
	2610301B20RIK	2.22313
	C6	2.22292
	SPON2	2.22276
	ALS2CL	2.22186
	KIF3A	2.22091
	MTHFD2	2.21894
	PCMT1	2.2136
	SHKBP1	2.21201
	TMEM209	2.21107
	RHEB	2.20581
	BATF2	2.20553
	PGLS	2.20475
	UNC5B	2.20456
	TNFRSF14	2.20265
	SLC23A2	2.20064
	FDX1	2.20045
	SLC2A3	2.19924
	CIITA	2.19852
	FBXO34	2.19659
	GNL1	2.19587
	POLB	2.19585
	PFAS	2.18687
	LAMB3	2.18634
	PSAP	2.18531
	GM6560	2.18519
	F7	2.18509
	UBXN8	2.18497
	MFSD11	2.18364
	TNFSF15	2.18205
	PPOX	2.1804
	TMEM186	2.17942
	PLAAT3	2.17859
	GOT1	2.17834
	PRODH	2.1773
	SUPT3	2.17681
	SLC22A15	2.17502
	MCCC2	2.1742
	RPF2	2.17402
	TRAPPC5	2.17396
	LY6E	2.17373
	TOMM40	2.17273
	ZFP687	2.17154
	WDR5	2.17022
	CCL5	2.17005
	PRR5L	2.16811
	PLEKHN1	2.16765
	TRMT1	2.16763
	GM46620	2.16602
	LMNB1	2.16156
	LAMC2	2.15563
	HSPA5	2.1519
	SNX19	2.15098
	BC023105	2.14986
	MIR100HG	2.14925
	TAF5	2.149
	NEAT1	2.14869
	RBBP8	2.14672
	ZCCHC7	2.14624
	COL6A3	2.14234
	SLFN2	2.14176
	PPP1R3B	2.14138
	FAM120C	2.14052
	NAV3	2.13876
	DDX55	2.13853
	GRIPAP1	2.13751
	SLC6A14	2.13682
	ESYT1	2.13554
	ITGAV	2.13514
	ASF1B	2.13377
	SEMA3G	2.13367
	HMOX1	2.13363
	MCAT	2.13036
	TELO2	2.13013
	RBM14	2.12983
	SLC9A8	2.12756
	AC168314.1	2.12478
	LTB	2.12362
	PPP1R8	2.1229
	SPAG1	2.11704
	MAD2L2	2.11456
	SIRT7	2.11105
	H2BC11	2.11018
	PSAT1	2.10938
	PNPT1	2.109
	TMC6	2.10888
	CRTC1	2.10864
	CHKB	2.10841
	RAB32	2.10626
	PARP10	2.10617
	SLC38A7	2.10444
	SPINT2	2.1041
	PARP2	2.10403
	PRPF3	2.10177
	ACTN2	2.10132
	GRN	2.10118
	H4C1	2.10097
	TRAFD1	2.09929
	CREM	2.09851
	ABCG2	2.09796
	KLHL28	2.0955
	MTERF3	2.09395
	GM21451	2.09214
	IFITM1	2.09199
	SVEP1	2.09193
	PPP4C	2.09066
	BC147527	2.09
	IFIH1	2.08837
	TMEM198B	2.08626
	RCL1	2.0828
	ATP13A1	2.08222
	ARFGAP1	2.08015
	CLEC7A	2.07883
	DNPEP	2.07559
	PARP12	2.07487
	RINT1	2.0738
	TOR1B	2.07339
	SBF1	2.07298
	VSTM4	2.07284
	ZAP70	2.07281
	ALPL	2.072
	TMED7	2.07187
	DBNL	2.06925
	TRMT10B	2.06868
	NCBP2	2.06296
	HAT1	2.06234
	C4B	2.05801
	RNF135	2.05676
	RBPJL	2.05675
	EMP3	2.05519
	TBC1D25	2.05381
	XAF1	2.05367
	MINDY3	2.05094
	SNORA23	2.05014
	TFEB	2.0492
	SLAMF8	2.04805
	E030022I16RIK	2.04716
	SKIV2L	2.04454
	CORO1A	2.04402
	TTC13	2.04374
	SH3BP2	2.04025
	TNFRSF1B	2.03847
	FHAD1	2.03785
	SLC30A1	2.03585
	UBA5	2.03532
	AW146154	2.03059
	AXL	2.0291
	PSEN2	2.0252
	CTLA2B	2.02499
	ANKS3	2.02203
	CHRNB2	2.02181
	ZFP955B	2.02016
	PLK2	2.01992
	TIMELESS	2.01943
	ADAR	2.01762
	WDFY1	2.01599
	LY6A	2.01589
	DIPK1A	2.01415
	GM41381	2.01318
	EHBP1L1	2.01234
	ADAMTS9	2.01164
	TAPBP	2.01112
	GM4735	2.01099
	CSRNP1	2.00943
	NCS1	2.00905
	PLK3	2.00824
	STOM	2.00785
	RHBDF2	2.00711
	2610021A01RIK	2.0055
	TNFRSF12A	2.00486
	TMEM268	2.00463
	STEAP4	2.00451
	DHRS7	2.00411
	APOBR	2.00293
	SMG5	2.00233
	MYOM1	2.00132
	PGLYRP1	2.00091
	FKBP14	1.99934
	APOL6	1.99914
	PPP3CC	1.99652
	GM17334	1.99636
	MLKL	1.99577
	RNF157	1.99572
	SFSWAP	1.99524
	IKBKB	1.99488
	IFNAR1	1.99468
	ZFP598	1.99402
	MYC	1.99354
	DEAF1	1.9911
	PSMB8	1.99099
	TYK2	1.99079
	ASB13	1.99038
	SLC39A14	1.99004
	NTMT1	1.98958
	LRPPRC	1.98917
	ARIH2	1.98745
	SND1	1.98723
	CD86	1.98713
	SDC3	1.98713
	JTB	1.98424
	IQANK1	1.98288
	GCC1	1.98281
	TIMM50	1.98158
	TRIP6	1.98146
	LRRC49	1.97886
	CCDC88C	1.97632
	ERICH3	1.97511
	POLD3	1.97498
	GRHL1	1.97462
	CFAP43	1.97394
	MVP	1.97343
	IL1R2	1.97277
	ADAMTS15	1.97217
	NMI	1.9721
	SLC7A1	1.97187
	GALK1	1.97131
	VPS9D1	1.97039
	CTSH	1.96943
	HEATR1	1.96742
	CCDC32	1.96478
	COL27A1	1.9645
	RHBDD2	1.96371
	QPCTL	1.96239
	SFN	1.9614
	DNAH6	1.96039
	ARMC5	1.96033
	LIPG	1.96026
	GFOD2	1.95905
	SPNS1	1.95623
	MGST1	1.95555
	GIMAP5	1.95459
	ACAP3	1.9535
	CTSB	1.95243
	PARP9	1.95203
	CCDC107	1.94926
	CLCC1	1.94813
	AAR2	1.94706
	SBK1	1.94701
	VAC14	1.94474
	NPDC1	1.94378
	MAN2B2	1.94311
	GPX8	1.94286
	H2AC10	1.94002
	F3	1.93985
	KEAP1	1.93877
	PSMF1	1.93748
	FCER1G	1.93678
	PEX6	1.93621
	CLEC4A1	1.93519
	SLC20A1	1.93318
	TRIM5	1.93286
	FERMT3	1.93233
	SH2D2A	1.93181
	ZFP580	1.93114
	WDR62	1.93066
	EML5	1.93018
	FIRRE	1.93009
	MORRBID	1.92955
	UBE2L6	1.92762
	TMPRSS4	1.92519
	PSMG1	1.92492
	LEMD3	1.92479
	GFUS	1.92355
	DCTN3	1.92331
	POLI	1.9221
	MSH6	1.92019
	HYOU1	1.91734
	CD74	1.91665
	AGAP2	1.91581
	GBA	1.91571
	ACP5	1.91559
	PSMB10	1.91526
	SLC38A6	1.91332
	NASP	1.91259
	TUBB6	1.9113
	RUFY3	1.90988
	NEU3	1.90804
	CPXM1	1.9076
	CLEC2D	1.90703
	SAMD9L	1.9067
	HFE	1.90547
	CYRIB	1.90434
	COL5A2	1.9038
	CKAP2L	1.90151
	LRMP	1.90011
	TLR4	1.89949
	ZFP618	1.89941
	LZIC	1.89909
	RASD1	1.89685
	USP36	1.89606
	CCL8	1.89351
	TACC3	1.89183
	MED24	1.89106
	CYBB	1.89017
	HES1	1.88918
	TBRG4	1.88588
	RNASET2B	1.87983
	TSPAN4	1.87766
	ERAP1	1.87603
	NCAPG2	1.87553
	SP140	1.87516
	TRA2A	1.87387
	ADK	1.87289
	GM5431	1.87281
	RELCH	1.87234
	TJP3	1.87179
	ZFP160	1.8717
	GATB	1.8713
	MT2	1.87124
	MLST8	1.87049
	PAOX	1.87003
	TXNDC9	1.87
	SARDH	1.86987
	GM20559	1.86953
	TTF2	1.86881
	SLC16A11	1.86753
	CLCN7	1.86729
	TNFSF13	1.86527
	GCN1	1.86435
	STAB1	1.86241
	LPIN3	1.86228
	ATG4A	1.86138
	DDX39A	1.86057
	S1PR4	1.85878
	KLHDC1	1.85804
	NELFA	1.85724
	PLAGL2	1.85669
	MRPS24	1.85614
	SNX15	1.85403
	DAPK3	1.85246
	POLK	1.85062
	TIAL1	1.84774
	AC159819.1	1.84734
	GPNMB	1.84485
	COL4A1	1.84476
	PLRG1	1.84288
	EZR	1.84272
	MYO19	1.84208
	TBC1D1	1.8417
	QSOX2	1.84078
	KCNH1	1.83832
	LRRC61	1.83832
	ANG	1.8376
	UTP14A	1.83233
	SNAPC4	1.8323
	GM5970	1.83174
	GPATCH2L	1.83148
	LCP2	1.83145
	TNFRSF11A	1.8307
	RING1	1.83012
	MICAL1	1.82885
	SFTA3-PS	1.82689
	TXNDC5	1.82684
	ENPP5	1.82645
	1810037I17RIK	1.82641
	PMVK	1.82439
	SART1	1.82343
	KCNQ1OT1	1.82233
	ABHD13	1.82171
	RHOF	1.82075
	PCDHGB1	1.82053
	DHX34	1.82034
	VCAM1	1.82033
	CDK7	1.81677
	EFTUD2	1.81601
	JUNB	1.81543
	BCAM	1.8153
	MYORG	1.81464
	RRP15	1.81445
	AGPAT2	1.8138
	SEC23B	1.81376
	SNX29	1.81297
	ZFP113	1.81165
	FAM183B	1.81117
	PPP4R1L-PS	1.81085
	DUSP16	1.81075
	GBP7	1.80999
	OCIAD1	1.80932
	LIF	1.80828
	DZIP3	1.80813
	CDH1	1.8081
	PYCRL	1.80686
	GART	1.80673
	GM9821	1.80395
	PRDM4	1.80185
	SCLY	1.80152
	NTRK3	1.79949
	RND3	1.79645
	INHBA	1.79603
	QSOX1	1.79585
	DBN1	1.79404
	MCAM	1.79372
	SNRPN	1.79369
	MTMR14	1.79343
	STXBP2	1.79315
	HBEGF	1.79243
	ARMCX2	1.79212
	SWI5	1.79112
	GADD45B	1.79063
	INTS1	1.79008
	COG2	1.7894
	NNAT	1.78916
	MUC4	1.78891
	EFNA5	1.7886
	C1D	1.78769
	GM15387	1.78703
	LIG1	1.7861
	NUDT18	1.78608
	ZBTB48	1.78522
	RAB11FIP4	1.78405
	SNRNP70	1.78361
	NEK4	1.78332
	WSB1	1.78325
	GM8172	1.78303
	MARS1	1.7824
	HIRIP3	1.77985
	ITGAL	1.77865
	BTG3	1.77807
	PORCN	1.7765
	B2M	1.77513
	SRSF5	1.77434
	TMEM19	1.7739
	RBM17	1.77287
	SMYD5	1.7709
	PSME2	1.77089
	NRBF2	1.77083
	ARHGAP45	1.76964
	GALNT18	1.76796
	CFP	1.76788
	GRAMD4	1.76578
	PSTPIP1	1.76536
	EPN3	1.76464
	TOR1AIP2	1.76435
	HSPBP1	1.76311
	HMGXB3	1.76213
	MLH1	1.7613
	F11R	1.76126
	MIEN1	1.76026
	2310033P09RIK	1.75877
	HCK	1.75867
	ZSCAN21	1.75815
	MRPL17	1.7571
	NRG1	1.75682
	CSRNP2	1.75677
	COX10	1.75645
	GVIN-PS2	1.75496
	CHMP6	1.7549
	PAQR7	1.75108
	PRMT3	1.7504
	SEMA4C	1.75036
	ICOSL	1.74927
	DHX35	1.74857
	HCLS1	1.74652
	DISP2	1.74651
	BLM	1.746
	TXNDC11	1.74502
	EMC2	1.7445
	RPPH1	1.74069
	SFRP1	1.7404
	RBM4	1.74014
	SAT1	1.7392
	HSPBAP1	1.7388
	PLXNB2	1.73843
	H2AC23	1.73805
	LPCAT3	1.73789
	IFI35	1.7374
	PTGER1	1.73681
	TMEM87A	1.73608
	TXNRD3	1.73591
	FKBP5	1.73435
	MCM2	1.73235
	TRIM5	1.73156
	CAML	1.72932
	PSMA5	1.72725
	LYPD2	1.72542
	TNK1	1.72424
	CYREN	1.7228
	MAP7	1.72168
	MARCHF1	1.71895
	POT1B	1.71862
	BOLA1	1.71836
	RCC1	1.71824
	SLC2A1	1.71728
	TAF9	1.71601
	ALKBH1	1.71581
	NUBP2	1.71552
	HSP90B1	1.71546
	CLDN3	1.71375
	ANKRD1	1.71371
	KTI12	1.71302
	NCKAP1L	1.71275
	SPTLC2	1.71158
	CYP27A1	1.70942
	TEN1	1.70923
	RABGGTA	1.70836
	PLA2G6	1.70671
	MYO1G	1.7057
	MID1	1.7051
	SEMA4D	1.70382
	RUFY1	1.7036
	RMDN2	1.70304
	DOK3	1.70241
	BPIFB1	1.70201
	RNF181	1.70166
	GM42047	1.70122
	INO80B	1.70092
	AMN1	1.69943
	SCHIP1	1.69882
	PKM	1.69742
	SLC22A5	1.69712
	S100A4	1.69687
	TAF11	1.69643
	LAMA5	1.69612
	ZFP182	1.69576
	KRT8-PS	1.69563
	NCF4	1.69495
	TMX2	1.69449
	CD5	1.69425
	RN7S2	1.69326
	TSPYL2	1.68956
	AP1S1	1.68925
	ERBB2	1.68897
	GRIN2D	1.68879
	LY86	1.6884
	HDC	1.68793
	ISG20	1.6879
	CHIA1	1.68768
	USB1	1.6874
	ARRB2	1.68726
	CT010467.1	1.68725
	ZC3HC1	1.6864
	H2-AB1	1.68551
	EXOSC10	1.68423
	WDR90	1.68409
	PDIA6	1.68327
	TRIM34A	1.6827
	CYTH1	1.68199
	ARL6IP5	1.68193
	CECR2	1.67751
	TMEM9	1.6759
	IER3IP1	1.6756
	EGR2	1.67408
	NELFE	1.67384
	HRCT1	1.67362
	NUDT16	1.67356
	IKBKE	1.67229
	NTPCR	1.67047
	ZFYVE27	1.6701
	METTL3	1.66974
	TNFAIP2	1.66956
	ANO10	1.6695
	HSPA1A	1.66907
	RXRB	1.6682
	LEF1	1.66801
	NDC1	1.66732
	MYDGF	1.66693
	ANO1	1.66495
	HYPK	1.6649
	FOXA2	1.66476
	NOC3L	1.66451
	SLCO3A1	1.66429
	GLA	1.66361
	LRRC45	1.66273
	IFT122	1.6627
	MLC1	1.66223
	TTC17	1.66219
	MYH9	1.66081
	C1RA	1.66058
	MED17	1.66003
	PHF1	1.65991
	ADAM17	1.65921
	PPP2R3D	1.65858
	FAM53A	1.65845
	CIPC	1.65788
	VWF	1.6575
	KLRK1	1.6574
	INPP5D	1.65714
	GM12070	1.65674
	GPLD1	1.65659
	DENND2D	1.65504
	TRIB1	1.65398
	TNFAIP3	1.65361
	EME2	1.65345
	PPIL2	1.65295
	ZDHHC21	1.65279
	PROM1	1.65277
	RNF125	1.65195
	UBE2A	1.65176
	RNPEP	1.65029
	HNRNPLL	1.64971
	ATP5J2	1.64963
	1700030K09RIK	1.64951
	MNDAL	1.64852
	ACOT9	1.646
	SOWAHC	1.64544
	ITGA7	1.645
	APBB1IP	1.64432
	UBOX5	1.6441
	UBA6	1.64297
	HAUS3	1.64124
	IL1F9	1.64038
	NAPSA	1.64015
	STN1	1.63938
	AIM2	1.6385
	PDIA4	1.63834
	MAGED2	1.63801
	PIEZO1	1.6376
	PCX	1.63607
	GTF2E1	1.63573
	OLFR1372-PS1	1.6357
	ANKZF1	1.6338
	B4GALNT1	1.63299
	GID8	1.6328
	CXCL17	1.63242
	BBS2	1.63169
	ATXN7L2	1.63164
	ZFP738	1.63118
	H2-T22	1.63054
	LARGE1	1.62862
	PTK7	1.62787
	ATAD2	1.62715
	ZXDA	1.62529
	VCAN	1.62518
	E2F2	1.62508
	CMTR1	1.62482
	SLC7A7	1.62427
	THOC3	1.62208
	ZFYVE19	1.62208
	INTS14	1.62206
	EMC1	1.62001
	GPAT4	1.61949
	DCAF17	1.61815
	IER3	1.61798
	ABCF3	1.6175
	ZBTB24	1.61741
	ZNFX1	1.61722
	MTHFD1L	1.61722
	TLR8	1.61618
	PTPN2	1.61606
	CD38	1.61604
	PISD	1.61582
	ANKLE2	1.61474
	MIER2	1.61447
	MMP3	1.61436
	EFL1	1.6141
	EIF2B4	1.61365
	CEBPD	1.61301
	PLPP1	1.61253
	PRKCB	1.61117
	ADAMTSL2	1.61085
	MPEG1	1.61079
	PRPF40A	1.61045
	LYN	1.60843
	SLC1A4	1.60798
	IER5	1.6073
	SSBP4	1.60296
	ZFP629	1.60138
	ABCB7	1.59998
	CRYBG1	1.59877
	MRPL37	1.59871
	GM49383	1.59858
	RDH11	1.59366
	PIRB	1.5935
	WASHC3	1.59289
	PSME2	1.59257
	ERLIN2	1.59239
	EXOC8	1.59054
	CLK4	1.58926
	AGRN	1.58851
	PSMA7	1.58745
	RAD9A	1.58736
	ZKSCAN4	1.58729
	ZFP672	1.58702
	RBFA	1.58688
	SLC27A4	1.58667
	TMEM176B	1.58573
	ELMOD2	1.58561
	VPS45	1.58483
	GPC4	1.58396
	FSCN1	1.58323
	PEAR1	1.58131
	PCDHGC4	1.57965
	P4HA2	1.57922
	PACC1	1.57831
	PNP	1.57751
	TMEM14C	1.57663
	TMCO4	1.57654
	GTPBP2	1.57574
	GPRC5B	1.57567
	ARMCX3	1.57525
	GPATCH1	1.57523
	SMCHD1	1.57477
	STX11	1.57453
	FLNA	1.57377
	PRCC	1.57377
	FLAD1	1.57136
	9930111J21RIK2	1.57121
	TJAP1	1.56964
	ZPR1	1.56872
	EIF2S3Y	1.56725
	FBXW17	1.56715
	FIGNL2	1.56673
	LRPAP1	1.56625
	MGP	1.56586
	MAD2L1BP	1.56572
	PDE12	1.56557
	FGD3	1.56542
	FGR	1.56505
	FAM13B	1.56485
	WDR3	1.56394
	KAT5	1.56394
	MRC2	1.56387
	HACE1	1.56361
	LGALS9	1.56359
	ESRP2	1.56295
	ATP1A1	1.56233
	GBP6	1.56218
	PRDM11	1.56172
	MMADHC	1.55965
	CLEC4N	1.55963
	SNX17	1.55729
	MACIR	1.55705
	UGGT1	1.55453
	LNCPINT	1.55411
	ROBO4	1.55292
	INTS3	1.55215
	C1QA	1.55147
	PPM1H	1.55128
	TNRC18	1.54791
	WDR26	1.54787
	PTPN6	1.54773
	EML2	1.54654
	SNX8	1.54603
	IGSF6	1.54587
	SDC4	1.54481
	CDC25A	1.5448
	SLC3A2	1.54456
	PHAX	1.54412
	CX3CL1	1.54353
	GM45540	1.54272
	ORAI1	1.54235
	ELMOD3	1.54231
	TMEM161A	1.54204
	IER5L	1.542
	RNF146	1.53942
	H2BC8	1.53911
	EPHA4	1.53816
	PSMB3	1.53726
	INF2	1.53686
	ASAH2	1.53514
	NOTCH2	1.53492
	BCAP31	1.53478
	NR2C2AP	1.5339
	LIPH	1.53341
	CYP1B1	1.53235
	ATP6V1H	1.53016
	FKRP	1.53004
	EPG5	1.53
	CLU	1.52797
	CTSL	1.52751
	ALPK1	1.52716
	PRMT1	1.52681
	POLR3D	1.52611
	ZFP729B	1.52596
	GTF2F1	1.52575
	XRCC5	1.52517
	SLC26A9	1.52455
	DCLK1	1.52453
	SCARB1	1.52375
	UNC13D	1.52339
	PLEKHG5	1.52272
	SAMM50	1.52221
	ALDH1L1	1.52162
	2310039H08RIK	1.52117
	SEC16B	1.52079
	C2CD2L	1.52067
	GM45714	1.52037
	TMED5	1.51971
	PPIP5K2	1.51954
	WDR81	1.51865
	PFDN4	1.51842
	RRP36	1.51623
	ASS1	1.51578
	HSD17B12	1.51527
	CCN5	1.51499
	LDHA	1.51449
	CHST14	1.51218
	RASAL3	1.51117
	CD8A	1.51055
	U2AF2	1.50991
	CCDC8	1.50902
	RALB	1.50897
	TFEC	1.50753
	DLL1	1.50714
	ITPK1	1.50536
	CNOT10	1.50495
	NBEAL2	1.50296
	SAFB2	1.50294
	DHCR7	1.50269
	AATK	1.50257
	AUP1	1.50174
	GM9845	1.50118
	RPS12-PS3	1.50072
	H2AX	1.50071
	PHB2	1.50027
	CHMP4B	1.50017
	AW011738	1.49904
	NHP2	1.49687
	TSPO	1.49678
	ERCC2	1.49644
	H2BC7	1.49618
	TUT1	1.49421
	ITGB7	1.49337
	SGPP2	1.49266
	NFKBIB	1.49255
	TMEM219	1.49245
	RNF8	1.49189
	GM8355	1.49103
	NOTCH4	1.49015
	PPP1R15B	1.48953
	5031425E22RIK	1.48919
	PLEK	1.48869
	HMGCR	1.48814
	DDX39B	1.48427
	SEMA3E	1.48253
	TMEM39A	1.48068
	RFXANK	1.48003
	PIK3R4	1.47946
	TMEM87B	1.47937
	EIF2S2	1.47853
	SDF2L1	1.47743
	IER2	1.47389
	SFTPA1	1.47383
	FNIP1	1.47382
	RASA2	1.47337
	SH2B2	1.47313
	TNFAIP8L2	1.47297
	SDK2	1.47254
	FN1	1.47234
	UCHL5	1.47181
	PTPRF	1.4718
	ZFP407	1.47111
	PRPS1	1.47067
	SASS6	1.47043
	SURF6	1.46852
	ENTPD7	1.46838
	ATG2A	1.46817
	RFX2	1.46804
	PCK2	1.4671
	GM7072	1.46704
	TRIM25	1.46587
	NAAA	1.4631
	CLIC1	1.46229
	CDCP1	1.46142
	VSIR	1.4589
	LGI4	1.45872
	SLC29A3	1.45852
	TARS	1.45804
	RNF19B	1.45709
	DNM3OS	1.45662
	MAN1C1	1.45505
	CEP350	1.45458
	CYCS	1.45448
	BAK1	1.4543
	IFT140	1.45416
	WFS1	1.45364
	PHF23	1.45342
	ANKFY1	1.4527
	TRBC1	1.45001
	ABCC4	1.44999
	GM10132	1.44984
	THAP7	1.44918
	JAML	1.44843
	TNIP2	1.44692
	EFHD2	1.44566
	OS9	1.44533
	COX4I2	1.44512
	TMBIM6	1.44503
	DLAT	1.44498
	RHOC	1.44255
	PPAN	1.44224
	AP2S1	1.44139
	FAT1	1.44089
	DUSP5	1.43963
	GM8399	1.43923
	MAGEH1	1.43778
	FAM89B	1.43633
	GPC1	1.43632
	STK16	1.43547
	TBCC	1.43331
	NEURL3	1.43215
	CCDC39	1.43202
	MACROH2A2	1.43077
	SCNN1G	1.43039
	CD300LF	1.43034
	ERP29	1.43011
	SNAI1	1.42979
	COL1A1	1.42926
	PLEC	1.42888
	CKMT1	1.42878
	NXF1	1.42869
	CSF1R	1.42857
	MCM6	1.42809
	ZFP513	1.42763
	TMEM43	1.42694
	MBD1	1.42632
	FNDC3A	1.42615
	SNRPB2	1.42429
	TTC5	1.42342
	CD52	1.42329
	RCE1	1.42224
	RSL1	1.42182
	PDP2	1.42179
	GM49037	1.42137
	RNPC3	1.41967
	GPATCH11	1.41951
	TMEM30A	1.41949
	ADGRD1	1.41911
	PTGER4	1.4181
	ZBTB42	1.41773
	AHI1	1.41637
	HERC4	1.41542
	SERINC2	1.41521
	PIAS4	1.41459
	TBC1D8	1.41419
	POLA1	1.41415
	D6WSU163E	1.41316
	OSTM1	1.4128
	ZFP408	1.41243
	PPP6R1	1.41235
	PCDH1	1.4102
	PNKP	1.40981
	ILDR2	1.40779
	CTSA	1.40768
	HVCN1	1.40674
	GATM	1.40671
	FOXRED1	1.40621
	IL10RB	1.4035
	DDOST	1.40341
	GTF2F2	1.40322
	BAHD1	1.40099
	PODN	1.40045
	TMC4	1.39958
	RRM1	1.39931
	TSR1	1.39759
	SYNGR2	1.39712
	TNKS1BP1	1.39696
	TRABD	1.39695
	EFS	1.3968
	MIGA2	1.39675
	SRPR	1.3964
	MAPKAPK2	1.39407
	ERP44	1.39312
	PRUNE2	1.39256
	ADGRG3	1.39228
	CAPG	1.39213
	SURF4	1.39137
	CSF2RB	1.3913
	ZFP846	1.39127
	DCP2	1.39117
	MYCBP	1.39103
	FHOD1	1.38878
	ARFGEF3	1.38872
	TMEM131L	1.38823
	ULK3	1.38651
	RAB8A	1.38508
	LUC7L	1.38441
	0610009B22RIK	1.38401
	FXYD5	1.38342
	RN7S1	1.38328
	PHB	1.38327
	CNTRL	1.38302
	H2BC12	1.38296
	PAPOLG	1.3827
	GM5526	1.38178
	CADM1	1.38149
	CTNNAL1	1.38085
	PTPRC	1.38054
	PFN1	1.38054
	PARP1	1.38023
	CD53	1.38019
	TLE2	1.38011
	ODF2	1.37966
	PPP1R12C	1.37516
	SCRIB	1.37484
	TTC21A	1.37418
	FADS3	1.37376
	GSDMD	1.37366
	SLC4A8	1.37286
	GM12183	1.37281
	H2BC3	1.37271
	ST3GAL5	1.37184
	KBTBD7	1.3716
[truncated: 8,881 more rows]

## Sheet: S4 File, sheet E. Winkler 7dpi
DESeq2 was used to remove genes with low expression. Minimum threshold for expression was determined by DESeq2's independendant filtering algorithm. Remaining genes were tested for differential expression and ranked according to log2 fold-change. HUGO IDs that differed between mouse and human were converted to the human ID.	HUGO ID	logFC
	CXCL9	9.02543
	TNC	8.01518
	CXCL10	7.85277
	SAA3	7.74983
	GZMB	7.72574
	SERPINA3F	7.64823
	GBP6	7.64733
	ARG1	7.41978
	C3AR1	7.31115
	TIMP1	7.17966
	SERPINA3G	7.04364
	IFI204	6.85737
	GBP5	6.85108
	CFB	6.83167
	IL18BP	6.56452
	STING1	6.54522
	FST	6.47512
	OLFR56	6.45975
	GBP6	6.41666
	DPM1	6.24541
	H1F5	6.17886
	PLAT	6.1203
	H4C2	6.10209
	TLR9	6.08092
	ADAM8	6.05594
	IFI211	6.04603
	H2-T23	6.03589
	GM4951	5.99822
	LCN2	5.92658
	GM36043	5.84213
	AA467197	5.83773
	TGTP1	5.8345
	CLCA3A1	5.8035
	ACOD1	5.78629
	UHRF1	5.73093
	GM37376	5.72649
	GM4841	5.7231
	GM12250	5.67514
	CCL2	5.66629
	MSR1	5.6657
	A930037H05RIK	5.65572
	CXCL13	5.6301
	NLRC5	5.62939
	ZC3H12A	5.62483
	TAP2	5.60189
	TACSTD2	5.60046
	LRRC25	5.57572
	CCL7	5.52112
	SPACA6	5.51691
	OAS3	5.49166
	GBP6	5.48496
	IIGP1	5.47165
	ZBP1	5.4301
	IGTP	5.42561
	CLCA1	5.39061
	LAIR1	5.38235
	PLA2G7	5.36875
	TREM2	5.34411
	TBXAS1	5.32847
	TRBC1	5.31822
	5330432J10RIK	5.31459
	CLDN4	5.31136
	TSKU	5.30705
	GM45222	5.28687
	PARVG	5.2625
	PRC1	5.25703
	FCGR1	5.25532
	IRF7	5.24649
	SLC7A8	5.24065
	SIGLEC1	5.23267
	LY6I	5.22417
	PNPLA7	5.21071
	FKBP10	5.20849
	SLFN4	5.19023
	APOL6	5.18785
	LTF	5.18532
	GBP2	5.18293
	GM49759	5.17743
	OAS1G	5.15291
	TCIRG1	5.15129
	CCR1	5.13664
	H4C6	5.1335
	SPRR1A	5.11024
	GM17334	5.10783
	ST14	5.09525
	HK3	5.08327
	GM47283	5.08291
	CELSR1	5.04597
	BMPER	5.04461
	PLA1A	5.02922
	GM45140	5.01025
	CTPS	5.00675
	APOL9B	4.98414
	SLC7A5	4.98374
	ADGRE1	4.97432
	SLFN9	4.96923
	LGALS3BP	4.96489
	BST1	4.95884
	PLBD1	4.94937
	HAVCR2	4.94362
	GALNT6	4.93516
	9330162G02RIK	4.93173
	GM21188	4.93041
	OAS1A	4.92736
	TINAGL1	4.91116
	IRGM1	4.89841
	IL2RA	4.88119
	BE692007	4.87272
	BIRC5	4.86766
	H2-Q6	4.85589
	H2-K1	4.82968
	MS4A7	4.82317
	NOCT	4.81834
	MALAT1	4.81632
	GM12435	4.81535
	GM12185	4.78071
	POLE	4.78054
	MFSD10	4.77929
	GVIN-PS2	4.7781
	GM20628	4.77313
	ATP1A3	4.76727
	H4C11	4.76446
	CYP4F18	4.76034
	PNPLA6	4.75542
	GJA4	4.74496
	C1QB	4.74122
	GM37352	4.73677
	ISG15	4.73355
	SEMA6B	4.72318
	MS4A4A	4.71676
	GM37033	4.71632
	P3H1	4.71069
	GBP6	4.70025
	NAIP2	4.69892
	TARM1	4.67804
	GM12070	4.67536
	SLAMF8	4.64389
	ESRRA	4.64111
	ZSCAN29	4.63211
	H2-Q7	4.6314
	DDX49	4.62795
	MS4A6D	4.61732
	LAT2	4.61477
	GM6545	4.61413
	A130071D04RIK	4.60887
	PIK3IP1	4.60596
	MX1	4.59271
	RSAD2	4.5647
	TMEM86A	4.55419
	H2BC15	4.55273
	GVIN-PS4	4.55065
	POLD1	4.54735
	SCUBE1	4.53741
	NLRX1	4.53345
	NOC4L	4.53329
	PLAUR	4.52944
	H2-Q4	4.52436
	LY6C2	4.52035
	CYREN	4.51866
	FCGR4	4.51665
	PTP4A1	4.51593
	CLSPN	4.51561
	TAP1	4.51541
	SORCS2	4.50419
	HERC6	4.50129
	RETNLA	4.50091
	ABCA7	4.49539
	KIF15	4.48481
	IFI205	4.48204
	OLFR1396	4.47812
	ADAMTS4	4.47301
	PSMB9	4.47165
	TNFRSF9	4.46584
	NKG7	4.42879
	MS4A6C	4.42857
	F10	4.42809
	SPP1	4.42518
	H2-D1	4.42207
	XIST	4.42085
	KRT18	4.41153
	MISP	4.41074
	LRCH4	4.40082
	CTSD	4.39724
	SLC12A9	4.38328
	CD276	4.38196
	H3C13	4.38138
	H2-Q5	4.36502
	DLGAP5	4.35892
	P2RY13	4.35353
	SELENOS	4.33057
	KIF2C	4.3289
	TPX2	4.32376
	EMILIN1	4.32094
	LY6C1	4.31153
	SLC6A14	4.30891
	DAXX	4.30846
	CD274	4.30786
	ROR1	4.30306
	CCDC120	4.29979
	H2BC13	4.29936
	HK2	4.29445
	VMP1	4.29416
	SLAMF9	4.29398
	CD300LD	4.29118
	PCDHGA10	4.29098
	SPINT1	4.29042
	ZC3H12D	4.28484
	ITGB3	4.28475
	GM13394	4.28242
	CD40	4.27978
	NOS2	4.27721
	H2-T24	4.27555
	SIRPA	4.27059
	USP18	4.26671
	SLC39A7	4.26362
	ICOS	4.25974
	TRAC	4.25105
	C1QC	4.24674
	CH25H	4.245
	RFFL	4.23995
	GM48529	4.23956
	COMMD1	4.23159
	IL21R	4.22361
	TARS2	4.20613
	SCNN1A	4.20505
	PCLAF	4.20472
	EREG	4.20335
	CTNS	4.20054
	SNHG17	4.19996
	NEAT1	4.19972
	PIGO	4.1983
	RIN1	4.19822
	SORBS2	4.19393
	TGTP2	4.1912
	CENPE	4.19083
	CYP4F13	4.18905
	ESPL1	4.18615
	TLR1	4.18393
	COL16A1	4.1805
	SERPINE1	4.17445
	ITGA5	4.16329
	EPHA2	4.1604
	GBP6	4.14848
	C130089K02RIK	4.14606
	CHAF1A	4.14542
	NEB	4.1415
	MS4A8A	4.14074
	EPCAM	4.13477
	H3C13	4.13457
	PCDH7	4.13237
	SLFN3	4.13218
	LTO1	4.12887
	SERPINA3M	4.12124
	CLMP	4.11491
	FOSL1	4.11023
	LGMN	4.10683
	SLC6A9	4.10559
	CDCA3	4.10114
	AOAH	4.10105
	CALHM6	4.09511
	SLC66A1	4.09046
	DPP3	4.09023
	ARID3A	4.08919
	NDC80	4.08788
	SCARNA2	4.08392
	S1PR2	4.07548
	TUBB3	4.0733
	CD8A	4.06864
	VAV1	4.06809
	CDHR4	4.06579
	OASL1	4.05949
	SUGP2	4.04417
	MARCO	4.04375
	TMEM175	4.03457
	RASL10B	4.02824
	CD84	4.02691
	CD6	4.02551
	AI467606	4.02295
	CD72	4.02036
	LAMB3	4.01757
	CXCR3	4.01312
	LILRB4A	4.00925
	KLHDC4	4.00792
	CTSS	4.00661
	ELN	3.99727
	VSIG2	3.99702
	TMEM97	3.9962
	LILR4B	3.99568
	PDE2A	3.99198
	CHRNB1	3.98871
	ITGAM	3.98608
	TNF	3.98421
	DPEP2	3.98173
	VSIG10	3.9816
	KIF20A	3.97833
	DNAH9	3.97724
	ASPM	3.9757
	TTYH2	3.97443
	BST2	3.96678
	FEN1	3.96437
	TANK	3.96356
	SLC27A1	3.96111
	KNL1	3.95895
	TGFBI	3.94604
	NSMCE3	3.94552
	GM15753	3.94439
	TLR13	3.94068
	HAS1	3.94054
	RAD18	3.93922
	ARHGAP8	3.9387
	BATF2	3.93454
	GM20342	3.9245
	SLC66A2	3.92339
	GM2808	3.91777
	MAMSTR	3.91588
	SFTPD	3.91508
	GNMT	3.91494
	CCDC187	3.9137
	SLC38A9	3.91058
	KIF22	3.90545
	H4C12	3.905
	LRIG1	3.90399
	CCNF	3.90179
	STARD3	3.89746
	5330406M23RIK	3.89421
	E2F7	3.89387
	CHAF1B	3.88931
	PUS10	3.88874
	TNIP3	3.8867
	OCSTAMP	3.88645
	GM44164	3.88533
	E030022I16RIK	3.88472
	H2BC7	3.88198
	FANCA	3.87887
	SLC16A3	3.87754
	CCNE1	3.86983
	PLAU	3.86961
	RACGAP1	3.86936
	H2AC24	3.8676
	CHSY3	3.86661
	GM43637	3.85872
	CCL3	3.8565
	PUS1	3.855
	H3C15	3.85238
	GM43813	3.85235
	ODF2L	3.85123
	PKP3	3.8485
	CTSH	3.84821
	SLC7A6OS	3.84748
	PRPF40B	3.8415
	GM37488	3.83857
	TMEM268	3.83764
	DNM3OS	3.83704
	PHXR4	3.83455
	MAP3K9	3.82934
	MIIP	3.82604
	SOCS3	3.82517
	MS4A6B	3.81964
	LONP1	3.81836
	ENC1	3.81514
	BRCA1	3.81438
	ADAMTS14	3.80924
	IDO1	3.80835
	CELSR2	3.80394
	RPLP2	3.80078
	UBA7	3.79888
	ATP8B4	3.79575
	ATP13A2	3.78775
	TLR7	3.78765
	LAMA5	3.78638
	NLRP1B	3.7844
	CTSK	3.77764
	ICAM1	3.77648
	GPR35	3.7739
	LAMC2	3.7738
	NXN	3.76794
	CD2	3.7638
	GM49599	3.76104
	GPR84	3.76066
	ANPEP	3.74945
	TGM1	3.74908
	PLEKHN1	3.74884
	GM38082	3.7468
	CD180	3.74252
	SERPINA3N	3.73996
	INCENP	3.73991
	TOR2A	3.7394
	RND1	3.73846
	MAPK13	3.73709
	AURKB	3.73458
	NECTIN2	3.7299
	IL17RA	3.72944
	ATG101	3.7282
	GM49839	3.7245
	TSSC4	3.71696
	SMPDL3B	3.70594
	DDX31	3.70565
	KRT8	3.70545
	TMEM132A	3.7035
	GM12286	3.70326
	TMEM67	3.70148
	MRPL54	3.70037
	THBS1	3.69526
	ZDHHC12	3.69403
	H3C3	3.69392
	GPRC5A	3.69379
	CHKB	3.69334
	FAF2	3.69036
	SLFN10-PS	3.68889
	SPTLC1	3.68703
	FBXL19	3.6844
	A330023F24RIK	3.68413
	SLC52A2	3.68154
	SDK2	3.67828
	PDCD1	3.6765
	SELP	3.67487
	ACTL6A	3.67155
	SLC12A7	3.66919
	IL12RB1	3.66899
	GM43181	3.66215
	TRAF4	3.66072
	MS4A4A	3.66067
	MUC5B	3.65612
	MMP19	3.65582
	LPXN	3.65527
	GM37084	3.65368
	H1F3	3.65298
	GADD45G	3.65068
	COASY	3.64678
	ECT2	3.64508
	TBCE	3.64402
	PPARGC1B	3.64296
	USP37	3.64276
	PQLC3	3.64224
	H4C18	3.6406
	CGN	3.63871
	RTN4RL2	3.63752
	MYBL2	3.63709
	CYB561D1	3.63695
	PIK3R6	3.63617
	DHX58	3.63495
	TRMT13	3.63208
	CCDC17	3.63142
	C1QTNF5	3.62507
	CLDN7	3.62351
	FLRT3	3.61946
	LDLR	3.61697
	ERLEC1	3.60719
	KDM4B	3.60368
	ADGRG5	3.60148
	AP1G2	3.59988
	DNA2	3.59867
	STT3B	3.59606
	CNKSR1	3.59469
	ACTN2	3.59404
	ARSA	3.59286
	NOD2	3.5917
	IL3RA	3.58747
	MIF-PS4	3.58593
	PRSS23	3.58345
	PDPN	3.58083
	PPIB	3.58039
	PRG4	3.57665
	GM5970	3.57507
	VCAN	3.57486
	GALNT7	3.57303
	MMP14	3.56896
	TMEM37	3.56867
	FIRRE	3.56391
	DZIP1L	3.56225
	NCSTN	3.55855
	MOGS	3.55732
	PRSS8	3.55702
	RUNX2	3.55354
	ITGAX	3.55299
	PARP3	3.55146
	RNF121	3.54821
	GM42603	3.54768
	A930004J17RIK	3.54624
	KCNK5	3.54583
	TRPM6	3.54246
	TCHP	3.54171
	MIS18BP1	3.53865
	GM13577	3.53639
	WDR62	3.53504
	WFDC2	3.5319
	MIGA1	3.53052
	TREM1	3.52932
	CD74	3.52467
	FITM2	3.5218
	GM37296	3.52034
	RAB25	3.52021
	SLC22A17	3.51838
	AW112010	3.51795
	ADAP1	3.51664
	SLC16A6	3.51598
	ITGB6	3.51564
	TRPM2	3.51491
	IL4RA	3.51174
	ENTPD4	3.51023
	4932422M17RIK	3.50965
	GM37320	3.50923
	FIGNL1	3.50817
	ZBED4	3.50628
	GM38357	3.5061
	SPHK1	3.50197
	4732440D04RIK	3.4993
	GPX7	3.49859
	ACP2	3.49791
	GM43011	3.49437
	COL6A3	3.48945
	GALNT3	3.48879
	GM37334	3.48746
	SLC2A1	3.48725
	SLC8B1	3.48666
	GDPD2	3.48633
	D130062J10RIK	3.48587
	TFRC	3.48579
	ATG9A	3.48487
	MUC5AC	3.4841
	SCIMP	3.47816
	TBC1D10C	3.46896
	RNF122	3.46603
	FGFBP1	3.46231
	AIF1	3.46188
	PTAFR	3.45774
	BRAT1	3.45546
	SHFL	3.45532
	TOP3A	3.45522
	TOM1L1	3.45101
	FZD6	3.45052
	ZFP282	3.44822
	DNASE2A	3.44636
	IFI30	3.44323
	KCNJ2	3.4427
	BTBD19	3.44156
	9130401M01RIK	3.4396
	GM42047	3.43959
	SLC39A14	3.43662
	PLOD2	3.43082
	SLC5A3	3.43002
	PLAC8	3.42924
	MAD2L2	3.42225
	4930562C15RIK	3.42182
	GM6560	3.41985
	NDOR1	3.41745
	GM49388	3.41432
	PICK1	3.41168
	ABCD4	3.41098
	SFTA3-PS	3.40965
	RAB20	3.40879
	SLC2A6	3.40608
	CLEC12A	3.40606
	SLC16A11	3.40216
	CTSZ	3.39714
	KIF23	3.39673
	CDCA2	3.39496
	CFAP45	3.39317
	GM48582	3.39246
	GM11175	3.39209
	MFGE8	3.39205
	ACOT8	3.39108
	ABCC4	3.38728
	RRM2	3.38125
	TROAP	3.37914
	TNFRSF12A	3.37803
	E2F1	3.37768
	RTKN	3.37426
	CCDC77	3.37171
	PLPPR3	3.36972
	TMEM165	3.36727
	GM42664	3.36504
	IQGAP3	3.36316
	PNO1	3.36256
	TLR2	3.36254
	GALNS	3.36042
	GM44126	3.35969
	GM43984	3.35908
	COL4A1	3.3571
	MRPL2	3.35685
	C4B	3.3564
	GM47603	3.34779
	GM37472	3.34616
	CIITA	3.34512
	ATF6B	3.34119
	SETDB2	3.33872
	LRSAM1	3.33738
	GM9821	3.33722
	SP110	3.33435
	RILPL2	3.33433
	DDX60	3.33314
	ZAP70	3.33159
	SLC9A8	3.33156
	PARP14	3.33136
	POLA2	3.32979
	PLAAT3	3.32655
	TLR8	3.32355
	CD300LF	3.32255
	MIR100HG	3.32139
	IL1R2	3.31947
	IDUA	3.31822
	DIAPH3	3.31691
	GM3362	3.3164
	C1QA	3.31392
	APOL9A	3.31327
	THUMPD3	3.31212
	GALK1	3.31205
	I830077J02RIK	3.31197
	PNPO	3.31085
	PLD4	3.31055
	SLC16A1	3.3103
	ENTPD6	3.30886
	SLC19A2	3.30824
	GM45191	3.30314
	PLGRKT	3.30219
	SBNO2	3.30011
	TMEM205	3.29801
	NLRP1C-PS	3.29538
	TMEM106A	3.29463
	ELOVL1	3.29415
	PLCD1	3.28833
	RIPK4	3.28787
	ACADS	3.28567
	KIF24	3.28524
	1110038B12RIK	3.28375
	H3C13	3.28212
	SLC11A1	3.2805
	PRODH	3.27882
	MELK	3.27811
	ZNHIT6	3.27594
	H2AC4	3.26949
	CD68	3.26927
	KATNB1	3.26599
	GM19557	3.26396
	PHF13	3.26023
	COL5A2	3.25767
	EXD2	3.25683
	B3GALT2	3.25646
	DGKQ	3.25628
	GM43162	3.25608
	GM42576	3.25431
	LARGE2	3.25363
	INAVA	3.25277
	TAPBP	3.25234
	RHBDF2	3.25221
	DSG2	3.24941
	H2BC11	3.24937
	TSPAN4	3.2484
	PRDM15	3.2478
	GM45779	3.24436
	FDX1	3.24338
	ZWILCH	3.2413
	FN1	3.23937
	PFKFB4	3.23869
	HPSE	3.23831
	GTF2F2	3.23679
	RNF213	3.23423
	CDC45	3.23334
	MTFMT	3.23313
	AP5S1	3.2329
	GALE	3.23071
	PRR3	3.23057
	GZMA	3.22954
	LY75	3.22867
	STK11IP	3.22859
	H4F16	3.22857
	WNT7A	3.22781
	CCDC15	3.22335
	TMEM201	3.22097
	GM43696	3.22051
	IGHA	3.21994
	GM20427	3.21964
	NAAA	3.21866
	SNORA81	3.21819
	TACC3	3.21755
	MYOM2	3.2168
	MAT1A	3.21565
	TBX21	3.21473
	CCDC9	3.2142
	MIF4GD	3.2131
	LIG4	3.21263
	AI506816	3.21138
	CD28	3.21079
	CDH1	3.21006
	H3C8	3.20855
	QPCTL	3.20483
	TNFRSF14	3.20393
	TRIM21	3.20391
	FUT4	3.20326
	SGSM3	3.20191
	DBN1	3.2001
	GM22009	3.19976
	SKIV2L	3.19889
	LRG1	3.19604
	TTC13	3.19477
	GM8369	3.19458
	IFIT3	3.19454
	RPN1	3.19374
	DNAAF3	3.1906
	PASK	3.18997
	AGPAT4	3.18936
	MYOM1	3.18841
	SPG7	3.187
	H2BC14	3.18668
	MEFV	3.18578
	UGT1A7C	3.1843
	PYCR2	3.18428
	MILR1	3.1831
	KLRA2	3.18266
	PTCH2	3.18214
	NOA1	3.1816
	KHNYN	3.18082
	TTLL3	3.18063
	XRCC3	3.179
	GM15609	3.17765
	CTSC	3.17737
	ATP13A1	3.17554
	TMEM168	3.17353
	INSYN2B	3.17228
	SNX19	3.17109
	CDK1	3.1708
	BICD1	3.16593
	CASP4	3.16568
	MRPS26	3.16419
	RGS16	3.16308
	GBP6	3.16
	NID2	3.15867
	LNPK	3.15822
	SPNS1	3.15795
	EBP	3.15779
	PPP2R3D	3.1575
	GRN	3.15687
	HOGA1	3.15521
	SFRP1	3.15439
	HELQ	3.15397
	MAPK15	3.15155
	SLC38A6	3.15045
	SFI1	3.14931
	AVPI1	3.1471
	CSPG4	3.14683
	PCDHGB7	3.14639
	P2RY14	3.14608
	SFMBT1	3.14581
	ITGB2	3.14401
	PCDHGA5	3.14365
	CSF2RA	3.14361
	RIPK3	3.14257
	H2-AB1	3.14256
	FHL3	3.14163
	OLFML2B	3.13777
	NUDT22	3.13724
	KCNA3	3.13713
	RBM34	3.13537
	FES	3.13415
	DYNLT1A	3.1341
	CXCL16	3.13212
	TMEM181A	3.12901
	GM37058	3.12878
	TNFRSF4	3.12843
	PLEKHA7	3.12688
	NOP56	3.12452
	GM5424	3.12293
	FICD	3.12273
	TMEM209	3.12268
	RNASET2B	3.12098
	SLC39A11	3.11643
	ERMP1	3.11519
	CROCC2	3.11281
	COL4A2	3.11134
	RDH13	3.11057
	ITGA2B	3.11018
	GM10134	3.10718
	LPCAT2	3.10634
	SPAG5	3.10543
	B230307C23RIK	3.10281
	MIEF2	3.10141
	CCDC22	3.10113
	CLCN7	3.10043
	SLC15A3	3.1002
	FOXRED2	3.09516
	A030001D20RIK	3.09341
	ODAD1	3.092
	LNCPINT	3.09187
	GBA	3.09184
	GM4735	3.09168
	ARID5A	3.08912
	HAGHL	3.08572
	GPANK1	3.08489
	THEMIS2	3.08486
	PIRA2	3.08395
	TIMM50	3.08365
	PORCN	3.08265
	GM45555	3.08261
	SPDL1	3.08168
	TRPM4	3.07897
	GM6793	3.07696
	HMOX1	3.07645
	STK36	3.07633
	RNF149	3.07529
	DCAF15	3.07447
	CD3D	3.07307
	ITM2C	3.07199
	CTSW	3.07084
	ADM	3.06947
	NOS3	3.06852
	CEP55	3.06765
	GM9843	3.06532
	GM50008	3.06511
	OAF	3.06348
	GM47586	3.06215
	AMN1	3.06177
	ABCB10	3.06138
	MT1	3.05875
	ABCB9	3.05848
	GATM	3.05813
	ZNHIT2	3.05428
	TMEM19	3.05065
	PHF19	3.04847
	GM43481	3.04601
	NUDCD1	3.04529
	FCGR2B	3.04523
	KCNQ1OT1	3.04455
	DPH2	3.04334
	PDGFC	3.04324
	PCDHGB5	3.04304
	PARL	3.04097
	LTBP2	3.03996
	H3C3	3.03714
	IFI47	3.03639
	RUBCNL	3.03558
	URB2	3.03439
	GM45774	3.03397
	PNP	3.03182
	PTDSS2	3.03141
	RAE1	3.0307
	5430434F05RIK	3.02909
	NR6A1	3.02871
	GM36989	3.02831
	A130012E19RIK	3.02715
	CLDN3	3.02281
	BARD1	3.02238
	PTK7	3.02202
	GM36161	3.01678
	GCH1	3.01616
	PTGIR	3.01481
	UTP11	3.0135
	B2M	3.01296
	GPNMB	3.01287
	ARHGAP30	3.01259
	GM48583	3.01231
	SMOX	3.01127
	9330175E14RIK	3.00854
	ATF3	3.00786
	GM4117	3.00739
	B3GNT8	3.00736
	H2-Q10	3.00676
	ARHGAP4	3.00666
	MIOS	3.00409
	FOXP3	3.00382
	OLFR1372-PS1	3.00375
	GM37420	3.00286
	GM21451	3.00182
	ERMARD	3.00085
	GJA1	2.99942
	FAM83H	2.99889
	GM26621	2.99817
	MRPL3	2.99773
	MTRES1	2.9967
	DERPC	2.99501
	PKM	2.99283
	LY9	2.99133
	NAIP5	2.99103
	GM42748	2.98964
	GM19951	2.98935
	PCDHGC5	2.98933
	TMC8	2.98834
	CLEC5A	2.98457
	GM49391	2.98369
	PSEN2	2.98344
	FAS	2.98321
	GM12258	2.98184
	NRARP	2.98183
	UCHL5	2.98013
	GM10698	2.97795
	LRP8	2.97789
	NUBP2	2.97661
	GM45477	2.97084
	JAK3	2.97019
	STOM	2.96427
	CEP295NL	2.96362
	SESN2	2.96267
	EDN1	2.96158
	UNC93B1	2.96128
	IL18RAP	2.96028
	TSPAN31	2.9595
	CCN2	2.95746
	CMTM7	2.95541
	COL7A1	2.95526
	CLEC4A2	2.95472
	SLC41A2	2.95411
	IGF2R	2.95154
	RHOF	2.95005
	CYP51	2.94969
	GM43571	2.94841
	CTSB	2.94814
	NEMP1	2.9455
	NFKBIE	2.94477
	GM20634	2.94426
	PRDX4	2.94397
	LMNB1	2.94392
	ZBTB49	2.94375
	H2-T10	2.94309
	GBP3	2.94309
	DENND4B	2.94206
	MEGF6	2.94097
	S100A4	2.94072
	A630001G21RIK	2.94064
	IFNLR1	2.94062
	SLC12A2	2.93464
	CCL4	2.9344
	INHBA	2.9339
	FCSK	2.93344
	PARP10	2.93058
	ADPGK	2.92958
	SYT15	2.9294
	SCNN1G	2.92891
	ZSCAN21	2.9276
	FHAD1	2.92689
	GPT2	2.92357
	HIF3A	2.92323
	SLC38A10	2.9198
	ZFP933	2.91688
	TMED7	2.91644
	RASD1	2.91426
	ARRDC2	2.91404
	NUDT5	2.91366
	GM20236	2.91359
	GM37094	2.91359
	SKAP1	2.91352
	CHIA1	2.91192
	MAK	2.91188
	SLC20A1	2.91114
	MED24	2.90999
	RRP15	2.90962
	ESYT1	2.9089
	SLC25A40	2.90854
	PPFIA4	2.90669
	IL2RG	2.90232
	TRIM6	2.90215
	CYP4F16	2.90073
	TTF1	2.89986
	GM44170	2.89845
	TRMT44	2.89721
	CASP7	2.89646
	ILDR1	2.89555
	GM42466	2.89468
	IGSF8	2.89422
	TIMM10B	2.89391
	LY6A	2.89354
	DHRS7B	2.89201
	GM43323	2.88914
	CSF1	2.88881
	VWF	2.88675
	OAS2	2.88282
	GM42898	2.88194
	ULBP1	2.8818
	ILVBL	2.8817
	NTPCR	2.87957
	H2AC10	2.87936
	HSPA2	2.87916
	MUC4	2.87881
	LARS	2.87817
	ZBTB48	2.87668
	NME7	2.87557
	GPR183	2.87049
	TNFSF9	2.86811
	RAB32	2.86771
	APBB3	2.86765
	MPHOSPH6	2.86737
	TELO2	2.8654
	ZGPAT	2.86519
	1700017B05RIK	2.8651
	GM18068	2.86498
	ERICH3	2.86405
	HASPIN	2.86376
	SLC26A9	2.86348
	CYB561D2	2.86051
	CD38	2.85857
	RPA2	2.85728
	TMEM125	2.85659
	KNDC1	2.85597
	UTP20	2.85553
	PEX1	2.85118
	TMEM129	2.85003
	PCDHGA2	2.84964
	RASA4	2.84961
	PSAP	2.84938
	FKBP7	2.84833
	HAUS4	2.84762
	CCDC25	2.84729
	METRN	2.84729
	4933427D14RIK	2.847
	PIRB	2.84671
	LIME1	2.84498
	PPOX	2.84396
	RBM3	2.84393
	RELT	2.84269
	UXS1	2.84027
	TRIP6	2.83882
	VCAM1	2.83871
	GM42659	2.83842
	GM26811	2.8379
	ADAM28	2.83737
	ADK	2.83533
	PIEZO1	2.83435
	NOTCH2	2.83391
	IFI44	2.83358
	NUBP1	2.83319
	CREBZF	2.83232
	PCDHGA9	2.83161
	P2RX7	2.83155
	GM15601	2.8304
	PLXNB2	2.83014
	CP	2.82841
	MPLKIP	2.82812
	LYPD2	2.82751
	BCAM	2.82746
	GM47720	2.82584
	STRA6L	2.82558
	WFS1	2.82438
	SVEP1	2.82412
	SMG5	2.82294
	H4C17	2.82105
	ADCK1	2.81994
	ARMT1	2.81901
	LRRC71	2.81879
	POLH	2.81864
	GM38197	2.81746
	RNF180	2.8166
	LRRTM2	2.81549
	SEMA4D	2.81296
	RBM4B	2.81116
	NAT9	2.81018
	PIP4P1	2.80981
	SLCO3A1	2.80962
	PCSK5	2.80615
	AIFM2	2.80593
	SPINT2	2.80523
	GRRP1	2.80217
	MT2	2.80182
	GM26510	2.8014
	PFAS	2.80108
	DOLPP1	2.80092
	SLAMF6	2.79923
	MPEG1	2.79775
	RTN4RL1	2.79743
	SPAG17	2.79639
	RELCH	2.79441
	FBXO5	2.79355
	SLC37A2	2.79299
	SNHG12	2.79273
	MYORG	2.79054
	IKBKE	2.7901
	AOPEP	2.78842
	IFIT1	2.78752
	SIL1	2.787
	MDK	2.78658
	MAP4K1	2.78608
	FADS3	2.78592
	STAT1	2.78548
	CTSL	2.78389
	APOBEC3	2.78376
	CCDC57	2.78356
	BCAP29	2.78235
	ATG4D	2.7818
	GM44699	2.78107
	CFAP298	2.78087
	APOD	2.7801
	TMEM131L	2.77855
	USP39	2.77722
	IRF1	2.77526
	ARFGAP1	2.77522
	SRSF5	2.77329
	CNNM4	2.77314
	ADORA1	2.77292
	WDR90	2.77242
	PSMB10	2.77197
	CFAP69	2.77183
	NOD1	2.76982
	H2AC23	2.76949
	CHRNB2	2.76933
	PSTK	2.76753
	PSTPIP1	2.76672
	GM42742	2.76668
	GPR179	2.76166
	CD5	2.76152
	LYSMD4	2.75888
	GM17041	2.75844
	HBEGF	2.75595
	QSOX1	2.75577
	F7	2.75129
	NIPAL1	2.75096
	NPHP4	2.75043
	MYBPC3	2.7471
	ADAMTS6	2.74639
	CLASRP	2.74564
	SZT2	2.7456
	DLEU2	2.74536
	C1RA	2.74494
	RGS14	2.74427
	9630050E16RIK	2.7441
	MFSD7A	2.74363
	GM13684	2.74268
	MICAL1	2.74236
	RNF157	2.74125
	TRMT1	2.74094
	DDX59	2.74086
	FCF1	2.73947
	SERHL	2.73896
	ZFP513	2.73803
	TMEM30B	2.73696
	LEMD3	2.73547
	HPGDS	2.73537
	DNPEP	2.73399
	GM37726	2.73241
	H2-DMA	2.73071
	GM37949	2.73016
	CCNB2	2.72811
	INTS1	2.72608
	DOT1L	2.7259
	PLIN1	2.72507
	TFEB	2.72506
	GM37531	2.72494
	GM45540	2.723
	MCM4	2.72195
	HRCT1	2.7214
	SLC30A1	2.71969
	CCL8	2.71941
	UNC5B	2.71828
	H2BC22	2.71799
	THY1	2.71632
	CCL8	2.71386
	EPSTI1	2.7136
	SLC15A4	2.7118
	RPAIN	2.70937
	UBASH3A	2.70918
	CDCA5	2.708
	TMC6	2.7047
	RAMP3	2.7042
	NT5M	2.70355
	RASSF1	2.70323
	F830016B08RIK	2.70072
	TLR4	2.70052
	H1F1	2.70044
	GM45437	2.70029
	ANKFN1	2.69998
	LIPH	2.69899
	GM36933	2.69885
	ALDH1B1	2.69733
	MX1	2.69729
	TREX1	2.69714
	SFXN5	2.69678
	RNF8	2.69631
	PSMB8	2.69582
	MIR99AHG	2.6952
	CCDC88C	2.69502
	HSD17B12	2.69494
	H2BC14	2.69491
	NAGLU	2.69299
	GM43361	2.68966
	PGLYRP2	2.68902
	MCM10	2.68799
	GM28791	2.68621
	MAP1S	2.67999
	HRH2	2.67942
	AEN	2.67919
	ACSM1	2.67908
	MAN2B2	2.67888
	FXN	2.67881
	QSOX2	2.67827
	WNT11	2.67808
	NDUFAF7	2.67773
	COL5A1	2.6776
	NRAP	2.67693
	TRAFD1	2.6758
	CYBC1	2.67493
	BUB1B	2.67331
	ACCS	2.67324
	INTS2	2.67296
	MANSC1	2.67273
	ITGAV	2.67027
	SERINC2	2.66824
	GAS2L2	2.66591
	GM7665	2.66502
	NASP	2.66426
	MARVELD3	2.66408
	USP28	2.66282
	ZKSCAN6	2.66244
	DEAF1	2.66184
	AMDHD2	2.66105
	CCDC189	2.66088
	DDX39A	2.65966
	ACKR3	2.65772
	GM5171	2.65733
	RARS2	2.65662
	POP7	2.65635
	IFI207	2.65634
	GM38365	2.65524
	TNFRSF11A	2.65205
	MRTO4	2.65082
	RBFA	2.64872
	B4GALT5	2.64593
	ZFP687	2.64499
	GM7336	2.64355
	GM10175	2.64244
	ECM1	2.6424
	ERLIN2	2.64114
	PCDHGA4	2.63918
	ST8SIA6	2.63841
	CLDN10	2.63632
	IFI209	2.63271
	ASNS	2.63228
	GPR132	2.63212
	PCX	2.63193
	H3C13	2.63106
	HEY2	2.63032
	ESCO2	2.6298
	TPCN2	2.62963
	CKAP2L	2.62949
	H2-M3	2.62901
	LRRC26	2.62618
	TONSL	2.62525
	RHEB	2.62319
	ELAPOR2	2.62254
	RBM45	2.62234
	PLVAP	2.61785
	PPIH	2.61702
	SH3BP2	2.61696
	PTPRC	2.61662
	FBXO34	2.61661
	GTF2H4	2.61657
	KRT8-PS	2.61651
	PIK3R5	2.61522
	ESRP1	2.61492
	EPHB2	2.61449
	CCDC162	2.61377
	SMYD2	2.61372
	MRPS28	2.61325
	ATP1A1	2.61118
	NCAPG	2.60602
	B4GALT7	2.60601
	TRAPPC5	2.60594
	STAB1	2.60585
	ADGB	2.60516
	GMPR2	2.6051
	GM42819	2.60286
	PMF1	2.60167
	CDT1	2.60022
	RASSF7	2.59806
	H2-DMB1	2.59682
	SERPINB9	2.59667
	EMP3	2.59666
	TMEM219	2.59657
	MAN2B1	2.59599
	DDX28	2.59538
	AGRN	2.59474
	HPF1	2.59455
	RPL34-PS1	2.59434
	GM21781	2.59373
	DENND2D	2.5923
	DENND6B	2.59174
	OGFR	2.59161
	ATP10A	2.59135
	GM47127	2.59101
	DDX56	2.59004
	SLC12A4	2.58792
	MYL7	2.58702
	TRA2A	2.58652
	SPATA2L	2.58615
	RHBDD3	2.58588
	LRP10	2.58544
	VDR	2.58524
	NUDT18	2.58356
	WDR46	2.5828
	CFAP43	2.58113
	ADORA2B	2.58095
	CHIL3	2.58074
	HCK	2.57987
	PARP2	2.57976
	HPS6	2.57959
	H2BC23	2.57698
	GM5617	2.57501
	TREML4	2.57482
	ASF1B	2.57346
	PIK3R4	2.57336
	CDK20	2.57246
	MATN4	2.57079
	UNC13D	2.56993
	IL2RB	2.56968
	FBN1	2.56967
	EXO5	2.56708
	GLB1L	2.56698
	TUBA1C	2.56611
	PGLYRP1	2.56553
	GM38056	2.56546
	PDE1B	2.56389
	H2-Q2	2.56351
	PAXBP1	2.56348
	CYBB	2.56255
	GPC1	2.56235
	FPGS	2.56145
	LIF	2.56105
	HDHD5	2.56037
	ROM1	2.55963
	ARL11	2.55929
	SND1	2.55917
	GM43421	2.55705
	REG3G	2.55682
	RPRD1A	2.55636
	TNFAIP2	2.55572
	STAT2	2.55457
	NUP107	2.55448
	EME2	2.55315
	BCL2L12	2.55151
	COL4A3	2.55094
	GM38118	2.54893
	CD3G	2.54826
	BLM	2.54572
	CNTRL	2.54469
	OLR1	2.54404
	EIPR1	2.54337
	RGS22	2.5424
	GM49705	2.54215
	CFAP91	2.54174
	MCAM	2.54131
	ARHGAP11A	2.54079
	RBAK	2.53945
	E230020D15RIK	2.53937
	IFIT2	2.53926
	BRIP1	2.53913
	LPCAT3	2.53871
	EMC1	2.5379
	H4C1	2.53739
	PTGER1	2.53666
	CEP135	2.53603
	GTPBP10	2.53584
	4632418H02RIK	2.5358
	GSTP-PS	2.53421
	SRCAP	2.53417
	LGALS3	2.53349
	PISD	2.53263
	TTC17	2.53237
	SLC33A1	2.53087
	GM10484	2.52951
	LMF1	2.52849
	PTPN22	2.52802
	EPN3	2.52737
	HSPA5	2.52637
	FBXW9	2.52633
	GRWD1	2.52532
	DBNL	2.52421
	ARHGEF16	2.52393
	H2BC8	2.52383
	HSPA13	2.52345
	POR	2.52157
	EXOSC4	2.52079
	P2RY10	2.52076
	LRP1	2.51883
	LLGL2	2.51828
	EXOC3L	2.51742
	ADAMTS9	2.5166
	GM49037	2.51388
	AARS2	2.51338
	SLC39A3	2.51329
	MTHFD2	2.51191
	NT5C	2.51017
	PARP9	2.50659
	GRIPAP1	2.50622
	EEF1E1	2.50597
	SLC3A2	2.50548
	SEMA3E	2.50324
	ATP8B1	2.49993
	ENTPD7	2.49985
	MAP7D3	2.49761
	SOCS1	2.49737
	MPI	2.49574
	ODF2	2.49458
	LRPAP1	2.49379
	FCER1G	2.48903
	MACO1	2.48877
	MRGBP	2.48559
	DTX3L	2.48487
	CACNA2D1	2.48454
	TAPBPL	2.48407
	NBEAL2	2.48238
	GM19990	2.48233
	PYCRL	2.48228
	GM10051	2.4821
	GM39041	2.48208
	RGL2	2.48198
	MASTL	2.4814
	ACOT9	2.48091
	PHF11A	2.47946
	FDXACB1	2.47924
	FLAD1	2.4788
	SNRNP70	2.47813
	SHANK1	2.47626
	HRC	2.47609
	EFL1	2.47466
	ZMYM6	2.47434
	CDCA8	2.47383
	TIMELESS	2.47381
	GM27019	2.4734
	PHF11D	2.47252
	MED18	2.47245
	NEK8	2.4724
	CD52	2.47215
	HDAC9	2.47179
	AFMID	2.47141
	DHRS11	2.46912
	MNS1	2.46851
	AGER	2.46834
	RRNAD1	2.46785
	POP1	2.46743
	MYC	2.46607
	CYBA	2.46556
	SCYL3	2.46517
	TMEM186	2.46307
	DDR1	2.46289
	GM44292	2.46255
	SART1	2.46224
	MFSD11	2.46161
	IL1RAP	2.46023
	LRIG3	2.45854
	FLVCR1	2.45844
	SEMA4F	2.45824
	NPR1	2.45734
	TLCD1	2.45659
	EVA1C	2.455
	ZDHHC21	2.45499
	MORRBID	2.45466
	NWD1	2.45246
	GBGT1	2.45099
	DOK2	2.45083
	FKBP1B	2.45001
	CREB3	2.44888
	PSAT1	2.44887
	ADAM17	2.44864
	SH2D2A	2.44833
	LY6E	2.44636
	HVCN1	2.44613
	BAIAP3	2.44498
	BRINP1	2.44369
	C1D	2.44178
	H3C6	2.44136
	CSF1R	2.44036
	CACNA1H	2.4396
	2310039H08RIK	2.43913
	CD14	2.43802
	GM44597	2.43698
	AZIN2	2.43589
	ELMO3	2.43409
	NLE1	2.43307
	MIER2	2.43302
	PAMR1	2.43233
	MAD2L1	2.43107
	PSMA5	2.43071
	1700037C18RIK	2.43002
	C130075A20RIK	2.42865
	PPM1D	2.4277
	INKA1	2.42754
	ACAP1	2.42567
	HELZ2	2.4256
	4930503L19RIK	2.42502
	FOXA2	2.42501
	NAGPA	2.42439
	CCR5	2.42255
	LSM4	2.4219
	USF1	2.42146
	GM44022	2.42099
	GBP7	2.41773
	NAPSA	2.41698
	ZFP839	2.41647
	FANCG	2.4146
	TAF5	2.41138
	CIART	2.40763
	THOC1	2.40752
	DYSF	2.40699
	SPAAR	2.40475
	SUN2	2.40361
	GM43290	2.40331
	CYRIB	2.40312
	DHRS7	2.40269
	SFTPB	2.39925
	MUC20	2.39745
	APOBEC1	2.3969
	ANO1	2.39555
	SDC4	2.39486
	SFTA2	2.39474
	STAT4	2.39432
	SLC26A10	2.39432
	RBPJL	2.39344
	SLC23A2	2.39313
	TMEM88	2.39282
	FANCD2	2.39171
	RBBP8	2.39114
	ANKZF1	2.38982
	GTPBP3	2.38969
	DRC7	2.38882
	TMEM87A	2.38721
	TXK	2.387
	PTPRF	2.38589
	BCLAF3	2.38586
	RAB4B	2.38576
	ZFP57	2.38464
	PNPT1	2.3843
	LOXL4	2.38407
	DOK3	2.38301
	RUSF1	2.38257
	MITD1	2.38112
	CCDC134	2.3806
	AARS	2.38003
	GM47826	2.37958
	MIR22HG	2.37853
	MOB3C	2.37837
	NUCB1	2.37675
	GM26648	2.37657
	TCTN2	2.37603
	TMED5	2.37573
	C1RL	2.37554
	FLNA	2.37488
	COX10	2.37412
	CCHCR1	2.37176
	B930095G15RIK	2.37126
	SCARF1	2.37054
	PDZK1IP1	2.37038
	TOMM40	2.36989
	TAB1	2.36968
	CD3E	2.36966
	ZCCHC7	2.36923
	GM47138	2.36887
	5830432E09RIK	2.36856
	PCDHGB4	2.36631
	CDC14A	2.3643
	PRUNE2	2.36341
	DCLK2	2.36337
	GNPNAT1	2.36303
	CCDC69	2.36297
	FOLR2	2.36048
	TIMM8A1	2.35977
	DYNLT1C	2.35967
	CDCP1	2.3596
	NNAT	2.35698
	CTSA	2.35671
	GABRE	2.35653
	CLCN5	2.35392
	ARRDC1	2.35325
	DNAJC15	2.35289
	PLXNB1	2.35258
	GALNT18	2.35159
	TBC1D25	2.3506
	LMBR1	2.35054
	TNFRSF21	2.35034
	LIPG	2.34793
	DNAH6	2.34704
	SERTAD1	2.34666
	KLHL6	2.34435
	G530011O06RIK	2.34311
	CDK7	2.34221
	LARGE1	2.34168
	KIF9	2.34003
	TDP2	2.3397
	DLEC1	2.33916
	PTGS2	2.33894
	TIMM10B	2.33861
	NAGA	2.33849
	MAP3K12	2.33806
	AGPAT2	2.33788
	ITGAL	2.33744
	NEMP2	2.33711
	SYNPO2L	2.33223
	C530043K16RIK	2.33207
	PHF7	2.33171
	PRNP	2.33158
	GM5537	2.33042
	SRL	2.33008
	CX3CL1	2.32965
	PPIC	2.32907
	GM23547	2.32901
	PSTPIP2	2.32843
	TENM4	2.32817
	H2-EB1	2.32812
	ADAMTS15	2.328
	MUS81	2.3258
	DPH1	2.32576
	CSF2RB	2.32567
	LY86	2.32498
	H2BC7	2.32478
	CDH16	2.32433
	TXNDC11	2.32384
	CHCHD5	2.32345
	STEAP2	2.32272
	C920021L13RIK	2.3203
	PLIN4	2.31547
	THSD7A	2.31443
	GM20900	2.31395
	GFUS	2.31288
	ZFYVE19	2.31256
	VNN1	2.31145
	CHASERR	2.31143
	NDC1	2.31128
	NDNF	2.31088
	PLXNA2	2.31078
	MPZL3	2.31072
	IGHMBP2	2.31041
	MRI1	2.30981
	THAP6	2.3079
	METRNL	2.30696
	RHBDD2	2.30596
	CLCC1	2.30577
	ERBB2	2.30534
	CEP126	2.30497
	FCHSD1	2.30403
	AL590994.1	2.30394
	RNU2-10	2.30394
	AL590994.3	2.30394
	IFI213	2.30391
	DOC2G	2.30366
	TSPYL3	2.30362
	ADAMTSL3	2.30261
	ANKRD16	2.302
	PCDHGB6	2.30056
	SERPINA3I	2.3005
	TRMT10A	2.30012
	PTRHD1	2.29936
	SPON1	2.2986
	IKBKB	2.29815
	KRT19	2.29715
	ACP5	2.29703
	PSMF1	2.29617
	GM45342	2.29595
	GABBR1	2.29473
	TNFRSF1B	2.2945
	SLFN2	2.29324
	WDHD1	2.29315
	NABP1	2.29225
	CLU	2.29223
	CASP8	2.29162
	COL1A1	2.29118
	F3	2.29085
	STEAP4	2.2907
	ANKLE2	2.29058
	PIM1	2.29022
	FAM78A	2.29018
	SEMA7A	2.28928
	PHF11C	2.28703
	PPIP5K2	2.28649
	ART3	2.28644
	EZR	2.28625
	HAP1	2.2854
	NEK2	2.28533
	PIGM	2.28522
	OASL2	2.28435
	NR2F6	2.28412
	GM17709	2.28296
	FRAS1	2.28295
	RPL36-PS12	2.28275
	SAMHD1	2.28028
	ABCC3	2.27974
	COL4A5	2.27923
	CPXM1	2.27915
	KIF20B	2.27852
	HIP1R	2.27802
	MAB21L4	2.27797
	POLD3	2.27773
	ARMC5	2.27635
	KIF4	2.2744
	TICRR	2.27437
	2610037D02RIK	2.27428
	ABCC10	2.27337
	TMEM104	2.27279
	2610301B20RIK	2.26997
	IL10RA	2.26942
	ARMC7	2.26907
	GCN1	2.26906
	NAV3	2.26805
	TNKS1BP1	2.26566
	MRPS31	2.2653
	SLC27A6	2.26455
	RRM1	2.26346
	SLC35B2	2.26199
	CARD9	2.26173
	AATK	2.26076
	GM2682	2.25967
	ERCC4	2.25961
	TNFRSF18	2.25829
	ADGRD1	2.25811
	KCNN4	2.25709
	TJP3	2.25414
	OTULIN	2.25378
	RORC	2.25356
	ZFP994	2.25185
	PTGES	2.25007
	DET1	2.24983
	WARS	2.2493
	CROCC	2.24881
	SHKBP1	2.24815
	CHPF	2.24726
	MTO1	2.24713
	ACTN1	2.24676
	MED7	2.24451
	SLC9A1	2.2414
	LCP2	2.24135
	SPON2	2.24096
	FERMT3	2.24039
	AI662270	2.23802
	EPHA7	2.23643
	SLC44A4	2.23562
	SLC22A15	2.23385
	RNF19B	2.23325
	SLFN8	2.23247
	EPHA4	2.23127
	ABT1	2.2312
	IFITM6	2.23044
	DNPH1	2.23034
	CSF2RB	2.23033
	RABL2	2.23022
	TXNRD2	2.22886
	TXNDC5	2.22753
	OXNAD1	2.22736
	HMGN3	2.2269
	SDAD1	2.22573
	ATG2B	2.22523
	CORO2A	2.22417
	RCE1	2.22394
	GM6377	2.22316
	ASAP3	2.22199
	MTHFD1L	2.22052
	MSL3L2	2.22005
	XIRP1	2.21933
	HSPG2	2.21874
	APOOL	2.21586
	GM15931	2.21552
	TBC1D12	2.21543
	PGF	2.21436
	BTBD8	2.21333
	CYP4V3	2.21301
	RAB36	2.21282
	H2AC8	2.21077
	NID1	2.20923
	WDR76	2.2089
	NMNAT3	2.20866
	AUP1	2.20822
	GM15387	2.20723
	ALDH1L1	2.20705
	RPP21	2.20699
	GDPD1	2.20658
	RBPJ-PS3	2.20458
	GM5641	2.20298
	LHFPL2	2.20255
	ATP6V0A4	2.20214
	ELMOD2	2.20062
	SHISA4	2.20046
	TAF1D	2.20027
	WNT7B	2.19976
	RNF113A2	2.19954
	IFIT3	2.19944
	EIF2B4	2.19819
	BAK1	2.19637
	E2F2	2.19626
	1700088E04RIK	2.19613
	PIGB	2.19609
	BSCL2	2.19599
	LYVE1	2.19586
	A530020G20RIK	2.19538
	CORO1A	2.19467
	CD63-PS	2.19437
	CCNB1	2.19347
	INTS14	2.19254
	FXYD5	2.19234
	DUS3L	2.19154
	CDC25A	2.19036
	MGST1	2.19016
	E130310I04RIK	2.1899
	ATP6V1H	2.18986
	FBL-PS2	2.18972
	KDM2B	2.18969
	PDGFRB	2.18749
	IL1RN	2.18669
	TYW1	2.18657
	RTEL1	2.18589
	NRCAM	2.1851
	CASC1	2.18431
	SLC2A4RG-PS	2.1836
	MGP	2.18202
	DISP2	2.18134
	UBOX5	2.18105
	IKZF3	2.17986
	FZD5	2.17948
	COMMD5	2.1794
	C2	2.1792
	MLC1	2.17912
	GM8172	2.17892
	BCL10	2.17857
	TBCC	2.17675
	CCDC30	2.17635
	PPIL2	2.17601
	PLPP1	2.17595
	F2RL1	2.17564
	JAGN1	2.17547
	RELB	2.17538
	SRPR	2.1749
	CBX4	2.17465
	SPAG1	2.17442
	GM10182	2.17359
	CARS2	2.17253
	IRGM2	2.17173
	VCPKMT	2.16985
	GNPTAB	2.16983
	MAP9	2.16969
	PML	2.16942
	TSR1	2.169
	PLK3	2.16887
	WDR75	2.16853
	GNA15	2.16764
	AC110211.1	2.16647
	KCNE4	2.16638
	CHMP6	2.16582
	LAMB1	2.16546
	TMEM63B	2.16436
	WT1	2.16375
	MARCHF1	2.1635
	GM10335	2.1623
	DNAJB13	2.16204
	GM26850	2.16029
	MAG	2.15947
	ROBO4	2.15936
	MOV10	2.15762
	GLA	2.15755
	PIGS	2.15709
	SLFN1	2.15707
	TAMM41	2.1554
	ARHGEF10L	2.15508
	DEF6	2.15501
	KLHDC8A	2.15179
	ADAMTS3	2.15015
	HOOK2	2.14958
	CYB5D2	2.14903
	TNFRSF10B	2.14893
	CECR2	2.14761
	ZDHHC13	2.14724
	S100A6	2.14655
	NUFIP1	2.14645
	OS9	2.14631
	GM10177	2.1452
	NCEH1	2.14494
	RPF2	2.1443
	ITPR3	2.14353
	SIRT7	2.14343
	CEP95	2.14252
	TMEM141	2.14193
	GM16675	2.14124
	GVIN-PS6	2.14045
	SWI5	2.13913
	ARHGAP45	2.13863
	ARIH2	2.13727
	GM8775	2.13642
	SFSWAP	2.13628
	KIF1A	2.13593
	TM9SF1	2.13552
	B4GALNT1	2.13516
	PYCARD	2.13387
	ZFP518B	2.13309
	RNASE6	2.13262
	PIWIL4	2.13249
	CFAP65	2.13234
	RINT1	2.13182
	2810402E24RIK	2.13131
	CUL9	2.13041
	ABCF3	2.13028
	SPTLC2	2.12745
	ARV1	2.12712
	MRPL12	2.12682
	RCL1	2.12487
	SDC1	2.12423
	TCTN1	2.12337
	TOR1B	2.12308
	ARFGEF3	2.12285
	ZKSCAN7	2.12241
	FCHO1	2.12095
	FGL2	2.11921
	NCAPD2	2.11906
	OSTM1	2.11833
	TTF2	2.11663
	GMPPB	2.11434
	FKBP5	2.11414
	HMGCR	2.113
	PPCS	2.11259
	SDC3	2.11209
	INPP5D	2.11171
	B3GNT3	2.11159
	C2CD2L	2.11125
	TTN	2.11045
	DCLRE1C	2.10852
	GM42572	2.10839
	CYTH4	2.10808
	RAB11FIP4	2.10801
	SYNGR2	2.10791
	GM20661	2.10508
	SEC61A1	2.10441
	EDEM2	2.10353
	DNAH7B	2.10195
	SLC11A2	2.10144
	ITGB7	2.10139
	ZFP182	2.10132
	GM2792	2.10065
	SBF1	2.10055
	SEC11A	2.10023
	PARP12	2.09958
	WNT4	2.09886
	PRPF39	2.09885
	ATP11C	2.09877
	TRBC1	2.0986
	EXOSC2	2.09763
	TNFRSF10B	2.0976
	GM47798	2.09737
	CD1D1	2.09674
	RCC1	2.09583
	FJX1	2.09393
	E430024P14RIK	2.09372
	TMEM43	2.09359
	ERI3	2.09296
	B4GAT1	2.0927
	SLC7A2	2.09152
	ABHD17A	2.0914
	D430040D24RIK	2.09038
	SLC27A4	2.08945
	PRMT9	2.08927
	RUNX3	2.089
	MAP11	2.08868
	TMEM203	2.08846
	ETOHD2	2.08764
	CFP	2.08621
	EFHB	2.08557
	IFT140	2.08535
	GOLGA1	2.08415
	TMEM198B	2.08401
	DHCR7	2.08376
	GM6341	2.08336
	MIRT1	2.0831
	LST1	2.0827
	GM4949	2.08211
	CDC20	2.08157
	ATG16L1	2.08147
	INHBB	2.08022
	MMP2	2.08016
	NDUFS5	2.08009
	GM49915	2.07938
	CDH3	2.07877
	VASN	2.0781
	TYK2	2.07803
	SLC25A38	2.07731
	PLIN2	2.07681
	CASP1	2.07499
	GM37519	2.07342
	SERPING1	2.0725
	TIGD2	2.07188
	HSCB	2.07178
	NEPRO	2.07142
	ACPP	2.07112
	LDHA	2.07041
	KIF18B	2.0699
	AU040320	2.06802
	CCDC84	2.06754
	CRTC1	2.06664
	GAS8	2.06616
	DCBLD2	2.06529
	GPR17	2.06484
	TTC27	2.06383
	SNX17	2.06365
	PHF11B	2.06332
	GM16861	2.06267
	THSD1	2.06248
	ZER1	2.06133
	CCNA2	2.06116
	RASEF	2.06101
	TLR6	2.06097
	MANBA	2.06081
	GPR108	2.05979
	ABCA5	2.05882
	HMGXB3	2.05775
	FAT1	2.05652
	FAM53A	2.0559
	HIRIP3	2.0556
	IL15RA	2.05359
	MPPE1	2.0528
	RTP4	2.0528
	BCAP31	2.05208
	NOTCH1	2.05196
[truncated: 10,797 more rows]

## Sheet: S4 File, sheet F. Blanco-Melo
Authors data were filtered to retain only genes that passed their DESeq2 independent filtering, and were ranked according to log2 fold-change	HUGO ID	logFC
	WASH7P	-2.23474
	LOC729737	2.46988
	LOC643837	-1.70608
	NOC2L	-3.14465
	HES4	-0.109399
	ISG15	4.79347
	AGRN	0.470277
	TNFRSF4	0.388356
	SDF4	-0.157196
	B3GALT6	0.0590508
	UBE2J2	-3.23846
	ACAP3	-2.25165
	CPSF3L	-4.182
	DVL1	-2.56338
	MXRA8	-1.73699
	AURKAIP1	-1.43265
	CCNL2	-2.94689
	LOC148413	-1.43789
	MRPL20	-0.603249
	VWA1	-0.574097
	ATAD3B	-3.46565
	ATAD3A	-3.22465
	SSU72	0.0990804
	MIB2	-0.940565
	CDK11B	-2.58028
	SLC35E2B	-0.679301
	CDK11A	-2.62519
	NADK	1.29129
	GNB1	0.803289
	PRKCZ	-3.15088
	C1orf86	-1.55771
	SKI	0.360448
	RER1	-0.93127
	PANK4	-3.29008
	TNFRSF14	-2.21753
	FAM213B	-0.993785
	PRDM16	-1.00051
	MEGF6	0.134537
	TPRG1L	-2.98939
	WRAP73	-2.59358
	TP73-AS1	-2.91482
	LRRC47	-3.61086
	CEP104	-2.60719
	C1orf174	-0.805547
	NPHP4	-1.44426
	KCNAB2	-3.26815
	RPL22	-0.393704
	ICMT	-0.953335
	ACOT7	-1.19438
	TNFRSF25	-2.71135
	NOL9	-0.438528
	ZBTB48	-1.42377
	KLHL21	-2.48925
	PHF13	-3.13596
	THAP3	-1.49508
	DNAJC11	-2.80352
	CAMTA1	0.546463
	VAMP3	-0.951029
	PER3	-3.44314
	PARK7	-0.523764
	ERRFI1	-3.74019
	RERE	-1.22086
	ENO1	-1.49959
	H6PD	-1.07449
	SPSB1	-0.861603
	SLC25A33	-0.329723
	TMEM201	-2.48094
	PIK3CD	-0.627065
	CLSTN1	-1.20628
	CTNNBIP1	-1.45817
	LZIC	-0.571846
	NMNAT1	0.135647
	RBP7	0.707145
	UBE4B	-0.818735
	KIF1B	0.0371615
	PGD	0.772438
	DFFA	-0.535356
	PEX14	0.116656
	CASZ1	-0.986531
	TARDBP	-2.07755
	SRM	0.330436
	EXOSC10	-1.05235
	MTOR	-1.24645
	UBIAD1	-3.38119
	FBXO44	-2.67103
	FBXO6	1.39162
	MAD2L2	-0.757371
	AGTRAP	-0.479456
	MTHFR	-3.16656
	CLCN6	-3.37996
	KIAA2013	-1.19651
	PLOD1	-1.59615
	MFN2	-1.5336
	MIIP	-0.377077
	TNFRSF1B	-1.03262
	VPS13D	-3.48501
	DHRS3	-0.677846
	LRRC38	1.48915
	PDPN	0.812381
	PRDM2	-2.82267
	KAZN	-2.8239
	TMEM51	-2.88156
	EFHD2	1.3597
	CASP9	-2.35344
	DNAJC16	1.05043
	PLEKHM2	-4.21444
	FBLIM1	-1.0131
	SPEN	-0.857718
	ZBTB17	-2.90104
	HSPB7	-2.64145
	EPHA2	-2.27437
	ARHGEF19	-0.909872
	FBXO42	-1.09151
	SZRD1	-0.509307
	NECAP2	-1.39295
	CROCCP2	-0.478306
	CROCC	-2.26443
	ATP13A2	-1.75675
	SDHB	-0.787575
	PADI2	4.56795
	PADI4	2.39424
	RCC2	-2.0727
	ARHGEF10L	-3.05359
	ALDH4A1	-2.05854
	IFFO2	-1.46659
	UBR4	-1.50193
	EMC1	-0.491482
	MRTO4	-1.28463
	AKR7A2	-1.78151
	PQLC2	-1.78656
	CAPZB	1.49116
	MINOS1	0.579916
	TMCO4	-2.33287
	OTUD3	-3.3067
	PLA2G2A	-0.211916
	CAMK2N1	0.601084
	MUL1	-3.26679
	CDA	3.78078
	PINK1	-2.14243
	DDOST	-0.912774
	KIF17	-2.10041
	SH2D5	-1.3773
	HP1BP3	-0.910091
	EIF4G3	0.685184
	ECE1	-1.90826
	ALPL	2.82223
	USP48	-2.28539
	HSPG2	-1.11238
	LINC00339	-1.01261
	CDC42	1.11338
	ZBTB40	-1.44062
	C1QA	0.455585
	C1QC	3.24461
	C1QB	2.02512
	EPHB2	-0.564193
	KDM1A	-3.2828
	LUZP1	-3.14508
	HNRNPR	-0.748655
	ZNF436	-0.371851
	TCEA3	-2.67577
	ASAP3	-2.57121
	ID3	-2.33908
	RPL11	-0.0887648
	TCEB3	0.032154
	PITHD1	-1.63808
	LYPLA2	-1.39149
	GALE	-0.587543
	HMGCL	-2.66154
	FUCA1	1.11128
	PNRC2	-0.443287
	SRSF10	-3.2046
	STPG1	0.119677
	NIPAL3	-2.97125
	RCAN3	1.75395
	SRRM1	-0.0448485
	CLIC4	0.696523
	RUNX3	-1.00717
	SYF2	-1.03724
	C1orf63	0.149465
	TMEM50A	1.52345
	TMEM57	0.924472
	LDLRAP1	-3.42567
	MAN1C1	1.07157
	SEPN1	-1.62442
	MTFR1L	-2.34349
	PAQR7	-1.4528
	STMN1	-1.30321
	PAFAH2	0.0647951
	FAM110D	-2.38651
	ZNF593	-2.75492
	CNKSR1	1.05899
	SH3BGRL3	2.6075
	UBXN11	0.299932
	CD52	0.950427
	DHDDS	-3.37952
	HMGN2	-1.80064
	RPS6KA1	0.0591788
	MIR1976	2.68119
	ARID1A	-0.690395
	PIGV	1.24625
	ZDHHC18	-0.489954
	SFN	-3.58015
	GPN2	-3.03818
	GPATCH3	-2.9821
	NUDC	-1.60424
	TRNP1	-1.25532
	FAM46B	-1.49629
	SLC9A1	-3.73314
	WDTC1	-0.56047
	TMEM222	-2.02158
	SYTL1	0.737137
	MAP3K6	-3.23635
	FCN3	-1.47934
	GPR3	-2.26792
	WASF2	-1.46129
	AHDC1	-2.29457
	FGR	3.39522
	IFI6	6.67748
	FAM76A	-0.0297611
	STX12	1.02198
	PPP1R8	-0.706996
	THEMIS2	0.500856
	RPA2	0.0392946
	XKR8	0.334647
	EYA3	0.438796
	PTAFR	1.05165
	DNAJC8	0.278587
	ATPIF1	-1.47433
	SESN2	-3.44163
	PHACTR4	-0.114181
	SNHG3	-2.42291
	RCC1	-0.35184
	TRNAU1AP	-2.60238
	SNHG12	-2.31385
	SNORA16A	0.734933
	TAF12	1.06472
	RNU11	4.29831
	YTHDF2	-0.908833
	EPB41	-0.539346
	SRSF4	-0.617299
	MECR	-1.218
	PTPRU	-0.943726
	LAPTM5	1.00481
	SDC3	-2.59778
	PUM1	-0.0744864
	SNRNP40	0.126959
	ZCCHC17	-1.1383
	FABP3	-1.86531
	SERINC2	-0.78257
	TINAGL1	-1.99803
	PEF1	-0.2963
	COL16A1	-3.41516
	PTP4A2	-0.411481
	KHDRBS1	0.503632
	TMEM39B	-3.18632
	KPNA6	-0.0418941
	TXLNA	-2.26354
	EIF3I	-0.215571
	MTMR9LP	-2.86918
	FAM167B	-1.41164
	LCK	-2.48895
	HDAC1	-0.256217
	MARCKSL1	0.392448
	BSDC1	-2.96088
	ZBTB8OS	1.4957
	RBBP4	-1.24199
	KIAA1522	-1.23011
	YARS	-1.875
	S100PBP	-2.56291
	TMEM54	-2.24165
	RNF19B	3.36362
	AK2	-0.379848
	ZNF362	-0.850434
	PHC2	-2.75777
	GJA4	-3.03019
	SMIM12	-0.973693
	ZMYM6NB	-0.469182
	ZMYM6	-2.80865
	SFPQ	-0.322115
	ZMYM4	0.905611
	KIAA0319L	0.929858
	NCDN	-2.61186
	PSMB2	1.16474
	C1orf216	-3.16803
	AGO4	-0.638754
	AGO1	-3.29047
	AGO3	0.647062
	TEKT2	1.17106
	ADPRHL2	-0.903506
	TRAPPC3	-1.15274
	MAP7D1	-1.62855
	THRAP3	-0.398959
	SH3D21	-1.89089
	EVA1B	-1.82113
	STK40	-2.14392
	LSM10	0.635486
	OSCP1	-0.315681
	MRPS15	0.503395
	CSF3R	4.01257
	LOC728431	-1.23578
	ZC3H12A	1.77216
	MEAF6	-0.729548
	SNIP1	-1.17261
	DNALI1	-0.69644
	GNL2	-2.87765
	C1orf109	-1.26177
	YRDC	-2.08091
	C1orf122	-0.088807
	MTF1	1.20879
	INPP5B	-2.92854
	SF3A3	-1.69493
	FHL3	2.3375
	UTP11L	-0.381439
	RRAGC	-1.5175
	AKIRIN1	-1.06451
	NDUFS5	-0.973807
	MACF1	-1.42058
	PABPC4	-0.524491
	HEYL	-2.39516
	PPIE	-1.57216
	TRIT1	-3.1642
	MFSD2A	-1.14011
	CAP1	1.13245
	PPT1	0.42773
	RLF	-1.72073
	ZMPSTE24	0.553505
	COL9A2	2.48313
	SMAP2	2.32571
	EXO5	0.305222
	RIMS3	-2.6197
	NFYC	-0.92694
	CITED4	0.336697
	CTPS1	-3.43412
	SCMH1	-1.1404
	HIVEP3	0.610087
	FOXJ3	-1.48519
	RIMKLA	0.247584
	ZMYND12	2.47247
	PPCS	-1.05638
	PPIH	-2.14577
	YBX1	-1.18496
	LEPRE1	-2.95218
	C1orf50	0.506648
	CCDC23	-0.0163017
	ERMAP	-2.44797
	SLC2A1	-1.37708
	EBNA1BP2	-2.85877
	TMEM125	-3.17899
	TIE1	-0.213276
	ELOVL1	-1.04947
	MED8	-0.683353
	SZT2	-1.71063
	PTPRF	-0.849259
	KDM4A	-1.17622
	ST3GAL3	-3.12091
	IPO13	-0.829647
	DPH2	-2.17968
	ATP6V0B	-0.489463
	B4GALT2	-3.40693
	SLC6A9	-0.907179
	DMAP1	-0.0968291
	ERI3	-1.18292
	RNF220	-1.3242
	RPS8	-0.690135
	PLK3	-0.737421
	EIF2B3	-0.0339149
	HECTD3	1.59394
	UROD	-3.10598
	MUTYH	-1.22887
	TOE1	-3.15006
	PRDX1	-0.629938
	AKR1A1	-1.5058
	NASP	-2.66034
	GPBP1L1	-0.988644
	TMEM69	0.926143
	MAST2	-2.66646
	PIK3R3	-1.62564
	TSPAN1	1.22086
	POMGNT1	-1.05868
	LRRC41	-0.186013
	UQCRH	-0.15213
	NSUN4	-3.38499
	MKNK1	-0.000888117
	MOB3C	-2.17112
	ATPAF1	0.22627
	EFCAB14	0.284097
	CYP4B1	-0.0744008
	PDZK1IP1	0.363623
	TAL1	-1.33503
	CMPK1	-1.01671
	TRABD2B	0.41195
	SPATA6	-0.720674
	FAF1	-0.641954
	CDKN2C	-0.187162
	RNF11	-1.01898
	EPS15	0.0379761
	OSBPL9	0.909855
	NRD1	0.441388
	TXNDC12	1.27007
	BTF3L4	1.00815
	ZFYVE9	-0.692656
	CC2D1B	-3.90531
	PRPF38A	-0.509111
	ZCCHC11	-3.15665
	SELRC1	-2.61221
	ZYG11B	-0.275903
	ECHDC2	-1.20773
	SCP2	-0.469387
	PODN	-2.72249
	CPT2	-1.16668
	C1orf123	-0.842577
	MAGOH	-0.452472
	TMEM48	-0.335812
	YIPF1	1.77708
	HSPB11	0.197451
	LRRC42	-2.20721
	TMEM59	0.559058
	TCEANC2	1.49835
	MRPL37	-2.08156
	SSBP3	0.829846
	DHCR24	-0.788199
	PCSK9	2.45043
	USP24	-1.0126
	PPAP2B	-2.72593
	OMA1	0.273273
	TACSTD2	-0.451562
	MYSM1	-1.13719
	JUN	-3.57278
	CYP2J2	1.85646
	NFIA	-1.07205
	TM2D1	-0.924833
	INADL	-1.46769
	USP1	0.526845
	DOCK7	-1.69321
	ATG4C	1.08346
	ALG6	1.21992
	ITGB3BP	1.53932
	PGM1	-0.699983
	CACHD1	-0.461351
	RAVER2	-0.739197
	JAK1	0.117265
	AK4	-1.1251
	LEPROT	-0.323459
	LEPR	-2.63856
	PDE4B	2.28732
	SGIP1	-1.86446
	TCTEX1D1	-0.610934
	WDR78	2.03299
	MIER1	2.81248
	SLC35D1	-0.00808145
	SERBP1	0.0899795
	GADD45A	-2.43744
	GNG12	-0.229878
	WLS	-0.3384
	LRRC40	-2.55442
	SRSF11	-0.580946
	ANKRD13C	-0.541345
	HHLA3	-1.86691
	ZRANB2	-0.843632
	CRYZ	-0.194993
	TYW3	-0.347768
	ACADM	-0.391458
	RABGGTB	-0.917359
	ST6GALNAC3	0.548298
	PIGK	-0.156586
	ZZZ3	-0.81533
	USP33	-1.56257
	FAM73A	1.06241
	NEXN	2.08117
	FUBP1	-1.31397
	DNAJB4	-3.30055
	GIPC2	-0.0699946
	IFI44L	4.23447
	IFI44	2.64251
	ELTD1	-0.907648
	LPHN2	-1.9849
	PRKACB	0.937271
	DNASE2B	1.84243
	RPF1	-0.289782
	GNG5	3.27702
	CTBS	1.77683
	MCOLN2	0.964204
	C1orf52	-0.509332
	BCL10	-0.825798
	DDAH1	0.85448
	CYR61	0.463254
	ZNHIT6	0.753547
	ODF2L	-1.22605
	SH3GLB1	0.352617
	42248	-0.248553
	HS2ST1	-2.01231
	LOC339524	1.80576
	LMO4	-0.467591
	PKN2	-0.341344
	GTF2B	1.905
	CCBL2	0.695195
	RBMXL1	0.573808
	GBP3	3.32726
	GBP1	2.91776
	GBP2	1.42447
	GBP4	3.00013
	GBP5	4.02161
	GBP1P1	3.32772
	LRRC8B	-0.172175
	LRRC8C	-0.209452
	LRRC8D	0.179199
	ZNF326	-0.577371
	ZNF644	-0.730446
	CDC7	-2.44511
	TGFBR3	-1.04119
	RPAP2	1.80895
	EVI5	-3.05423
	RPL5	-1.16261
	FAM69A	0.130036
	MTF2	0.249443
	TMED5	1.04305
	DR1	0.0172297
	FNBP1L	-1.12396
	BCAR3	-1.48709
	DNTTIP2	-1.02239
	GCLM	-0.150235
	ARHGAP29	-2.86759
	ABCD3	-0.53546
	F3	0.79467
	SLC44A3	0.131416
	CNN3	-0.608924
	LOC729970	-2.44031
	PTBP2	-3.26846
	DPYD	0.259992
	SNX7	0.392433
	PALMD	-2.23175
	AGL	0.1478
	SLC35A3	-2.76995
	HIAT1	1.38881
	TRMT13	0.598043
	DBT	-0.441433
	RTCA	-0.676238
	CDC14A	-2.83091
	VCAM1	0.770545
	EXTL2	0.299837
	SLC30A7	-0.122155
	DPH5	-2.63728
	S1PR1	-0.40978
	COL11A1	0.665418
	AMY2B	-1.07567
	PRMT6	-0.885
	VAV3	1.0485
	SLC25A24	-1.15832
	FAM102B	-0.41411
	PRPF38B	-1.55192
	STXBP3	-0.126144
	CLCC1	-0.101063
	WDR47	-0.409758
	TMEM167B	-0.147716
	SCARNA2	-0.360705
	C1orf194	3.23844
	SARS	-2.03869
	PSRC1	-1.90118
	SORT1	-1.06524
	PSMA5	-0.928319
	GNAI3	0.775813
	AMPD2	-1.72667
	GSTM4	-0.461838
	GSTM2	-2.52729
	GSTM1	-1.59978
	GSTM5	0.0129243
	GSTM3	-1.70873
	CSF1	-1.13767
	AHCYL1	-0.27275
	STRIP1	-2.40765
	RBM15	-0.698272
	SLC16A4	0.990836
	LAMTOR5	0.274257
	CD53	3.91431
	LRIF1	-0.67883
	DRAM2	0.479671
	CEPT1	0.697276
	DENND2D	1.01199
	CHI3L2	4.35428
	PIFO	1.12525
	WDR77	-1.22578
	ATP5F1	-0.91879
	C1orf162	1.77414
	RAP1A	-1.16658
	FAM212B	-2.89048
	DDX20	-0.912204
	CTTNBP2NL	-0.547322
	ST7L	1.00898
	CAPZA1	2.22652
	MOV10	1.05824
	RHOC	-2.07044
	SLC16A1	0.369
	MAGI3	0.60448
	PHTF1	-0.859436
	RSBN1	-0.95061
	AP4B1	-1.15083
	DCLRE1B	-1.32471
	HIPK1	-2.29457
	OLFML3	0.0743533
	TRIM33	-0.264913
	BCAS2	-0.615945
	NRAS	-0.268206
	CSDE1	-0.613772
	SIKE1	0.0238985
	TSPAN2	-0.5233
	VANGL1	1.58617
	CASQ2	-2.04211
	SLC22A15	1.07864
	ATP1A1	-2.04319
	CD58	-0.0390539
	IGSF3	-1.72454
	CD2	-1.78682
	PTGFRN	-1.70746
	MAN1A2	0.259269
	FAM46C	-1.84809
	GDAP2	-0.606425
	WDR3	0.143061
	WARS2	0.536968
	ZNF697	-2.5055
	NOTCH2	-2.48743
	FCGR1B	2.69322
	NBPF9	-2.17246
	PDE4DIP	-2.49866
	SEC22B	1.52336
	NOTCH2NL	-4.04946
	NBPF10	-2.45467
	TXNIP	-0.197591
	POLR3GL	-1.79925
	LIX1L	0.421214
	RBM8A	-1.07341
	PEX11B	1.29839
	ITGA10	-3.18462
	PIAS3	-2.2775
	POLR3C	-2.87029
	RNF115	1.27395
	PRKAB2	-1.11125
	CHD1L	-0.603193
	BCL9	0.442198
	ACP6	0.996033
	GJA5	-1.80911
	NBPF14	-0.640076
	LOC645166	0.438893
	LOC388692	-2.44888
	FCGR1A	2.60031
	HIST2H2BE	3.72245
	HIST2H2AC	2.5981
	BOLA1	-0.57963
	SF3B4	2.27991
	MTMR11	0.356078
	OTUD7B	-3.20266
	VPS45	1.3835
	PLEKHO1	-2.77868
	ANP32E	0.0615871
	APH1A	-2.66664
	C1orf54	-0.536807
	MRPS21	0.735493
	PRPF3	-0.683611
	RPRD2	-1.50335
	TARS2	-2.34278
	ECM1	-1.82588
	ADAMTSL4	-0.144758
	MCL1	-0.669825
	ENSA	-1.0363
	GOLPH3L	0.535727
	CTSS	2.00071
	CTSK	0.186844
	ARNT	-0.920181
	SETDB1	-1.62308
	CERS2	-0.115712
	FAM63A	-0.468641
	PRUNE	-1.46451
	CDC42SE1	0.25928
	MLLT11	0.423994
	VPS72	1.02758
	PIP5K1A	-0.881521
	PSMD4	-1.84016
	ZNF687	-2.7162
	PI4KB	-1.69855
	RFX5	-0.575618
	SELENBP1	-3.20106
	PSMB4	-1.49243
	POGZ	-1.94419
	CGN	-1.83381
	TUFT1	-0.334649
	SNX27	-1.20533
	MRPL9	1.01777
	THEM4	-2.82587
	S100A10	0.147844
	S100A11	3.95873
	FLG	2.58287
	FLG2	0.343561
	CRCT1	0.421059
	KPRP	2.67848
	LCE1C	2.72094
	SPRR2E	3.48844
	LOR	2.78131
	S100A9	3.39147
	S100A12	4.99411
	S100A8	3.97543
	S100A6	0.401789
	S100A4	0.554724
	S100A3	-0.10836
	S100A2	-2.73729
	S100A16	-1.81704
	S100A14	-1.92121
	S100A13	-4.90393
	CHTOP	0.511332
	SNAPIN	0.68515
	ILF2	-0.773059
	NPR1	-2.14484
	INTS3	-1.26952
	SLC27A3	-0.836882
	GATAD2B	0.226425
	DENND4B	-1.17136
	CRTC2	-2.00693
	SLC39A1	-1.5042
	CREB3L4	-0.245267
	JTB	-0.371404
	RAB13	-0.508232
	RPS27	0.369936
	TPM3	0.0777314
	C1orf189	2.48598
	C1orf43	-0.0979192
	UBAP2L	0.146914
	HAX1	0.633888
	ATP8B2	-3.34998
	IL6R	-0.727279
	SHE	-2.67594
	TDRD10	-2.21787
	UBE2Q1	-2.04191
	ADAR	0.878895
	KCNN3	-2.3756
	PMVK	-1.4863
	PBXIP1	-2.48223
	PYGO2	-3.56988
	SHC1	-0.79976
	CKS1B	-2.74076
	FLAD1	-2.79201
	ZBTB7B	-0.940785
	ADAM15	-3.93106
	EFNA1	-1.89882
	SLC50A1	-0.0522714
	DPM3	-2.33823
	KRTCAP2	1.24311
	MUC1	0.249831
	THBS3	-2.63476
	MTX1	-3.11058
	GBA	-1.65249
	SCAMP3	-0.761622
	CLK2	-0.489233
	PKLR	2.82164
	FDPS	-2.76326
	RUSC1	-0.471355
	ASH1L	-0.755838
	YY1AP1	-1.70116
	DAP3	-1.21163
	GON4L	-1.50434
	SYT11	-2.63432
	RIT1	-0.271746
	KIAA0907	-0.348787
	ARHGEF2	-0.529278
	SSR2	-0.247243
	UBQLN4	-2.09456
	LAMTOR2	-1.59666
	RAB25	1.45423
	LMNA	-2.48127
	SEMA4A	1.80284
	SLC25A44	-4.57445
	PMF1	0.119193
	SMG5	-2.04516
	C1orf85	-0.953034
	CCT3	-0.292796
	MEF2D	-2.38503
	APOA1BP	-0.890902
	GPATCH4	-1.81094
	NES	-3.97718
	CRABP2	-2.30447
	ISG20L2	-3.01719
	RRNAD1	-0.221769
	MRPL24	0.0243281
	HDGF	0.702753
	PRCC	0.0270787
	SH2D2A	-1.6631
	PEAR1	-1.07616
	ARHGEF11	-0.524988
	ETV3	-0.305451
	CD5L	1.51722
	MNDA	3.5548
	IFI16	0.746282
	AIM2	3.22148
	DARC	-1.27666
	DUSP23	-1.48242
	SLAMF8	1.19516
	C1orf204	1.86779
	TAGLN2	-0.495595
	IGSF8	0.390879
	ATP1A2	-0.86571
	PEA15	-0.371805
	DCAF8	-1.84242
	PEX19	-0.277661
	COPA	0.653018
	NCSTN	1.77784
	VANGL2	-1.6848
	SLAMF6	1.46277
	CD84	-1.66154
	SLAMF1	0.838661
	CD48	2.63495
	SLAMF7	3.02174
	ITLN2	-2.62556
	F11R	-1.22515
	TSTD1	0.0493866
	USF1	-2.67384
	ARHGAP30	0.170759
	PFDN2	-1.0934
	NIT1	-1.0225
	DEDD	0.407589
	UFC1	-0.408782
	USP21	-1.69557
	PPOX	-2.51622
	B4GALT3	-3.27757
	ADAMTS4	0.374463
	NDUFS2	-1.66286
	FCER1G	6.2934
	TOMM40L	-1.05034
	MPZ	1.10403
	SDHC	-0.933358
	C1orf192	2.23617
	FCGR2A	2.7767
	HSPA6	-1.61435
	FCGR3A	2.04796
	FCGR2C	2.63331
	HSPA7	-1.23868
	FCGR3B	3.48079
	FCGR2B	1.77918
	FCRLA	2.98754
	DUSP12	-0.476248
	ATF6	0.0909665
	OLFML2B	-1.83382
	UHMK1	-0.293585
	UAP1	-0.851006
	DDR2	-0.521623
	RGS4	2.53191
	RGS5	-0.714529
	PBX1	-1.59096
	MGST3	-1.08573
	ALDH9A1	-0.202445
	TMCO1	0.661418
	UCK2	-1.72475
	POGK	0.47717
	TADA1	-0.326309
	POU2F1	-1.07505
	CD247	-0.0711772
	CREG1	0.588215
	RCSD1	-0.69435
	MPZL1	-1.95208
	MPC2	-1.20548
	DCAF6	-1.01926
	GPR161	-1.05621
	TIPRL	0.98339
	TBX19	-0.0423606
	DPT	-2.53235
	ATP1B1	0.787363
	NME7	-0.0507067
	BLZF1	1.13462
	SLC19A2	-1.81036
	F5	4.05629
	SELP	-1.6105
	SELL	7.54397
	SELE	0.639243
	METTL18	0.504165
	SCYL3	0.652326
	KIFAP3	0.345359
	GORAB	-1.07473
	PRRX1	-1.29102
	FMO3	-2.03507
	FMO2	-1.79864
	PRRC2C	-0.289858
	VAMP4	-1.08278
	METTL13	-0.368764
	DNM3OS	-1.86867
	PIGC	1.07977
	SUCO	-1.01431
	PRDX6	0.623782
	KLHL20	-1.11688
	DARS2	-0.682583
	GAS5	-1.7999
	RC3H1	0.0549671
	RABGAP1L	2.07847
	CACYBP	-0.911338
	MRPS14	0.299887
	KIAA0040	-1.20077
	RFWD2	0.257338
	LOC730102	-1.42586
	RASAL2	-0.927695
	RALGPS2	1.1159
	ANGPTL1	0.321616
	FAM20B	-2.56136
	TOR3A	-1.21916
	ABL2	-1.44327
	SOAT1	0.747742
	TOR1AIP2	0.518892
	TOR1AIP1	0.569072
	CEP350	-0.847332
	QSOX1	-2.45091
	FLJ23867	-3.02771
	ACBD6	-1.85993
	XPR1	0.302077
	STX6	-0.608629
	MR1	0.813014
	IER5	-0.0419548
	CACNA1E	2.94785
	GLUL	0.728342
	RNASEL	0.772386
	RGS16	-1.05925
	NPL	1.50059
	DHX9	-2.07522
	LAMC1	-0.457891
	LAMC2	0.101244
	NMNAT2	0.757044
	SMG7	0.677462
	NCF2	1.8149
	ARPC5	1.30657
	RGL1	1.59763
	TSEN15	-0.737211
	C1orf21	-1.00512
	EDEM3	-0.0653587
	FAM129A	1.47878
	RNF2	-0.209732
	TRMT1L	1.344
	IVNS1ABP	1.57726
	HMCN1	0.619207
	TPR	-1.89348
	C1orf27	0.32558
	PTGS2	0.0553352
	PLA2G4A	-1.59503
	RGS18	3.91429
	RGS1	0.194535
	RGS13	1.69736
	RGS2	-1.12289
	UCHL5	-1.99437
	TROVE2	-0.876653
	GLRX2	0.355861
	CDC73	-0.874232
	CFH	-0.807662
	DENND1B	-0.825332
	NEK7	-1.58602
	PTPRC	1.99781
	NR5A2	-2.41231
	ZNF281	-0.0624182
	DDX59	-0.000632556
	CAMSAP2	-1.94797
	KIF21B	-2.40986
	TMEM9	-1.12173
	IGFN1	-1.76137
	PKP1	-1.60401
	TNNT2	-2.19921
	LAD1	1.36813
	PHLDA3	-3.2587
	CSRP1	-0.625627
	NAV1	-1.18858
	IPO9	0.131772
	LMOD1	-2.69195
	TIMM17A	-0.434193
	RNPEP	-1.99616
	ELF3	-1.09142
	ARL8A	1.08188
	PTPN7	-0.441088
	PPP1R12B	-1.63313
	KDM5B	-1.20433
	RABIF	1.51546
	KLHL12	0.335354
	ADIPOR1	0.8346
	CYB5R1	-2.83897
	PPFIA4	1.70418
	CHI3L1	3.81352
	CHIT1	2.93194
	LOC730227	2.9037
	BTG2	-2.00373
	FMOD	-0.718593
	PRELP	-1.14521
	ATP2B4	-1.18487
	ZC3H11A	-2.25331
	SNRPE	-0.301946
	SOX13	-2.19482
	GOLT1A	-1.53688
	PLEKHA6	0.2446
	PPP1R15B	-0.226066
	PIK3C2B	-1.95544
	MDM4	-0.770663
	NFASC	-1.83937
	CNTN2	2.60479
	RBBP5	-0.804908
	DSTYK	-3.0547
	TMCC2	-1.53497
	NUAK2	0.642961
	CDK18	-2.08384
	MFSD4	-2.31797
	ELK4	-0.455383
	NUCKS1	-1.35536
	RAB7L1	-1.89805
	SLC41A1	-1.23609
	SLC26A9	0.392389
	C1orf186	1.32091
	CTSE	3.01362
	SRGAP2	-0.515558
	IKBKE	0.864616
	RASSF5	-0.0328407
	EIF2D	-2.05099
	DYRK3	-3.13268
	MAPKAPK2	-3.09229
	IL10	0.915351
	IL24	-1.71813
	FAIM3	-0.807952
	PIGR	2.15953
	C1orf116	-1.26178
	YOD1	1.27353
	PFKFB2	0.70189
	C4BPA	0.970567
	CD55	2.09781
	CR1	3.26244
	CD46	-0.331268
	CD34	-2.62865
	PLXNA2	-5.04566
	CAMK1G	1.60318
	LAMB3	-0.603698
	G0S2	0.991011
	HSD11B1	0.566419
	TRAF3IP3	-0.290085
	IRF6	-0.0404349
	DIEXF	-0.151532
	RCOR3	-0.98054
	TRAF5	-3.47727
	SLC30A1	-1.16375
	LPGAT1	0.20506
	PPP2R5A	-0.499863
	TMEM206	1.12465
	NENF	-1.15667
	ATF3	-1.12696
	BATF3	0.164417
	NSL1	0.0367839
	TATDN3	-0.502284
	FLVCR1	-1.66728
	ANGEL2	-0.491253
	RPS6KC1	1.54621
	SMYD2	-1.23171
	PTPN14	-0.546142
	KCTD3	-2.87594
	GPATCH2	2.47972
	RRP15	0.720054
	TGFB2	-0.698615
	LYPLAL1	0.604121
	EPRS	-0.9944
	BPNT1	0.3037
	IARS2	-2.00406
	RAB3GAP2	-1.53203
	C1orf115	-1.39948
	HLX	-1.10155
	DUSP10	-2.80072
	MIA3	1.69424
	AIDA	0.545111
	BROX	0.763185
	DISP1	-2.83991
	CAPN8	-1.88222
	CAPN2	-0.275437
	TP53BP2	-1.96066
	FBXO28	0.0132901
	DEGS1	-0.543826
	NVL	-0.62718
	CNIH4	1.01941
	WDR26	-0.80955
	DNAH14	1.59504
	LBR	-1.32351
	ENAH	-0.473105
	SRP9	0.617072
	EPHX1	-0.395098
	TMEM63A	-1.01569
	PYCR2	-4.27712
	SDE2	-1.95073
	ACBD3	-0.629223
	PARP1	0.0867241
	ITPKB	-3.8559
	PSEN2	-1.60762
	ADCK3	-2.60465
	CDC42BPA	-1.82772
	ZNF678	0.71016
	SNAP47	0.339259
	ARF1	-0.0581784
	C1orf35	-0.933306
	MRPL55	-3.44667
	GUK1	-2.03917
	OBSCN	-2.34462
	TRIM11	-2.99221
	RNF187	-0.898236
	RHOU	-0.73005
	RAB4A	-3.15626
	NUP133	-1.79205
	ABCB10	-2.40492
	TAF5L	-1.48794
	URB2	-1.87209
	GALNT2	-1.31691
	COG2	-0.643477
	AGT	-1.85958
	C1orf198	-1.51938
	TTC13	0.176114
	ARV1	0.244086
	FAM89A	-0.282442
	GNPAT	-0.874709
	EXOC8	-0.125108
	SPRTN	-1.78557
	EGLN1	-1.05786
	TSNAX	0.143904
	SIPA1L2	-0.731921
	NTPCR	-0.630338
	PCNXL2	1.21943
	KIAA1804	1.67313
	KCNK1	0.847134
	COA6	0.0950634
	TARBP1	-0.837335
	IRF2BP2	-0.120748
	TOMM20	-0.819523
	RBM34	-0.441773
	ARID4B	-0.336743
	GGPS1	0.023791
	TBCE	-2.45335
	B3GALNT2	-2.61875
	LYST	-0.43789
	NID1	1.17297
	GPR137B	-0.387538
	ERO1LB	-0.233597
	LGALS8	0.049205
	HEATR1	-1.04336
	ACTN2	-0.263862
	MTR	-0.752665
	RYR2	0.515689
	FH	-0.773697
	KMO	1.70729
	CHML	0.398379
	EXO1	1.68161
	CEP170	-0.987903
	SDCCAG8	-1.22629
	AKT3	-1.9284
	ZBTB18	-2.25587
	ADSS	-0.225139
	DESI2	-1.5874
	HNRNPU-AS1	-0.805868
	HNRNPU	-0.257649
	EFCAB2	0.266528
	SMYD3	-2.5958
	TFB2M	-1.92519
	CNST	-2.62938
	SCCPDH	-0.349775
	AHCTF1	-1.70603
	ZNF670	-1.02568
	ZNF496	-2.66068
	NLRP3	1.19698
	TRIM58	0.42836
	SH3BP5L	-1.95012
	ZNF672	-0.954858
	ZNF692	-1.88017
	ZMYND11	-0.515794
	DIP2C	0.726535
	LARP4B	-0.973155
	GTPBP4	-1.92219
	IDI1	0.315054
	WDR37	-3.72862
	PFKP	-1.46304
	PITRM1	-1.94473
	KLF6	-1.17482
	AKR1E2	0.277623
	AKR1C1	0.0665695
	AKR1C2	1.97175
	AKR1C3	0.652179
	NET1	-0.797213
	ASB13	-2.62152
	FAM208B	-1.83294
	GDI2	0.102561
	FBXO18	-2.01773
	IL15RA	-1.32158
	IL2RA	0.999317
	RBM17	-1.0827
	PFKFB3	-0.0953347
	LOC399715	2.84449
	SFMBT2	-0.0395483
	ITIH5	-1.65468
	KIN	-1.86722
	ATP5C1	0.230327
	TAF3	-1.33008
	SFTA1P	-0.50789
	CELF2	-0.324144
	USP6NL	-1.87002
	ECHDC3	-2.65264
	UPF2	0.124803
	DHTKD1	0.549793
	SEC61A2	0.801569
	NUDT5	-0.0211975
	CDC123	-1.08901
	LOC283070	-0.0100171
	CCDC3	-2.03648
	OPTN	-0.417005
	PHYH	0.217721
	SEPHS1	-3.59011
	BEND7	-2.8544
	PRPF18	-0.883462
	FRMD4A	-1.29273
	FAM107B	-0.870807
	HSPA14	-0.958655
	DCLRE1C	0.926827
	RPP38	-0.200842
	NMT2	-2.64092
	FAM171A1	-1.10597
	FAM188A	1.39539
	PTER	0.164782
	RSU1	0.115925
	VIM	-1.54978
	STAM	-1.48246
	NSUN6	-0.168595
	ARL5B	2.73859
	PLXDC2	0.486606
	NEBL	-3.85263
	MLLT10	-2.41076
	DNAJC1	-0.124546
	COMMD3	-2.58181
	SPAG6	2.53129
	PIP4K2A	0.733042
	MSRB2	0.921603
	OTUD1	0.26122
	KIAA1217	-0.815608
	ARHGAP21	-1.53647
	ENKUR	1.9525
	APBB1IP	3.79311
	PDSS1	1.77768
	ABI1	1.01355
	YME1L1	0.503077
	MASTL	0.662589
	ACBD5	0.56771
	RAB18	0.00953946
	MPP7	-2.28586
	WAC-AS1	-0.151554
	WAC	-0.133898
	BAMBI	-1.39428
	PTCHD3P1	0.129424
	SVIL	-1.23368
	KIAA1462	-2.48162
	MTPAP	-0.531747
	MAP3K8	-0.143946
	ZNF438	-0.756587
	ZEB1	-1.26695
	ARHGAP12	-0.218959
	KIF5B	-0.816144
	EPC1	-2.92031
	ITGB1	-1.62891
	NRP1	0.80322
	PARD3	-2.08224
	CUL2	-1.0076
	CREM	0.756153
	CCNY	-0.505707
	FZD8	-2.27784
	ZNF248	-2.54503
	ZNF25	-2.7945
	ZNF33A	-0.298636
	ZNF37A	0.138821
	LINC00839	-0.266289
	ZNF37BP	-0.40868
	ZNF33B	0.511513
	BMS1	-2.09754
	CSGALNACT2	-0.925516
	HNRNPF	-0.659046
	ZNF32	-1.33741
	CXCL12	-1.29163
	RASSF4	-0.810831
	C10orf10	-1.89984
	ZNF22	0.692781
	ALOX5	0.410223
	MAPK8	-2.63045
	VSTM4	-3.12211
	NCOA4	0.337076
	TIMM23	2.59236
	AGAP6	-2.37708
	SGMS1	-2.29899
	PRKG1	-1.113
	CSTF2T	-0.65673
	DKK1	-1.99331
	IPMK	0.142736
	CISD1	0.053103
	UBE2D1	0.904778
	TFAM	-0.667017
	CCDC6	-0.384539
	ANK3	-2.62699
	RHOBTB1	-0.534381
	ARID5B	-0.375462
	RTKN2	-2.63367
	ADO	0.181452
	EGR2	-3.22317
	NRBF2	-0.197935
	JMJD1C	-1.57817
	REEP3	-0.624778
	SIRT1	-2.57635
	HERC4	-1.61974
	HNRNPH3	-1.43334
	RUFY2	0.982969
	CCAR1	-2.30061
	DDX50	-0.299656
	DDX21	-0.360054
	KIAA1279	-1.81258
	SRGN	4.51016
	VPS26A	-0.724136
	SUPV3L1	0.306595
	HK1	-1.4111
	TSPAN15	0.0834357
	COL13A1	-0.231563
	H2AFY2	0.091176
	AIFM2	-1.71454
	SAR1A	-0.500268
	PPA1	0.388602
	LRRC20	-2.24339
	EIF4EBP2	-0.276091
	PALD1	-2.93358
	PRF1	0.0111287
	ADAMTS14	-2.20387
	SGPL1	0.365523
	PCBD1	1.48423
	UNC5B	-2.95057
	CDH23	-1.0528
	C10orf54	-0.65922
	PSAP	-1.34279
	CHST3	-0.435423
	SPOCK2	-0.405211
	ASCC1	-0.209423
	ANAPC16	-0.0923088
	DDIT4	-0.589033
	DNAJB12	-1.68444
	MICU1	0.447153
	MCU	-0.12358
	P4HA1	-0.0406619
	NUDT13	1.00684
	ECD	-0.857058
	FAM149B1	-0.312071
	DNAJC9	-1.19721
	MRPS16	-0.663462
	ANXA7	-0.472688
	PPP3CB	-1.06938
	USP54	-0.378628
	SYNPO2L	1.99792
	SEC24C	-2.07696
	FUT11	0.04928
	CHCHD1	0.64623
	ZSWIM8	-3.93984
	ZSWIM8-AS1	3.19735
	NDST2	-0.291413
	CAMK2G	-0.95136
	PLAU	-0.992684
	VCL	-0.0921914
	AP3M1	0.426959
	ADK	-1.62326
	KAT6B	0.0773479
	SAMD8	-0.00667228
	VDAC2	-0.728398
	COMTD1	-2.22804
	ZNF503	-0.741053
	ZNF503-AS2	0.373363
	C10orf11	1.01453
	KCNMA1	-1.67492
	DLG5	-1.65712
	POLR3A	0.167525
	RPS24	0.726407
	ZMIZ1-AS1	-2.07793
	ZMIZ1	-1.14449
	PPIF	-0.198614
	ZCCHC24	-2.82929
	EIF5AL1	1.37387
	SFTPA2	1.87239
	SFTPA1	1.67313
	SFTPD	-1.6427
	TMEM254	0.569185
	PLAC9	-2.52272
	ANXA11	-0.214974
	FAM213A	-0.809541
	TSPAN14	-1.6372
	GHITM	-0.352078
	CCSER2	0.357929
	WAPAL	-2.10836
	LDB3	-1.50146
	MMRN2	-0.104669
	SNCG	-2.19855
	ADIRF	-1.74856
	AGAP11	-2.30547
	GLUD1	-0.528755
	FAM35A	-0.834483
	LOC728190	-1.75462
	MINPP1	-1.21259
	PAPSS2	-1.78861
	ATAD1	-0.0564491
	PTEN	1.08816
	ANKRD22	4.57899
	STAMBPL1	0.47756
	ACTA2	0.458009
	FAS	1.44291
	CH25H	0.254451
	LIPA	1.48594
	IFIT2	5.2724
	IFIT3	5.33036
	IFIT1	5.82504
	IFIT5	3.34746
	RPP30	-0.366421
	ANKRD1	-0.37202
	PCGF5	3.03118
	HECTD2	-1.91494
	PPP1R3C	-3.02277
	TNKS2	0.0545673
	BTAF1	-0.353143
	CPEB3	1.01227
	38412	0.787974
	IDE	-0.156155
	HHEX	-0.108662
	EXOC6	0.230208
	MYOF	-1.30212
	FFAR4	0.453764
	RBP4	3.72862
	FRA10AC1	-2.86524
	PLCE1	-2.76824
	NOC3L	-1.0048
	TBC1D12	-0.477743
	HELLS	2.39143
	PDLIM1	0.990508
	SORBS1	-1.29903
	ALDH18A1	-1.16283
	TCTN3	0.295175
	ENTPD1	0.00237168
	CCNJ	-1.70425
	ZNF518A	-2.40021
	TM9SF3	1.0536
	PIK3AP1	2.94928
	LCOR	0.800089
	ARHGAP19	-1.39613
	RRP12	-2.49712
	PGAM1	-0.0303648
	EXOSC1	-0.730269
	ZDHHC16	-2.16653
	MMS19	-1.07848
	UBTD1	-1.01305
	PI4K2A	-2.20747
	AVPI1	-1.32388
	MARVELD1	-1.0291
	ZFYVE27	-2.23207
	CRTAC1	-1.32953
	R3HCC1L	-1.07085
	HPS1	-1.10111
	GOT1	-0.577366
	SLC25A28	1.39004
	ENTPD7	1.14062
	COX15	-0.359071
	CUTC	0.932711
	ABCC2	2.58393
	DNMBP	-1.54952
	ERLIN1	-0.326017
	CHUK	0.879268
	CWF19L1	-1.64139
	SNORA12	4.51154
	BLOC1S2	-0.197009
	SCD	0.374298
	SEC31B	-2.82417
	NDUFB8	-1.06145
	HIF1AN	-0.360384
	FAM178A	-3.56724
	MRPL43	0.305496
	C10orf2	-3.42328
	LZTS2	-1.83764
	SFXN3	-1.32815
	BTRC	0.243256
	POLL	-0.684598
	DPCD	0.359133
	FBXW4	-2.2284
	NPM3	-0.670579
	MGEA5	-0.560022
	C10orf76	-1.36607
	LDB1	-3.64869
	PPRC1	-1.6066
	NOLC1	-1.41614
	GBF1	-1.35087
	NFKB2	0.282665
	FBXL15	-1.09178
	CUEDC2	-0.945075
	ACTR1A	-1.53
	SUFU	-0.0975769
	TRIM8	0.625452
	ARL3	-0.727901
	WBP1L	-3.11562
	C10orf32	0.493832
	NT5C2	0.652281
	USMG5	1.58422
	PDCD11	-2.30051
	CALHM2	-2.94383
	SH3PXD2A	-3.16281
	OBFC1	-3.4834
	SLK	-2.21181
	SFR1	1.23854
	WDR96	0.398892
	GSTO1	-1.59335
	ITPRIP	-1.69238
	XPNPEP1	-1.32212
	ADD3	-1.07675
	MXI1	-2.32497
	SMNDC1	0.666775
	DUSP5	-0.618091
	SMC3	-2.96857
	LOC282997	2.43934
	PDCD4	-0.913968
	BBIP1	1.208
	SHOC2	0.40204
	ADRA2A	2.49983
	ACSL5	-0.322626
	ZDHHC6	0.767487
	VTI1A	1.37654
	TCF7L2	1.13797
	CASP7	-2.13228
	DCLRE1A	0.931829
	NHLRC2	1.25612
	ADRB1	-0.31296
	C10orf118	-2.36901
	AFAP1L2	-0.413548
	ABLIM1	-2.87178
	FAM160B1	0.770821
	HSPA12A	-1.85841
	KIAA1598	1.07366
	VAX1	2.54239
	SLC18A2	1.05239
	PDZD8	-1.48855
	RAB11FIP2	-0.0906528
	FAM204A	0.0530731
	CACUL1	-0.995141
	NANOS1	-0.861802
	EIF3A	-1.86409
	SFXN4	-1.91097
	PRDX3	-0.140882
	GRK5	-0.802279
	RGS10	0.0867455
	TIAL1	-0.689239
	BAG3	-2.49648
	INPP5F	0.0504756
	MCMBP	0.222163
	SEC23IP	-2.60751
	WDR11	-1.43044
	FGFR2	-1.7252
	NSMCE4A	-1.35338
	TACC2	-1.54372
	PLEKHA1	-1.37954
	HTRA1	-0.941876
	DMBT1	2.88167
	C10orf88	0.578292
	IKZF5	-0.817195
	ACADSB	0.233282
	BUB3	0.90481
	CPXM2	-2.22411
	CHST15	0.984438
	OAT	-0.973978
	LHPP	-1.44213
	FAM53B	-3.06225
	METTL10	-1.81674
	FAM175B	0.514065
	ZRANB1	-1.92888
	CTBP2	-0.596257
	C10orf137	0.638051
	UROS	-1.3141
	BCCIP	-0.574359
	DHX32	-3.08773
	ADAM12	1.71948
	DOCK1	-2.88199
	PTPRE	-0.54844
	MGMT	-1.4518
	GLRX3	-0.652689
	PPP2R2D	-0.97268
	BNIP3	0.0386649
	PWWP2B	-0.897654
	INPP5A	-3.79556
	ADAM8	1.1053
	TUBGCP2	-2.78427
	ZNF511	-0.672163
	FUOM	-1.56912
	ECHS1	-1.47394
	MTG1	-1.74213
	BET1L	-1.64235
	RIC8A	-1.02341
	SIRT3	-0.439923
	PSMD13	-1.50099
	ATHL1	-0.826776
	IFITM2	5.52556
	IFITM1	4.4041
	IFITM3	3.66411
	SIGIRR	-0.586939
	PTDSS2	-2.9994
	RNH1	-1.03996
	HRAS	-0.763707
	RASSF7	-2.44277
	MIR210HG	-0.549237
	PHRF1	-2.40869
	IRF7	2.35179
	CDHR5	4.0266
	DEAF1	-2.73876
	TMEM80	-1.17394
	EPS8L2	-1.83054
	TALDO1	-1.29291
	PDDC1	-2.69602
	SLC25A22	-0.33455
	RPLP2	-0.710626
	PNPLA2	0.613407
	EFCAB4A	-1.80851
	CD151	-1.49733
	POLR2L	-1.0873
	TSPAN4	-2.70426
	CHID1	-2.21698
	AP2A2	-1.80755
	TOLLIP	-2.08106
	MOB2	-2.63552
	DUSP8	-2.49161
	IFITM10	1.61266
	CTSD	-0.253438
	LSP1	0.89491
	MRPL23	-1.87439
	H19	-3.31054
	CD81	-0.367918
	TSSC4	-3.35003
	TRPM5	0.42896
	KCNQ1	-2.33209
	KCNQ1OT1	0.04507
	CDKN1C	-0.857004
	PHLDA2	-1.70199
	NAP1L4	-2.91129
	SNORA54	2.32392
	CARS	-0.896115
	OSBPL5	-3.59868
	ZNF195	-1.41908
	NUP98	-0.876731
	PGAP2	-0.550577
	RHOG	1.39957
	STIM1	-1.02509
	RRM1	-0.512417
	TRIM21	2.88953
	TRIM68	0.781579
	HBB	2.24458
	TRIM5	2.1112
	TRIM22	2.79238
	FAM160A2	-2.65723
	PRKCDBP	-1.64304
	SMPD1	-0.720026
	APBB1	-1.96671
	TRIM3	-1.17246
	ARFIP2	-1.71314
	TIMM10B	-2.15105
	DNHD1	-0.328987
	RRP8	-1.17609
	ILK	-1.84232
	TAF10	0.754664
	TPP1	2.72641
	DCHS1	-4.14124
	MRPL17	-1.3812
	GVINP1	0.876653
	OLFML1	-1.98233
	PPFIBP2	-2.90298
	CYB5R2	-1.47969
	EIF3F	-1.0096
	RPL27A	-0.189013
	SNORA45	2.13144
	ST5	-0.985164
	AKIP1	-0.600034
	TMEM9B	-0.621553
	NRIP3	-2.15193
	DENND5A	-0.604584
	TMEM41B	-1.64413
	IPO7	0.255202
	ZNF143	0.0842909
	WEE1	-2.00085
	SWAP70	-1.84721
	SBF2	-2.27963
	ADM	0.254506
	AMPD3	-0.557319
	RNF141	0.231149
	LYVE1	-2.23037
	MRVI1	-0.559095
	CTR9	-3.75326
	EIF4G2	-0.57847
	ZBED5	-0.307746
	GALNT18	-3.32856
	USP47	-2.30324
	DKK3	-2.27657
	MICAL2	0.0350807
	PARVA	0.0396317
	TEAD1	-0.40461
	ARNTL	-2.07386
	BTBD10	0.400333
	FAR1	-0.74376
	SPON1	-0.623791
	RRAS2	-1.41581
	COPB1	-1.3012
	PSMA1	-0.8017
	PDE3B	0.353022
	CALCA	-0.408198
	C11orf58	0.738648
	PLEKHA7	-2.13179
	OR7E14P	2.91346
	RPS13	0.857514
	PIK3C2A	-0.0410508
	NUCB2	-0.697147
	SERGEF	-3.18259
	SAAL1	-0.73406
	SAA2	2.22782
	SAA1	2.66112
	HPS5	-0.458184
	GTF2H1	-2.06001
	LDHA	0.658596
	TSG101	-0.391966
	SPTY2D1	-0.378191
	ZDHHC13	1.42062
	NAV2	-1.52695
	LOC100126784	-1.8357
	HTATIP2	-0.523565
	PRMT3	0.0702754
	FANCF	0.754974
	SVIP	-3.10557
	MUC15	0.445031
	FIBIN	-0.727981
	LGR4	0.935523
	LIN7C	-0.938659
	ARL14EP	-1.92549
	DNAJC24	0.659657
	RCN1	-0.488976
	EIF3M	-0.808081
	PRRG4	1.41051
	QSER1	-1.84069
	TCP11L1	-0.509378
	LINC00294	-0.543809
	CSTF3	-0.496834
	HIPK3	-0.355922
	C11orf91	0.294588
	CD59	-0.740416
	FBXO3	-1.19437
	LMO2	2.14169
	CAPRIN1	-0.280982
	NAT10	-2.1025
	ABTB2	-1.21482
	CAT	-1.62344
	EHF	0.189885
	APIP	0.353119
	PDHX	-0.897622
	CD44	0.311353
	PAMR1	-2.86484
	FJX1	0.547622
	TRIM44	-0.333976
	LDLRAD3	-1.01788
	COMMD9	0.450254
	PRR5L	0.278372
	TRAF6	-1.91793
	C11orf74	0.650184
	API5	1.37484
	TTC17	-1.55554
	HSD17B12	-0.0803292
	ALKBH3	-0.904686
	C11orf96	-0.937534
	ACCS	-1.53926
	EXT2	-1.03567
	CD82	-4.43821
	TSPAN18	-3.4816
	TP53I11	-0.595027
	PRDM11	-2.00242
	SLC35C1	0.40641
	CRY2	-4.10035
	PEX16	-1.7516
	PHF21A	0.926008
	DGKZ	-0.646037
	MDK	1.617
	AMBRA1	-3.29024
	ATG13	-0.813386
	ARHGAP1	-1.38192
	ZNF408	-0.364655
	CKAP5	0.0697164
	LRP4	-2.18298
	C11orf49	-1.40568
	ARFGAP2	-1.70986
	PACSIN3	-3.05516
	DDB2	-3.15927
	ACP2	-3.54277
	NR1H3	-1.48023
	MADD	-4.05639
	SPI1	3.62268
	SLC39A13	-1.1664
	PSMC3	-2.36112
	CELF1	-0.430536
	PTPMT1	-0.153435
	NDUFS3	0.0120736
	MTCH2	-1.31355
	FNBP4	-1.86142
	NUP160	-0.340825
	PTPRJ	0.728435
	TNKS1BP1	0.161455
	SSRP1	-1.78438
	PRG2	-2.81515
	SLC43A3	-0.434375
	SLC43A1	-2.763
	TIMM10	-1.25694
	UBE2L6	2.94681
	SERPING1	0.910424
	CLP1	-0.298131
	ZDHHC5	-0.0443308
	MED19	0.644411
	TMX2	0.264312
	C11orf31	-1.19698
	LPXN	1.64846
	ZFP91	-0.554924
	FAM111A	1.00397
	DTX4	-3.81004
	MPEG1	1.66962
	OSBP	0.0780494
	PATL1	3.46267
	STX3	0.00432959
	MRPL16	0.0655484
	TCN1	4.35895
	MS4A2	-0.00312591
	MS4A6A	1.15289
	MS4A4A	1.77279
	MS4A7	2.09756
	MS4A14	1.32333
	MS4A15	-2.56425
	CCDC86	-2.62689
	PRPF19	-1.40428
	TMEM109	-2.9062
	TMEM132A	0.873638
	SLC15A3	-2.22295
	CD6	-2.43731
	CD5	-2.13622
	VPS37C	-0.470801
	DDB1	-2.32839
	DAK	-2.5018
	CYBASC3	-2.69627
	TMEM138	0.649915
	TMEM216	-0.00963575
	CPSF7	-2.03471
	SDHAF2	-1.49401
	MYRF	-0.39829
	TMEM258	0.996021
	FEN1	-1.36177
	FADS1	0.866901
	FADS2	-0.421454
	FADS3	-0.874829
	RAB3IL1	-1.58599
	BEST1	2.42021
	FTH1	1.69008
	ASRGL1	-0.795192
	SCGB1A1	2.04483
	AHNAK	-2.8831
	EEF1G	-1.56796
	TUT1	-0.96415
	MTA2	-1.80069
	EML3	-1.37561
	B3GAT3	-0.951597
	GANAB	0.247792
	INTS5	-1.49723
	C11orf48	-1.6016
	C11orf83	-0.322702
	UBXN1	-2.54942
	HNRNPUL2	-1.06033
	TTC9C	-0.60576
	POLR2G	-2.11137
	TAF6L	-0.0741401
	TMEM179B	0.635525
	TMEM223	0.667734
	NXF1	-1.10657
	STX5	-1.14501
	WDR74	-3.98709
	SNHG1	-1.01429
	SNORD22	0.709561
	SLC3A2	-0.129556
	RARRES3	1.03523
	HRASLS2	3.30055
	PLA2G16	-1.96053
	ATL3	-0.408685
	RTN3	1.86737
	C11orf95	0.452419
	C11orf84	0.444229
	MARK2	-0.566913
	NAA40	-0.373859
	COX8A	1.03636
	OTUB1	-1.06559
	MACROD1	0.257781
	STIP1	-1.22668
	FERMT3	-0.499838
	TRPT1	-0.486006
	NUDT22	-1.30426
	DNAJC4	-0.430504
	VEGFB	-1.09023
	FKBP2	-0.466291
	PPP1R14B	-4.18726
	PLCB3	-2.17701
	BAD	-1.01204
	GPR137	-0.205983
	ESRRA	-1.96937
	TRMT112	-0.574319
	PRDX5	-1.13465
	CCDC88B	-0.19101
	RPS6KA4	-1.54405
	RASGRP2	-1.87108
	PYGM	-1.98795
	SF1	0.725218
	MAP4K2	-0.508644
	MEN1	0.390256
	EHD1	-0.469136
	ATG2A	-1.78978
	PPP2R5B	-2.99576
	BATF2	0.692401
	ARL2	-1.14072
	NAALADL1	-0.629844
	CDCA5	0.753242
	ZFPL1	-0.809396
	VPS51	-2.06091
	ZNHIT2	-0.624216
	FAU	-0.845516
	MRPL49	-1.8116
	SYVN1	-1.46962
	CAPN1	-1.15441
	POLA2	-2.14739
	CDC42EP2	-1.04633
	DPF2	-1.52222
	FRMD8	-1.4281
	NEAT1	1.77085
	MALAT1	-0.137658
	SCYL1	-3.10501
	LTBP3	-2.65368
	SSSCA1	-2.70985
	FAM89B	-1.44337
	EHBP1L1	-1.35947
	MAP3K11	-0.879308
	PCNXL3	-3.31903
	SIPA1	-0.644332
	RELA	-0.149727
	KAT5	-3.64887
	RNASEH2C	-1.33393
	AP5B1	1.01129
	CFL1	2.29806
	MUS81	-0.36047
	EFEMP2	-2.60079
	CTSW	1.47583
	FIBP	-3.37655
	CCDC85B	-0.86529
	FOSL1	-1.57579
	C11orf68	-0.260561
	DRAP1	-0.718485
	SART1	-1.50842
	EIF1AD	-1.56905
	BANF1	0.731248
	CST6	-1.97985
	SF3B2	-0.430559
	PACS1	0.915527
	KLC2	-0.176031
	RAB1B	-0.659178
	YIF1A	-0.681309
	CD248	-2.30434
	BRMS1	-1.69704
	B3GNT1	-0.979685
	MRPL11	-3.35932
	DPP3	-0.352429
	BBS1	0.958406
	CTSF	-0.849211
	CCS	-1.68679
	RBM14	-1.48747
	RBM4	-2.07012
	RBM4B	0.817181
	RCE1	-1.99802
	RHOD	-0.513961
	KDM2A	-1.23019
	ADRBK1	-0.231894
	ANKRD13D	-0.196938
	SSH3	-1.81026
	POLD4	-1.35476
	CLCF1	-1.99918
	PPP1CA	-2.64313
	TBC1D10C	0.657773
	RPS6KB2	-3.27129
	PTPRCAP	0.973865
	CORO1B	-0.25526
	TMEM134	-2.15892
	AIP	-2.94721
	PITPNM1	-0.873437
	CDK2AP2	-1.11764
	GSTP1	-0.791802
	NDUFV1	-2.18272
	FAM86C2P	1.35244
	UNC93B1	1.80262
	ALDH3B1	-1.66575
	NDUFS8	-1.92793
	TCIRG1	-0.318607
	CHKA	-2.02261
	SUV420H1	-0.121863
	C11orf24	-2.1156
	LRP5	-2.17768
	PPP6R3	-1.5302
	GAL	-2.41771
	CPT1A	-1.85022
	MRPL21	-0.124274
	IGHMBP2	0.39394
	MRGPRF	-2.46694
	TPCN2	-0.324219
[truncated: 9,084 more rows]

## Sheet: S4 File, sheet G. Wu 
DESeq2 was used to remove genes with low expression. Minimum threshold for expression was determined by DESeq2's independendant filtering algorithm. Remaining genes were tested for differential expression and ranked according to log2 fold-change	HUGO ID	logFC
	AC022966.1	24.3966
	AC010834.1	22.5503
	REG1A	22.2036
	AC068789.1	21.7361
	KRT6A	10.9971
	FABP1	9.44644
	HAND2	9.23443
	SERPINB4	8.53564
	AL033397.1	8.42391
	FDCSP	8.4072
	CCL7	8.02264
	OLFM4	7.92949
	NKX1-2	7.78228
	AC026427.1	7.22743
	AC006064.5	7.15241
	LBP	7.12654
	IBSP	6.99349
	AL049555.1	6.96569
	PI3	6.88933
	CYP19A1	6.88876
	DSG3	6.78564
	SERPINB13	6.75095
	SLCO1B3	6.67014
	MMP8	6.64664
	C2CD4A	6.58751
	AC084781.2	6.4499
	VN1R17P	6.43206
	AKR1B10	6.34813
	AC026464.4	6.34563
	AC087292.1	6.32768
	SPRR1B	6.26277
	CILP2	6.25277
	GABARAPL1-AS1	6.21883
	FAM163B	6.13218
	AC055822.1	6.12719
	UGT1A10	6.07972
	PGA3	6.07401
	TNFRSF6B	6.05561
	TMIGD3	6.0315
	MMP10	5.96435
	CD177	5.95764
	IGKV6D-21	5.90451
	PI15	5.89774
	PFKP-DT	5.83202
	LINC00326	5.8128
	AC015871.5	5.79687
	AC004080.6	5.74842
	MS4A6E	5.70697
	SNORA72	5.66779
	AC087521.4	5.60723
	AC011472.2	5.60076
	AC010086.3	5.59657
	NPTX2	5.58918
	CR2	5.55365
	PCK1	5.49438
	PIP	5.48647
	SAA2	5.46138
	SERPINE2	5.45423
	SPP1	5.42852
	IGHV3-73	5.42843
	SPIC	5.41827
	LNCAROD	5.41504
	AC091564.7	5.39823
	AL138789.1	5.38804
	AL451136.1	5.38166
	S100A12	5.36904
	KRT5	5.36866
	UGT1A8	5.29849
	MMP1	5.27259
	ABI1P1	5.26544
	AC099811.2	5.25277
	ADAMDEC1	5.20011
	PTX3	5.19817
	H3C7	5.19641
	ATP6V1G2-DDX39B	5.17607
	KLK4	5.14543
	PPIAP55	5.13987
	TSACC	5.11919
	OIT3	5.09692
	AP002373.1	5.07655
	MUC2	5.05977
	NPM1P14	5.05296
	RNASE2	5.01801
	A2ML1-AS1	4.97684
	SERPINB3	4.9673
	AL357075.4	4.95591
	IGKV3D-15	4.93377
	UGT1A6	4.91458
	S100A2	4.90752
	AL591222.3	4.90649
	EPYC	4.87093
	AL591770.1	4.8583
	KRT6C	4.85594
	SLC17A8	4.84719
	AC114812.2	4.84689
	PLA2G2A	4.84355
	OR2B2	4.83791
	ADIPOQ	4.82424
	TDO2	4.81873
	FCF1P8	4.81831
	COL11A1	4.79881
	CNGA3	4.79229
	GCSHP3	4.78421
	MUC12	4.78252
	AC007271.1	4.76116
	AC104823.1	4.74059
	PRB4	4.71778
	ASGR2	4.70819
	AC146944.1	4.69448
	AC011377.1	4.6813
	AL451164.2	4.6368
	COL1A1	4.62075
	PTPRN	4.6158
	MSL3P1	4.61514
	AC108863.1	4.60437
	RN7SKP38	4.58245
	CXCL8	4.56412
	MIR137HG	4.55633
	PSCA	4.55404
	UGT1A7	4.54914
	AC007132.1	4.5473
	PNRC2P1	4.53887
	H2BC3	4.53706
	H2BC7	4.52909
	AL133461.1	4.52151
	SOD1P3	4.50563
	KRT17	4.50468
	TRPM8	4.49655
	TXNDC8	4.49106
	RNA	4.48775
	H1-1	4.48227
	AC099850.2	4.47068
	ALB	4.4662
	AL109806.2	4.46021
	AC099063.1	4.45439
	IL21	4.45248
	AC092813.2	4.44593
	OR5H7P	4.42842
	S100A7A	4.42691
	AC012213.4	4.42691
	LRRC38	4.42439
	MTATP6P18	4.42439
	RNU6-618P	4.42186
	AL732323.1	4.415
	AL645941.2	4.41198
	ZFP91-CNTF	4.40908
	SNORA6	4.40522
	COL3A1	4.40234
	ANKRD26P3	4.39746
	CDX2	4.38883
	FAM245B	4.3882
	ALPK2	4.38777
	U91328.2	4.35309
	FAM83A	4.35168
	PCBP3-AS1	4.3497
	GJB2	4.34363
	CLEC4G	4.33156
	AC005726.4	4.32753
	TMEM171	4.32563
	ZSWIM4	4.32294
	AC093281.2	4.31411
	CDC25C	4.31
	HOXB-AS4	4.30558
	AC003002.3	4.30462
	TRIM60P14	4.29862
	PURPL	4.29472
	CORT	4.29279
	S100A8	4.28335
	MMP17	4.28008
	AC105450.1	4.27388
	DEFA4	4.27348
	PSAT1	4.26849
	AC007527.2	4.26379
	CYP24A1	4.25758
	LINC00958	4.24969
	TIMP1	4.24498
	CILP	4.23234
	AC010230.1	4.22248
	AC017002.2	4.21142
	AC124283.1	4.21084
	AL133467.1	4.20905
	IL1R2	4.20203
	GOT1L1	4.19511
	IGHV5-10-1	4.19364
	AC012507.1	4.19363
	SSX8P	4.19307
	LINC02266	4.19166
	RNU1-2	4.18783
	CDC20	4.18258
	SFN	4.18197
	NMRAL2P	4.18173
	AC003084.1	4.17326
	UGT1A1	4.16594
	UGT1A5	4.15848
	XKRYP2	4.15782
	XKRYP1	4.15782
	AC037459.1	4.15782
	AL121988.1	4.15782
	CD200R1L-AS1	4.14764
	LINC01050	4.14111
	AC015656.1	4.1172
	AP003037.1	4.10756
	NGF-AS1	4.10156
	CHRNG	4.09269
	RNU1-27P	4.08345
	RNA	4.07954
	MSX2	4.07881
	SERPINB5	4.0727
	PCLAF	4.07257
	RPL23AP66	4.05708
	OLAH	4.0564
	AL049629.2	4.05097
	AC090515.4	4.0489
	VSTM2L	4.03367
	IL24	4.03099
	H2AZP6	4.03055
	H4C13	4.02788
	NARS1P2	4.02785
	FP325330.2	4.01965
	SLC25A48	4.01655
	PEDS1-UBE2V1	4.00758
	AC097714.1	3.99107
	MND1	3.99065
	LINC02341	3.98455
	AC019349.1	3.98189
	LIPG	3.97764
	CDCA5	3.97512
	AC107021.1	3.97337
	AP000695.2	3.97091
	GAPDHP46	3.9595
	AP001010.1	3.95489
	AC080079.2	3.94897
	A1CF	3.94461
	NUS1P2	3.94452
	AL031777.2	3.94097
	RBBP4P5	3.93005
	Z99774.1	3.92529
	AC012645.2	3.92256
	RN7SL376P	3.92215
	RNVU1-28	3.91642
	SAA4	3.91491
	SKA1	3.91367
	VGF	3.91307
	AC099066.2	3.91006
	LINC01559	3.90772
	FAM83B	3.90613
	AP001781.2	3.90191
	AC092353.1	3.89846
	STMN2	3.89776
	LCN2	3.89472
	CDKN3	3.88953
	SNORA4	3.88578
	SNRPGP1	3.88406
	UBE2SP1	3.87643
	AL355596.1	3.87634
	PRB3	3.87612
	MMP7	3.87434
	NPY2R	3.87327
	OR10Z1	3.86965
	TWIST1	3.86669
	KIR2DL4	3.86318
	POTEKP	3.86244
	AL512286.1	3.85565
	AC019322.1	3.85108
	SHOX2	3.85044
	AC092168.2	3.84099
	PNCK	3.83518
	AC105105.1	3.8211
	TOP2A	3.81888
	AC074366.1	3.8168
	TM4SF19-DYNLT2B	3.80286
	SCG5	3.80048
	AC104024.4	3.79577
	AC126755.1	3.79483
	MRAP	3.79331
	SERPINB2	3.78789
	MTCYBP11	3.78016
	SNORA2A	3.77972
	INE2	3.76982
	FCF1P2	3.76633
	POTEB3	3.76075
	GPR160P1	3.75943
	AP002505.2	3.75351
	AC099845.1	3.75208
	AC073225.1	3.75189
	AC092069.1	3.74632
	H2BC17	3.73415
	AL807752.2	3.73404
	AL354811.1	3.71325
	SERPINE1	3.71026
	SNORA40	3.7007
	AC245060.2	3.70013
	LINC01960	3.6961
	AC114812.3	3.69153
	HMMR	3.69003
	NEDD8-MDP1	3.68303
	AL133260.1	3.67355
	RNU1-148P	3.67149
	AL033519.1	3.66361
	IGKV6-21	3.65269
	SLC7A11	3.65248
	RRM2	3.64834
	POU3F1	3.64783
	CHI3L1	3.63884
	AC068620.1	3.62694
	TTTY8	3.62488
	TTTY8B	3.62488
	SNORD111	3.62406
	AC092939.1	3.61774
	GDA	3.61341
	LINC01489	3.60591
	AC114812.4	3.6031
	NKX3-2	3.60064
	AC131097.2	3.59991
	IGHV3-49	3.59351
	ZDHHC19	3.59346
	CD200R1L	3.59338
	AC122683.1	3.58926
	MATR3	3.58868
	TCN1	3.58512
	IGLV6-57	3.58427
	AC004585.2	3.5832
	LINC02217	3.58134
	ANKRD30A	3.58074
	AC011462.1	3.57692
	AC079340.3	3.57458
	RN7SKP42	3.5732
	AL583785.1	3.57157
	TRBV4-2	3.56686
	LINC00603	3.56375
	RPL6P24	3.55754
	AC100767.1	3.55611
	AC007370.1	3.55468
	IGHV3-15	3.54772
	COMP	3.54628
	GLYATL2	3.5457
	OR56A3	3.54177
	RN7SL151P	3.53381
	AC100801.2	3.52878
	AL603962.1	3.5267
	PLIN1	3.52499
	LINC01014	3.52335
	AL135878.1	3.51697
	PPP1R2P1	3.51532
	AP001178.4	3.51307
	AC098828.1	3.5057
	AC016074.2	3.50417
	LINC00279	3.50284
	AC022730.4	3.49629
	AC007278.2	3.49114
	AL121872.1	3.48444
	H2BC11	3.48241
	LTF	3.47833
	SAA1	3.47555
	RN7SL123P	3.47212
	NGFR	3.46848
	AC131254.1	3.46224
	LINC02594	3.46054
	OR5B2	3.46047
	LINC01235	3.44675
	SNORD22	3.44188
	ADAMTS14	3.44068
	AC010132.2	3.43883
	PBK	3.42992
	AL132709.2	3.4257
	AC034199.1	3.4255
	GALNT15	3.4194
	BPIFA1	3.41915
	AC005104.1	3.41595
	RFLNA	3.41292
	AL391650.1	3.40713
	AL359397.2	3.40702
	LIPC-AS1	3.40663
	AL133331.1	3.40364
	AGKP1	3.39822
	IGHV1-69D	3.39812
	XPNPEP2	3.39144
	MSTO2P	3.38914
	STEAP1	3.38594
	KCNK10	3.38328
	SNORA63E	3.37753
	AC011120.1	3.37484
	TRAV14DV4	3.37397
	IGHV2-26	3.37224
	IVL	3.371
	AC078802.1	3.36713
	IGHV3-43	3.36558
	EGLN3	3.36223
	AC006972.1	3.3575
	BX322234.1	3.35622
	ARNTL2-AS1	3.35488
	H2AC4	3.35276
	MTND4LP1	3.35192
	PAICSP4	3.34819
	AC095060.1	3.3466
	TRIM31	3.34533
	HOXB9	3.34478
	OR5B21	3.34265
	RPL5P22	3.33788
	CCDC83	3.33233
	RPL12P1	3.32963
	RPL12P17	3.32879
	AC015818.10	3.32735
	USF1P1	3.32297
	PYCR1	3.31441
	RPL35AP6	3.3128
	MSMB	3.30769
	IGLV3-19	3.30354
	MPO	3.30224
	AC110602.1	3.29838
	AC019155.1	3.28975
	RPS15AP12	3.28885
	AC009236.1	3.27978
	AL589182.3	3.27581
	LINC01614	3.27472
	RNU6-564P	3.27452
	CEMIP	3.27392
	AC018442.1	3.27308
	RPS26P3	3.27289
	E2F2	3.27272
	CA12	3.27222
	GPC6-AS2	3.27159
	HBD	3.26994
	AC116353.6	3.26808
	ADH7	3.26665
	LINC02830	3.26545
	GPR88	3.26384
	AC011747.1	3.26005
	SNORD15A	3.25244
	AC007204.1	3.25185
	AL365226.1	3.24965
	RPL15P14	3.24711
	SPOCK1	3.24557
	MTND4P26	3.24424
	MGAM2	3.24201
	LGI2	3.24088
	H2BC9	3.24053
	LINC00332	3.23795
	CD79B	3.237
	AL359771.1	3.23665
	PCDH8	3.23531
	IGF2R	3.23174
	S100A9	3.22802
	AC003986.2	3.2208
	RPS27P27	3.21848
	BPIFB2	3.21804
	AC243964.4	3.20695
	OR2D3	3.20048
	AL162425.1	3.20024
	CEACAM5	3.19686
	CYP1B1	3.19279
	AL139123.1	3.19202
	LRRC15	3.19064
	RN7SKP68	3.18947
	AC010336.3	3.18197
	AC008868.1	3.1771
	IGHV3-64	3.17485
	AC089987.2	3.17407
	AC004777.1	3.17368
	SNORA73A	3.17365
	THUMPD3P1	3.17254
	CCNB1	3.16811
	LINC02582	3.1646
	AL391097.1	3.1644
	AC008750.1	3.15534
	AL512625.2	3.15447
	RNA	3.15222
	AL359987.1	3.15148
	AC009303.4	3.15066
	AC092848.1	3.15035
	AC245128.3	3.14224
	KRTAP5-10	3.14067
	THAP12P9	3.13934
	CPB1	3.13194
	KIF20A	3.12741
	CSMD2	3.1251
	AC090340.1	3.12462
	RNU4-48P	3.11893
	MEGF10	3.1152
	AC124947.2	3.11155
	ANLN	3.11086
	C1ORF147	3.10815
	KRT80	3.1076
	FAM209B	3.10652
	CDCA8	3.10362
	PRELID1P5	3.1033
	SLC7A11-AS1	3.10179
	DEFA3	3.09775
	PHLDA2	3.09739
	CXCL6	3.09729
	AC139491.3	3.09339
	MTND6P11	3.08905
	AP002364.1	3.08716
	H3C3	3.08297
	RNVU1-15	3.08059
	TREML2	3.07881
	TRAV19	3.07724
	MADD-AS1	3.07484
	NPM1P31	3.07155
	LINC02348	3.06865
	RNA	3.06788
	LINC01378	3.06768
	LINC00520	3.0645
	AC023232.1	3.06432
	AL355598.1	3.06245
	AC007529.1	3.06139
	SYT5	3.05531
	SCG3	3.05353
	INA	3.05301
	IGF2BP1	3.05167
	LEP	3.04891
	RELL2	3.04798
	VIL1	3.04774
	NAMPTP1	3.04663
	CXCL1	3.04008
	AP001458.2	3.03602
	PGA5	3.03326
	H2BP1	3.03278
	AL121845.3	3.03024
	ZPLD1	3.02868
	MAP3K4-AS1	3.02787
	MT1L	3.02392
	AC106734.1	3.02371
	SLC39A14	3.02314
	AP000942.1	3.02253
	SRRM3	3.02165
	ARG1	3.01954
	GAL	3.01938
	AL031731.1	3.01709
	AC008766.1	3.01464
	IGLV3-10	3.01449
	AC079163.2	3.01277
	ALDH3A1	3.01269
	AC096677.2	3.01269
	RPS5P2	3.01251
	RPL7AP11	3.0113
	RPL23AP87	3.01065
	CRABP2	3.01027
	AC107308.1	3.00567
	AL161431.1	3.00547
	TNC	3.00474
	LINC00519	3.00472
	AC115102.1	3.00414
	AP003692.1	3.00264
	AC098831.1	3.00256
	AC017083.2	3.00112
	TEX26	3.00077
	AL157871.4	2.99835
	AC017033.1	2.99439
	AC026523.1	2.9934
	RPL23AP50	2.99273
	ARNTL2	2.99168
	AC079466.1	2.99078
	AL359397.1	2.98551
	AC069503.1	2.98513
	TRIM36-IT1	2.98274
	SLC9A2	2.98271
	AC009033.1	2.98114
	HNRNPA1P29	2.98109
	AC137723.1	2.97867
	SRP	2.97787
	AC087385.2	2.97712
	AC079780.1	2.97542
	POLQ	2.96876
	AC002381.1	2.96769
	SCG2	2.96746
	AC105250.1	2.96265
	MTND4P1	2.96158
	AL157395.1	2.95853
	SLC28A3	2.95823
	AC023300.3	2.95682
	AL356234.3	2.95489
	SRP	2.95107
	G0S2	2.95045
	GREM1	2.95042
	LINC00705	2.94876
	CCN4	2.94855
	GPR84	2.9478
	AC022509.5	2.94559
	ADAM12	2.94423
	AC098679.5	2.94399
	H2AC18	2.94238
	AC010328.1	2.94001
	IGHV1-24	2.93943
	SLC39A12	2.93794
	BUB1	2.9379
	HOXA10	2.93743
	AC124248.2	2.93687
	CES1P1	2.93651
	LLPHP3	2.93488
	CENPF	2.93047
	NEURL3	2.92981
	AQP9	2.92573
	HMGN2P38	2.92337
	SNORA73B	2.92136
	LINC02732	2.91933
	CDC20B	2.91759
	SNORA50A	2.91733
	SNORD116-2	2.91232
	THBS2	2.91175
	SLC35F3	2.90931
	AL590004.3	2.90421
	DGKI	2.90002
	AL645940.1	2.89597
	AC123768.4	2.89456
	H3C2	2.89297
	IL11	2.8902
	IGHV4-34	2.8901
	AC009060.1	2.89003
	REXO1L1P	2.88961
	MMP9	2.8896
	IGKV1-33	2.88923
	AC104066.2	2.8884
	MSC	2.88477
	TMPRSS12	2.88374
	PF4	2.88267
	CU639417.1	2.88025
	AC007682.1	2.87732
	SETP6	2.87712
	AC025030.2	2.87597
	OR6A2	2.87596
	NPFFR2	2.87558
	TUBB3	2.8754
	GJA3	2.87498
	PGLYRP1	2.87369
	COL5A2	2.87202
	U91328.3	2.87179
	AC005772.2	2.87118
	AC017083.1	2.87018
	RPL13AP20	2.86758
	MTATP6P25	2.86758
	DEFA1	2.86727
	AP002813.1	2.86123
	OPCML	2.85657
	E2F7	2.85486
	GDF15	2.85288
	ZBTB2P1	2.85175
	AF230666.2	2.85121
	EIF4A1P4	2.85009
	TMEM158	2.84994
	KRT20	2.84888
	SLC4A3	2.84855
	ETV7-AS1	2.84759
	AC026410.1	2.8464
	IGHV4-59	2.84429
	AKR1C2	2.84373
	AL353807.4	2.84274
	H2BC6	2.84021
	AC087280.1	2.83975
	SNORA74	2.83552
	HNRNPA1P57	2.83474
	GABRA2	2.83388
	DSC3	2.83329
	SCN5A	2.83269
	SLC26A8	2.83189
	LINC01615	2.83123
	PAH	2.83087
	BPI	2.82954
	MIR205HG	2.82844
	RNU6-1318P	2.82837
	AL157769.1	2.8266
	LINC02544	2.82128
	ELOCP27	2.81993
	AC078909.1	2.81446
	H2AC16	2.81244
	AC005064.1	2.81158
	SNORA74D	2.80915
	EPOP	2.80685
	KCNV1	2.80652
	TBC1D27P	2.80524
	LINP1	2.80313
	GINS1	2.80304
	TMSB4Y	2.80167
	H2AC12	2.80043
	IL19	2.79944
	AC106872.6	2.79794
	MT1XP1	2.79384
	AC007528.1	2.79221
	TTK	2.79085
	TMPRSS4	2.78989
	NETO1	2.78966
	RNU1-89P	2.78924
	AC009005.1	2.78772
	AMPH	2.78747
	TPX2	2.78518
	IGLV1-51	2.78484
	AC063949.2	2.78423
	OR52N5	2.78405
	AL117351.1	2.78404
	OSTCP8	2.78392
	CCL19	2.78391
	CXCL5	2.78155
	LY6G6E	2.7803
	IGKV2-40	2.77234
	CHAC1	2.76949
	P3H3	2.76464
	FGFBP1	2.76403
	APOD	2.76184
	H2AC17	2.75782
	AC092104.1	2.75612
	AC008736.1	2.75595
	AL158829.1	2.75319
	AL627309.4	2.75228
	VPREB3	2.75026
	AC093899.2	2.74706
	AC106865.1	2.74272
	MIR320B2	2.74251
	AC090774.2	2.74017
	AL160412.1	2.73984
	HMGN1P18	2.73701
	TLR10	2.73558
	PRR4	2.73424
	MYBL2	2.73074
	BX005214.2	2.73046
	POM121L9P	2.73015
	AL445235.1	2.72948
	IGKV1-5	2.72904
	AL021807.1	2.7282
	HMGB1P16	2.7272
	FAM111B	2.72597
	AMTN	2.72573
	TNFSF11	2.72422
	NRK	2.72416
	GDNF	2.72231
	AC108673.2	2.71753
	AL645937.4	2.71722
	H2BC13	2.71664
	C19ORF38	2.71542
	AC007823.1	2.71185
	AC092384.1	2.70825
	MAST1	2.70697
	RN7SL535P	2.70689
	IGKV1D-33	2.70528
	CDA	2.704
	AL079343.1	2.70168
	CRLF1	2.70129
	AP000695.3	2.69956
	AL451166.1	2.69921
	TDGF1	2.69747
	CXCL14	2.69597
	SNORD11B	2.69499
	AL121992.3	2.69393
	AC011228.2	2.69351
	DNAJB6P2	2.69093
	GINS4	2.6893
	SNORA71A	2.68889
	H2AC11	2.68732
	KIF18B	2.68554
	BIVM-ERCC5	2.68113
	H4C12	2.68107
	AC004990.1	2.67757
	MTCO1P14	2.67687
	H2AC14	2.67675
	AC079226.2	2.67564
	RPL3L	2.67535
	CFL1P2	2.67526
	HNF4G	2.67275
	ASCL2	2.67203
	AC073530.2	2.66975
	NPTX1	2.66954
	COL5A1	2.6686
	AL078604.2	2.66313
	DKK1	2.6626
	NKX6-1	2.66217
	KCNG1	2.66028
	UGT1A3	2.65882
	HSPA1B	2.65822
	FAM83C	2.65807
	BUB1B	2.65514
	CSMD2-AS1	2.65434
	IGHG1	2.654
	ITCH-AS1	2.65312
	GPR87	2.65093
	ASPM	2.65082
	IGHV1-2	2.64862
	AL159156.1	2.64467
	AP001347.1	2.64382
	AC106037.3	2.64345
	PITPNA-AS1	2.64134
	AL590434.1	2.64034
	COMMD3-BMI1	2.63999
	AC103923.1	2.63894
	AC004678.2	2.6355
	ONECUT1	2.63284
	H3C8	2.63036
	ADAMTS16	2.63005
	AP006545.2	2.62995
	AC069304.1	2.6298
	TMEM256	2.62735
	GCAT	2.62566
	DMP1	2.6251
	CDCA7	2.62462
	CXCL13	2.62383
	TIMD4	2.62142
	SLC24A2	2.61927
	GTF2IRD1P1	2.6186
	COL15A1	2.61604
	IGLC3	2.61562
	HMOX1	2.61457
	MTRNR2L8	2.61438
	RPL35P3	2.61354
	CXCL11	2.61242
	FP671120.6	2.61241
	H2BC14	2.61179
	AC005837.2	2.6116
	AC018653.3	2.61112
	AC145207.4	2.61042
	IGLV3-21	2.60724
	CLCA2	2.60271
	GCNT3	2.59893
	LINC01451	2.59854
	EPHA10	2.59692
	HMGN1P30	2.59572
	KRT8P35	2.59349
	NME1	2.59213
	L1CAM	2.58784
	LINC00485	2.58696
	RN7SL362P	2.58565
	SPOCK3	2.58429
	IL1RL2	2.58334
	AC241377.2	2.58214
	LINC02280	2.57587
	CLSPN	2.57573
	VDAC1P3	2.57535
	MGAM	2.57216
	RGSL1	2.56917
	AC007278.1	2.56808
	AC244517.2	2.56739
	U62317.3	2.56353
	CDC6	2.56331
	SNORA71D	2.5629
	TICRR	2.56084
	RPSAP8	2.559
	PPIL1	2.55802
	ARSL	2.55688
	AC008737.1	2.55627
	AL136531.2	2.55483
	FAM133GP	2.55461
	RNA	2.55401
	OR2AG2	2.55326
	RN7SL743P	2.55322
	SOD2	2.55188
	RNU1-3	2.55082
	TBX18	2.54925
	AC018413.1	2.54743
	AL355385.2	2.54731
	LINC01998	2.54712
	CCL3L3	2.54493
	BCL2A1	2.54467
	FBN2	2.54379
	PAX5	2.54069
	B3GNT8	2.53904
	TROAP	2.53895
	NR1D1	2.53832
	AC009686.2	2.5382
	CKMT1B	2.53712
	AGAP13P	2.53633
	CACNA1E	2.53354
	RNVU1-7	2.53158
	AL135790.1	2.53079
	AC020891.4	2.53029
	RPL32P10	2.52957
	HTR2A	2.52853
	MTND1P36	2.52851
	MS4A1	2.52834
	MKI67	2.52831
	UBE2T	2.52679
	MTND5P32	2.52678
	LINC01127	2.52553
	AL442065.1	2.52364
	TEX26-AS1	2.52106
	ADGRG3	2.51997
	AC013271.1	2.51776
	S100P	2.51704
	AL117341.1	2.517
	HROB	2.51699
	CACNA1I	2.51465
	RNA	2.51391
	MELK	2.50549
	AC009163.1	2.5038
	SCAT1	2.5029
	VIT	2.50222
	AC079203.1	2.50144
	SLC22A16	2.50072
	AC084757.2	2.49539
	AC078927.1	2.49271
	AL023755.1	2.49147
	TMEM38B	2.49142
	SYT13	2.48979
	RNU6-30P	2.48839
	PC	2.48768
	DEPDC1	2.48673
	AL133325.1	2.48558
	COL1A2	2.48329
	GPX2	2.48319
	AC131280.1	2.4828
	AC010970.1	2.48235
	CKMT1A	2.48172
	AC007336.3	2.47947
	AL135786.2	2.47856
	UVRAG-DT	2.47333
	CYP26B1	2.4716
	AC003973.2	2.47055
	AP002387.1	2.46777
	AC099521.3	2.46107
	RNA	2.45926
	MTFP1	2.45904
	RPL23AP30	2.45776
	IGKV1D-37	2.45579
	AC114284.1	2.45568
	RPL7AP26	2.4513
	RNA	2.44886
	EEF1AKMT4	2.4475
	SYT14	2.44705
	HBA1	2.44216
	AL049597.1	2.44214
	AD000090.1	2.44188
	FCRL5	2.4401
	RPL35AP16	2.43908
	TTC4P1	2.43829
	UHRF1	2.43639
	IGLV5-45	2.43468
	ABCB11	2.43396
	MANCR	2.43283
	OR2D2	2.4279
	RNU1-1	2.42343
	RNU2-6P	2.42316
	FTH1P15	2.42298
	SOX11	2.42284
	EPS8L3	2.41726
	IGLV7-46	2.41591
	FGF22	2.41421
	AC010655.3	2.41383
	AC006486.1	2.41333
	NAV2-AS2	2.41228
	ZNF593	2.41118
	NEK2	2.40969
	SLC9A4	2.4079
	TAF7L	2.40718
	NCAPG	2.40692
	AP003170.4	2.40667
	AC027228.3	2.40579
	CCDC71L	2.40492
	AC095056.1	2.40452
	SLC22A9	2.40407
	SRP	2.40309
	NACC1	2.40228
	ADGRB2	2.3998
	OR5AU1	2.3976
	CTRL	2.39665
	AL049844.2	2.39618
	LINC02511	2.39087
	AC091078.2	2.39018
	C10ORF53	2.38972
	AC013489.3	2.38849
	LINC02746	2.38696
	RNU6-33P	2.38625
	DGAT2	2.38535
	BNC2-AS1	2.38392
	AC079298.3	2.38149
	PTTG1	2.37878
	BHLHA15	2.37875
	AL356276.1	2.3786
	OR4K17	2.37806
	CCDC169	2.37782
	SNORA75	2.37675
	CTHRC1	2.37351
	RNA	2.37255
	HOXD8	2.37173
	LINC02086	2.37095
	RPL17P51	2.37047
	AC011751.1	2.36932
	AC097478.1	2.3674
	LINC00895	2.36452
	RPL22P21	2.36318
	CPXM1	2.36232
	IDO1	2.36202
	SLED1	2.36029
	AP006333.1	2.36029
	KDELR3	2.36005
	DNAJC22	2.35889
	AC078789.1	2.3579
	AL356274.2	2.35713
	RPL11P4	2.3562
	AC073082.1	2.35553
	MCM10	2.35442
	AL512605.1	2.35054
	FAM83A-AS1	2.34996
	AC234917.1	2.34709
	WDR45P1	2.34379
	CAVIN4	2.34294
	PKD1P3	2.34132
	TSHR	2.34068
	TRIB3	2.33982
	TENM3	2.33777
	AC004224.2	2.3374
	RMI2	2.33544
	AL591543.1	2.33541
	RNA	2.33478
	AP001057.1	2.33217
	AC092171.2	2.33143
	AC092112.1	2.33008
	UGT2A1	2.32976
	KCNK13	2.3282
	IGHV1OR15-1	2.32792
	AC135068.5	2.32792
	AC104365.1	2.32764
	HBB	2.32603
	RPS7P3	2.32476
	SNORA40B	2.32443
	RAD51AP1	2.32442
	AC116003.1	2.32429
	ZCCHC18	2.32378
	TAS2R39	2.32374
	IER5L	2.32124
	PLPP4	2.3211
	CYP4F3	2.32044
	POPDC3	2.31976
	DENND6B	2.31904
	CDKN2D	2.31726
	KIF4A	2.31703
	AICDA	2.31667
	AC012236.1	2.31542
	AC138207.9	2.31453
	AL359258.2	2.31386
	IRAK2	2.31369
	CD163	2.31347
	AL365181.3	2.31281
	PRKAG2-AS1	2.31264
	UCHL1	2.31241
	AC008267.2	2.30969
	TMEM75	2.30665
	IGHV3-30	2.30638
	H2BC18	2.30571
	ADM	2.30483
	AC242022.2	2.30456
	PIK3CD-AS2	2.30445
	ARL4AP3	2.30144
	AC084824.2	2.30144
	MTDHP1	2.30013
	AL136115.2	2.29989
	AC007619.2	2.29973
	FGF11	2.29966
	CLEC5A	2.29878
	LILRA6	2.29854
	CEP83-DT	2.29741
	KIF26B	2.29671
	HMGA2-AS1	2.29342
	MUC5B	2.29317
	RN7SL840P	2.2927
	IL1RL1	2.29232
	CH17-340M24.3	2.29208
	VWCE	2.29169
	AC104458.1	2.29158
	SNORA18	2.29114
	DLGAP5	2.28967
	ELOCP21	2.28672
	VSNL1	2.2864
	AC024475.1	2.28634
	SLC2A5	2.28561
	NDUFB4P6	2.28509
	AL031710.2	2.28144
	AP006545.1	2.28121
	LINC00469	2.28099
	AC009961.2	2.27851
	FRG1KP	2.27701
	EAF2	2.27597
	RNA	2.27342
	POU3F3	2.27247
	RNU6-960P	2.27115
	AC013652.2	2.27099
	RCN1P2	2.2689
	MTCO3P17	2.26776
	NLRP11	2.26627
	AC113348.2	2.26242
	MRPL18	2.26242
	GAP43	2.26149
	LINC01141	2.26042
	TREML3P	2.26006
	SRP	2.25979
	EPN3	2.25964
	HIF1A-AS3	2.25938
	TUBB2B	2.2591
	HS3ST3A1	2.25903
	FCAR	2.25847
	HSPE1P4	2.25785
	IGF1	2.25658
	CCL13	2.25623
	TNFAIP6	2.25503
	AC026427.2	2.25486
	EEF1GP1	2.25304
	ABCA12	2.25137
	AC126544.1	2.25
	SNORA79	2.24982
	ADRA2A	2.24743
	MT2A	2.24725
	MSX1	2.247
	GLDN	2.24612
	RND2	2.24471
	DLX6-AS1	2.24412
	MTLN	2.24079
	TAS2R15P	2.24075
	HJURP	2.2407
	AC011388.1	2.24062
	BIRC5	2.24047
	IGKV4-1	2.23977
	CD19	2.23957
	SNHG4	2.23806
	LINC01270	2.23804
	TRMT112P6	2.23691
	AP001189.5	2.23663
	AL122125.1	2.23547
	RPL29P12	2.23421
	SLC27A2	2.23362
	CLDN1	2.2317
	RPL31P7	2.23136
	RNU5F-1	2.23038
	FGG	2.23
	GPR132	2.22542
	CLEC4D	2.22529
	AC092145.1	2.22529
	AC107959.4	2.22484
	RPLP0P2	2.22425
	CEP55	2.22353
	AC092746.1	2.22165
	BNIP3P4	2.22088
	AC103718.1	2.22044
	NCS1	2.21895
	AL137789.1	2.21872
	H3C11	2.21866
	AL441992.1	2.21861
	AP000977.1	2.21824
	RPS17P13	2.21745
	PROM2	2.21741
	CDKN2AIPNLP1	2.21637
	DCLK1	2.21614
	AL137060.3	2.21522
	HMGA1	2.21417
	PAICSP2	2.21393
	TPMTP1	2.21385
	AC016831.2	2.21358
	IGHGP	2.21113
	AC005832.4	2.20992
	AL158063.1	2.20811
	ADH1C	2.20666
	ESCO2	2.2064
	DLG5-AS1	2.20478
	AC114550.1	2.2046
	PAFAH1B2P2	2.20391
	AL354950.1	2.20381
	IGLV2-18	2.20381
	MCF2	2.20289
	AC069368.1	2.20268
	BTG4	2.20162
	AC007497.1	2.20118
	PAPPA-AS1	2.19999
	MYG1-AS1	2.19799
	RAD51AP2	2.19658
	COX7A2P1	2.19576
	CXCL9	2.19522
	CCNA2	2.19514
	MDFI	2.19505
	KRT8P45	2.19362
	SLC6A15	2.19322
	AC018629.1	2.19226
	HSPA8P8	2.19211
	IGKV1-12	2.19176
	AC129510.1	2.19034
	MZB1	2.18936
	AC034213.1	2.18932
	AL353689.1	2.18912
	C6ORF52	2.18784
	AL035078.1	2.18657
	AC007346.1	2.18653
	IGDCC4	2.18579
	FTH1P10	2.18458
	AC111149.1	2.18319
	AC074051.3	2.18318
	AC004980.3	2.18309
	VCAN	2.1827
	B3GNT3	2.18181
	AC009229.4	2.18045
	RDM1	2.18
	LINC01597	2.17983
	RPS3AP21	2.17776
	RNU6-249P	2.17742
	AL355075.4	2.17444
	AL731556.2	2.17432
	AL359314.1	2.1737
	COX6CP17	2.17366
	OR2J3	2.17215
	FAP	2.1713
	HRG	2.1706
	AC024937.2	2.16983
	CCDC188	2.16978
	LINC02470	2.16956
	AL391056.1	2.16922
	XIRP1	2.16911
	RPS29P21	2.16845
	AC006064.4	2.16776
	KRT8P10	2.16717
	PCBP3	2.16554
	MIR4713HG	2.16552
	EIPR1-IT1	2.1654
	MCMDC2	2.16212
	AC009570.1	2.15966
	KIF23	2.15882
	POT1-AS1	2.15785
	AL078595.1	2.1571
	AC130814.1	2.15597
	SERPINH1	2.15533
	AL691449.1	2.154
	AC006547.3	2.15392
	AC066616.2	2.1526
	CNTNAP2	2.15243
	AC007126.1	2.15221
	RNU2-25P	2.15053
	AC026310.2	2.14962
	LINC00475	2.14788
	MS4A3	2.14684
	PDXP-DT	2.1463
	AC141586.4	2.14502
	FP236383.4	2.14257
	AC105339.2	2.14134
	LINC02796	2.14109
	AC090602.1	2.14057
	LHFPL5	2.1395
	AC008119.1	2.13927
	KIFC1	2.1387
	MTATP6P2	2.13868
	AC100830.3	2.13858
	DUXAP8	2.13851
	MMP11	2.1357
	ARPC3P5	2.13559
	H2BC8	2.13557
	CHMP1B-AS1	2.13528
	SNORA11F	2.13514
	AL445193.2	2.13501
	EIF4EBP1	2.13447
	AC109635.3	2.13407
	SLC4A10	2.13307
	SRPX	2.13172
	HSPE1	2.13106
	VCAN-AS1	2.12929
	FIBCD1	2.12912
	TMEM229A	2.12618
	AC008703.1	2.12587
	SALL4	2.1239
	DRC7	2.12332
	LINC02040	2.12204
	AC131254.2	2.1216
	LMNB1	2.12153
	COL7A1	2.11986
	HIF1A	2.1198
	AC008132.1	2.11835
	CKAP4	2.11824
	GK-AS1	2.1164
	CACNG5	2.11638
	FAM83G	2.11411
	MTATP6P15	2.11406
	CD79A	2.11312
	HMGB1P24	2.11287
	JAKMIP1	2.11133
	C1ORF122	2.11124
	MIR4742	2.1106
	PHF5CP	2.11054
	BASP1	2.11018
	RASA2-IT1	2.10944
	TMEM79	2.10878
	SYN1	2.1072
	NUSAP1	2.10708
	RNU6-589P	2.10695
	RPL32P13	2.10564
	ZFHX4-AS1	2.10527
	AP000769.5	2.10429
	AL589787.2	2.10288
	RPL21P75	2.09909
	CCNE1	2.0948
	DIO2	2.0946
	KIR2DS4	2.09276
	AC093519.2	2.09148
	MTHFD2P7	2.09144
	GRWD1	2.09123
	GABBR2	2.09054
	TXNDC2	2.08928
	LINC02208	2.08868
	ABRACL	2.08827
	GABRP	2.08823
	C6ORF58	2.08785
	NCAM1-AS1	2.08776
	OR7C1	2.08674
	TENM4	2.08655
	EDN2	2.08648
	C4B	2.08631
	RPL12P42	2.08504
	AC018475.1	2.08466
	MRTO4	2.08442
	OR7E122P	2.08411
	RNU6-1082P	2.08382
	EXO1	2.0833
	PPIAP43	2.08182
	AL139022.2	2.07931
	RPL39L	2.07919
	MT2P1	2.07839
	AC012500.1	2.0783
	CYP1A1	2.0776
	S100A11P1	2.07741
	EFNA4	2.077
	AC104462.2	2.0765
	IGKV3-15	2.0758
	MINAR1	2.07557
	AC093843.1	2.07485
	FTLP10	2.07469
	RNA	2.07342
	AC020550.2	2.07262
	ROR1-AS1	2.07021
	TSPAN1	2.07018
	RPL22L1	2.06932
	MRPS33	2.06922
	NABP1-OT1	2.06893
	AC092115.2	2.06842
	LDHAP5	2.06764
	AC015912.3	2.06651
	RNU2-42P	2.06507
	SNORA52	2.06378
	IGKV3-11	2.06198
	PLEK	2.06066
	RPLP0P6	2.05965
	HSPB1P2	2.05941
	AL109930.1	2.05865
	ACVR1C	2.05834
	CCL20	2.05716
	GPC6-AS1	2.05687
	OVCA2	2.05681
	TAFA5	2.0554
	VNN2	2.05531
	S1PR3	2.05512
	LINC02019	2.0546
	FHP1	2.05454
	SAC3D1	2.05448
	AC093520.2	2.05373
	MTRNR2L13	2.0534
	MYO7A	2.05281
	RPS24P16	2.05271
	TNFSF15	2.05171
	A4GALT	2.05109
	CR1	2.04886
	GK-IT1	2.04836
	AL117329.1	2.04814
	SIGLEC5	2.04638
	AC244023.1	2.04547
	AP005432.1	2.04515
	AL158151.4	2.04361
	TMEM217	2.04308
	RN7SL181P	2.04237
	CCDC192	2.04165
	RNU6-282P	2.04151
	RN7SL809P	2.0415
	AL590617.2	2.04147
	AL358075.3	2.0411
	GPC2	2.04047
	RNA	2.0398
	FBXO32	2.03972
	AC109322.1	2.03801
	AP000442.1	2.03766
	AC005550.2	2.03717
	SATB2	2.0366
	AC027319.1	2.03622
	ANKRD18B	2.03598
	TXNRD1	2.03571
	IGSF11	2.03464
	RNA	2.03329
	RNA5S9	2.03201
	AC096586.2	2.03187
	AC005632.3	2.03144
	PROK2	2.03116
	PRAMEF9	2.03072
	AURKB	2.03008
	TRDN	2.02659
	AC079089.1	2.02596
	AC004941.1	2.02541
	H1-0	2.02442
	EIF5AL1	2.02427
	ALDH3B2	2.02335
	TRGV5	2.02334
	FOSL1	2.02328
	RGPD4-AS1	2.02324
	CERNA2	2.02063
	PLIN2	2.02009
	ATP1B3P1	2.01968
	AL021396.1	2.0196
	RPL23AP92	2.0189
	TELOMERASE-VERT	2.01884
	AC125421.1	2.01865
	AL360012.1	2.01863
	HSPA1A	2.01709
	SP7	2.01678
	SPEF1	2.01483
	GMNN	2.01411
	LGSN	2.01394
	LINC02693	2.01313
	H2BC5	2.01306
	AL136119.1	2.0128
	SNORD15B	2.01269
	DSPP	2.01262
	ASIC1	2.01261
	AC007368.1	2.01062
	CACNA1B	2.0097
	AC008753.1	2.00748
	SNORA79B	2.00717
	MGAT2	2.00715
	H2BU1	2.00686
	HASPIN	2.00665
	AC008170.1	2.00573
	AC134669.1	2.00569
	LINGO1	2.00567
	ERVK-28	2.00409
	AC068051.1	2.00381
	AC105339.1	2.00241
	AC015712.6	2.00187
	FGF7	2.00097
	AC017083.4	1.99919
	AC104024.2	1.99912
	AC106872.2	1.99703
	RPL12P8	1.99393
	AC073065.1	1.99249
	EPHB2	1.99195
	TRPV6	1.99119
	THY1	1.99115
	HBA2	1.99061
	SNORA48	1.99029
	FGF5	1.98911
	CYP27B1	1.98844
	AC018521.1	1.98798
	SLCO4A1	1.98793
	MOSPD3	1.98748
	GFUS	1.986
	IL23A	1.98511
	AC022905.1	1.9839
	RNU6-1093P	1.98374
	DIPK1A	1.98263
	SRP	1.98232
	ALDH18A1	1.98216
	KIF15	1.98213
	MT-TR	1.98149
	AC013714.1	1.98024
	MTND4P11	1.97977
	RNA	1.97955
	AC074085.2	1.9791
	IGHG4	1.97753
	AK4	1.97729
	ALDH1A3	1.97522
	PDZD7	1.97488
	AL021707.7	1.97471
	AL663058.1	1.97366
	AC079610.1	1.97358
	AC008581.2	1.97347
	AJ011931.2	1.97331
	OR8G5	1.97297
	AC012379.1	1.97059
	RNU1-67P	1.96861
	LINC00211	1.96785
	HSPA5P1	1.96755
	AC243967.3	1.96703
	PITX1	1.96665
	AC005703.3	1.96572
	NLGN4X	1.96442
	LINC02207	1.96361
	RPS27P15	1.9635
	HOXD1	1.96251
	AL138478.1	1.95995
	Z98885.2	1.95886
	LSMEM1	1.95858
	SDCBP2	1.95836
	AL445669.1	1.95786
	RPL38P4	1.95744
	GAPDHP40	1.95506
	RN7SKP151	1.95506
	AL136146.1	1.95395
	AL161797.1	1.95376
	CALML3-AS1	1.95189
	RCN3	1.95065
	CCDC34	1.9504
	C15ORF48	1.95024
	AC015660.1	1.95006
	U2	1.94943
	TRAV16	1.94756
	AL356653.1	1.94721
	AC092418.1	1.94616
	LSM1P1	1.94364
	AC011495.2	1.94363
	AC090983.2	1.94262
	NEAT1	1.94247
	ROR2	1.9422
	RNA	1.94174
	MMP13	1.9412
	AC100778.4	1.94107
	RNU6-553P	1.94062
	IL18RAP	1.93963
	DHRS9	1.93953
	AC114928.1	1.93826
	SRP	1.93781
	LINC00841	1.93706
	AC018992.1	1.93699
	AF127577.1	1.93677
	DNAAF3	1.93654
	AC072022.2	1.93573
	FCF1P7	1.93524
	AL161668.3	1.93498
	TICAM2	1.93447
	FKBP10	1.93342
	TLR2	1.93238
	PARPBP	1.93107
	EML6-AS1	1.93076
	IL4I1	1.93048
	CLDN10	1.93029
	TGM3	1.92975
	SULF1	1.92967
	IGKV1D-39	1.92803
	CDC42-AS1	1.92764
	RCC1	1.92753
	FABP2	1.92702
	AC130448.2	1.92677
	SLC16A1	1.92655
	IGLV2-8	1.92587
	BAGE2	1.92579
	FTH1P11	1.92481
	AP003396.1	1.92461
	ABCC2	1.92447
	CXCL10	1.92424
	FGL1	1.92096
	AC136475.5	1.91904
	AC091814.1	1.91763
	H2BC21	1.91763
	CA1	1.91717
	ZNF670-ZNF695	1.91692
	C1ORF53	1.91662
	HNRNPABP1	1.9154
	OR7E31P	1.91375
	HNRNPA3P13	1.91322
	SNRPA1P1	1.91066
	SELE	1.91004
	IGLV2-23	1.90867
	DLX5	1.90795
	MRPS36P1	1.9054
	AL136084.1	1.9035
	BEND6	1.90308
	AD000864.1	1.90291
	MCHR1	1.90254
	SIGLEC10	1.90229
	AC011503.2	1.90149
	KRT23	1.90136
	SLC38A7	1.90085
	AL606534.2	1.90068
	AC073592.6	1.90047
	HMX3	1.89758
	GABRR2	1.89662
	UBE2R2-AS1	1.89524
	AC090970.1	1.89416
	LINC01709	1.89346
	AC132938.6	1.89319
	LINC02618	1.89223
	AC068987.1	1.89218
	BTBD18	1.89209
	ACSL1	1.89183
	CLCA4	1.89094
	ALYREF	1.89073
	IGLC2	1.89058
	NTS	1.8904
	CYP7A1	1.89036
	EZH2	1.89024
	ERN2	1.88945
	SNORA31B	1.88926
	LINC00837	1.88897
	KCNH7	1.88874
	PRELID3BP8	1.88709
	LUCAT1	1.88644
	LINC01703	1.88607
	AC114982.1	1.8845
	RPL35AP14	1.88427
	AC131888.1	1.88347
	HMGA2	1.8834
	AC103996.2	1.88087
	RPL4P3	1.88039
	ANKRD13D	1.87993
	NUTF2P7	1.87967
	IGHV2-5	1.8796
	CDK1	1.87857
	AC068533.2	1.87766
	EIF1P7	1.87603
	KCND3	1.87488
	SAR1AP2	1.87244
	NDUFB4P3	1.87209
	TMED3	1.87154
	COL5A1-AS1	1.87135
	SLC16A6	1.86901
	AP000708.1	1.869
	MTATP8P1	1.86841
	LSM12P1	1.86835
	AC087163.2	1.8683
	RNU4-24P	1.86809
	SLC17A9	1.86801
	TMEM31	1.86738
	LILRB3	1.8667
	LINC01554	1.86606
	AC007378.1	1.86588
	LINC01583	1.86463
	CFAP20DC	1.8644
	RNU6-1039P	1.86402
	RPSAP16	1.86393
	HCST	1.86377
	IGKV5-2	1.86272
	RN7SKP187	1.8626
	RPL10P3	1.86157
	MUC5B-AS1	1.86157
	NFE2	1.86113
	HRH4	1.85945
	FUT2	1.85912
	OR7E37P	1.859
	SELL	1.85879
	SCGB2A1	1.85847
	AP000526.1	1.85836
	AJ239328.1	1.85779
	ARL9	1.85732
	SNAPC1	1.85725
	LINC00857	1.85631
	ATP5MGP3	1.85615
	FAM222A	1.85542
	MICB	1.85512
	IGHD	1.85497
	LINC02611	1.85374
	CXCR2	1.85174
	CAPZA1P1	1.85126
	CHP2	1.85105
	PCSK1	1.85085
	AC079684.1	1.8502
	ZNF625-ZNF20	1.84958
	RARRES1	1.8484
	CATSPERD	1.8473
	C6ORF141	1.84665
	IGLV3-1	1.84603
	ANPEP	1.84536
	AC004079.1	1.8451
	CDCA2	1.84488
	STEAP2	1.84456
	IFITM2	1.84361
	KRT8P5	1.84287
	ENDOG	1.84212
	BZW1P1	1.84207
	QPCT	1.84133
	MTCYBP23	1.84053
	H2AC13	1.84025
	ITGA7	1.83952
	AC007552.1	1.83859
	FAM167B	1.83833
	UNC5B-AS1	1.83791
	CLVS2	1.83658
	AC025918.1	1.83578
	AL157838.1	1.83572
	PSMD14P1	1.83569
	MARCHF3	1.83566
	GAPDH	1.83379
	AC020659.2	1.83346
	VNN3	1.83326
	PENK	1.83208
	XRCC2	1.83178
	OR7D4	1.83096
	AC114947.2	1.83045
	IGLV1-36	1.83041
	HLA-G	1.82791
	AL591501.1	1.82754
	AC019206.1	1.82707
	KIF26B-AS1	1.82635
	AC010197.2	1.82558
	C17ORF77	1.82553
	AL132996.1	1.82533
	TMEM215	1.8236
	RNA5SP363	1.82348
	AC116535.1	1.82315
	ARMCX7P	1.82285
	AC007333.2	1.82244
	IGHV3-48	1.82125
	AC104248.1	1.82068
	FAM81A	1.82027
	LINC01399	1.82026
	UBE2C	1.81938
	PDCD5P1	1.81674
	AC009977.1	1.81656
	AC138305.3	1.81603
	AL022326.2	1.81577
	RNU6-319P	1.81576
	AC099541.2	1.81488
	AL162724.2	1.81431
	LINC01637	1.81393
	GEMIN7	1.81355
	F8	1.81333
	PHB	1.81321
	RPL21P131	1.81262
	RNU2-34P	1.80937
	MLLT11	1.80789
	SNHG3	1.8071
	NFE4	1.80681
	SKA3	1.80402
	HCAR2	1.80389
	SAPCD2	1.80264
	AC004542.2	1.80148
	CKAP2L	1.80132
	RHOQP1	1.80125
	CTSL	1.80089
	BNC1	1.80084
	SLC3A2	1.8
	DNAJC19P8	1.79898
	SNORA9	1.79784
	OSM	1.79728
	AC073569.2	1.79725
	SRXN1	1.79723
	SAMD1	1.79668
	CHEK1	1.79659
	NPM1P6	1.79614
	LINC01697	1.7956
	EMILIN1	1.79534
	ST20	1.79385
	AC016727.3	1.79298
	NPM3	1.79276
	CCNA1	1.78971
	AL158011.1	1.78871
	AC025040.2	1.78863
	AC112496.1	1.78782
	FAM171B	1.78736
	COX7BP2	1.7872
	AC100847.1	1.7864
	TNFRSF13C	1.78463
	LINC00942	1.78331
	IMP3	1.7822
	SCARNA12	1.78175
	GAPDHP1	1.78166
	H2AC6	1.78116
	ZNF367	1.78087
	AC008870.1	1.78041
	PPATP1	1.77897
	LINC00668	1.77771
	FAM72C	1.77766
	AP000542.3	1.7771
	AL590705.3	1.77667
	AC131281.1	1.77642
	AC093866.1	1.77617
	H1-2	1.77315
	SIX4	1.77264
	CENPL	1.77225
	RPL14P3	1.77161
	RAB33A	1.77105
	FAM230J	1.77056
	AC099336.1	1.77018
	H19	1.7691
	AC120057.3	1.76876
	BIK	1.76871
	LINC00824	1.76848
	PTGFRN	1.76841
	AK6	1.76839
	TNFRSF11B	1.76827
	AC007285.1	1.76779
	COL6A3	1.76773
	RPL21P134	1.76742
	VSTM2A	1.76685
	AC068631.2	1.76581
	AC117528.1	1.76577
	FAM157A	1.76532
	PITHD1	1.76487
	AC131944.1	1.76468
	HUS1B	1.7645
	AC018643.1	1.76357
	AC007610.4	1.76337
	RPS27AP9	1.76272
	MRPL11	1.76237
	BAX	1.76217
	ELOC	1.76166
	LINC02198	1.76164
	LINC01917	1.76139
	AC015871.3	1.76102
	SUCNR1	1.76043
	AL592146.1	1.75971
	SNORA36A	1.75971
	POTEM	1.75917
	LINC02826	1.75879
	KIF19	1.75838
	RPSAP15	1.75827
	IGLV1-44	1.75707
	PLTP	1.75696
	AL592546.3	1.75648
	JAKMIP3	1.75565
	AC010620.1	1.75563
	SLC25A5	1.75536
	KARS1P1	1.75525
	RCCD1	1.75414
	AK4P1	1.75345
	PKMYT1	1.75307
	ALDH1B1	1.75244
	AC006027.1	1.75139
	LINC00565	1.75072
	BX255923.1	1.75058
	MFAP2	1.75054
	SLC35F2	1.74953
	AL162724.1	1.74904
	RNU6-387P	1.74843
	H1-5	1.74745
	AC005037.1	1.74689
	MIF	1.74649
	CARD19	1.74601
	PSMC3IP	1.74302
	SAMD11	1.7423
	TMEM121B	1.7423
	METTL21C	1.74218
	AC105245.1	1.74177
	AC010969.1	1.74168
	HAND2-AS1	1.74122
	KATNBL1P6	1.74121
	IGKV2D-29	1.7412
	MTRNR2L5	1.74066
	AL137847.1	1.73968
	SGO1	1.73962
	CYP4F11	1.73946
	DUTP1	1.73837
	AP001574.1	1.73762
	JAK3	1.73758
	AC010931.1	1.73707
	COLEC11	1.737
	CUX2	1.73674
	LILRA5	1.73651
	IFITM3P4	1.73573
	H4C4	1.7356
	SNORD13P3	1.73498
	AC024267.5	1.73485
	AQP5	1.73482
	URGCP-MRPS24	1.73414
	EIF1AY	1.73406
	NECTIN4	1.73308
	MUC5AC	1.7326
	SNORA74A	1.73208
	FAM95C	1.73206
	CD24P4	1.73162
	RN7SKP130	1.73146
	DOK5	1.73136
	AC091799.1	1.73116
	HEPACAM2	1.73068
	AC080013.3	1.73048
	DBF4P2	1.7303
	KRASP1	1.72991
	AC090589.1	1.72932
	RPS2P32	1.72896
	ASPHD1	1.7288
	NUF2	1.72751
	COL9A3	1.72737
	RNU4-38P	1.72737
	POGLUT2	1.72685
	AC024940.5	1.72595
	IER3	1.72588
	AC008040.1	1.72563
	AC108727.1	1.72495
	AL034379.1	1.72459
	AC068860.1	1.72439
	LINC01673	1.72413
	CENPE	1.72407
	PLOD2	1.72219
	AC068446.2	1.72188
	AL355613.1	1.72163
	AL157762.1	1.72145
	KRT18P7	1.72043
	HMGN1P38	1.72043
	SETP3	1.71997
	AL117190.2	1.71944
	RPSAP45	1.71843
	RPS24P17	1.71823
	MXRA5Y	1.71793
	RN7SKP282	1.71752
	COL9A1	1.71687
	ARL5AP3	1.71662
	LINC01117	1.71439
	ADAMTS2	1.71405
	INSL3	1.71371
	LDHBP2	1.713
	SNAPC2	1.71215
	MTRNR2L1	1.71134
	AC092162.2	1.71041
	DDX21	1.71031
	OR2AG1	1.70969
	AC008534.1	1.70876
	TMEM40	1.70866
	H3P16	1.70804
	AC015983.2	1.70712
	UBD	1.70678
	LRRC37A15P	1.7064
	SAP30-DT	1.70595
	AC004825.3	1.7036
	TNS4	1.70354
	RNA5SP437	1.70321
	GPC1	1.7032
	KIR3DX1	1.70268
	CDV3P1	1.70161
	MTND3P12	1.70014
	MIR1244-3	1.69981
	MIR1244-4	1.69981
	MIR1244-2	1.69981
	MIR1244-1	1.69981
	AL137779.1	1.69938
	SLC25A5P2	1.69912
	MTRNR2L10	1.69908
	CLDN14	1.69906
	AL353898.3	1.69831
	RPL23AP55	1.69807
	AL158212.1	1.69727
	AC090510.4	1.69689
	RRNA	1.69611
	SNORA41	1.69547
	WT1	1.69489
	AC018557.2	1.69429
	CTSE	1.69269
	AC079741.1	1.69185
	PRRX2	1.69171
	SLC2A3	1.69127
	PGA4	1.69056
	AL049839.2	1.68923
	AC010149.1	1.68892
	AC010999.1	1.68802
	AL049779.2	1.68755
	GK4P	1.68703
	AC245123.1	1.68699
	ITPRIPL1	1.68659
	FERMT1	1.68414
	SSB	1.68364
	C20ORF144	1.6836
	KPNA2P2	1.68231
	ATP5MC1	1.68208
	FAM83D	1.6819
	MMP25	1.68169
	CD248	1.6816
	KIF14	1.68135
	LINC00862	1.68081
	CFHR1	1.68044
	FBXL22	1.67936
	AL133259.1	1.67912
	HSD17B10	1.67611
	AL451085.2	1.67609
	HESX1	1.67576
	ELFN1	1.67569
	RPS26P31	1.67517
	AC005821.2	1.67511
	LINC01929	1.67427
	NARF-AS1	1.67394
	GEMIN2	1.67315
	AC009554.2	1.67274
	C2ORF27A	1.67003
	SNORA33	1.66952
	CDT1	1.66896
	SMOX	1.66859
	SAMSN1	1.66679
	AC097358.1	1.66343
	PRRX1	1.663
	CCT6A	1.66269
	SCN2A	1.66213
	TWF1	1.66011
	OR10H5	1.65971
	TPM3P7	1.65879
	DTL	1.65855
	SHCBP1	1.65848
	SRP	1.65831
	H2AC7	1.6573
	AL359762.1	1.65708
	IFITM1	1.65643
	NGF	1.65627
	AC053481.2	1.65532
	AC114744.1	1.65495
	HSPA5	1.65494
	C3ORF86	1.65484
	KIF5C-AS1	1.65464
	AC098583.1	1.65458
	CLRN1	1.65419
	H2BC12	1.65308
	GFRA3	1.65231
	AC032011.1	1.65149
	IGKV2D-40	1.65117
	OR52N1	1.65115
	EID3	1.65099
	ZFP42	1.65037
	AL354798.1	1.64947
	TNP2	1.64929
	MT-RNR1	1.64921
	RNA5-8SN2	1.64905
	GPR160	1.64883
	LINC01641	1.64817
	RN7SL862P	1.64804
	HCAR3	1.64799
	MTND6P9	1.64743
	PEX5	1.64738
	AC017015.1	1.64636
	AC005329.3	1.64612
	MDP1	1.64587
	AL136129.1	1.64538
	MT1X	1.64531
	DRAP1	1.64517
[truncated: 29,876 more rows]

## Sheet: S4 File, sheet H. Alfi
DESeq2 was used to remove genes with low expression. Minimum threshold for expression was determined by DESeq2's independendant filtering algorithm. Remaining genes were tested for differential expression and ranked according to log2 fold-change	HUGO ID	logFC
	AL136295.1	5.75655
	AL445490.1	5.51572
	IFI44L	5.09994
	AP001610.2	4.37874
	APOBEC3A	4.3443
	MX2	4.23654
	IFIT1	4.19658
	RSAD2	4.19025
	IGHV3-66	4.05881
	IFI6	4.05296
	ISG15	3.93053
	MX1	3.86576
	PANDAR	3.70971
	AF127577.1	3.3512
	OAS2	3.32364
	IFIT3	3.21221
	CMPK2	3.19246
	OAS3	3.1839
	OAS1	3.09517
	IFIT2	3.08504
	NRIR	3.03923
	HERC6	2.96667
	SIGLEC1	2.73376
	XAF1	2.72093
	IFI44	2.69613
	EPSTI1	2.68152
	LINC02574	2.63884
	ZBP1	2.60214
	LINC00487	2.59078
	USP18	2.58362
	HERC5	2.54745
	OTOF	2.48737
	IFI27	2.47618
	USP41	2.47019
	IGHV3-53	2.46502
	PRAL	2.33805
	CLDN2	2.3205
	IGLV2-8	2.23926
	IRF7	2.23795
	OASL	2.2028
	DDX58	2.19564
	DDX60	2.15894
	U62317.1	2.14929
	SAMD9L	2.14789
	CXCL10	2.14527
	HELZ2	2.09735
	OR52K3P	2.09009
	FFAR2	2.06784
	HSH2D	1.98779
	ARL14EPP1	1.98103
	RTP4	1.97536
	AC015688.6	1.94238
	CCL8	1.9078
	IFITM1	1.90752
	IFI35	1.87299
	RUFY4	1.85774
	CDSN	1.8554
	HESX1	1.8392
	AC068989.1	1.83641
	CXCL11	1.82184
	AC004224.2	1.8204
	IL27	1.77312
	AC016027.6	1.75585
	IFIH1	1.75064
	AL358472.7	1.73931
	AC026191.1	1.73046
	PLAAT2	1.7303
	IGHM	1.72645
	STAP1	1.72171
	IGLV6-57	1.72155
	LY6E	1.68787
	DEFB4B	1.66279
	FP565260.2	1.62011
	OBI1-AS1	1.61842
	SAMD9	1.6116
	ULK4P1	1.61014
	DHX58	1.60998
	TNFSF13B	1.60926
	ARL2-SNX15	1.59683
	LINC00996	1.59426
	DPPA2P4	1.59368
	AC020922.3	1.55803
	UNC45B	1.55104
	AC114546.3	1.54405
	AC012184.2	1.54144
	TMEM190	1.52883
	DEFB1	1.50432
	AL590550.1	1.50258
	ADCY8	1.49884
	BMS1P4-AGAP5	1.49843
	DDX60L	1.49772
	AC008686.1	1.48721
	BST2	1.44901
	AC116407.2	1.43124
	IL22RA1	1.42868
	BATF2	1.40846
	AQP6	1.38414
	IGHV1-69	1.37534
	GMPR	1.35316
	AC138866.1	1.35291
	EIF2AK2	1.34391
	AC091564.7	1.34235
	SP110	1.32661
	LGALS9C	1.30675
	LILRA5	1.29677
	IGHV1-3	1.29293
	STAT1	1.28432
	LAP3	1.27857
	AC007032.1	1.27694
	AL662890.1	1.27096
	FAM71A	1.25568
	RNF103-CHMP3	1.25563
	AC010207.1	1.24065
	CLDN6	1.22695
	AP001062.3	1.22038
	AL139124.1	1.21839
	PLSCR1	1.20996
	UBE2L6	1.20944
	AC006160.1	1.19508
	U62317.3	1.19037
	SPIB	1.18895
	AP000867.5	1.18508
	BISPR	1.18461
	AC008957.1	1.1784
	AIM2	1.17708
	AC004687.2	1.17508
	AC006486.1	1.14981
	AD000671.2	1.14865
	PARP9	1.14746
	BX255923.2	1.14636
	AC010401.1	1.14512
	IGLC7	1.14264
	AC133555.4	1.13418
	CD70	1.1224
	IGHV3-33	1.10842
	PPIAP29	1.09498
	IGHV1-24	1.09296
	USP30-AS1	1.08821
	AL606469.1	1.08514
	SP140	1.08165
	AC008914.1	1.08051
	AC136475.9	1.07132
	NT5C3AP1	1.07111
	PARP10	1.07023
	FOXD4L6	1.06933
	AP001273.2	1.06672
	AC242022.2	1.06143
	STAT2	1.06132
	CXCR2P1	1.05951
	AC010761.4	1.05279
	ANKRD20A1	1.04659
	AC027277.1	1.04389
	AL645608.5	1.03545
	ZACN	1.03406
	SEPTIN4	1.03132
	IL4I1	1.03105
	IGLC1	1.02825
	AL645939.1	1.02821
	GNGT2	1.02626
	SMTNL1	1.02349
	HAND1	1.01775
	NT5C3A	1.01445
	CLDN9	1.01339
	AL137060.6	1.01172
	LINC02680	1.0088
	U91328.2	1.00555
	GBP1	0.996946
	AC027228.2	0.993031
	AC137630.1	0.99069
	NPPC	0.988492
	PAX5	0.985284
	ZNF451-AS1	0.983603
	ODF3B	0.982694
	CYP24A1	0.979282
	KCNE5	0.978445
	AC023509.1	0.978284
	OR2I1P	0.977042
	H2AC19	0.976405
	PARP14	0.974026
	TRIM22	0.972294
	HMGB1P3	0.970989
	OR52N4	0.969083
	IGHV3-74	0.966313
	SPRR2D	0.964732
	IRF9	0.964409
	AC015911.9	0.961586
	ATF3	0.960738
	NAPSB	0.958621
	CCL7	0.956669
	CCL4L2	0.954556
	AL355353.1	0.954548
	KRT8P50	0.952531
	GBP1P1	0.95154
	ACHE	0.951241
	LRRC74B	0.951026
	AC078845.1	0.949252
	ETV7	0.945888
	CYP2J2	0.942272
	FOSB	0.941753
	AGAP10P	0.94169
	CHGB	0.940889
	LINC01962	0.939447
	AC005041.1	0.936698
	ISG20	0.932225
	LINC01285	0.931228
	AL671883.2	0.929936
	TAGAP	0.928412
	TGFB2-OT1	0.926868
	IGKV3-11	0.925028
	TCN1	0.924938
	SECTM1	0.922049
	GRIP2	0.915671
	AL133453.1	0.915589
	CATSPERD	0.915414
	DDX43	0.91392
	IGLV1-44	0.912891
	RGL4	0.912684
	MNDA	0.912414
	SAA4	0.910817
	GRP	0.90903
	CROCC2	0.907234
	AC020651.2	0.906549
	AP000925.1	0.902957
	AC005821.1	0.899324
	AL162151.2	0.899287
	AL353804.6	0.898461
	IL1RN	0.898221
	CD80	0.896321
	TRIM21	0.894164
	AL031590.1	0.892495
	CCL3L3	0.890812
	GRIK2	0.887246
	MND1	0.885707
	AC006511.5	0.884054
	AL157400.5	0.883268
	RPSAP53	0.882189
	AC002070.1	0.882145
	LAG3	0.881624
	KCNMB2	0.881598
	AL353572.2	0.880808
	CACNG8	0.88065
	AL035252.2	0.87763
	IGKV2-30	0.874981
	COL11A2	0.872514
	ZNF695	0.867204
	HMGN1P3	0.8653
	HNF4A	0.865185
	EPPIN	0.864591
	PNPT1	0.864337
	LGALS9	0.864096
	CYP4F3	0.861638
	IFIT5	0.860682
	LINC02814	0.857672
	TYMP	0.85737
	DNAJC19P5	0.856866
	NEXN-AS1	0.856862
	AC005046.1	0.855938
	AC125611.2	0.853995
	OXTR	0.853896
	AC009093.3	0.853603
	OIT3	0.853588
	TOMM20P2	0.851687
	AC073655.2	0.847448
	AC004765.1	0.846928
	ZNFX1	0.846431
	TREX1	0.84465
	AP000345.2	0.8436
	PARP12	0.843159
	FPR3	0.842748
	LY6E-DT	0.842409
	ENO1P4	0.842324
	TNNT3	0.841714
	NR4A1AS	0.841352
	LINC00896	0.841246
	AC005578.1	0.840323
	BTC	0.837138
	LINC00973	0.836563
	AC004982.1	0.835016
	IGHV4-4	0.83218
	PRR7-AS1	0.831464
	AC129102.1	0.829665
	AP002761.3	0.829151
	AC095055.1	0.828464
	IFITM3	0.828459
	AC002128.2	0.827045
	AL391825.1	0.826004
	POU2AF1	0.825284
	IGLV3-1	0.824974
	AC093787.2	0.824516
	AL357054.4	0.824006
	DCAF13P3	0.823941
	AC124319.2	0.820052
	UNC93B1	0.818616
	AC109449.1	0.817344
	AP001267.1	0.817255
	AC024598.1	0.816405
	S100A7	0.814656
	STAC3	0.814336
	EMX1	0.813106
	AL450306.1	0.811732
	GJB7	0.811221
	AP006621.4	0.811151
	C7ORF61	0.810573
	NOCT	0.810035
	ZNF833P	0.809508
	GRIN1	0.807523
	RND1	0.8046
	AC008758.4	0.803145
	ADAR	0.803045
	AL645608.7	0.802168
	AC009163.3	0.799988
	FOXD4L5	0.799861
	AC069528.2	0.799746
	MRPS18CP7	0.798755
	GCNT4	0.798381
	AL135910.1	0.798053
	AC136475.1	0.796034
	FXYD4	0.795993
	AC104389.5	0.795655
	ZNF442	0.79493
	CACNA1G	0.794545
	AC026461.1	0.793997
	AC006115.2	0.793529
	AC092802.1	0.791983
	PNPT1P1	0.791392
	MEFV	0.791072
	KLHDC7B-DT	0.789036
	LGALS9B	0.787626
	AC005192.1	0.787286
	KRT6B	0.786376
	AC009812.4	0.785915
	TRIM14	0.785464
	AP001020.2	0.785211
	TDRD7	0.784122
	KRT222	0.779486
	IDO2	0.779467
	AC090844.3	0.778408
	AC013470.2	0.777662
	AL356417.3	0.777502
	AC022826.2	0.774907
	PRDX3P1	0.774443
	RPP38-DT	0.772997
	AC068631.2	0.772581
	AC011511.5	0.771312
	AC083862.2	0.769557
	FABP6-AS1	0.76879
	B3GALT5	0.768647
	IGSF11	0.768022
	ANGPTL1	0.76793
	AL139260.3	0.76664
	AC027644.4	0.765767
	SIGLEC14	0.765349
	MT1M	0.763259
	ASCL2	0.763158
	TSC22D1-AS1	0.763008
	AC025271.4	0.761914
	AC097105.1	0.761715
	SYT9	0.76019
	SUCLA2P3	0.75918
	AC010319.4	0.758611
	CASP5	0.756607
	SP100	0.755637
	AC090984.1	0.755159
	HNRNPA1P10	0.75203
	DTX3L	0.751926
	DRAXIN	0.751717
	RPRM	0.751374
	GPAT2	0.749947
	AC018445.5	0.749823
	SH2D4B	0.749627
	DLGAP3	0.746127
	SHFL	0.745639
	TRIM69	0.744739
	CDC42-AS1	0.744375
	CYP4Z1	0.743912
	AC091053.1	0.7433
	ANO7L1	0.743094
	C1ORF141	0.741152
	AC073842.2	0.740587
	TMEM229B	0.739995
	CALCA	0.737587
	ACTBP15	0.737177
	IGF2BP3	0.736587
	AF186192.2	0.736254
	KCNB1	0.734909
	FAM27B	0.734346
	RPS26P6	0.733832
	ALMS1P1	0.73216
	NPHS1	0.731398
	HMSD	0.730798
	GADD45B	0.729468
	AC099343.2	0.727487
	FCGR3B	0.727389
	CCL13	0.726209
	Z69733.1	0.726106
	MT1JP	0.72543
	FBXO6	0.723635
	AC005520.1	0.723335
	AC106886.2	0.720143
	FAM91A2P	0.718823
	PML	0.718748
	AL355102.2	0.717725
	NPM1P26	0.71694
	AC116348.3	0.71674
	AC244502.1	0.716283
	WNT10A	0.714882
	DND1	0.714011
	AC090527.2	0.713087
	TAP1	0.712699
	CDKN2B-AS1	0.712298
	AC087289.3	0.712225
	EBI3	0.712099
	AC083809.1	0.712036
	AC009509.1	0.711776
	EDAR	0.711404
	SLC10A6	0.711208
	KCNN1	0.710538
	AC098850.3	0.71035
	SH2D1B	0.709289
	AC067931.1	0.708706
	CHRNB2	0.70859
	KLK10	0.708577
	MT1H	0.707407
	AC027290.1	0.70672
	FAM225A	0.7066
	SPDYE10P	0.706471
	ABTB2	0.704699
	IFITM3P4	0.704655
	AP002373.1	0.702698
	SPAAR	0.700751
	RMRP	0.700675
	LRRC66	0.69976
	CCNA1	0.699623
	AC037459.3	0.698923
	SULT1A4	0.698589
	C6	0.6983
	IFITM3P2	0.698183
	PPM1K	0.698017
	AXL	0.697366
	Z95114.3	0.69558
	SUGCT-AS1	0.695517
	ZBTB10	0.695336
	SNORD3A	0.694943
	NCAPGP2	0.694618
	LINC00641	0.694386
	KLHDC7B	0.693671
	AC073840.1	0.693653
	PRR7	0.691679
	AC023232.1	0.690181
	ACTA1	0.689972
	HMGN2P3	0.689594
	RNF213	0.688911
	AC127024.6	0.68702
	ADAM21	0.68584
	ZNF385C	0.685545
	AC010624.5	0.68297
	TUBB2B	0.68277
	KCTD4	0.681743
	SSC4D	0.680852
	UBQLNL	0.680766
	AC008622.2	0.680705
	PKMP3	0.680526
	IFNG	0.680515
	LRRC24	0.680157
	ACTBL2	0.679065
	NFKBID	0.678813
	AC137499.1	0.677884
	GNMT	0.675123
	AL355312.4	0.672611
	DACT2	0.670716
	CNOT6LP1	0.670554
	AL031668.2	0.670284
	AL139353.1	0.669377
	CMTR1	0.668067
	AC108134.2	0.666623
	ARL14	0.666583
	AC078927.1	0.666283
	MIR3945HG	0.666023
	UBD	0.664208
	ZFP42	0.664196
	AC021087.5	0.663565
	OLIG1	0.662927
	TAP2	0.662313
	MAP3K4-AS1	0.661823
	TRIM34	0.661701
	KLK13	0.661386
	C1QTNF12	0.660942
	AC018809.3	0.660487
	FRZB	0.660437
	GPR37L1	0.660169
	PSMB9	0.659811
	INSYN2A	0.659155
	TAF1A-AS1	0.656905
	RANP4	0.654836
	C15ORF65	0.653197
	AC018557.1	0.651823
	CD38	0.651138
	DNASE2B	0.650624
	LY6G6C	0.650026
	PTMAP9	0.649858
	XCL1	0.648772
	MSI1	0.646491
	NRG2	0.646431
	DCHS2	0.645881
	AL356489.2	0.645547
	IHO1	0.645409
	SHISA5	0.644564
	RPL7L1P8	0.643523
	CLTRN	0.643471
	LGALS3BP	0.642619
	TMEM88	0.642021
	CCR1	0.640181
	TOR1B	0.639973
	TTLL6	0.639492
	KCTD9P1	0.639264
	NEXN	0.639227
	ODCP	0.638822
	SLC30A1	0.638519
	AC008079.1	0.638085
	MT1G	0.637859
	SIX3	0.637616
	AC009950.1	0.637356
	CRTAM	0.637174
	RN7SL2	0.637119
	SH3GL2	0.636033
	UBA7	0.633156
	IGKV1-33	0.631206
	STPG3-AS1	0.630814
	LGR6	0.630536
	CXCL2	0.629276
	AC134312.5	0.628198
	APOBEC3D	0.627779
	LINC01914	0.626676
	GZMH	0.62657
	AC020931.1	0.625503
	AL138828.1	0.625434
	NKX3-1	0.624891
	NUTF2P2	0.624209
	AC000041.1	0.623634
	AC019117.1	0.623513
	AC073593.2	0.623449
	TFPI2	0.623004
	AL355581.1	0.622794
	TM4SF4	0.622783
	AC020934.2	0.622459
	PCBP2-OT1	0.621961
	AC002094.2	0.620132
	PA2G4P1	0.619628
	AC008703.1	0.618701
	CCL4	0.618693
	IRF1	0.618325
	AL358472.2	0.618271
	RAET1L	0.617572
	C8ORF31	0.617275
	EXOC3L4	0.616989
	AC084871.3	0.616715
	AC005606.1	0.616484
	VSIG10L	0.616399
	AC025539.1	0.614842
	VTCN1	0.614327
	ICAM4	0.614149
	HAMP	0.614123
	AC092296.2	0.613996
	CNTF	0.613095
	SALL3	0.612813
	KIAA1755	0.612432
	MT1P3	0.610937
	IVL	0.610289
	AC016405.3	0.610004
	NMI	0.609813
	KLRC4-KLRK1	0.609734
	AL669918.1	0.60956
	AL158166.1	0.609266
	LIPC	0.609148
	KRT86	0.608699
	AF117829.1	0.606125
	CPO	0.605654
	VNN3	0.605384
	MSX2	0.605373
	AC008695.1	0.604746
	HLA-J	0.604694
	FGD2	0.604613
	CYP1A2	0.604113
	FAM166C	0.603887
	AL121603.2	0.603781
	CLDN18	0.603629
	PRPF38AP2	0.601534
	MT1X	0.600996
	KRTAP5-AS1	0.60061
	AC104083.1	0.60033
	AC006449.5	0.600304
	FOXA3	0.59953
	F2RL2	0.598676
	LINC01684	0.598497
	CIAPIN1P	0.59806
	AL136295.6	0.59711
	LINC01004	0.596782
	SCN11A	0.596624
	CENPCP1	0.59619
	FTH1P16	0.595931
	AC241377.2	0.595822
	AC079742.1	0.595339
	PSME2P3	0.59449
	ZNF816-ZNF321P	0.594355
	FSTL3	0.594311
	IL23A	0.593742
	AC010653.2	0.593161
	FOXS1	0.592523
	AC022028.2	0.592415
	AP002381.2	0.592364
	PSME2P2	0.592237
	EGR1	0.591248
	AL355304.1	0.591238
	MS4A4A	0.590686
	NANOS3	0.590643
	ZNF597	0.590642
	CLCN3P1	0.590161
	AL669830.1	0.59014
	PDC-AS1	0.589447
	APOBEC3G	0.588193
	TNS1-AS1	0.588108
	AC079250.1	0.587592
	MZB1	0.585605
	USP2-AS1	0.585513
	IPO7P1	0.585377
	MOV10	0.583742
	SLC5A5	0.583657
	LILRB4	0.583554
	MPPED2	0.583151
	RPL23AP74	0.582543
	IRF1-AS1	0.582361
	GBP4	0.582203
	CA4	0.581795
	TTLL7	0.58168
	FBXO39	0.581576
	PPP1R15A	0.58144
	AC040977.2	0.579187
	MAFF	0.578648
	AC005899.8	0.578332
	BTN2A2	0.578077
	ZNF296	0.576708
	SYNJ2BP-COX16	0.576525
	CLIC4P3	0.57645
	TRIM29	0.575876
	KIF19	0.575866
	AC073863.1	0.575369
	GASAL1	0.574778
	TMEM255A	0.574697
	AL671277.1	0.574488
	KCNA5	0.5744
	LINC00672	0.574014
	RIIAD1	0.574007
	TIAM2	0.573638
	TENT5B	0.572323
	GHRL	0.57217
	HES4	0.571653
	AC090541.1	0.571585
	LRRC71	0.571516
	NAP1L4P1	0.571415
	DNAAF1	0.571004
	HLA-F	0.569895
	PHF10P1	0.568664
	MIR663AHG	0.567783
	AC099489.1	0.567709
	AL162377.1	0.567567
	ZBTB2	0.566975
	AC011388.1	0.566284
	SCIMP	0.566126
	EGFLAM	0.565921
	CILP2	0.565413
	DUSP8	0.565335
	MT1E	0.565291
	SLC30A2	0.565047
	APOL1	0.56496
	INSIG1-DT	0.564723
	AP001931.2	0.564687
	BX470102.2	0.563811
	EDN2	0.563161
	AC006059.2	0.56293
	CYLD	0.562729
	CSRNP1	0.562394
	CPLX2	0.56203
	GCM1	0.561857
	MDK	0.561428
	AL512310.7	0.561088
	RS1	0.560865
	RAB28P5	0.56057
	TRAF1	0.560454
	AL353579.1	0.560141
	DOK7	0.559635
	NFKB2	0.559608
	LINC00877	0.559313
	PDZD4	0.559294
	TMSB10P1	0.559052
	C2ORF91	0.558999
	AC026464.3	0.558773
	PLA2G4C-AS1	0.557456
	IGLV1-51	0.55671
	IER2	0.556041
	AC080112.4	0.555993
	FITM1	0.554795
	ETV2	0.5536
	SLC5A7	0.553339
	SIK1	0.553254
	KRT40	0.553224
	IGLV2-23	0.552911
	LINC02802	0.55087
	SIGLEC11	0.550819
	AC103974.1	0.550669
	NOTCH2NLR	0.550036
	AC069287.2	0.549401
	AP000781.2	0.548821
	AC011468.2	0.548215
	CTSV	0.54736
	SENP3-EIF4A1	0.547336
	PINLYP	0.54708
	SAMHD1	0.547035
	AL049697.1	0.54646
	PTBP1P	0.546206
	LINC01871	0.54513
	F10	0.545065
	MUC3A	0.544936
	MGC16275	0.544792
	WEE1	0.544194
	AC025580.1	0.544114
	AC009812.1	0.54407
	AC067930.4	0.542339
	GPR156	0.542193
	NUTM2E	0.541737
	FAM133DP	0.541652
	AC092803.1	0.541302
	RELB	0.541226
	AC009041.3	0.541146
	FAM47E-STBD1	0.540173
	AC093155.1	0.540061
	AL365356.1	0.539727
	ELOCP19	0.539483
	AL121845.2	0.538462
	PLEKHA4	0.538444
	LSMEM1	0.537305
	ZNF670	0.536642
	AL358790.1	0.536499
	RN7SL832P	0.536459
	AC124312.1	0.536432
	KCNT2	0.536426
	EMC9	0.536012
	CFAP157	0.535612
	AD000864.1	0.535556
	MRPL45P2	0.534342
	LRRC38	0.534287
	APOBEC3H	0.534033
	GAS2	0.533911
	FIRRE	0.533902
	AL137026.1	0.533887
	NRG1	0.533813
	FPR1	0.533755
	LRRC18	0.533155
	AL355472.1	0.532472
	IL12RB1	0.532358
	SLITRK2	0.532038
	IGKV3-20	0.531443
	ARC	0.531314
	KRT16	0.53106
	RAET1K	0.529891
	HAVCR2	0.52948
	PARAL1	0.528798
	AC096772.1	0.528732
	MLKL	0.528085
	GRIN3A	0.527789
	ZRANB2-AS1	0.527535
	CIBAR2	0.527412
	OLR1	0.526956
	MRGPRE	0.526393
	AC009120.3	0.526237
	TMEM74	0.526225
	TRIM36	0.526046
	PPBP	0.525882
	AC002091.1	0.525852
	SLC15A3	0.525057
	ASH1L-AS1	0.524909
	AL354740.1	0.524891
	PLEKHG4B	0.523639
	GGTLC2	0.523563
	MYO3A	0.523159
	POLH-AS1	0.523125
	PTGDR2	0.522611
	AC119674.2	0.522517
	TOX4P1	0.522479
	AC104809.1	0.522384
	RHOXF1-AS1	0.521919
	AC099518.5	0.521711
	AC008770.4	0.521199
	AC009812.3	0.520965
	PKD1P5	0.520832
	SLC25A28	0.520621
	INTS6P1	0.520093
	AC025287.3	0.519973
	CRYBG2	0.519396
	KLHL30	0.519337
	KRT4	0.518663
	FZD9	0.51849
	RN7SL1	0.517912
	WARS1	0.517638
	AL031777.2	0.517544
	IL9R	0.517351
	IL9R	0.517351
	AC060766.4	0.517208
	LINC00607	0.516431
	LINC02363	0.515019
	AC020765.2	0.514893
	LRRC55	0.514019
	AC004908.2	0.513968
	AC004771.1	0.512545
	TUBA4B	0.51199
	AP000688.1	0.51159
	ANKRD33B	0.511405
	CXCR1	0.511175
	AC073548.1	0.511132
	AC026401.3	0.51108
	SIGLEC5	0.510869
	ITGB7	0.509849
	VAX2	0.508708
	AC006058.4	0.508008
	AC097625.1	0.507893
	ZCCHC12	0.50756
	AL591848.2	0.507501
	AL133477.1	0.506333
	TRIM25	0.506129
	WBP1P2	0.506056
	ACSM5	0.505597
	AC004967.1	0.505389
	TNK2-AS1	0.50527
	NGFR	0.504868
	SPATS2L	0.504707
	CHMP5	0.504699
	AL135960.1	0.504014
	AL020996.2	0.503712
	ALG1L13P	0.502583
	STYXL2	0.502537
	ACTL10	0.501713
	SLCO5A1	0.500843
	AL049775.1	0.500776
	LINC01010	0.50051
	CYP21A1P	0.500102
	SLC22A16	0.499078
	RHOV	0.498672
	IGLV8-61	0.498026
	KLF10	0.497797
	QRFP	0.497568
	AP001267.5	0.49733
	AL137077.2	0.496164
	RIPK2	0.495649
	OLFM2	0.495586
	NBPF17P	0.494949
	AL683813.1	0.494805
	AC079594.1	0.494036
	PPP1R32	0.494005
	SIDT2	0.494003
	AC061975.8	0.493523
	AC005829.2	0.493224
	MANCR	0.492987
	NUP153-AS1	0.492888
	SIRPAP1	0.492299
	LGALS8-AS1	0.492202
	GDF9	0.492131
	AC020558.6	0.492029
	FAM87B	0.491484
	AC009686.2	0.491454
	AC008764.8	0.491253
	MS4A6A	0.491027
	AC124319.3	0.490898
	SERPINE3	0.490657
	IQCB2P	0.490201
	MAFA	0.490056
	AC007728.2	0.489655
	ITIH4	0.489622
	CHORDC1P5	0.489548
	MT1XP1	0.489523
	MB21D2	0.489463
	PDE1B	0.489271
	RPL23AP49	0.488415
	AC093155.2	0.488291
	AL049779.1	0.488026
	RNASE7	0.487906
	MIR193BHG	0.487541
	ACSBG1	0.487298
	CDKN2B	0.48721
	STAM-AS1	0.487198
	KRT18P10	0.486691
	DNAH9	0.486632
	AL354798.1	0.486629
	ZNF821	0.48613
	IGKV1D-12	0.486116
	PIPOX	0.486035
	TNFAIP2	0.485632
	ERFE	0.485471
	PRSS2	0.485366
	PHF11	0.485351
	KRTAP5-1	0.484834
	AC239804.1	0.484746
	COL7A1	0.484637
	OR7E47P	0.483894
	VWC2	0.483592
	IZUMO1	0.483568
	ZEB2-AS1	0.483252
	ABCA11P	0.483205
	SPOCK3	0.483017
	MYG1-AS1	0.482922
	IPO9-AS1	0.48276
	KRT17	0.48248
	AC105749.1	0.482184
	AC005480.1	0.482026
	HNRNPH1P3	0.481666
	UPK3B	0.48164
	WDR49	0.48129
	CLEC10A	0.480935
	AC003077.1	0.480815
	AC002350.2	0.480623
	FCER1A	0.480134
	RAET1E	0.480122
	XAGE1A	0.479174
	C4ORF33	0.478724
	FAM155B	0.478038
	RCOR2	0.478023
	SMARCE1P6	0.477703
	NPY4R	0.477629
	AP002954.1	0.477323
	AC106865.1	0.476811
	AL133517.1	0.476353
	IFI16	0.476158
	LINC01127	0.476036
	RPL29P11	0.475492
	PSME2	0.475481
	MT2P1	0.475436
	PCDH10	0.475312
	MYBPC2	0.474755
	AC092803.4	0.47452
	MAPK8IP2	0.474128
	AC125437.2	0.473889
	AL021155.4	0.473885
	AC091057.3	0.473695
	AL157871.2	0.47318
	AC084880.1	0.472929
	AC091153.1	0.472751
	AC243919.2	0.472388
	CTSL	0.472332
	AC003092.1	0.472332
	AC011472.5	0.472133
	AL035106.1	0.471983
	TEX54	0.470814
	BAAT	0.470796
	AL159978.1	0.470791
	SUCLA2P1	0.470612
	DLSTP1	0.470238
	CITED4	0.469276
	AL034417.2	0.469115
	KRT81	0.469041
	AC097374.1	0.468946
	EIF3KP1	0.468784
	TMEM171	0.46839
	GUSBP5	0.468306
	SLC25A25	0.468103
	PLGLB1	0.468022
	TEKT2	0.467542
	AL357033.3	0.467457
	RGS22	0.467435
	UBE2NL	0.467312
	AL669942.1	0.466967
	SSUH2	0.466673
	AC090510.1	0.466125
	PLCD4	0.465774
	AC020909.2	0.465766
	RHBDL3	0.465624
	MLC1	0.465445
	AC018926.2	0.465113
	NAPA	0.464933
	AL603832.1	0.464837
	NR4A1	0.464761
	AC012459.1	0.464757
	AC100827.3	0.464544
	AC115284.4	0.464408
	TNFSF9	0.464389
	ASB2	0.463853
	MYD88	0.463664
	AP002907.1	0.4631
	CLEC7A	0.462988
	AP001056.2	0.46297
	AC023946.1	0.462925
	AL024508.1	0.4629
	AGRN	0.462807
	CMKLR1	0.462762
	FMO3	0.462447
	SPON1-AS1	0.462376
	LINC01624	0.46187
	AC027373.1	0.461239
	SNRPFP1	0.461225
	AC118344.1	0.461171
	HDX	0.461124
	ANP32C	0.461015
	FLJ31104	0.460799
	CNP	0.460598
	AC010319.1	0.460205
	AC234775.2	0.460201
	NOS2	0.459986
	AURKC	0.459891
	IGLV1-40	0.459812
	AC008758.1	0.459497
	AC125437.1	0.459045
	AC099344.3	0.458978
	SCG2	0.45857
	CADM3	0.458454
	CCL17	0.458356
	Z98884.2	0.458323
	MT1A	0.45801
	TCAP	0.457715
	C2ORF49-DT	0.457655
	RRAD	0.456665
	MYLK3	0.456657
	CCDC62	0.456548
	IDO1	0.456338
	AL034405.1	0.456111
	MMP7	0.455954
	NLRC5	0.45495
	AC087741.3	0.454857
	AC009303.4	0.454454
	TRIM5	0.45398
	AC015802.1	0.453791
	AL772307.1	0.453149
	HPX	0.452809
	LINC02432	0.452712
	INKA2-AS1	0.452434
	LIMS3	0.452368
	AC010834.1	0.452071
	TPSD1	0.451954
	AL033397.2	0.451605
	ASAH2	0.451596
	RNF19B	0.451344
	AC012618.1	0.45124
	AC098650.1	0.451079
	AP002748.6	0.451045
	AC022613.3	0.450851
	LINC00271	0.450225
	TNNI3	0.450187
	SLC31A2	0.449886
	SUSD5	0.449761
	ADAMTSL4-AS1	0.449659
	TMEM106A	0.449404
	GCK	0.449227
	TLDC2	0.448621
	PSMB8	0.44845
	AL365181.3	0.448411
	RBM11	0.447994
	B4GALNT2	0.44793
	AP005329.3	0.447649
	AC096720.2	0.447609
	PCSK2	0.447509
	NAGK	0.44743
	JPH2	0.447091
	AC079467.1	0.446821
	SOCS1	0.446597
	AC108053.1	0.446374
	C7ORF31	0.446287
	CCL15	0.446152
	CNTN5	0.445922
	TLR7	0.445702
	SLFN5	0.445672
	DAP3P2	0.445387
	SLCO1A2	0.445294
	SCO2	0.445255
	ZFP36	0.444197
	RNF213-AS1	0.443907
	AC008269.1	0.443858
	LAP3P2	0.443349
	DPY19L2P2	0.443213
	CELF4	0.443212
	AL009177.1	0.442965
	NT5E	0.442963
	NEURL3	0.442783
	ZNF474	0.442772
	ACSM1	0.442742
	IKZF3	0.442654
	AL356234.3	0.442343
	PTPRR	0.4421
	ARGFXP2	0.441916
	GADD45A	0.44147
	FCER2	0.440989
	TRIL	0.44081
	P2RX6	0.440723
	ARMC5	0.440379
	HLA-V	0.440281
	CDHR3	0.439998
	DLEC1	0.43989
	ZNF812P	0.43985
	LINC00893	0.439846
	AC006064.6	0.439788
	AP002784.1	0.439659
	AF127936.1	0.439507
	ZCCHC2	0.439073
	AC092053.3	0.439063
	BZW1P1	0.438973
	ICOS	0.438428
	IGKV3D-11	0.438373
	LILRB2	0.438293
	AC241585.1	0.438133
	SELL	0.438081
	AC009065.5	0.438057
	AC090061.1	0.437614
	AP003064.2	0.437004
	AF111169.1	0.43682
	AC080128.2	0.436629
	AC022217.1	0.43657
	AL356000.1	0.435484
	GMPSP1	0.434862
	TFEC	0.434628
	ZNF844	0.434619
	C8G	0.434454
	SLC8A1-AS1	0.434293
	LY6K	0.433925
	AL691447.2	0.433816
	CHRDL2	0.433386
	B4GALNT1	0.433305
	NCCRP1	0.433223
	LINC00235	0.433176
	AC091180.2	0.432715
	IGKV1D-39	0.432133
	IGLV3-25	0.432079
	SRI-AS1	0.43189
	AC063977.5	0.431854
	SSBL2P	0.431836
	AL513190.1	0.431667
	AC211476.6	0.431628
	DYNLT2	0.431594
	MARCHF1	0.431282
	AC004771.3	0.430429
	APLNR	0.430418
	CHROMR	0.430381
	NOC3L	0.430347
	IGHV5-51	0.430188
	SIX4	0.430178
	AL589745.1	0.429622
	DUSP15	0.429598
	PHBP9	0.429409
	COL25A1	0.429358
	AC008608.2	0.429087
	AC015688.4	0.428369
	TAF5LP1	0.428329
	TTLL10-AS1	0.428232
	CXCL8	0.427987
	SPATA13	0.427249
	KCNJ14	0.427127
	AADACP1	0.427104
	WWC2-AS2	0.42639
	TPMTP1	0.426373
	FOS	0.426176
	AC011511.1	0.425932
	PIN4P1	0.425788
	TMEM140	0.425193
	MAK	0.425093
	JCHAIN	0.424831
	AC020904.3	0.424779
	AC015912.3	0.424625
	EN2	0.424137
	AC009630.2	0.424054
	AC022211.2	0.423863
	GALNT17	0.423464
	AC106028.4	0.423222
	PRELID1P5	0.423075
	CARD16	0.423048
	KLK7	0.423036
	SLC6A8	0.423021
	AC004771.2	0.422979
	H2BC21	0.422832
	AC026410.3	0.422604
	ZNF547	0.422568
	AC008906.1	0.422095
	IL32	0.422004
	HSPA1A	0.421662
	KCNH4	0.421085
	C16ORF87	0.420901
	SNRPEP2	0.420763
	REM1	0.420651
	AL358472.6	0.42032
	CASP1	0.419969
	RBM14-RBM4	0.419954
	CCL22	0.419688
	PRR34	0.419313
	FCGR3A	0.4193
	AOAH	0.419215
	WIPF3	0.419018
	C19ORF38	0.418901
	DBIL5P	0.41888
	LINC01068	0.418839
	N4BP1	0.418634
	SIRT4	0.418625
	ADAM1A	0.418617
	BARX2	0.418349
	ESRRG	0.418289
	ARL9	0.417833
	AC068831.3	0.417812
	MPIG6B	0.417783
	AL450998.1	0.417475
	APOBEC3B	0.41738
	CDHR4	0.417249
	AC022916.1	0.417182
	HCN4	0.416812
	IGLON5	0.416617
	CACNA1A	0.416105
	AC091153.4	0.416061
	AC242842.3	0.416012
	CACNG6	0.415975
	MOB3C	0.415944
	FOXD4L1	0.41583
	ADGRF3	0.415792
	RDH5	0.415575
	CCL3	0.415552
	INTS6	0.415525
	C3AR1	0.415502
	ROCK1P1	0.415141
	MRPS31P4	0.414918
	AC011462.5	0.414869
	AC126773.4	0.41468
	CYP4B1	0.414607
	ZNF878	0.414556
	RAB39A	0.414288
	RPEP4	0.414083
	RHOQP1	0.414077
	MORN3	0.414001
	CBX4	0.413964
	KMT2E-AS1	0.413878
	PADI2	0.413089
	CCR5	0.412786
	DKK2	0.41216
	TRDC	0.412082
	ALOXE3	0.411867
	MYOZ1	0.411828
	HSP90AA6P	0.411633
	UBE2FP1	0.411234
	HOXC6	0.410746
	AC012313.10	0.410284
	XCL2	0.410106
	SFRP1	0.41005
	RASGEF1B	0.409368
	AL359636.2	0.409226
	CFL1P5	0.409124
	GZMB	0.409109
	RGS6	0.409095
	SHLD2P1	0.408949
	SLFN12L	0.408814
	FAM21EP	0.408548
	SOX9	0.408032
	IGLL5	0.407881
	AC013486.1	0.407375
	SCLT1	0.407228
	AC008766.1	0.407214
	HEY2	0.407068
	AC015911.3	0.406902
	AC068205.4	0.406208
	NUDT17	0.406142
	POU3F1	0.406129
	TPRG1-AS1	0.405949
	AC006213.1	0.405938
	CCDC15-DT	0.40561
	SRGAP2D	0.405598
	FGF12	0.405421
	AL353807.3	0.405336
	ASPA	0.404977
	ERICD	0.404861
	AC124798.1	0.404516
	FLG-AS1	0.40451
	AC010168.2	0.404136
	AC093668.1	0.403461
	SCAMP1-AS1	0.40342
	GLI1	0.403312
	TMEM40	0.403252
	CD5L	0.403148
	ANKFY1	0.402896
	LY86	0.402838
	AC087257.2	0.402646
	SUMO4	0.402538
	CCDC28B	0.402191
	CT45A11P	0.401704
	LRP5L	0.401672
	GFI1B	0.401593
	RFPL3S	0.401428
	NCOA7	0.401179
	AL590714.1	0.401041
	AC036108.2	0.400724
	RPL11P3	0.400369
	CPSF1P1	0.400187
	VWA3A	0.400077
	FRMPD2B	0.399987
	DDO	0.399677
	RPSAP18	0.399642
	RPL7AP50	0.39961
	AL049766.3	0.399237
	CCDC81	0.399124
	AC141586.5	0.398646
	NDUFB4P11	0.39848
	AMZ2P1	0.397888
	ABI3	0.397753
	LINC01615	0.397527
	TMEM233	0.397459
	MT1F	0.397418
	BPGM	0.397264
	HSPA1B	0.396979
	AC025171.4	0.39685
	AC010329.1	0.396845
	AL122018.1	0.39651
	EDN1	0.396496
	CHRNA7	0.396275
	CTSC	0.396216
	AL132656.1	0.395928
	RASAL2-AS1	0.395922
	AL162231.1	0.395804
	AC135050.7	0.395745
	ATP1A3	0.395718
	SLC16A6	0.395597
	NSG1	0.395583
	LINC00881	0.395404
	MYCBP2-AS1	0.394524
	AC133555.6	0.394111
	TNFAIP6	0.393424
	AP000692.1	0.393377
	CHORDC1P4	0.393372
	CFAP53	0.393222
	AC023055.1	0.393011
	FAM189A1	0.392769
	PLA2G7	0.392591
	WBP11P3	0.392356
	AC004264.1	0.392165
	AL583856.1	0.392107
	AL137803.1	0.392101
	IFI30	0.391908
	TUFT1	0.391882
	ZNF676	0.391874
	AC072061.1	0.391873
	GAD1	0.391717
	SALL4	0.391677
	VMO1	0.391595
	AP003068.1	0.391534
	CCDC17	0.390717
	AC108673.3	0.390677
	FGF18	0.390658
	CYP2D8P	0.390561
	ZNF782	0.390235
	CAGE1	0.390162
	EGR4	0.39004
	GORAB	0.389958
	BX470102.1	0.389385
	RUNDC3B	0.389364
	VXN	0.389022
	C1GALT1C1L	0.389005
	AC021218.1	0.388813
	CHIC2	0.388517
	HOXA6	0.388294
	CD40	0.38821
	MT2A	0.38818
	RASGRP1	0.387786
	AP003307.1	0.387776
	TRANK1	0.387704
	C16ORF95	0.387546
	AL050309.1	0.387287
	PTPRT	0.38705
	ZNF563	0.386943
	AC058822.1	0.386598
	AC060766.6	0.386365
	LINC00337	0.38634
	PATL2	0.386338
	GAS2L2	0.386039
	AC242022.1	0.385376
	AC011468.1	0.385372
	GBP6	0.385197
	KCNH8	0.38479
	BMS1P4	0.384777
	AC079331.2	0.384578
	AC083862.1	0.384464
	SGCG	0.384357
	PSME2P1	0.384211
	FOSL1	0.384146
	LINC01451	0.384082
	VGLL1	0.383874
	SIX1	0.383847
	KLRF1	0.383808
	AC018638.1	0.383752
	RGS20	0.383673
	NFKBIA	0.383583
	CYP26B1	0.38352
	YY1AP1	0.383509
	LINC01426	0.38333
	AL356740.1	0.382974
	RPL7P19	0.382944
	AC010323.1	0.382664
	FPR2	0.382581
	RPL26P30	0.382356
	CNOT4	0.382287
	AL157895.1	0.382029
	LYSMD2	0.381742
	ADAM28	0.381712
	ASPRV1	0.381157
	POPDC2	0.380971
	AL031133.1	0.380812
	SLC6A13	0.380263
	GNB3	0.38018
	AL157394.3	0.380031
	GPR141	0.380003
	UPP1	0.379667
	C1QC	0.379611
	NUAK2	0.379521
	AC087623.2	0.379518
	AL450326.1	0.379384
	CD69	0.379358
	FGF2	0.379298
	HSD11B1	0.379014
	CRABP2	0.378595
	AC007750.1	0.378241
	AC025165.4	0.378226
	CFAP70	0.378196
	PTGES	0.378162
	AC016026.1	0.378105
	SLC1A3	0.378081
	ESPL1	0.378056
	ANKRD23	0.37788
	MIOS-DT	0.377168
	C12ORF60	0.377046
	CHMP5P1	0.376927
	NDUFB8P2	0.376574
	AC068473.3	0.376154
	TMEM63C	0.375823
	RSPO1	0.375789
	AC001226.2	0.375633
	GGTLC3	0.375444
	C6ORF118	0.375368
	RNASEK-C17ORF49	0.375288
	AC007620.2	0.375263
	BCL2L14	0.375142
	ZNF711	0.3749
	SLC8A1	0.374878
	CPA3	0.374782
	MRPL35P3	0.374314
	AP001931.1	0.374111
	PTPRN	0.374049
	U2AF1L5	0.373605
	ADGRF5P1	0.373466
	LINC02593	0.373441
	AL133338.1	0.373265
	SLC25A38P1	0.373116
	CALM1P1	0.373088
	PLEKHF2	0.373056
	GGT5	0.372951
	EGOT	0.372741
	BTBD11	0.37259
	AJAP1	0.372209
	MEDAG	0.372128
	AC034102.6	0.37166
	JUN	0.371369
	HSPA8P8	0.371125
	LINC01144	0.37075
	SPHK1	0.370739
	AL365330.1	0.370557
	MTND5P11	0.370509
	EGR2	0.370237
	LINC02603	0.370231
	C9ORF131	0.369978
	BTK	0.369516
	APOBEC2	0.369495
	AC025165.3	0.369272
	AL049766.1	0.369067
	AL662907.2	0.369054
	GCH1	0.36879
	U47924.2	0.368484
	FBXO24	0.368243
	AC005154.2	0.368011
	FAM71D	0.367787
	SLC26A4	0.367509
	PTGS2	0.367009
	SLFN12	0.366837
	ADCY10	0.366708
	PRKD2	0.366678
	TLL2	0.366593
	AC244669.1	0.366518
	RPL19P21	0.366391
	TTC29	0.366331
	PTGES3L-AARSD1	0.365025
	KCNF1	0.36499
	STK24P1	0.364908
	AC087289.2	0.364515
	PTGDR	0.363835
	IRF2-DT	0.363818
	GTPBP1	0.363716
	AC048338.1	0.363674
	AC005606.2	0.363085
	WNT7A	0.362959
	CLUHP3	0.362733
	INSM1	0.36257
	TENT5A	0.362322
	AC018797.3	0.362006
	AL133346.1	0.361872
	AL662797.1	0.36151
	SKIL	0.361258
	RNF114	0.361231
	LIF	0.361048
	BLZF1	0.360808
	NIBAN3	0.360409
	LINC00239	0.360328
	ZNF260	0.360298
	AL033523.1	0.359977
	IGHV3-30	0.359668
	AC091825.3	0.359652
	TVP23C-CDRT4	0.359459
	AC087294.1	0.359443
	AC005740.4	0.359372
	AL162258.2	0.358631
	AL353743.2	0.358561
	SOWAHA	0.35839
	AL035252.3	0.358311
	LINC02595	0.358016
	HLA-L	0.357992
	FAM166A	0.357887
	AC024075.3	0.35738
	SCGB1A1	0.357268
	TLR3	0.357072
	DDX18P5	0.356841
	S1PR2	0.356829
	DENND5B-AS1	0.356798
	GBP5	0.356159
	EML6	0.355965
	AC016065.1	0.355694
	FOXD4L3	0.355621
	HBEGF	0.35555
	HYDIN	0.355015
	CCL2	0.354914
	PPIAL4C	0.354788
	ZNF441	0.354667
	SLFNL1	0.354536
	AC009962.1	0.354441
	AL627309.3	0.354433
	ARHGEF40	0.354403
	BAZ1A	0.354335
	TMEM130	0.354177
	AC005786.3	0.35408
	SYNDIG1	0.353979
	DAPP1	0.353955
	RNF7P1	0.353911
	AL354833.1	0.353735
	TIGIT	0.353432
	TF	0.353385
	OVGP1	0.353283
	AC104316.1	0.353086
	TMEFF1	0.353045
	EPHB2	0.352951
	TGIF2	0.352895
	AC006254.1	0.352406
	TMEM202-AS1	0.351972
	HAP1	0.35182
	AC087392.5	0.351809
	AC011944.1	0.351553
	NRG4	0.351346
	LAMA1	0.351309
	ABCB4	0.351258
	AC002456.1	0.350935
	AC008906.2	0.350639
	SLC6A16	0.350594
	LINC01215	0.350575
	AC139768.1	0.350546
	AL359762.1	0.350441
	CFAP99	0.350394
	GJB5	0.350368
	GGTLC1	0.350344
	FHOD3	0.35001
	GLIDR	0.349992
	CCDC173	0.349964
	RPS21P4	0.349691
	TYW1B	0.348991
	MTHFD2P7	0.348706
	PCSK1	0.348698
	AL591806.2	0.348509
	LINC01093	0.348475
	AC127521.1	0.348231
	APOL3	0.348151
	ADPRS	0.347959
	HTR2A	0.347816
	C15ORF48	0.347795
	LRRC36	0.347717
	NPIPB2	0.347582
	CFAP45	0.347255
	PSME1	0.347051
	USP15	0.346683
	CLDN14	0.34668
	AC004678.1	0.346654
	AL354760.1	0.346552
	GOLGA8Q	0.34645
	AL031719.2	0.346229
	LINC02367	0.346169
	AP003498.2	0.34614
	SERTAD1	0.346131
	SSB	0.346097
	AL355835.1	0.345611
	TPSG1	0.345588
	KCTD11	0.345398
	ARPC4-TTLL3	0.345243
	SERPING1	0.345222
	AC004951.3	0.345103
	SLC35F1	0.345072
	AL606834.1	0.345024
	MIA	0.344996
	RLN2	0.344951
	PCDHA3	0.344622
	OSCAR	0.344552
	Z93241.1	0.344479
	MKX	0.344477
	AC073136.2	0.344461
	MED13	0.344372
	AC009802.1	0.344307
	FAM151B	0.344092
	AC112229.1	0.34407
	RPS4XP17	0.343603
	ARHGAP31-AS1	0.343415
	RNF31	0.343352
	HIVEP2	0.343311
	VWA3B	0.343156
	CFLAR-AS1	0.342989
	CES4A	0.342727
	LINC01765	0.34271
	NDE1	0.342701
	SRP14P3	0.342536
	TCF15	0.342172
	DNAJA1P3	0.342076
	RAB4B-EGLN2	0.34206
	LINC01023	0.341996
	EIF4A1P6	0.341877
	EPOP	0.341641
	PLA2G4C	0.341609
	CCN2	0.341536
	AC064836.3	0.341525
	C11ORF16	0.341501
	RXYLT1-AS1	0.341356
	IL18RAP	0.341345
	OR7E38P	0.34134
	SMIM11B	0.341259
	TMEM52B	0.341081
	EEF1E1-BLOC1S5	0.340885
	AC005336.2	0.340614
	MAP2K4P1	0.340504
	GNRHR2	0.340229
	H4-16	0.340181
	CLEC4F	0.340074
	SRSF3	0.3399
	RPL39P3	0.339518
	AC239800.2	0.339368
	THBS1	0.339301
	IGLV3-19	0.339158
	KCND2	0.339134
	AC093525.10	0.339129
	AC055716.2	0.339106
	RNF138P1	0.339064
	AC073439.1	0.338934
	TRPM6	0.338885
	AC099521.2	0.338729
	ARHGEF33	0.338457
	ADGRD1-AS1	0.33843
	IL10	0.338316
	ANKRD44-AS1	0.338282
	DIO3	0.338051
	GPBP1	0.337878
	TOGARAM2	0.33785
	UNC79	0.337823
	NLRP6	0.337456
	JUNB	0.337072
	AC006027.1	0.336919
	WAKMAR2	0.336911
	LCP2	0.33689
	ESM1	0.336871
	SLC4A1APP1	0.336839
	RBFADN	0.33664
	ALDH8A1	0.336586
	S100A3	0.336546
	OGFR	0.336475
	AC018755.4	0.336348
	BDNF-AS	0.335876
	KBTBD8	0.335653
	LINC02606	0.335572
	AL157935.1	0.335537
	STEAP1B	0.335492
	FLT3	0.335261
	HCST	0.335228
	NME1-NME2	0.334993
	IL18BP	0.334967
	AP001318.2	0.334853
	AC005329.3	0.334797
	AC023632.2	0.334705
	KLK1	0.334681
	DHH	0.334586
	TTLL10	0.3343
	CLK4	0.334279
	PDCD1LG2	0.334247
	AC004951.4	0.334167
	AMD1P3	0.334119
	BMP2	0.334111
	AC007938.2	0.334041
	APOL6	0.333973
	STMND1	0.333956
	HCN3	0.333936
	LINC00189	0.333799
	MUCL1	0.333419
	FAM183A	0.333415
	AC092745.3	0.333258
	KCNT1	0.333099
	NUB1	0.332997
	OR5AU1	0.332899
	BTG3-AS1	0.332876
	BDNF	0.332597
	USP8P1	0.332385
	SLC25A33	0.332253
	CYP4F35P	0.331771
	AC087721.2	0.331477
	FGF7P3	0.331296
	AC026471.4	0.331205
	CD163	0.331118
	GTPBP2	0.331027
	TIPARP-AS1	0.330912
	GRIN2A	0.330785
	PKP4-AS1	0.330674
	ZNF610	0.33067
	S100P	0.33045
	CCDC78	0.330444
	SMG1P2	0.330399
	CSF3	0.330305
	ARL14EPL	0.330176
	ACTRT3	0.329896
	SPRR1B	0.329738
	LILRB1	0.329533
	SIGLEC16	0.329455
	FAM106C	0.329167
	SOGA3	0.329148
	ST13P13	0.329111
	PMAIP1	0.32905
	PLA2G12AP1	0.328721
	DYNC1I1	0.3286
	MDGA1	0.328553
	SLFN12L	0.328324
	CLEC1A	0.328103
	RBM43	0.327536
	AC144450.1	0.327492
	ANKRD53	0.32729
	DDX18P1	0.327281
	PTGER2	0.327233
	AC093827.3	0.327183
	CPEB2	0.326944
	FRG1JP	0.32689
	ZBTB21	0.326688
	RHEX	0.326591
	MROH7	0.326353
	DNAI2	0.326197
	AL139423.1	0.326069
	GEM	0.325855
	GLI2	0.325836
	LTC4S	0.325745
	BRD2	0.325638
	AC005261.5	0.325576
	TEX21P	0.325421
	LINC02541	0.325224
	LIX1L-AS1	0.325129
	SRPK2P	0.324983
	IRF6	0.324827
	AC011511.4	0.324625
	STAT5A	0.324487
	AC010883.3	0.324459
	NDUFAF2P1	0.324253
	HOXC4	0.324241
	TREML2	0.324232
	AP001793.1	0.324222
	EPHX4	0.324151
	RASSF10	0.324064
	ELMOD1	0.323696
	TMSB4XP1	0.323544
	XAGE2	0.323513
	CNGB1	0.323392
	MISP3	0.323308
	SASH3	0.323272
	HOXB6	0.323207
	AC011290.2	0.323195
	AL391650.1	0.322966
	SPAG17	0.322959
	AC108463.3	0.322744
	LTA	0.322635
	NCF1	0.322582
	BMP7	0.322148
	PRDX1P1	0.321965
	AP006621.1	0.321627
	AL136295.2	0.320927
	SDSL	0.320606
	EPC1	0.320575
	CCT6P1	0.320437
	JADE2	0.32021
	PHLDA2	0.319965
	JAK2	0.319915
	TH2LCRR	0.319801
	AC083964.1	0.319476
	TMEM62	0.319334
	ERVMER34-1	0.319194
	HSPB1P2	0.318845
	PRELID1P1	0.318769
	ZMYND10	0.31869
	CLIC2	0.318577
	AL671277.2	0.318526
	SLC27A6	0.318472
	KDM6B	0.318131
	FP565260.3	0.318056
	IL12A	0.317935
	AL021707.6	0.317768
	HS3ST3A1	0.317599
	AC124319.1	0.317425
	C17ORF113	0.317234
	AP000941.1	0.317154
	SELENOTP1	0.317012
	RBP2	0.316837
	CHRNA10	0.316481
	CEP135	0.316356
	AL356534.1	0.316355
	SUSD3	0.316328
	IL2RA	0.316229
	AP000759.1	0.316143
	CCR5AS	0.316101
	LRRC15	0.31599
	LINC00514	0.315964
	PON1	0.315937
	GTF3C6P2	0.315936
	IFNLR1	0.315703
	SPP1	0.315569
	SLC25A41	0.315485
	SAP25	0.315454
	GAL3ST4	0.315429
	HLA-E	0.315081
	ARRDC5	0.314942
	AC087501.4	0.314884
	TMEM225B	0.314789
	AC008537.3	0.31477
	ANKRD55	0.314309
	CX3CL1	0.314238
	GPR3	0.314161
	TMED6	0.314111
	AL356481.3	0.314044
	Z98884.1	0.31394
	ALMS1-IT1	0.313602
	AC034236.2	0.31351
	AC004687.1	0.313086
	AC113410.4	0.312916
	TMEM217	0.312496
	CFAP299	0.312427
	ECRG4	0.312288
	ZNF8-ERVK3-1	0.312281
	CEACAM3	0.31218
	DRC1	0.312144
	TTC21A	0.312055
	CABCOCO1	0.311989
	KDM2B	0.31195
	AC092447.2	0.311764
	HIVEP1	0.311634
	AC114490.2	0.31139
	AL133163.1	0.311239
	CCNL1	0.311236
	CHN2	0.311189
	AC133550.2	0.311181
	GJA4	0.310917
	KRT8P45	0.310699
	AC026356.1	0.310631
	KCNJ12	0.310508
	POM121L9P	0.310501
	HOXB5	0.310341
	TMSB4XP2	0.310222
	CFAP77	0.310129
	FCGR1CP	0.309902
	GAREM2	0.309422
	PPP1R12A-AS1	0.309401
	AP005263.1	0.309374
	SLC3A2	0.309288
	AL078459.1	0.30922
	KCNE1	0.309127
	HSP90AA4P	0.30909
	MROH9	0.30888
	LHFPL2	0.308559
	AL139423.2	0.308251
	MILR1	0.307864
	CYP21A2	0.30786
	ARHGAP15	0.307734
	AC108488.2	0.30773
	ACBD7	0.307672
	Z69666.1	0.307655
	NFKBIE	0.307611
	RPS6KL1	0.307417
	DDIT3	0.307399
	CGAS	0.307254
	FOXD4	0.307146
	VASH2	0.307134
	CD83	0.306924
	AC106886.4	0.306847
	LIPT1	0.306345
	AP5B1	0.306243
	SLC22A4	0.306238
	LINC00310	0.305876
	GOPC	0.305829
	TICAM1	0.305772
	SEC61A2	0.305741
	SLC5A1	0.305679
	H3C14	0.305555
	H3C15	0.305555
	ACE2	0.305489
	CXCR2	0.305344
	AC004540.2	0.305275
	RN7SL402P	0.305205
	CDC42EP2	0.305144
	SNHG22	0.305043
	PTGES3L	0.305038
	AC108488.1	0.304849
	PRKAR1B-AS1	0.304849
	AC104596.1	0.304616
	AC048341.2	0.304536
	SSBL5P	0.304089
	AC116651.1	0.303891
	SCUBE1	0.303687
	AC008663.2	0.303366
	LINC02481	0.303142
	FSCN1P1	0.302914
	MAGED4	0.302839
	LINC00240	0.302825
	ILKAP	0.302657
	LINC02818	0.302539
	CREB5	0.30247
	MEIG1	0.30241
	MIR99AHG	0.302348
	APOL2	0.302321
	CR381653.1	0.302088
	AC119403.1	0.302001
	TMEM52	0.301944
	ANKLE2	0.301568
	LRRC49	0.301555
	LYPD5	0.301551
	CNN1	0.30101
	IKBKE	0.300887
	PPM1D	0.300818
	RASL11B	0.300641
	NBPF26	0.300569
	MARCHF4	0.300451
	AC008264.2	0.300287
	BRINP2	0.300252
	C21ORF91	0.300249
	AC007608.3	0.300159
	ZNF256	0.300095
	PCDHAC2	0.299929
	TACR2	0.299893
	TRAPPC2B	0.299672
	DNAJA1	0.299629
	AC090739.1	0.299449
	AC046185.3	0.299416
	NPIPA8	0.299365
	RSPH10B	0.299291
	CALHM6	0.299136
	OXCT2	0.298743
	ELFN1	0.298678
	MTMR8	0.298286
	SNHG15	0.298206
	TTC16	0.297936
	CRLF2	0.297894
	CRLF2	0.297894
	TTC25	0.297803
	SBDSP1	0.297655
	AC156455.1	0.297573
	MYEOV	0.297449
	IGHV3-15	0.29722
	KLK11	0.296844
	PELI1	0.296793
	HBA2	0.296767
	AC008894.3	0.2967
	PRRT1	0.296559
	AC004076.2	0.296537
	LRRIQ3	0.296264
	NR1D1	0.296229
	AC106872.2	0.296012
	KCNH2	0.295882
	BTG3	0.295848
	EFNB3	0.295282
	RPS6P25	0.295049
	CASC15	0.294737
	CFAP46	0.294703
	GFRA2	0.294626
	PARP11	0.294567
	FGF1	0.294485
	AC011476.3	0.294427
	CHRNE	0.294419
	PTGES3P3	0.294377
	AC018629.1	0.294297
	RNF157	0.293952
	AC004846.2	0.293903
	AC006504.1	0.293804
	AC016629.3	0.29369
	HLA-B	0.293465
	SMG7-AS1	0.293168
	DNAAF3	0.293111
	MAPK15	0.293016
[truncated: 19,834 more rows]
