# Supplementary material for: Mouse models of COVID-19 recapitulate inflammatory pathways rather than gene expression
Source: PLoS Pathog. 2022 Sep 26;18(9):e1010867. doi: 10.1371/journal.ppat.1010867 (PMC9536645; doi:10.1371/journal.ppat.1010867)
Supplement: S5 File — (XLSX) [file ppat.1010867.s015.xlsx]

## Sheet: S5 File
For each sample, GSEA was used to test for enrichment of up- or down-regulated DEG sets in ranked gene lists of all other samples. Results were concatenated, rows lacking a NES score were removed.	orthoDEG_set	orthoDEG_direction	ranked_gene_list	NES	FDR	DEG_species	gene_list_species	comparison
	Wu	DN	Blanco-Melo	-1.7885	0.000817885	human	human	human_human
	Ackermann	DN	Blanco-Melo	0.912439	0.610793	human	human	human_human
	Wu	DN	Alfi	-1.63044	0.0275051	human	human	human_human
	Ackermann	DN	Alfi	-1.25086	0.178134	human	human	human_human
	Blanco-Melo	DN	Alfi	0.828421	0.93279	human	human	human_human
	Ackermann	DN	Wu	-1.03078	0.822745	human	human	human_human
	Blanco-Melo	DN	Wu	-0.770851	1	human	human	human_human
	Alfi	DN	Wu	1.84343	0.0051909	human	human	human_human
	Alfi	DN	Blanco-Melo	0	1	human	human	human_human
	Alfi	UP	Blanco-Melo	3.77574	0	human	human	human_human
	Ackermann	UP	Blanco-Melo	2.54053	0	human	human	human_human
	Wu	UP	Blanco-Melo	2.11273	0.000709254	human	human	human_human
	Wu	UP	Alfi	-0.786998	0.872315	human	human	human_human
	Blanco-Melo	UP	Alfi	2.59887	0	human	human	human_human
	Ackermann	UP	Alfi	2.01535	0.000105174	human	human	human_human
	Blanco-Melo	UP	Wu	2.69673	0	human	human	human_human
	Ackermann	UP	Wu	2.0032	0.00107043	human	human	human_human
	Alfi	UP	Wu	1.40122	0.0832955	human	human	human_human
	Wu	DN	Suhrbier_2dpi	-2.30522	0.000904872	human	mouse	human_mouse
	Alfi	DN	Suhrbier_2dpi	1.30905	0.078286	human	mouse	human_mouse
	Ackermann	DN	Suhrbier_2dpi	0.997535	0.543151	human	mouse	human_mouse
	Blanco-Melo	DN	Suhrbier_2dpi	0.374979	0.99956	human	mouse	human_mouse
	Wu	DN	Suhrbier_4dpi	-1.86846	0.00518309	human	mouse	human_mouse
	Alfi	DN	Suhrbier_4dpi	1.62797	0.00717984	human	mouse	human_mouse
	Blanco-Melo	DN	Suhrbier_4dpi	1.26459	0.104675	human	mouse	human_mouse
	Ackermann	DN	Suhrbier_4dpi	0.718728	0.939013	human	mouse	human_mouse
	Blanco-Melo	DN	Winkler_2dpi	0.994659	0.618251	human	mouse	human_mouse
	Wu	DN	Winkler_2dpi	0.849304	0.889221	human	mouse	human_mouse
	Ackermann	DN	Winkler_2dpi	0.718695	0.934128	human	mouse	human_mouse
	Wu	DN	Winkler_4dpi	-1.61452	0.0235602	human	mouse	human_mouse
	Blanco-Melo	DN	Winkler_4dpi	0.892863	0.832055	human	mouse	human_mouse
	Ackermann	DN	Winkler_4dpi	0.750284	0.921399	human	mouse	human_mouse
	Wu	DN	Winkler_7dpi	-1.34444	0.130308	human	mouse	human_mouse
	Ackermann	DN	Winkler_7dpi	-1.01061	0.417442	human	mouse	human_mouse
	Blanco-Melo	DN	Winkler_7dpi	1.03598	0.403052	human	mouse	human_mouse
	Alfi	DN	Winkler_2dpi	0	1	human	mouse	human_mouse
	Alfi	DN	Winkler_4dpi	0	1	human	mouse	human_mouse
	Alfi	DN	Winkler_7dpi	0	1	human	mouse	human_mouse
	Alfi	UP	Suhrbier_2dpi	2.34918	0	human	mouse	human_mouse
	Blanco-Melo	UP	Suhrbier_2dpi	2.13746	0	human	mouse	human_mouse
	Ackermann	UP	Suhrbier_2dpi	2.01638	0	human	mouse	human_mouse
	Wu	UP	Suhrbier_2dpi	1.37453	0.0555563	human	mouse	human_mouse
	Alfi	UP	Suhrbier_4dpi	2.9301	0	human	mouse	human_mouse
	Blanco-Melo	UP	Suhrbier_4dpi	2.62475	0	human	mouse	human_mouse
	Ackermann	UP	Suhrbier_4dpi	2.35108	0	human	mouse	human_mouse
	Wu	UP	Suhrbier_4dpi	1.81092	0.00128531	human	mouse	human_mouse
	Alfi	UP	Winkler_2dpi	2.48276	0	human	mouse	human_mouse
	Blanco-Melo	UP	Winkler_2dpi	2.21421	0	human	mouse	human_mouse
	Ackermann	UP	Winkler_2dpi	1.93708	9.375e-06	human	mouse	human_mouse
	Wu	UP	Winkler_2dpi	1.20757	0.148986	human	mouse	human_mouse
	Alfi	UP	Winkler_4dpi	2.39602	0	human	mouse	human_mouse
	Blanco-Melo	UP	Winkler_4dpi	2.21152	0	human	mouse	human_mouse
	Ackermann	UP	Winkler_4dpi	1.93113	8.59375e-06	human	mouse	human_mouse
	Wu	UP	Winkler_4dpi	1.35447	0.038855	human	mouse	human_mouse
	Alfi	UP	Winkler_7dpi	2.1503	0	human	mouse	human_mouse
	Blanco-Melo	UP	Winkler_7dpi	1.97472	0	human	mouse	human_mouse
	Ackermann	UP	Winkler_7dpi	1.7804	0.000233303	human	mouse	human_mouse
	Wu	UP	Winkler_7dpi	1.41021	0.0222643	human	mouse	human_mouse
	Winkler_7dpi	DN	Blanco-Melo	-1.53057	0.0138853	mouse	human	mouse_human
	Suhrbier_2dpi	DN	Blanco-Melo	-1.5136	0.0123661	mouse	human	mouse_human
	Winkler_4dpi	DN	Blanco-Melo	-1.37955	0.0336444	mouse	human	mouse_human
	Suhrbier_4dpi	DN	Blanco-Melo	-1.27609	0.0655507	mouse	human	mouse_human
	Suhrbier_2dpi	DN	Alfi	-1.49781	0.0618419	mouse	human	mouse_human
	Winkler_2dpi	DN	Alfi	-1.49002	0.0486879	mouse	human	mouse_human
	Winkler_4dpi	DN	Alfi	-1.19331	0.204941	mouse	human	mouse_human
	Winkler_7dpi	DN	Alfi	-1.16226	0.208457	mouse	human	mouse_human
	Suhrbier_4dpi	DN	Alfi	0.757304	0.917038	mouse	human	mouse_human
	Suhrbier_2dpi	DN	Wu	-1.27809	0.268402	mouse	human	mouse_human
	Suhrbier_4dpi	DN	Wu	-1.16011	0.44739	mouse	human	mouse_human
	Winkler_2dpi	DN	Wu	-0.877163	1	mouse	human	mouse_human
	Winkler_4dpi	DN	Wu	-0.8739	1	mouse	human	mouse_human
	Winkler_7dpi	DN	Wu	-0.711364	0.94965	mouse	human	mouse_human
	Winkler_2dpi	DN	Blanco-Melo	0	1	mouse	human	mouse_human
	Suhrbier_2dpi	UP	Blanco-Melo	3.01931	0	mouse	human	mouse_human
	Suhrbier_4dpi	UP	Blanco-Melo	2.68428	0	mouse	human	mouse_human
	Winkler_2dpi	UP	Blanco-Melo	2.61173	0	mouse	human	mouse_human
	Winkler_4dpi	UP	Blanco-Melo	2.496	9.17633e-05	mouse	human	mouse_human
	Winkler_7dpi	UP	Blanco-Melo	1.14562	0.256153	mouse	human	mouse_human
	Winkler_2dpi	UP	Alfi	2.80304	0	mouse	human	mouse_human
	Winkler_4dpi	UP	Alfi	2.74917	0	mouse	human	mouse_human
	Suhrbier_2dpi	UP	Alfi	2.69731	0	mouse	human	mouse_human
	Suhrbier_4dpi	UP	Alfi	2.4908	0	mouse	human	mouse_human
	Winkler_7dpi	UP	Alfi	1.86296	0.000837678	mouse	human	mouse_human
	Suhrbier_4dpi	UP	Wu	2.265	0	mouse	human	mouse_human
	Suhrbier_2dpi	UP	Wu	2.02018	0.00119857	mouse	human	mouse_human
	Winkler_7dpi	UP	Wu	1.78525	0.0080809	mouse	human	mouse_human
	Winkler_4dpi	UP	Wu	1.58037	0.0330202	mouse	human	mouse_human
	Winkler_2dpi	UP	Wu	1.35746	0.0926401	mouse	human	mouse_human
	Winkler_7dpi	DN	Suhrbier_2dpi	-2.87646	0	mouse	mouse	mouse_mouse
	Suhrbier_4dpi	DN	Suhrbier_2dpi	-2.85561	0	mouse	mouse	mouse_mouse
	Winkler_4dpi	DN	Suhrbier_2dpi	-2.52636	0.000145012	mouse	mouse	mouse_mouse
	Winkler_2dpi	DN	Suhrbier_2dpi	-1.05018	0.382869	mouse	mouse	mouse_mouse
	Suhrbier_2dpi	DN	Suhrbier_4dpi	-3.38729	0	mouse	mouse	mouse_mouse
	Winkler_7dpi	DN	Suhrbier_4dpi	-2.57668	0.000112918	mouse	mouse	mouse_mouse
	Winkler_4dpi	DN	Suhrbier_4dpi	-2.2329	0.00118917	mouse	mouse	mouse_mouse
	Winkler_2dpi	DN	Suhrbier_4dpi	1.17304	0.180798	mouse	mouse	mouse_mouse
	Winkler_7dpi	DN	Winkler_2dpi	-3.82473	0	mouse	mouse	mouse_mouse
	Suhrbier_2dpi	DN	Winkler_2dpi	-2.9106	0	mouse	mouse	mouse_mouse
	Winkler_4dpi	DN	Winkler_2dpi	-2.833	0	mouse	mouse	mouse_mouse
	Suhrbier_4dpi	DN	Winkler_2dpi	-1.73982	0.0109062	mouse	mouse	mouse_mouse
	Winkler_7dpi	DN	Winkler_4dpi	-4.32933	0	mouse	mouse	mouse_mouse
	Suhrbier_2dpi	DN	Winkler_4dpi	-3.54499	0	mouse	mouse	mouse_mouse
	Suhrbier_4dpi	DN	Winkler_4dpi	-3.0501	0	mouse	mouse	mouse_mouse
	Suhrbier_2dpi	DN	Winkler_7dpi	-3.6406	0	mouse	mouse	mouse_mouse
	Suhrbier_4dpi	DN	Winkler_7dpi	-3.28335	0	mouse	mouse	mouse_mouse
	Winkler_4dpi	DN	Winkler_7dpi	-3.21736	0	mouse	mouse	mouse_mouse
	Winkler_2dpi	DN	Winkler_7dpi	-1.89177	0.00526094	mouse	mouse	mouse_mouse
	Winkler_2dpi	DN	Winkler_4dpi	0	1	mouse	mouse	mouse_mouse
	Winkler_2dpi	UP	Suhrbier_2dpi	2.52344	0	mouse	mouse	mouse_mouse
	Suhrbier_4dpi	UP	Suhrbier_2dpi	2.46181	0	mouse	mouse	mouse_mouse
	Winkler_4dpi	UP	Suhrbier_2dpi	2.41036	0	mouse	mouse	mouse_mouse
	Winkler_7dpi	UP	Suhrbier_2dpi	2.02242	0	mouse	mouse	mouse_mouse
	Suhrbier_2dpi	UP	Suhrbier_4dpi	3.54599	0	mouse	mouse	mouse_mouse
	Winkler_4dpi	UP	Suhrbier_4dpi	3.39332	0	mouse	mouse	mouse_mouse
	Winkler_2dpi	UP	Suhrbier_4dpi	3.33556	0	mouse	mouse	mouse_mouse
	Winkler_7dpi	UP	Suhrbier_4dpi	3.09842	0	mouse	mouse	mouse_mouse
	Winkler_4dpi	UP	Winkler_2dpi	2.95227	0	mouse	mouse	mouse_mouse
	Winkler_7dpi	UP	Winkler_2dpi	2.8875	0	mouse	mouse	mouse_mouse
	Suhrbier_2dpi	UP	Winkler_2dpi	2.54971	0	mouse	mouse	mouse_mouse
	Suhrbier_4dpi	UP	Winkler_2dpi	2.54475	0	mouse	mouse	mouse_mouse
	Winkler_2dpi	UP	Winkler_4dpi	2.92196	0	mouse	mouse	mouse_mouse
	Winkler_7dpi	UP	Winkler_4dpi	2.89255	0	mouse	mouse	mouse_mouse
	Suhrbier_4dpi	UP	Winkler_4dpi	2.63711	0	mouse	mouse	mouse_mouse
	Suhrbier_2dpi	UP	Winkler_4dpi	2.52285	0	mouse	mouse	mouse_mouse
	Winkler_4dpi	UP	Winkler_7dpi	3.05021	0	mouse	mouse	mouse_mouse
	Winkler_2dpi	UP	Winkler_7dpi	2.91275	0	mouse	mouse	mouse_mouse
	Suhrbier_4dpi	UP	Winkler_7dpi	2.74119	0	mouse	mouse	mouse_mouse
	Suhrbier_2dpi	UP	Winkler_7dpi	2.4863	0	mouse	mouse	mouse_mouse
