# Supplementary material for: Mouse models of COVID-19 recapitulate inflammatory pathways rather than gene expression
Source: PLoS Pathog. 2022 Sep 26;18(9):e1010867. doi: 10.1371/journal.ppat.1010867 (PMC9536645; doi:10.1371/journal.ppat.1010867)
Supplement: S6 File — (XLSX) [file ppat.1010867.s016.xlsx]

## Sheet: S6 File, sheet A. Suhrbier 2dpi
The down-regulated DEGs from all groups were analyses by IPA Diseases and Functions. All cancer associated annotations were removed. Annotation were ranked by activation z score. Annotations consistent with tissue destruction are highlighted in yellow.	Categories	Diseases or Functions Annotation	p-value	Predicted Activation State	Activation z-score	Molecules	# Molecules
	Organismal Survival	Organismal death	2.66e-06	Increased	11.344	ABCA5,ABCC9,ACADM,ACSS1,ADAM22,ADGRG6,ADRA1A,AHR,ALDH5A1,AMOT,ANO1,ANTXR2,APLP2,ATP1B2,BCL7A,BMX,BNIP3L,CAV1,CD19,CD38,CDK19,CDON,CNTNAP1,COL12A1,COL4A3,CYP1A1,DDB2,DNAJB4,DNM3,EDN3,EDNRB,EFEMP1,EFNB2,ELK3,ENPP2,EPAS1,EPB41L3,EPB41L5,ERG,ESR2,ETV1,FAM20A,FAT4,FBXL20,FENDRR,FGF10,GAB1,GLI1,GLP1R,GLT8D2,GPC3,GSTM1,GUCY1A1,HDAC8,HOXA2,HOXA3,HOXA5,HS2ST1,HSD17B4,IDS,IGF2BP1,IGFBP3,IGFBP5,ITGA8,ITSN1,…	159
	Organismal Survival	Morbidity or mortality	2.18e-06	Increased	11.101	ABCA5,ABCC9,ACADM,ACSS1,ADAM22,ADGRG6,ADRA1A,AHR,ALDH5A1,AMOT,ANO1,ANTXR1,ANTXR2,APLP2,ATP1B2,BCL7A,BMX,BNIP3L,CAV1,CD19,CD38,CDK19,CDON,CNTNAP1,COL12A1,COL4A3,CYP1A1,DDB2,DNAJB4,DNM3,EDN3,EDNRB,EFEMP1,EFNB2,ELK3,ENPP2,EPAS1,EPB41L3,EPB41L5,ERG,ESR2,ETV1,FAM20A,FAT4,FBXL20,FENDRR,FGF10,GAB1,GLI1,GLP1R,GLT8D2,GPC3,GSTM1,GUCY1A1,HDAC8,HOXA2,HOXA3,HOXA5,HS2ST1,HSD17B4,IDS,IGF2BP1,IGFBP3,IGFBP5,ITGA8…	161
	Organismal Survival	Perinatal death	9.42e-09	Increased	7.128	ADAM22,APLP2,CDON,COL12A1,DNM3,EPAS1,FAT4,FGF10,GLI1,GPC3,HDAC8,HOXA2,HOXA3,HOXA5,HS2ST1,HSD17B4,KCNJ2,KIF26B,KLF4,LRP6,MAGI2,MAN2A2,MEOX2,MEX3B,MYH10,NFIB,NKX2-1,NR2F1,NR4A2,NRXN1,NTRK2,PBX3,PGAP1,PHF21A,PYGO1,ROBO1,ROBO2,SH3GL2,SHH,SLC23A1,SLC5A3,SLIT2,SNAI2,SOX11,SOX5,SPAG17,SYNE2,TGFB3,TTL,TWSG1,UNC79,WNT2,ZNRF3	53
	Organismal Survival	Neonatal death	1.04e-08	Increased	6.434	ADAM22,CDON,DNM3,EPAS1,FAT4,FGF10,GLI1,HDAC8,HOXA2,HOXA3,HOXA5,HS2ST1,HSD17B4,KCNJ2,KIF26B,KLF4,LRP6,MAGI2,MAN2A2,MEOX2,MEX3B,MYH10,NFIB,NKX2-1,NR2F1,NR4A2,NRXN1,NTRK2,PBX3,PHF21A,PYGO1,ROBO1,SH3GL2,SHH,SLC5A3,SNAI2,SOX11,SOX5,SPAG17,SYNE2,TGFB3,TTL,TWSG1	43
	Developmental Disorder	Hypoplasia	7.64e-06	Increased	4.819	ABCA5,ADRA1A,AHR,AUTS2,BAG4,CC2D2A,CDH11,CDON,CHST3,CTHRC1,ESR2,FAM20A,FANCC,FGF10,FRAS1,FZD3,GPC3,HOXA3,HOXA5,HS2ST1,ITGA8,KIF3A,KLF4,LAMA2,MACF1,MECOM,MYH10,NFIA,NFIB,NKX2-1,NPNT,NPR2,PBX3,PDE5A,PRKDC,RELN,ROBO1,SHH,SMARCA2,SMO,SOX11,SOX5,SPRY1,TGFB3,VANGL2,VLDLR	46
	Developmental Disorder	Dysgenesis	3.63e-05	Increased	4.81	ABCA5,ADAMTS17,ADRA1A,AHR,AUTS2,BAG4,CC2D2A,CDH11,CDON,CHST3,CTHRC1,ESR2,FAM20A,FANCC,FGF10,FRAS1,FZD3,GPC3,HOXA3,HOXA5,HS2ST1,HSD17B4,ITGA8,KIF3A,KLF4,LAMA2,MACF1,MECOM,MYH10,NFIA,NFIB,NKX2-1,NPNT,NPR2,PBX3,PDE5A,PRKDC,RELN,ROBO1,SHH,SMARCA2,SMO,SOX11,SOX5,SPRY1,TGFB3,VANGL2,VLDLR	48
	Developmental Disorder	Hypoplasia of organ	6.31e-06	Increased	4.602	ABCA5,AHR,AUTS2,BAG4,CC2D2A,CDON,CHST3,CTHRC1,ESR2,FANCC,FGF10,FRAS1,FZD3,GPC3,HOXA3,HOXA5,HS2ST1,ITGA8,KIF3A,KLF4,LAMA2,MACF1,MECOM,MYH10,NFIA,NFIB,NKX2-1,NPNT,NPR2,PBX3,PDE5A,PRKDC,RELN,ROBO1,SHH,SMARCA2,SOX11,SOX5,SPRY1,TGFB3,VANGL2,VLDLR	42
	Neurological Disease	Motor dysfunction or movement disorder	6.25e-10	Increased	4.389	ABCA5,ACADM,ADAM22,ADRA1A,AHR,ALDH5A1,ALDH6A1,APLP2,ARHGEF9,ATP1B2,BCAS1,BCL7A,CACNA2D4,CASP6,CAV1,CD38,CDH11,CNTNAP1,COL4A3,COLGALT2,CPE,DDB2,DDC,DDHD2,DHTKD1,DIRAS2,DIXDC1,EPB41L3,EPM2A,ETV1,FAM171A1,FOXN3,GABRA3,GALC,GLI1,GRIA1,HEPH,HMGCS2,HSD17B4,ID4,IDS,IGFBP5,KCNA2,KCNIP4,KCNK2,LAMA2,LIFR,MAGI2,MAOA,MAOB,MEIS2,MEOX2,MYH7,MYO6,NDRG3,NFIA,NKX2-1,NR4A1,NR4A2,NRCAM,NREP,NRXN1,NTRK2,NTRK3,PANK1,…	104
	Organismal Injury and Abnormalities	Organ Degeneration	1.42e-05	Increased	3.985	ABCA5,ACADM,AHR,ATP1B2,BBS9,CACNA2D4,CADM1,CAT,CAV1,CC2D2A,EDNRB,EFEMP1,EPAS1,EPM2A,FAM161A,FANCC,FBLN5,FGF1,HMCN1,HSD17B4,ING2,KIF3A,MAOA,MAOB,MSI2,MTSS1,MXI1,NKX2-1,NTRK2,NTRK3,P3H2,PDE8B,PITPNM3,PRKDC,PRKN,PRND,PTGFR,SERPINC1,SH3GL2,SLC39A8,SRPK3,SYNM,THRB,TMOD1,TSPAN12,VIPR2,VLDLR	47
	Organismal Injury and Abnormalities	Benign lesion	5.25e-14	Increased	3.936	ABAT,ADGRL1,ADRA1A,AHR,AKAP8L,ALDH5A1,ALG6,ANTXR1,ANTXR2,APLP2,CAV1,CBX7,CD38,CFAP20DC,CHP2,COL12A1,COL14A1,COL27A1,COL4A3,COL4A4,COL4A5,COL4A6,DDB2,DNAI7,DNM3,ECM2,EDN3,EDNRB,EFEMP1,ENTPD5,EPAS1,EPB41L3,ESR2,ETV1,FAM20A,FANCB,FAT4,FGF1,FRAS1,GABRA3,GLI1,GRIA1,GSTM1,HOXA5,ID4,IGFBP3,IGFBP5,KIT,KLF4,LAMA2,LAMA3,LIFR,LRP6,LZTS1,MAOA,MEST,MR1,MYH10,NDRG4,NFIB,NR2F1,NR4A1,NR4A2,NRCAM,NTRK2,OSBPL1A,P2…	103
	Neurological Disease	Movement Disorders	1.32e-09	Increased	3.841	ABCA5,ACADM,ADAM22,ADRA1A,AHR,ALDH5A1,ALDH6A1,APLP2,ARHGEF9,ATP1B2,BCAS1,BCL7A,CACNA2D4,CASP6,CAV1,CD38,CDH11,CNTNAP1,COL4A3,COLGALT2,CPE,DDB2,DDC,DDHD2,DIRAS2,DIXDC1,EPB41L3,EPM2A,ETV1,FAM171A1,FOXN3,GABRA3,GALC,GLI1,GRIA1,HEPH,HMGCS2,HSD17B4,ID4,IDS,IGFBP5,KCNA2,KCNIP4,KCNK2,LAMA2,LIFR,MAGI2,MAOA,MAOB,MEIS2,MEOX2,MYH7,MYO6,NDRG3,NFIA,NKX2-1,NR4A1,NR4A2,NRCAM,NREP,NRXN1,NTRK2,NTRK3,PANK1,PDE5A,P…	102
	Developmental Disorder,Neurological Disease,Psychological Disorders	Hyperactive behavior	6.48e-06	Increased	3.77	ADCY1,ARHGEF10,GABRA3,GRIA1,LCLAT1,MAOA,MAOB,NPY1R,NR4A2,PLCB1,PRKAR2B,RCAN2,RYR3,SH3RF2,SHANK2,SNAI2,SRR,SYNM,VLDLR	19
	Developmental Disorder,Neurological Disease,Psychological Disorders	Behavioral deficit	1.92e-05	Increased	3.77	ADCY1,ADRA1A,ARHGEF10,GABRA3,GRIA1,LCLAT1,MAOA,MAOB,NPY1R,NR4A2,PLCB1,PRKAR2B,RCAN2,RYR3,SCN5A,SH3RF2,SHANK2,SNAI2,SRR,SYNM,VLDLR	21
	Developmental Disorder,Hereditary Disorder,Organismal Injury and Abnormalities	Familial congenital malformation	3.37e-09	Increased	3.434	ABAT,ABCC9,ACADM,ADAMTS10,ADAMTS17,ADGRG6,ADRA1A,AHR,ANTXR1,AUTS2,BAG4,BBS9,CAT,CAV1,CC2D2A,CD38,CDH11,CDON,CHD3,CHRDL1,CHST3,CNTNAP1,COL12A1,COL14A1,COL27A1,COL4A3,COLGALT2,CPE,CYP1A1,DDC,EDN3,EDNRB,EFEMP1,EPAS1,ESR2,FANCB,FANCC,FAT3,FAT4,FBLN5,FGF10,FHL1,FRAS1,FREM2,GLI1,GLP1R,GPC3,GSTM1,HDAC8,HEPH,HOXA2,HOXA3,HS2ST1,HSD17B4,IDS,IFT80,ITGA8,KCNE2,KCNJ2,KIT,KLHL24,LAMA2,LAMA3,LIFR,LRP6,MACF1,MAG…	116
	Cardiovascular Disease,Developmental Disorder,Organismal Injury and Abnormalities	Congenital anomaly of cardiovascular system	5.77e-06	Increased	3.382	ADRA1A,ANTXR2,CC2D2A,DNAH5,EDNRB,FAT4,FGF10,FREM2,GPC3,HOXA3,KCNE2,KCNJ2,KIF3A,MAML3,MEIS2,MYH10,MYH7,NOS1AP,NTRK2,NTRK3,PBX3,PDE5A,PITPNM3,PLCE1,PRDM6,ROBO1,SCN5A,SCUBE2,SLC39A8,SOX11,THRB	31
	Cardiovascular Disease,Developmental Disorder,Organismal Injury and Abnormalities	Congenital heart disease	3.51e-05	Increased	3.236	ADRA1A,ANTXR2,CC2D2A,DNAH5,EDNRB,FGF10,FREM2,GPC3,HOXA3,KCNE2,KCNJ2,KIF3A,MAML3,MEIS2,MYH10,MYH7,NOS1AP,NTRK3,PBX3,PDE5A,PLCE1,PRDM6,ROBO1,SCN5A,SLC39A8,SOX11,THRB	27
	Respiratory Disease	Respiratory failure	0.000149	Increased	2.985	ADRA1A,EDN3,ELK3,EPAS1,GABRA3,HOXA2,KCNE2,KCNJ2,MAN2A2,PBX3,ROBO1,SCN5A,SLC5A3,SPAG17,SYNE2,THRB	16
	Developmental Disorder,Neurological Disease	Congenital neurological disorder	9.63e-06	Increased	2.939	ABAT,ACADM,ADGRG6,ADRA1A,ANTXR1,AUTS2,BBS9,CAV1,CC2D2A,CDH11,CDON,CHD3,CNTNAP1,DDC,DNAI3,EDN3,EDNRB,ESR2,FANCB,FAT3,FZD3,GALC,GLI1,HDAC8,HOXA2,HSD17B4,KCNJ2,KIT,KLF4,LRP6,MACF1,MAN2A2,MEIS2,MPV17,NAV2,NDNF,NFIA,NFIB,NKX2-1,NRXN1,PALLD,PHF21A,PIGB,PITPNM3,PYGO1,RELN,SCN3A,SCN3B,SCN5A,SCN7A,SCUBE2,SERPINC1,SHH,SLC17A5,SMARCA2,SMO,SNAI2,SOX5,SRPX2,TWSG1,VAMP1,VANGL2,VLDLR,WDR45,ZC4H2,ZFHX2	66
	Developmental Disorder,Organismal Injury and Abnormalities	Congenital malformation of genitourinary system	4.44e-06	Increased	2.813	ANTXR1,CC2D2A,COL14A1,CPE,CYP1A1,EPAS1,ESR2,FANCC,FGF10,FHL1,FRAS1,FREM2,GABRA3,GLI1,GPC3,GRIA1,HEPH,HS2ST1,HSD17B4,ITGA8,LIFR,MAGI2,MAMLD1,MEIS2,NFIA,NPNT,NPR2,PALLD,PPP1R3C,PRKG1,ROBO1,ROBO2,RSPO1,SHH,SLIT2,SPECC1L,SPRY1,SSPN,VLDLR,ZNRF3	40
	Organismal Injury and Abnormalities	Extraintestinal functional disorder	5.62e-05	Increased	2.728	ABAT,ADRA1A,ALDH5A1,CACNA2D4,EDN3,ELK3,ENPP2,EPAS1,ESR2,FGF1,FGF10,FHL1,GABRA3,HOXA5,KCNA2,KCNJ2,MAOA,MAOB,MLH3,NRXN1,PDE5A,PER3,SCN3A,SCN3B,SCN5A,SCN7A,SH3GL2,SHANK1,SLC5A3,SLC6A15,SPAG17,TGFB3,THRB,VAMP1	34
	Organismal Injury and Abnormalities,Renal and Urological Disease	Structural renal abnormality	0.000126	Increased	2.607	ADRA1A,AHR,CAT,COL4A3,DEPTOR,EDNRB,EFEMP1,FRAS1,GPC3,HS2ST1,ITGA8,MAGI2,MXI1,NFIA,NPNT,SFRP2,SMO,SPRY1,STAB2	19
	Cardiovascular Disease	Disorder of blood pressure	5.13e-10	Increased	2.531	ABCC9,ADGRG6,ADGRL1,ADRA1A,AHR,ANTXR2,ARHGEF10,CAT,CAV1,CBX7,CDH13,COL12A1,CXXC4,CYB5R3,DDC,EDNRB,EPAS1,ERG,ESM1,ESR2,FANCB,FAT4,FGF1,FGF10,FGGY,FHL1,FNDC1,FUT11,GAB1,GABRA3,GLP1R,GRIA1,GUCY1A1,HOXA2,IGFBP5,IGSF10,ITSN1,KIF26B,KIT,KLHL3,MAOA,MECOM,NIPA1,NPNT,NPR2,NTRK3,PBX3,PDE3A,PDE5A,PGM5,PLSCR4,PRKAG2,PRKG1,PTGFR,PTPRD,RFTN2,RSPO1,RUNX1T1,SAMD12,SCN5A,SERPINC1,SLC39A8,SMAD9,SOX11,SPARCL1,SRPX,…	73
	Neurological Disease,Organismal Injury and Abnormalities	Cognitive impairment	1.39e-09	Increased	2.219	ABCC9,ADCY1,ADRA1A,AKAP5,ALDH5A1,AMOT,ARHGEF6,ARHGEF9,AUTS2,BBS9,BEGAIN,CC2D2A,CDH11,CHD3,COL12A1,CYB5R3,DDC,DDHD2,EPM2A,ESR2,FMO5,GABRA3,GALC,GLP1R,GLT8D2,GPC3,GRIA1,GSTM1,HDAC8,IDS,ITGA8,LAMA2,LRP6,LZTS1,MACF1,MAOA,MAOB,MEIS2,MID2,MYO6,NDRG4,NECTIN3,NFIB,NIPA1,NPR2,NRCAM,NREP,NRXN1,PDE3A,PGAP1,PHF21A,PIGB,PLCB1,PRKN,PTPRD,RCAN2,RELN,ROBO1,RYR3,SCN3A,SCN3B,SCN5A,SCN7A,SHANK1,SHANK2,SLC17A5,SMARC…	80
	Cardiovascular Disease	Hypertension	2.29e-10	Increased	2.096	ABCC9,ADGRG6,ADGRL1,ADRA1A,AHR,ANTXR2,ARHGEF10,CAV1,CBX7,CDH13,COL12A1,CXXC4,CYB5R3,DDC,EDNRB,EPAS1,ERG,ESM1,ESR2,FANCB,FAT4,FGF1,FGF10,FGGY,FHL1,FNDC1,FUT11,GAB1,GABRA3,GLP1R,GRIA1,GUCY1A1,HOXA2,IGFBP5,IGSF10,ITSN1,KIF26B,KIT,KLHL3,MAOA,MECOM,NIPA1,NPNT,NPR2,NTRK3,PBX3,PDE3A,PDE5A,PGM5,PLSCR4,PRKAG2,PRKG1,PTGFR,PTPRD,RFTN2,RSPO1,RUNX1T1,SAMD12,SCN5A,SERPINC1,SLC39A8,SMAD9,SOX11,SPARCL1,SRPX,STOX…	72

## Sheet: S6 File, sheet B. Suhrbier 4dpi
Categories	Diseases or Functions Annotation	p-value	Predicted Activation State	Activation z-score	Molecules	# Molecules
Organismal Survival	Organismal death	0.000458	Increased	6.799	ABCA5,ADAM22,ADK,ADRA1A,AHR,ANGPT1,AR,BDNF,BNIP3L,CALCRL,CD36,CFH,CFTR,CLDN1,CNR1,COL4A3,DNM3,DPP4,EDNRB,EPB41L3,ETV1,FLRT3,GPC3,GUCY1A1,GUCY1B1,HGF,IL1RL1,INPP4B,KCNJ2,LAMA3,LEPR,MECOM,MME,NECTIN3,NPR3,NRXN1,P3H2,PCDHGA1,PDS5B,PHEX,POSTN,PPIG,PPP1R14C,PPP3CA,PTPRR,PYGO1,RB1CC1,SCN2A,SEMA3A,SESTD1,SH3GL2,SLC19A3,SLC1A2,SLC39A8,SNX13,SOX11,TFPI,TFRC,THRB,TMEM106B,TRPC6,VLDLR,YES1	63
Organismal Injury and Abnormalities	Edema	7.5e-05	Increased	3.543	ABCA5,ADRA1A,AHR,ANGPT1,AR,CALCRL,CNR1,DPP4,HGF,MECOM,MME,PDE5A,RB1CC1,SLC1A2,SLC39A8,SOX11,TFRC	17
Organismal Injury and Abnormalities	Organ Degeneration	4.71e-06	Increased	2.381	ABCA5,AHR,BDNF,CADM1,CD36,CD9,CFH,CNR1,EDNRB,KCNJ13,LRAT,MAOA,MME,P3H2,PTGFR,RB1CC1,RGS9,SH3GL2,SLC1A2,SLC39A8,SYN3,THRB,TMEM106B,TSPAN12,VLDLR	25
Neurological Disease	Movement Disorders	3.2e-06	Increased	2.344	ABCA5,ADAM22,ADRA1A,AHR,AR,ARHGEF9,BDNF,CDKL5,CFTR,CNR1,COL4A3,DDC,ENPP5,EPB41L3,ETV1,GRIK2,GUCY1B1,LRRC4C,MAL2,MAOA,MME,MYO1B,MYO9A,NRXN1,PDE5A,PDP1,PLOD2,PON1,PPP3CA,PTPRD,PTPRR,RGS9,SAMD12,SCN2A,SCN3A,SCN7A,SH3GL2,SLC1A2,SLC9A6,TMEM106B,TOX3,VLDLR,VSNL1	43
Organismal Injury and Abnormalities,Renal and Urological Disease	Urination disorder	7.53e-05	Increased	2.198	ADRA1A,AR,CFH,CNR1,COL4A3,COL4A4,COL4A5,DPP4,EDNRB,HGF,LEPR,NPR3,TRPC6,VLDLR,YES1	15
Organismal Injury and Abnormalities,Renal and Urological Disease	Proteinuria	4.89e-05	Increased	2.186	AR,CFH,CNR1,COL4A3,DPP4,EDNRB,HGF,LEPR,TRPC6,VLDLR,YES1	11
Inflammatory Response,Organismal Injury and Abnormalities	Inflammation of organ	0.000135	Increased	2.174	ADAMTS5,ADK,ADRA1A,AHR,ALCAM,ANGPT1,AR,C6,CALCRL,CD36,CFH,CFTR,CNR1,COL4A3,COL4A4,COL4A5,DPP4,EDNRB,EPB41L3,FABP1,GPC3,GUCY1A1,HGF,IL1RL1,ITGA1,LAMP3,LEPR,MME,NPR3,OMA1,PDE3A,PDE5A,PON1,POSTN,PPP3CA,RIDA,SCN2A,SLC19A3,SLC39A8,TFPI,TFRC,THRB,TRPC6,TSPAN2	44
Ophthalmic Disease,Organismal Injury and Abnormalities	Retinal degeneration	0.000359	Increased	2.173	AHR,BDNF,CFH,KCNJ13,LRAT,MAOA,P3H2,PTGFR,RGS9,SYN3,THRB,TMEM106B,TSPAN12,VLDLR	14
Inflammatory Response	Inflammation of absolute anatomical region	6.83e-05	Increased	2.16	ADAMTS5,ADK,ADRA1A,AHR,ALCAM,ANGPT1,AR,C6,CALCRL,CD36,CFH,CFTR,CNR1,COL4A3,COL4A4,COL4A5,DPP4,EDNRB,FABP1,GPC3,GUCY1B1,HGF,IL1RL1,ITGA1,LEPR,MME,NPR3,OMA1,PDE3A,PDE5A,PON1,POSTN,PPP3CA,RIDA,SLC19A3,SLC39A8,TFPI,TFRC,TRPC6,TSPAN2	40
Inflammatory Response	Inflammation of secretory structure	0.000109	Increased	2.156	ADRA1A,AHR,AR,CFTR,IL1RL1,MME,PDE3A,PDE5A,RIDA,THRB	10
Inflammatory Response	Inflammation of body cavity	0.000189	Increased	2.123	ADAMTS5,ADK,ADRA1A,AHR,ANGPT1,AR,CALCRL,CD36,CFH,CFTR,CNR1,COL4A3,COL4A4,COL4A5,DPP4,EDNRB,FABP1,GPC3,HGF,IL1RL1,ITGA1,LEPR,MME,NPR3,PDE3A,PDE5A,PON1,PPP3CA,RIDA,SLC19A3,SLC39A8,TFPI,TFRC,TRPC6	34
Neurological Disease	Neurodegeneration	0.000375	Increased	2.077	AR,BDNF,C6,CNR1,EDNRB,HGF,MME,SH3GL2,SLC19A3,SLC1A2,TFRC,THRB,TMEM106B,TSPAN2	14

## Sheet: S6 File, sheet C. Winkler 2dpi
Categories	Diseases or Functions Annotation	p-value	Predicted Activation State	Activation z-score	Molecules	# Molecules
Organismal Survival	Organismal death	9.58e-05	Increased	4.44	ABCC9,ADH1A,CCNG1,CDK19,CDKN2C,ELK3,FOXF2,IFT20,L3MBTL3,MEF2C,MN1,NR3C2,OPHN1,PBX1,PGP,PNPLA8,PTCH1,RAB31,RORA,RPL6,ST8SIA2,TAF10,TGFB3	1
Developmental Disorder	Hypoplasia of organ	0.00049	Increased	2.022	FOXF2,LBH,MEF2C,MN1,OPHN1,PBX1,PTCH1,TGFB3	1

## Sheet: S6 File, sheet D. Winkler 4dpi
Categories	Diseases or Functions Annotation	p-value	Predicted Activation State	Activation z-score	Molecules	# Molecules
Organismal Survival	Organismal death	0.000961	Increased	6.085	ABCC9,ADARB1,ADH1A,AKT3,ALAS2,ALDH1A1,BCAS3,BNIP3L,CDK19,CDKN2C,CITED2,CYGB,EPS15,ETV1,GNAQ,GPC3,GSTM1,GTF2I,HIPK2,KCTD10,L3MBTL3,MAP1B,MAPT,MEF2C,MME,NDRG2,NEBL,NECTIN3,NFIB,OPHN1,PAXX,PBX1,PLPP3,PNPLA8,PRDM6,PTCH1,RBL2,RORA,SH3PXD2A,SLC39A8,SMAD5,SNAPIN,SOD1,ST8SIA2,STARD13,TAF10,TGFB3,TIMP2,ZBTB20	49
Cardiovascular Disease,Developmental Disorder,Organismal Injury and Abnormalities	Congenital anomaly of cardiovascular system	3.48e-06	Increased	3.047	AKT3,BCAS3,CITED2,GNAQ,GPC3,MEF2C,PBX1,PDE5A,PLCE1,PRDM6,PREX2,PTCH1,RBL2,SLC39A8,SMAD5	15
Cardiovascular Disease,Developmental Disorder,Organismal Injury and Abnormalities	Congenital heart disease	2.17e-05	Increased	3.047	BCAS3,CITED2,GNAQ,GPC3,MEF2C,PBX1,PDE5A,PLCE1,PRDM6,PTCH1,RBL2,SLC39A8,SMAD5	13
Developmental Disorder	Aplasia or hypoplasia	0.00176	Increased	2.57	AKT3,CITED2,GNAQ,GPC3,HOXB5,LBH,MAP1B,MEF2C,NFIB,NPNT,OPHN1,PBX1,PDE5A,PTCH1,RBL2,TGFB3	16
Developmental Disorder	Hypoplasia	0.00572	Increased	2.57	GNAQ,GPC3,HOXB5,LBH,MAP1B,MEF2C,NFIB,NPNT,OPHN1,PBX1,PDE5A,PTCH1,RBL2,TGFB3	14
Developmental Disorder,Neurological Disease,Psychological Disorders	Hyperactive behavior	0.00131	Increased	2.401	AKT3,ARHGEF10,CDKL5,MAPT,MGLL,OPHN1,RCAN2	7
Developmental Disorder	Hypoplasia of organ	0.00458	Increased	2.397	GNAQ,GPC3,HOXB5,LBH,MAP1B,MEF2C,NFIB,NPNT,OPHN1,PBX1,PDE5A,PTCH1,TGFB3	13
Cardiovascular Disease,Developmental Disorder,Organismal Injury and Abnormalities	Ventricular septal defect	0.00121	Increased	2.378	BCAS3,CITED2,GNAQ,GPC3,PBX1,SLC39A8	6
Cardiovascular Disease,Organismal Injury and Abnormalities	Valvulopathy	3.06e-06	Increased	2.182	BCAS3,CITED2,GPC3,KCTD10,KLF15,MME,PBX1,PDE5A,PLCE1,TIMP2,TNS1	11
Cell Death and Survival	Apoptosis	0.00152	Increased	2.142	ADARB1,AGO1,AHNAK,AKT3,ALDH1A1,BNIP3L,CDK19,CDKN2C,CITED2,CNN2,COX7A2L,CYGB,DEPTOR,DMPK,FGF1,FHL1,GNAQ,GPC3,HIGD2A,HIPK2,KANK2,KIF1C,MAP1B,MAP3K20,MAPT,MEF2C,MME,MT-RNR2,NDRG2,NFIB,NPNT,PAXX,PBX1,PDE5A,PLCE1,PTCH1,RBL2,RCAN2,REPS2,RORA,RPS3,SDC2,SH3PXD2A,SMAD5,SOD1,ST8SIA2,TACC1,TAF10,TCIM,TGFB3,TIMP2	51
Cellular Assembly and Organization,Cellular Compromise	Depolymerization of filaments	5.33e-06	Increased	2.049	DPYSL2,GSTM1,MAP1B,MAPT,PLEKHH2,SPECC1L,STMN2	7
Cardiovascular Disease	Disorder of blood pressure	3.09e-06	Increased	2	ABCC9,ABHD4,ADH1A,AHNAK,ARHGEF10,ARHGEF15,CITED2,CLIC5,DDR2,FGF1,FHL1,FMO2,INMT,KANK2,KLF15,MME,NPNT,PDE5A,PGM5,PPP1R14A,RORA,RPS3,RUNX1T1,SLC39A8,SOD1,TACC1	26

## Sheet: S6 File, sheet E. Winkler 7dpi
Categories	Diseases or Functions Annotation	p-value	Predicted Activation State	Activation z-score	Molecules	# Molecules
Organismal Survival	Organismal death	2.64e-17	Increased	13.499	ABCC9,ADARB1,ADH1A,ADRA1A,AGAP3,AHR,AKT2,AKT3,ALAS2,ALDH1A1,AMPH,AR,ARHGAP5,ARHGEF12,ARL5A,ARPP19,ARRB1,ATF7,BACE2,BCL2,BICC1,BMI1,BMP6,BMPR1A,BNIP3L,CAV1,CCL22,CCND2,CCNG1,CDK19,CDK2AP1,CDKN1B,CDO1,CEBPG,CENPB,CETN2,CFLAR,CITED2,CLIP3,CNPY2,CPLX2,CRYAB,CSDE1,CTNNB1,CX3CR1,CYGB,DACH1,DGUOK,DLC1,DLG1,DNAJB4,DNM1,DOCK1,DPH3,DUSP1,E2F6,EBF1,EDNRB,EGLN1,EHD4,EML1,ENAH,EPAS1,EPN2,ERG,ETS1,ETV1,FGF10,F…	225
Organismal Survival	Morbidity or mortality	5.28e-17	Increased	13.329	ABCC9,ADARB1,ADH1A,ADRA1A,AGAP3,AHR,AKT2,AKT3,ALAS2,ALDH1A1,AMPH,AR,ARHGAP5,ARHGEF12,ARL5A,ARPP19,ARRB1,ATF7,BACE2,BCL2,BICC1,BMI1,BMP6,BMPR1A,BNIP3L,CAV1,CCL22,CCND2,CCNG1,CDK19,CDK2AP1,CDKN1B,CDO1,CEBPG,CENPB,CETN2,CFLAR,CITED2,CLIP3,CNPY2,CPLX2,CRYAB,CSDE1,CTNNB1,CX3CR1,CYGB,DACH1,DGUOK,DLC1,DLG1,DNAJB4,DNM1,DOCK1,DPH3,DUSP1,E2F6,EBF1,EDNRB,EGLN1,EHD4,EML1,ENAH,EPAS1,EPN2,ERG,ETS1,ETV1,FGF10,F…	226
Organismal Survival	Perinatal death	1.1e-07	Increased	7.344	AKT2,ALDH1A1,ARHGAP5,ARRB1,CEBPG,CITED2,CLIP3,CPLX2,DACH1,DLG1,DNM1,EPAS1,ETS1,FGF10,FOS,FOXF2,GNAQ,GNAS,GSK3B,HPGD,IGF2,KIF26B,L3MBTL3,LARP7,MAP1B,MAPK1,MEF2C,MEOX1,MEOX2,MN1,MYH10,NEK7,NFAT5,NFIB,NR3C1,NR4A2,PBX1,PLAGL1,PRRX1,RAB3D,RXRA,SMURF2,SNAPIN,SNRK,SOX5,SPIN1,SPOP,TCF21,TCF4,TGFB3,THRA,TMEM38B,TTL,VEZF1,YBX1,ZEB1	56
Developmental Disorder	Growth Failure	2.2e-07	Increased	7.318	ADRA1A,AHR,ATF7,BCL2,BNIP3L,CDKN1C,CFLAR,CSDE1,DDR2,DPH3,E2F6,EDNRB,EGR1,ETS1,GNAS,IGF2,IRS1,ITSN1,JUP,KCTD10,KIF26A,LATS2,MAPK1,MAPK14,MEF2C,MEIS2,MIB1,MYOCD,NDRG1,NEK7,NFAT5,NR2F2,NR4A3,PANK1,PDE5A,PGP,PLPP3,PRRX1,PTEN,PURA,RBP1,RPL13,RRM2B,RXRA,SAV1,SMAD5,SOCS7,SOX7,TAF10,TAL1,TCF4,TET1,TGFA,THRA,TLE5,TPT1,YBX1,ZBTB20,ZEB1	59
Organismal Survival	Neonatal death	1.88e-06	Increased	6.347	ALDH1A1,ARRB1,CEBPG,CLIP3,CPLX2,DACH1,DLG1,DNM1,EPAS1,FGF10,FOS,FOXF2,GNAQ,GNAS,GSK3B,HPGD,IGF2,KIF26B,MEF2C,MEOX1,MEOX2,MN1,MYH10,NFIB,NR3C1,NR4A2,PBX1,PLAGL1,PRRX1,RAB3D,SNAPIN,SNRK,SOX5,SPIN1,SPOP,TCF21,TCF4,TGFB3,TMEM38B,TTL,YBX1,ZEB1	42
Developmental Disorder	Dysgenesis	1.66e-08	Increased	5.731	ADRA1A,AHR,AKT2,AKT3,AR,ARRB1,ATF7,BCL2,BCL2L2,BMPR1A,BTRC,CCND2,CDKN1B,CDKN1C,CENPB,CITED2,CTNNB1,DLG1,E2F6,EML1,ETS1,FGF10,FOXF2,FOXP1,GNAQ,HEY1,HOXB5,IGF2,JUP,KLF7,LARS2,LBH,LRAT,MAP1B,MEF2C,MN1,MYH10,NFAT5,NFIA,NFIB,NFIX,NPNT,NR2F2,OPHN1,PBX1,PCLO,PDE5A,PRRX1,PTCH1,PURA,RERE,RRM2B,RXRA,SMARCA2,SOX5,SPTBN1,TCF21,TGFB3,TUBA8,TUBB4A,WDR37,YAP1,YBX1,ZEB1	64
Developmental Disorder	Aplasia or hypoplasia	1.58e-08	Increased	5.65	ADRA1A,AHR,AKT2,AKT3,AR,ARRB1,ATF7,BCL2,BCL2L2,BMPR1A,BTRC,CCND2,CDKN1B,CDKN1C,CENPB,CITED2,CTNNB1,DLG1,E2F6,EML1,ETS1,FGF10,FOXF2,FOXP1,GNAQ,HEY1,HOXB5,IGF2,JUP,KLF7,LBH,LRAT,MAP1B,MEF2C,MN1,MYH10,NFAT5,NFIA,NFIB,NFIX,NPNT,NR2F2,OPHN1,PBX1,PCLO,PDE5A,PRRX1,PTCH1,PURA,RERE,RRM2B,RXRA,SMARCA2,SOX5,SPTBN1,TCF21,TGFB3,TUBA8,TUBB4A,WDR37,YBX1,ZEB1	62
Developmental Disorder	Hypoplasia	3.74e-08	Increased	5.563	ADRA1A,AHR,AKT2,AR,ARRB1,ATF7,BCL2,BCL2L2,BMPR1A,BTRC,CCND2,CDKN1B,CDKN1C,CENPB,DLG1,E2F6,EML1,ETS1,FGF10,FOXF2,FOXP1,GNAQ,HEY1,HOXB5,IGF2,JUP,LBH,LRAT,MAP1B,MEF2C,MN1,MYH10,NFAT5,NFIA,NFIB,NFIX,NPNT,NR2F2,OPHN1,PBX1,PCLO,PDE5A,PRRX1,PTCH1,PURA,RERE,RRM2B,RXRA,SMARCA2,SOX5,SPTBN1,TCF21,TGFB3,TUBA8,TUBB4A,WDR37,YBX1,ZEB1	58
Developmental Disorder	Hypoplasia of organ	1.27e-08	Increased	5.491	AHR,AR,ARRB1,ATF7,BCL2,BCL2L2,BTRC,CCND2,CDKN1B,CDKN1C,CENPB,DLG1,E2F6,EML1,ETS1,FGF10,FOXF2,FOXP1,GNAQ,HEY1,HOXB5,JUP,LBH,LRAT,MAP1B,MEF2C,MN1,MYH10,NFAT5,NFIA,NFIB,NFIX,NPNT,NR2F2,OPHN1,PBX1,PCLO,PDE5A,PRRX1,PTCH1,PURA,RERE,RRM2B,RXRA,SMARCA2,SOX5,SPTBN1,TCF21,TGFB3,TUBA8,TUBB4A,WDR37,YBX1,ZEB1	54
Developmental Disorder,Neurological Disease,Psychological Disorders	Hyperactive behavior	1.33e-06	Increased	4.526	AGAP3,AKT3,ARHGEF10,CCNY,CDKL5,CLOCK,FOS,GNAO1,GNAS,MAOB,MAPK3,MAPT,MGLL,NR4A2,OPHN1,PRKAR2B,RCAN2,SELENOP,SRR,STON2,SYNM,TCF4	22
Developmental Disorder,Hereditary Disorder,Organismal Injury and Abnormalities	Familial congenital malformation	9.43e-07	Increased	4.171	ABCC9,ADARB1,ADRA1A,AFF3,AHR,AKT2,AKT3,ALDH3A2,AR,ARHGAP29,BBS9,BCL2,BCL2L2,BICC1,BNC2,CALM1 (includes others),CAT,CAV1,CAV2,CCND2,CDKL5,CDKN1B,CDKN1C,CHN1,CILK1,CITED2,COL14A1,CRYAB,CTNNB1,CYGB,DDR2,DLC1,DMPK,DPYSL5,EDNRB,EML1,EPAS1,ETS1,FAT3,FGF10,FHL1,FOXP1,FYCO1,G0S2,GFPT1,GLP1R,GNAS,GSTM1,HPGD,HR,IDS,IGF2,KDR,KLHL24,LARP7,LARS2,LRAT,MAMLD1,MAP1B,MAP3K20,MAPK1,MAPT,MEF2C,MEIS2,MEOX1,MN1,MYLK,…	121
Cell Death and Survival	Apoptosis	3.57e-20	Increased	3.998	ADARB1,ADRA1A,AGO1,AHR,AKT2,AKT3,AKTIP,ALDH1A1,AMOTL1,ANXA6,APLN,AR,ARHGEF12,ARHGEF3,ARRB1,ATF5,ATF7,BCL2,BCL2L2,BMI1,BMP6,BMPR1A,BNIP2,BNIP3L,BTRC,CAT,CAV1,CBX5,CCND2,CCNG1,CCNI,CDK19,CDK2AP1,CDKN1B,CDKN1C,CENPB,CFLAR,CITED2,CLIP3,CNN2,COX7A2L,CREBL2,CRYAB,CTNNB1,CYGB,DACH1,DEPTOR,DLC1,DLG1,DMPK,DNM1,DUSP1,DYNLL1,E2F6,EBF1,EDNRB,EGLN1,EGR1,EHD4,EIF3H,EPAS1,ERG,ETS1,FBXO32,FEM1B,FGF1,FGF10,FHL1,F…	246
Neurological Disease	Motor dysfunction or movement disorder	1.37e-13	Increased	3.932	ADD3,ADRA1A,AHR,ALDH6A1,AR,ARHGAP32,ARPP19,ARRB1,ATXN10,BCL2,CAV1,CDKL5,CDKN1B,CDKN1C,CDO1,CETN2,CFLAR,CHN1,CHP1,COQ2,CORO2B,COX7A2L,CPLX2,CRYAB,CTNNB1,DNM1,DTNA,E2F6,EEF2,EGLN1,EGR1,ELF2,EML1,ETV1,FOS,FOXN3,FOXP1,GNAO1,GNAQ,GNAS,GNB1,GPM6B,GRK5,GSK3B,HSBP1,IDS,IGF2,ISOC1,KCNA2,KDR,KIF1C,MAOB,MAP1B,MAP3K20,MAPK14,MAPT,MEF2C,MEIS2,MEOX2,MFN2,MME,MT-ND2,MT-RNR1,MT-RNR2,MYO6,NDRG1,NDRG2,NDRG3,NDUFA1…	128
Cardiovascular Disease,Developmental Disorder,Organismal Injury and Abnormalities	Congenital anomaly of cardiovascular system	1.72e-08	Increased	3.87	ADRA1A,AKT3,BICC1,CALM1 (includes others),CITED2,DLC1,DOCK1,DTNA,EDNRB,FGF10,FOXP1,GNAQ,HEY1,KDR,MEF2C,MEIS2,MIB1,MYH10,MYLK,NR1D2,NR2F2,NR3C1,PARVA,PBX1,PDE5A,PLCE1,PRDM6,PREX2,PRICKLE1,PTCH1,RERE,RXRA,SMAD5,SMAD6,TBX3,THRA,TUBA8,TUBB4A,TXNL4A,VEGFB	40
Developmental Disorder,Neurological Disease,Psychological Disorders	Behavioral deficit	2.14e-06	Increased	3.835	ADRA1A,AGAP3,AKT3,ARHGEF10,CCL22,CCNY,CDKL5,CLOCK,FOS,GNAO1,GNAS,GSK3B,MAOB,MAPK3,MAPT,MGLL,NR4A2,OPHN1,PRKAR2B,RCAN2,SELENOP,SRR,STON2,SYNM,TCF4	25
Cardiovascular Disease,Developmental Disorder,Organismal Injury and Abnormalities	Congenital heart disease	2.19e-07	Increased	3.749	ADRA1A,BICC1,CALM1 (includes others),CITED2,DLC1,DOCK1,DTNA,EDNRB,FGF10,FOXP1,GNAQ,HEY1,MEF2C,MEIS2,MIB1,MYH10,MYLK,NR1D2,NR2F2,NR3C1,PBX1,PDE5A,PLCE1,PRDM6,PRICKLE1,PTCH1,RERE,RXRA,SMAD5,SMAD6,TBX3,THRA,TUBA8,TUBB4A,TXNL4A	35
Neurological Disease	Movement Disorders	2.65e-13	Increased	3.235	ADD3,ADRA1A,AHR,ALDH6A1,AR,ARHGAP32,ARPP19,ARRB1,ATXN10,BCL2,CAV1,CDKL5,CDKN1B,CDKN1C,CETN2,CFLAR,CHN1,CHP1,COQ2,CORO2B,COX7A2L,CPLX2,CRYAB,CTNNB1,DTNA,E2F6,EEF2,EGLN1,EGR1,ELF2,EML1,ETV1,FOS,FOXN3,FOXP1,GNAO1,GNAQ,GNAS,GNB1,GPM6B,GRK5,GSK3B,HSBP1,IDS,IGF2,ISOC1,KCNA2,KDR,KIF1C,MAOB,MAP1B,MAP3K20,MAPK14,MAPT,MEF2C,MEIS2,MEOX2,MFN2,MME,MT-ND2,MT-RNR1,MT-RNR2,MYO6,NDRG1,NDRG2,NDRG3,NDUFA10,NEDD4,NF…	126
Cell Death and Survival	Necrosis	3.06e-22	Increased	3.176	ABCC9,ADARB1,ADRA1A,AGAP3,AGO1,AHR,AKAP7,AKT2,AKT3,AKTIP,ALDH1A1,AMOTL1,APLN,AR,ARHGEF3,ARRB1,ATF5,ATF7,BCL2,BCL2L2,BMI1,BMP6,BMPR1A,BNIP2,BNIP3L,BTRC,CAT,CAV1,CBX5,CCND2,CCNG1,CCNI,CDK2AP1,CDKN1B,CDKN1C,CENPB,CFLAR,CHP1,CITED2,CLOCK,CLYBL,CNN2,CNPY2,COX7A2L,CREBL2,CRYAB,CTNNB1,CX3CR1,CYGB,DDR2,DEPTOR,DLG1,DMPK,DNM1,DOCK1,DUSP1,DYNLL1,E2F6,EBF1,EDNRB,EEF2,EGLN1,EGR1,EHD4,EIF3H,EPAS1,ERG,ETS1,FADS…	258
Cardiovascular Disease	Disorder of blood pressure	5.45e-16	Increased	3.144	ABCC9,ABHD4,ADH1A,ADRA1A,AFF3,AHR,ALDH3A2,APLN,AR,ARHGEF10,ARHGEF15,ARHGEF25,ARL5B,BMPR1A,BNIP2,BTBD7,CALCOCO1,CAT,CAV1,CCDC50,CCDC85A,CCNY,CHN2,CITED2,CTDSPL,CYB5R3,DDR2,DGUOK,DUSP1,EDNRB,EGLN1,EPAS1,ERG,FBXO32,FGF1,FGF10,FHL1,FMO2,FOXP1,FXYD1,GFPT1,GLO1,GLP1R,GMFB,GSK3B,GSTA3,GUCY1A1,HAGH,IGSF10,INMT,IRS1,ITSN1,KANK2,KCNJ8,KDR,KIF26B,KLF15,KLF9,MAPK14,MARCHF2,MME,MSRB3,MTUS1,MYLK,NDUFA4L2,NFIX,…	96
Cardiovascular Disease	Hypertension	3e-15	Increased	2.578	ABCC9,ABHD4,ADH1A,ADRA1A,AFF3,AHR,ALDH3A2,APLN,AR,ARHGEF10,ARHGEF15,ARHGEF25,ARL5B,BMPR1A,BNIP2,BTBD7,CALCOCO1,CAV1,CCDC50,CCDC85A,CCNY,CHN2,CTDSPL,CYB5R3,DDR2,DGUOK,EDNRB,EGLN1,EPAS1,ERG,FBXO32,FGF1,FGF10,FHL1,FMO2,FOXP1,FXYD1,GFPT1,GLO1,GLP1R,GMFB,GSK3B,GSTA3,GUCY1A1,HAGH,IGSF10,INMT,IRS1,ITSN1,KANK2,KCNJ8,KDR,KIF26B,KLF15,KLF9,MAPK14,MARCHF2,MME,MSRB3,MTUS1,MYLK,NDUFA4L2,NFIX,NOX4,NPNT,NPR3,NR…	92

## Sheet: S6 File, sheet F. Wu
Categories	Diseases or Functions Annotation	p-value	Predicted Activation State	Activation z-score	Molecules	# Molecules
Organismal Survival	Organismal death	1.94e-09	Increased	12.308	ABCA2,ABCA3,ACADL,ACE,ADAMTS9-AS2,ADGRG6,ADGRV1,ADRA1A,ADRB2,AGER,AKAP13,AKAP9,ALDH5A1,ANK3,ANO1,AOC3,APLP2,AQP4,ARHGAP35,ARRB1,ATXN3,B3GALNT1,BCAS3,BDNF-AS,BMF,BMP1,BMP2,BMP4,C5,CA5B,CACNA1D,CACNA2D2,CASZ1,CAV1,CBR3-AS1,CCBE1,CCDC134,CCN2,CD47,CD74,CFLAR,CITED2,COL4A3,CPA3,CPB2,CSRP1,CTNND1,CX3CR1,DAB2IP,DCC,DDX17,DLC1,DMAP1,DPP6,DYNC2H1,EGFR,EGR2,EML1,EPB41L5,ERBB2,ERBB3,ERCC6,ERVFRD-1,ETV1,EYA…	201
Organismal Survival	Morbidity or mortality	1.09e-09	Increased	12.049	ABCA2,ABCA3,ACADL,ACE,ADAMTS9-AS2,ADGRG6,ADGRV1,ADRA1A,ADRB2,AGER,AKAP13,AKAP9,ALDH5A1,ANK3,ANO1,AOC3,APLP2,AQP4,ARHGAP35,ARRB1,ATXN3,B3GALNT1,BCAS3,BDNF-AS,BMF,BMP1,BMP2,BMP4,C5,CA5B,CACNA1D,CACNA2D2,CASZ1,CAV1,CBR3-AS1,CCBE1,CCDC134,CCN2,CD47,CD74,CFLAR,CITED2,COL4A3,CPA3,CPB2,CSRP1,CTNND1,CX3CR1,DAB2IP,DCC,DDX17,DLC1,DMAP1,DPP6,DYNC2H1,EGFR,EGR2,EML1,EPB41L5,ERBB2,ERBB3,ERCC6,ERVFRD-1,ETV1,EYA…	204
Developmental Disorder	Growth failure or short stature	1.18e-05	Increased	7.169	ABCA2,ADGRG6,ADRA1A,AKAP13,APLP2,AQP4,BCAS3,BMP2,BMP4,CACNA2D2,CCN2,CFLAR,CHRM3,DYNC2H1,EGFR,EGR1,ERCC6,ERVFRD-1,EVC,FLRT3,FOLR1,FOXA2,GATA6,GHR,GNPTAB,IFT140,ITPR1,JUP,KAT2B,KAT7,KCNJ1,KMT2A,LMBRD1,MAGI2,MYO9A,NEK7,NFATC3,OCLN,PATZ1,PCNT,PDE5A,PRKG2,PTPRS,RAB33B-AS1,RAD9B,RARB,RASGRF1,RYR2,SCUBE3,SGCG,SLC14A1,SLC18A2,SLC6A4,SNX1,SRF,SYNE1,TAL1,TET1,TK2,TRAPPC2,TSC1,VAMP2,WWOX,XPA	64
Developmental Disorder	Hypoplasia	5.16e-07	Increased	6.031	ACE,ADRA1A,AKAP13,ARHGAP35,ARRB1,BMP4,CACNA2D2,CASZ1,CCDC134,CCN2,DCC,EGFR,EGR2,EML1,ERBB2,ERBB3,ERCC6,ETV5,FANCC,FRAS1,GATA6,GPR161,HNF1B,IL2RB,INPP5E,JUN,JUP,KLF4,LRP4,MACF1,MYH10,NCOA1,NCOA2,NDST1,NEDD9,NFATC3,NPNT,NTN1,OPHN1,PDE5A,POGZ,PTCH1,PTPRS,RARB,SKI,SLIT3,SPTAN1,SPTBN1,SSBP2,TBX4,TCF21,TGFB2,TSC1,VEGFD,VLDLR,XPA	56
Developmental Disorder	Dysgenesis	2.4e-07	Increased	6.027	ACE,ADAMTS17,ADRA1A,AKAP13,ARHGAP35,ARRB1,BMF,BMP4,CACNA2D2,CASZ1,CCDC134,CCN2,CITED2,CPAMD8,DCC,EGFR,EGR2,EML1,ERBB2,ERBB3,ERCC6,ETV5,FANCC,FRAS1,GATA6,GPR161,HNF1B,IL2RB,INPP5E,ITPR1,JUN,JUP,KLF4,KLF7,LRP4,MACF1,MYH10,NCOA1,NCOA2,NDST1,NEDD9,NFATC3,NPNT,NTN1,OPHN1,PDE5A,POGZ,PTCH1,PTPRS,RARB,SKI,SLIT3,SPTAN1,SPTBN1,SSBP2,TBX4,TCF21,TGFB2,TSC1,VEGFD,VLDLR,XPA	62
Developmental Disorder	Aplasia or hypoplasia	5.09e-07	Increased	6.027	ACE,ADRA1A,AKAP13,ARHGAP35,ARRB1,BMF,BMP4,CACNA2D2,CASZ1,CCDC134,CCN2,CITED2,DCC,EGFR,EGR2,EML1,ERBB2,ERBB3,ERCC6,ETV5,FANCC,FRAS1,GATA6,GPR161,HNF1B,IL2RB,INPP5E,JUN,JUP,KLF4,KLF7,LRP4,MACF1,MYH10,NCOA1,NCOA2,NDST1,NEDD9,NFATC3,NPNT,NTN1,OPHN1,PDE5A,POGZ,PTCH1,PTPRS,RARB,SKI,SLIT3,SPTAN1,SPTBN1,SSBP2,TBX4,TCF21,TGFB2,TSC1,VEGFD,VLDLR,XPA	59
Developmental Disorder	Hypoplasia of organ	4.64e-07	Increased	5.53	ACE,AKAP13,ARHGAP35,ARRB1,BMP4,CACNA2D2,CASZ1,CCDC134,CCN2,DCC,EGFR,EGR2,EML1,ERBB3,ERCC6,ETV5,FANCC,FRAS1,GATA6,GPR161,HNF1B,IL2RB,INPP5E,JUP,KLF4,LRP4,MACF1,MYH10,NCOA1,NCOA2,NDST1,NEDD9,NFATC3,NPNT,NTN1,OPHN1,PDE5A,POGZ,PTCH1,PTPRS,RARB,SLIT3,SPTAN1,SPTBN1,SSBP2,TBX4,TCF21,TGFB2,TSC1,VLDLR,XPA	51
Organismal Injury and Abnormalities	Edema	1.27e-05	Increased	4.448	ACE,ADRA1A,ADRB2,AGER,AQP4,CA5B,CAV1,CCBE1,CFLAR,CHRM3,CITED2,ENTPD1,ERCC6,FLT4,GABRE,GATA6,HPGDS,IL5,JUN,KIT,KMT2A,MME,MS4A2,MYRF,NFATC3,PDE5A,PRDM6,PTGDS,RIPK1,SCNN1B,SLC39A8,TAL1,TBX2,TBX4,THSD1,TIMP3,TSC1,VEGFD,XPA	39
Developmental Disorder,Hereditary Disorder,Organismal Injury and Abnormalities	Familial congenital malformation	3.05e-08	Increased	3.802	ACE,ACTN2,ADAMTS17,ADGRG6,ADRA1A,ADRB2,AHNAK,AKAP13,AKAP9,ALDH3A2,AOC3,ARHGAP29,BCOR,BMP1,BMP2,BMP4,CA5B,CAB39L,CACNA1D,CAPN3,CAT,CAV1,CAV2,CCBE1,CCN2,CHKB,CHRM3,CILK1,CITED2,COL4A3,COLEC10,CTNND1,CYFIP2,DCC,DLC1,DOCK6,DPYSL3,DST,DYNC2H1,EGFR,EGR2,EML1,ERBB3,ERCC6,EVC,EXPH5,FANCC,FAT3,FDPS,FHL1,FLT4,FRAS1,FREM2,FRMD4B,GATA6,GHR,HDAC4,HNF1B,HPGD,IFT140,INPP5E,INVS,ITPR1,JUN,KAT6B,KAZN,KCNJ1,KIT,KL…	130
Neurological Disease,Organismal Injury and Abnormalities	Seizure disorder	2.49e-06	Increased	3.789	ABCA2,ADGRV1,ADRA1A,ADRB2,ALDH5A1,ANK3,ANOS1,ARHGEF9,BAIAP2,BTBD8,C5,CA5B,CACNA1D,CACNA2D2,CD83,CHRM3,CILK1,CITED2,CYFIP2,DPYSL2,EGR1,EGR2,EXOC7,FOS,FOSB,GABRE,GRIA1,HLF,HOMER1,ITPR1,JMJD1C,JUN,JUNB,KCNB1,KCNC3,LMCD1,MIR22HG,NBEA,NEDD4L,OPHN1,PCDH15,PIGA,PLCL1,PRICKLE2,RORA,SAMD12,SCN4B,SLC1A1,SLC6A4,SPTAN1,ST8SIA1,TANC2,TNRC6A,TRAK1,TSC1,UNC13B,VAMP2,WWOX,ZFYVE9	59
Neurological Disease	Motor dysfunction or movement disorder	9.49e-11	Increased	3.782	ABCA2,ACTN2,ADGRD1,ADRA1A,ADRB2,ALDH2,ALDH5A1,ANK3,ANKS1B,APLP2,AQP4,ARHGEF9,ARRB1,ATXN3,BAIAP2,BTD,BTN3A1,C5,CA5B,CACNA1D,CACNA2D2,CAPN3,CAV1,CCN2,CD74,CFLAR,CHD6,CHRM3,CIITA,COL4A3,CORO2B,CPB2,CYFIP2,DAAM2,DCC,DNALI1,DPYSL3,EGR1,EGR2,EML1,ERBB3,ERCC6,ETV1,ETV5,FAM117A,FDPS,FOS,FOSB,FRMD4B,GABRE,GNPTAB,GPM6B,GRIA1,HLA-DRA,HOMER1,IFT140,ITPR1,JMJD1C,JUN,JUNB,KAZN,KCNB1,KCNC3,LAMA4,LGR5,LIFR,LMCD1…	122
Neurological Disease	Ataxia	1.14e-05	Increased	3.682	ALDH5A1,ANK3,APLP2,ATXN3,CACNA2D2,ERCC6,ETV1,GNPTAB,GPM6B,IFT140,ITPR1,KCNC3,LAMA4,LRRK2,MME,NHSL2,PRICKLE2,PRX,RNF170,RORA,SCN4B,SCN7A,SLC1A1,SLC24A1,SLC6A4,SPTAN1,SYNE1,VLDLR,WWOX,XPA,ZNF106	31
Organismal Injury and Abnormalities	Organ Degeneration	1.3e-06	Increased	3.67	ADGRV1,AGBL1,ANK3,AQP4,ATXN3,BMP4,C5,CACNA1D,CACNA2D2,CADM1,CASZ1,CAT,CAV1,CCN2,CD47,CHRM3,CIITA,CLCC1,CX3CR1,DYNC2H1,ERCC6,FANCC,FRMD4B,GNPTAB,GPM6B,IFT140,INPP5E,JMJD1C,JUN,KIAA1549,LAMA4,LARGE1,LRP5,LRRK2,MAOB,MME,NCOA1,NCOA2,P3H2,PCDH15,PRKN,PTPRQ,RGS9,RIPK1,SCAPER,SERPINB6,SLC18A2,SLC1A1,SLC24A1,SLC39A8,SLC6A4,ST8SIA1,TIMP3,TNS1,TUB,VLDLR,XPA	57
Neurological Disease	Movement Disorders	3.46e-10	Increased	3.443	ABCA2,ACTN2,ADGRD1,ADRA1A,ADRB2,ALDH2,ALDH5A1,ANK3,ANKS1B,APLP2,AQP4,ARHGEF9,ARRB1,ATXN3,BAIAP2,BTD,BTN3A1,C5,CA5B,CACNA1D,CACNA2D2,CAPN3,CAV1,CCN2,CD74,CFLAR,CHRM3,CIITA,COL4A3,CORO2B,CPB2,CYFIP2,DAAM2,DCC,DNALI1,DPYSL3,EGR1,EGR2,EML1,ERBB3,ERCC6,ETV1,ETV5,FAM117A,FDPS,FOS,FOSB,FRMD4B,GABRE,GNPTAB,GPM6B,GRIA1,HLA-DRA,HOMER1,IFT140,ITPR1,JMJD1C,JUN,JUNB,KAZN,KCNB1,KCNC3,LAMA4,LGR5,LIFR,LMCD1,LRP4…	119
Organismal Injury and Abnormalities,Renal and Urological Disease	Structural renal abnormality	5.22e-08	Increased	3.365	ACE,ADRA1A,AGER,ARHGAP35,BMP4,CAT,CHRM3,COL4A3,EGFR,ETV5,FDPS,FRAS1,IFT140,KCNJ1,LRP4,LRRK2,MAGI2,NFATC3,NPNT,PTN,PTPRS,RARB,SLIT3,SPTBN1,TCF21,TGFB2,TIMP3,TNS1	28
Cardiovascular Disease,Developmental Disorder,Organismal Injury and Abnormalities	Congenital anomaly of cardiovascular system	2.19e-06	Increased	3.337	ACTN2,ADRA1A,ADRB2,AKAP9,BCAS3,BMP1,CCBE1,CHRM3,CITED2,DLC1,DYNC2H1,EGFR,FLT4,FREM2,GATA6,IFT140,INVS,JUN,KAT6B,MYH10,NDST1,PATZ1,PDE5A,PLCE1,PRDM6,PREX2,PTCH1,RARB,RYR2,SCN4B,SCUBE2,SKI,SLC39A8,SLC6A4,TGFB2,TIMP3	36
Developmental Disorder,Organismal Injury and Abnormalities	Congenital malformation of genitourinary system	1.19e-06	Increased	3.23	ACE,AOC3,ARHGAP35,BMF,CAV2,CCDC141,CCN2,CHRM3,DPYSL3,DYNC2H1,EGFR,ERCC6,ETV5,FANCC,FHL1,FRAS1,FREM2,GABRE,GRIA1,HNF1B,IFT140,INPP5E,INVS,KAT6B,KCNJ1,LIFR,LRP4,LRP5,LTBP4,MAGI2,MYRF,NAPSA,NCOA1,NPNT,PPP1R12B,PTCH1,PTPRS,RARB,ROBO2,RSPO1,SBSPON,SLIT2,SLIT3,SPECC1L,TCF21,TGFB2,VLDLR	47
Dermatological Diseases and Conditions,Organismal Injury and Abnormalities	Skin lesion	1.08e-42	Increased	3.222	AASS,AATK,ABCA2,ABCA3,ABCA8,ABCG2,ABI2,ABI3BP,ACACB,ACADL,ACE,ACSM6,ACTN2,ADAMTS17,ADAMTSL3,ADCY4,ADCY9,ADGRD1,ADGRG6,ADGRV1,ADRA1A,ADRB2,AGBL1,AGPAT4,AHCYL2,AHNAK,AKAP13,AKAP9,ALDH2,ALDH5A1,ALPK3,ALS2CL,AMOTL2,ANK3,ANKRD20A8P,ANKRD29,ANKRD36C,ANKRD44,ANKS1A,ANKS1B,ANO1,ANOS1,ANXA3,AOC3,APLP2,AQP4,ARAP2,ARHGAP21,ARHGAP29,ARHGAP35,ARHGAP44,ARHGAP6,ARHGEF26,ARHGEF3,ARHGEF6,ARRB1,ARVCF,ATF7IP2,ATOH8…	603
Gastrointestinal Disease,Hepatic System Disease,Organismal Injury and Abnormalities	Liver lesion	1.27e-26	Increased	2.873	AASS,AATK,ABCA2,ABCA3,ABCA8,ABCG2,ABI2,ABI3BP,ACACB,ACE,ADAMTS17,ADAMTSL3,ADCY4,ADGRD1,ADGRV1,ADRA1A,ADRB2,AGAP6 (includes others),AGBL1,AGER,AGPAT4,AHNAK,AKAP13,AKAP9,ALDH2,ANK3,ANKRD20A8P,ANKRD36C,ANKS1A,ANKS1B,ANOS1,ANXA3,AP1G2,ARAP2,ARHGAP21,ARHGAP29,ARHGAP35,ARHGAP44,ARHGEF26,ARHGEF3,ARHGEF9,ARVCF,ATOH8,ATP11A,ATP8A1,ATXN3,ATXN7L3B,B3GALNT1,BAZ2B,BCAS3,BICRAL,BMF,BMP2,BMP4,BMP5,BTBD8,BTLA,C4…	428
Organismal Injury and Abnormalities	Benign lesion	3.63e-11	Increased	2.686	ABCA8,ABCG2,ABI2,ADGRD1,ADRA1A,ADRB2,AGER,AHNAK,ALDH2,ALDH5A1,ANXA3,APLP2,BCOR,BMP2,BMP4,BMP5,CACNA1D,CAV1,CAVIN2,CBX7,CCDC68,CFD,CHRM3,CILK1,COL4A3,CTNND1,CYP3A5,DAB2IP,DAPK1,DCC,DDX17,DST,EGFR,EGR1,ERBB2,ERBB3,ERCC6,ETV1,ETV5,FDPS,FLT4,FOLR1,FOS,FOSB,FOXQ1,FRAS1,FRMD4B,GABRE,GPM6A,GPM6B,GRIA1,GSTM5,HYAL1,ITIH5,JPH1,JUN,JUNB,JUP,KAT6B,KIT,KLF4,KLF7,KMT2A,LAMA3,LARGE1,LIFR,LRIG1,MPL,MYH10,NBPF10 …	109
Cardiovascular Disease,Organismal Injury and Abnormalities	Failure of heart	1.08e-05	Increased	2.331	ACE,ADRA1A,ADRB2,AKAP9,AOC3,BMP1,CA5B,CACNA1D,CACNA2D2,CAV1,CCN2,CFLAR,CHRM3,CRLS1,DPP6,FLT4,GABRE,GHR,GPD1L,HPGD,MME,MYH10,MYZAP,PDE5A,PRDM6,RYR2,SCNN1B,SLC6A4,SPTAN1,TIMP3,TRPC6	31
Hematological Disease,Immunological Disease	Lymphoproliferative disorder	2.95e-18	Increased	2.33	AASS,ABCG2,ABI3BP,ACE,ACSM6,ADAMTSL3,ADCY4,ADGRD1,ADGRV1,ADRA1A,ADRB2,AGAP6 (includes others),AGBL1,AGER,AHNAK,ALDH2,ALDH5A1,AMOTL1,ANK3,ANKS1A,ANO1,ANOS1,AOC3,ARHGEF3,ATP11A,ATP13A4,ATXN3,BAZ2B,BCOR,BMF,BTD,BTG2,C1QTNF7,CACHD1,CACNA1D,CADM1,CAMK2N1,CARMIL1,CAT,CAV1,CAV2,CAVIN2,CBX7,CD47,CD74,CD83,CFLAR,CHD6,CHRM3,CIITA,CILK1,CITED2,CLCC1,COBL,COL6A5,CX3CR1,CYB5R2,CYP3A5,DAPK1,DCC,DENND11,DENND4A…	234
Respiratory Disease	Lower respiratory tract disorder	6.83e-07	Increased	2.186	ABCA3,ADGRG6,ADRA1A,ADRB2,AGER,ANKS1B,ANO1,ARRB1,CA5B,CAV1,CAV2,CCN2,CHRM3,CITED2,COL6A5,EGFR,ERBB2,FAM13A,GABRE,HHIP,HPGD,IL5,JUN,LRRK2,LTBP4,MYO9A,NDST1,NEDD4L,PATJ,PCDHA10,PCDHA9,PDE5A,PTPRS,RARB,RYR2,SCNN1B,SFTPA1,SFTPC,SFTPD,SLC6A4,SSBP2,TCF21,TGFB2,TIMP3,UTRN	45

## Sheet: S6 File, sheet G. Alfi
Categories	Diseases or Functions Annotation	p-value	Predicted Activation State	Activation z-score	Molecules	# Molecules
Organismal Survival	Perinatal death	0.0108	Increased	2.224	H19,LOX,LRP2,SLC2A3,SLC5A3	5
Cellular Development,Cellular Growth and Proliferation	Colony formation of tumor cell lines	0.0126		1.987	BPIFB1,CLCA2,LOX,PAX6	4
Infectious Diseases	Infection of mammalia	0.0062		1.97	MUC5AC,MUC5B,PLA2G2A,TLR9	4
Cell Death and Survival	Apoptosis	0.00309		0.881	ANGPT4,BPIFB1,CCDC80,CLCA2,GSTA2,H19,LOX,LRP2,LRRK2,MUC5AC,MUC5B,PAX6,SERPINB3,SLC2A3,TLR9	15

## Sheet: S6 File, sheet H. Blanco-Melo
Categories	Diseases or Functions Annotation	p-value	Predicted Activation State	Activation z-score	Molecules	# Molecules
Organismal Survival	Organismal death	3.39e-12	Increased	16.026	ABR,ACADVL,ACSS1,ACTL6A,ACVR1,ADAM15,ADAMTS9,ADORA2A,AFDN,AFF4,AFG3L1P,AFMID,AGAP3,AKAP13,AMBRA1,APC,AQP1,ARAP3,ARC,ARFRP1,ARHGEF7,ARRB1,ASL,ASXL1,ATAD3A,ATF4,ATF6B,ATG16L1,ATG9A,ATP1A1,BAG3,BAP1,BBS4,BCL2L1,BCR,BHLHE40,BIN1,CACNA1C,CASP7,CBFA2T2,CBY1,CCDC86,CCM2,CD82,CD8A,CDC14A,CDK10,CHD4,CHFR,CKS1B,CLCN7,CLDN5,CLN3,COL12A1,COLGALT1,CREB3L2,CSNK1D,CSRNP1,CTCF,CTR9,CUL9,CYP1A1,DAB2IP,DACT1,DCAF1…	320
Organismal Survival	Morbidity or mortality	2.21e-12	Increased	15.668	ABR,ACADVL,ACSS1,ACTL6A,ACVR1,ADAM15,ADAMTS9,ADGRE5,ADORA2A,AFDN,AFF4,AFG3L1P,AFMID,AGAP3,AKAP13,AMBRA1,APC,AQP1,ARAP3,ARC,ARFRP1,ARHGEF7,ARRB1,ASL,ASXL1,ATAD3A,ATF4,ATF6B,ATG16L1,ATG9A,ATP1A1,BAG3,BAP1,BBS4,BCL2L1,BCR,BHLHE40,BIN1,CACNA1C,CASP7,CBFA2T2,CBY1,CCDC86,CCM2,CD82,CD8A,CDC14A,CDK10,CHD4,CHFR,CKS1B,CLCN7,CLDN5,CLN3,COL12A1,COLGALT1,CREB3L2,CSNK1D,CSRNP1,CTCF,CTR9,CUL9,CYP1A1,DAB2IP,DACT…	324
Developmental Disorder	Growth failure or short stature	1.52e-05	Increased	8.544	ACSS1,AFF4,AKAP13,AQP1,ARC,ARFRP1,ARHGEF7,ATF4,ATRX,BAP1,BCL2L1,CANT1,CDK10,CENPT,COLGALT1,CREB3L2,DCHS1,DPH1,EGR1,EHMT1,EIF2AK4,FAM20C,FES,FGFR1,GADD45A,HEXA,HIRA,HMOX1,ID2,IFT43,IKBKG,INTS1,ITPA,ITPKB,ITPR1,ITSN1,JAM3,KCTD10,LAMA2,LMNA,LTBP3,MAF1,MAML1,MCM7,MECP2,METTL14,MORC2,MTHFR,MYC,NDRG1,NELFE,NFATC2,NFATC3,NFATC4,NOTCH2,NPR2,NSUN4,PAGR1,PEX5,PISD,PLCG1,PLK2,PLPP3,POLE,PSMD4,PUF60,PYGO2,RA…	94
Developmental Disorder	Growth Failure	2.38e-06	Increased	8.374	ACSS1,AFF4,AKAP13,AQP1,ARC,ARFRP1,ARHGEF7,ATF4,BAP1,CDK10,COLGALT1,DCHS1,DPH1,EGR1,EHMT1,EIF2AK4,FAM20C,FES,FGFR1,GADD45A,HEXA,HIRA,HMOX1,ID2,IKBKG,ITPA,ITPKB,ITPR1,ITSN1,JAM3,KCTD10,LAMA2,LMNA,LTBP3,MAF1,MAML1,MCM7,MECP2,METTL14,MORC2,MTHFR,MYC,NDRG1,NELFE,NFATC2,NFATC3,NFATC4,NOTCH2,NPR2,NSUN4,PAGR1,PEX5,PLCG1,PLK2,PLPP3,POLE,PSMD4,PUF60,PYGO2,RASIP1,REST,REV3L,RPL13,RPS6KB2,RPSA,RXRB,SEPHS1,SI…	83
Developmental Disorder,Neurological Disease	Congenital neurological disorder	1.36e-06	Increased	4.515	ADCY6,AFF4,AHNAK,AMBRA1,ANKRD11,ARL13B,ATAD3A,AXIN2,B3GALNT2,BBS4,BCL2L1,CASP7,CBY1,CCDC22,CCDC88C,CDK10,CEP85L,CHD4,CHMP1A,CLCN6,CLCN7,CLN3,CLPP,COG4,CTDP1,CYB561A3,DACT1,DCPS,DEAF1,DENND3,DISP1,DLL1,DVL1,EED,EGR2,ENG,EXOSC8,FGFR1,GADD45A,GBA2,GFER,GMPPA,HARS2,HECTD1,HEXA,HMOX1,INPP5A,INPP5K,INTS6L,ITPR1,JAM3,KATNB1,KATNIP,KDM1A,KIF3B,LAGE3,LARGE1,LONP1,LZTR1,MADD,MECP2,MICALL2,MLH1,MMP1,MORC2,M…	117
Developmental Disorder,Hereditary Disorder,Organismal Injury and Abnormalities	Familial congenital malformation	3.56e-06	Increased	4.305	A2M,ABLIM1,ACVR1,ADAMTS2,ADCY6,AFF4,AHNAK,AKAP13,AMBRA1,ANKRD11,ARFRP1,ARHGAP10,ARHGAP29,ARL13B,ASXL1,ATAD3A,ATP6V0A2,ATRX,B3GALNT2,BAG3,BBS4,BCL2L1,BCOR,BIN1,CAB39L,CACNA1C,CANT1,CBY1,CCDC22,CCDC88C,CDK10,CENPT,CEP85L,CHD4,CHMP1A,CLPP,COG4,COL12A1,CREB3L2,CTDP1,CYB561A3,CYP1A1,DACT1,DCHS1,DCPS,DCUN1D2,DDX5,DEAF1,DENND3,DLL1,DNMT1,DOCK6,DPH1,DSTYK,DVL1,EDNRA,EGR2,EHMT1,ENG,EPAS1,EPHB4,EXOSC8,FAM2…	184
Cell-To-Cell Signaling and Interaction	PKB signaling	4.48e-06	Increased	3.696	BTN2A2,INPP5K,MUL1,NOP53,OTUD3,PHLDA3,PHLPP1,PHLPP2,PPARA,PPP2R5B,RACK1,RAPGEF1,SIRT1,THEM4	14
Cellular Response to Therapeutics	Sensitivity of cells	2.13e-06	Increased	3.583	AMBRA1,AMFR,ARMC5,ARMC6,ATRX,BAP1,BCL2L1,BIN1,CCAR1,CDC37,CLDN5,CLPP,CTCF,CUL9,DCAF15,DCAF5,DDB2,DNMT1,EEF1A1,EIF2AK4,GADD45A,GADD45G,HECTD1,HERC2,KATNIP,KCNK5,KCTD10,KDM1A,MNAT1,MPHOSPH10,MTIF3,MYC,NELFB,NR2C2,PARP2,PCGF3,PITPNB,POLE,PSMB1,PSMD2,PXN,RNF113A,RNF168,SBNO1,SIN3B,SIRT1,SLC38A5,SPRED1,SREK1,STN1,STUB1,TOM1L2,TRIP10,VPS11,VPS16,VPS18,VPS39,VPS8,XPC,XRCC6,ZBTB10,ZBTB24,ZMYND8	63
Gastrointestinal Disease,Hepatic System Disease,Organismal Injury and Abnormalities	Liver lesion	3.5e-16	Increased	3.519	A2M,ABT1,ACADVL,ACTR5,ACVR1,ADAM15,ADAMTS2,ADAMTS9,ADORA2A,AFDN,AFF4,AGAP3,AGO1,AHNAK,AKAP11,AKAP13,AMBRA1,AMFR,ANGEL1,ANKRD10,ANKRD11,AP4M1,APC,AQP1,ARAP3,ARC,ARHGAP10,ARHGAP29,ARHGAP32,ARHGAP4,ARHGAP42,ARHGAP44,ARHGEF15,ARHGEF7,ARL13B,ARMC5,ASAP2,ASB6,ASMTL,ASXL1,ATF6B,ATG16L1,ATG4B,ATG9A,ATP10A,ATP1A1,ATP6V0A1,ATRX,AXIN2,BAALC,BANP,BAP1,BCL2L1,BCR,BEND7,BHLHE40,BRD9,BSDC1,BUD23,CAB39L,CACNA1C,…	607
Cell Death and Survival	Apoptosis	5.65e-15	Increased	2.887	A2M,ABR,ADAM15,ADCY6,ADORA2A,AGO1,AHNAK,AKAP1,AKAP13,AMBRA1,AMFR,AMOTL1,ANKZF1,ANXA6,APBB3,APC,AQP1,ARC,ARG2,ARHGAP10,ARHGAP4,ARHGEF1,ARHGEF5,ARHGEF7,ARRB1,ATAD3A,ATF4,ATG16L1,ATP1A1,ATRX,AXIN2,BAALC,BAG3,BANP,BAP1,BBS4,BCL2L1,BCOR,BCR,BHLHE40,BIN1,BUD23,CAB39L,CACNA1C,CALHM2,CAMK1,CAPRIN2,CASP7,CCAR1,CCAR2,CCDC86,CCN5,CD82,CDC34,CDC37,CDKN2AIP,CHL1,CIRBP,CKS1B,CLN3,CREB3L2,CRIP1,CSPG4,CSRNP1,CTC…	352
Cell Death and Survival	Necrosis	1.51e-13	Increased	2.867	A2M,ADAM15,ADCY6,ADORA2A,AGAP3,AGO1,AHNAK,AKAP1,AKAP11,AMBRA1,AMOTL1,ANKZF1,APC,ARG2,ARHGAP4,ARHGEF1,ARRB1,ATF4,ATG16L1,ATP1A1,ATRX,BAALC,BAG3,BANP,BAP1,BBS4,BCL2L1,BCOR,BCR,BHLHE40,BUD23,CAB39L,CAMK1,CASP7,CCAR1,CCAR2,CCDC86,CCN5,CD82,CDC34,CDC37,CDK10,CDKN2AIP,CERS5,CHL1,CHMP6,CKS1B,CLCN7,CLN3,CREB3L2,CSPG4,CTCF,CUL9,DAB2IP,DCAF1,DCPS,DDB2,DGKE,DHPS,DHX9,DIDO1,DKK3,DLG4,DLL1,DNMT1,DOCK1,DPH1,DP…	355
Connective Tissue Disorders,Hereditary Disorder,Organismal Injury and Abnormalities	Hereditary connective tissue disorder	3.92e-05	Increased	2.42	ACVR1,ADAMTS2,ADCY6,ANKRD11,ARHGAP10,ARHGAP29,ARRDC2,ASXL1,ATP6V0A2,ATRX,CANT1,CDK10,CENPT,CLCN7,COG4,COL12A1,CREB3L2,CTDP1,DCHS1,DCPS,DCUN1D2,DLL1,DPH1,EDNRA,EGR1,FAM20C,FARSA,FGFR1,FOS,GADD45G,HPS4,IER2,IFT43,IKBKG,ITGB3,JUN,KATNB1,KDM1A,KLHL24,LAGE3,LBH,LMNA,LTBP3,LZTR1,MADD,MMP1,MORC2,MTHFR,NADSYN1,NELFE,NFKBIL1,NOTCH2,NPR2,OSGEP,P3H1,PEX5,PISD,PLEKHM1,POLE,PUF60,PYCR2,RBM10,RCAN1,RPL10,RPL13…	94
Hereditary Disorder,Organismal Injury and Abnormalities,Skeletal and Muscular Disorders	Hereditary myopathy	1.3e-05	Increased	2.219	ABLIM1,ACADVL,ACVR1,ADCY6,AHNAK,ANKRD11,AP4M1,ARRDC2,ATP1A1,B3GALNT2,BAG3,BCL2L1,BIN1,CAB39L,CACNA1C,CEP85L,CHMP1A,COL12A1,CTDP1,DDHD2,DDX5,DNMT1,DSTYK,EGR1,EGR2,ENG,FASTKD2,FGF1,FLAD1,FLNC,GADD45G,GBA2,GFER,GPD1L,GSS,IER2,ILK,INPP5A,INPP5K,INTS6L,JAG1,KCNJ8,LAMA2,LARGE1,LMNA,LONP1,LRSAM1,LTBP3,MAML1,MORC2,NDRG1,NDUFAF5,NDUFS2,NEBL,ORAI1,OXCT1,PDK4,PDXK,PLEKHM2,POMT2,PPP6R2,PRICKLE2,PRKAG2,PTCD3,…	92
Cardiovascular Disease,Hereditary Disorder,Organismal Injury and Abnormalities	Familial vascular disease	9.46e-05	Increased	2.19	AQP1,CACNA1C,CCM2,COLGALT1,DGKE,DVL1,EDNRA,EIF2AK4,ENG,EPHB4,GPD1L,INPP5A,ITGB3,ITPR1,JAG1,JUN,KCNK3,MAT2A,MTHFR,NOTCH4,POLE,SARS1,SLC6A4,SLC9A1,SMAD1,SMAD7,STN1,TBX4,TGFBR1,TGFBR2,TIMP3,VWF	32
Cardiovascular Disease,Hereditary Disorder,Organismal Injury and Abnormalities	Familial cardiovascular disease	0.000127	Increased	2.19	ACADVL,AFF4,AQP1,BAG3,CACNA1C,CCM2,CEP85L,CHD4,COLGALT1,DCHS1,DGKE,DVL1,EDNRA,EIF2AK4,ENG,EPHB4,FLNC,GNB5,GPD1L,ILK,INPP5A,ITGB3,ITPR1,JAG1,JUN,KCNJ8,KCNK3,KLHL3,LAMA2,LDLRAP1,LMNA,LONP1,MAT2A,MTHFR,NADSYN1,NEBL,NOTCH4,PLEKHM2,POLE,PPARA,PPP3R1,PRKAG2,PTGIS,RBM10,RHBDF1,ROBO4,SARS1,SGCA,SH3PXD2B,SLC25A4,SLC6A4,SLC9A1,SMAD1,SMAD7,SOS1,STN1,SYNE1,TAZ,TBX4,TGFBR1,TGFBR2,TIMP3,TNNC1,VWF,WDR5	65

## Sheet: S6 File, sheet I. Ackermann
Categories	Diseases or Functions Annotation	p-value	Predicted Activation State	Activation z-score	Molecules	# Molecules
Organismal Survival	Organismal death	3.11e-22	Increased	4.795	ALOX5,BIRC2,CD40LG,CD55,CREB1,CYSLTR2,DAXX,GNAQ,GNAS,GNB1,HDAC4,HMGB1,IL18,IL6R,IRF5,KEAP1,LTB4R2,MAP2K4,MAP3K1,MAP3K7,MAPK1,MAPK3,MAPK8,MAPKAPK5,MEF2C,MEF2D,MRC1,NFATC3,NFE2L2,NR3C1,PRKCA,PTGS1,PTK2,RAC1,RAF1,RAPGEF2,RHOA,RIPK1,RPS6KA5,TGFBR1,TLR4,TLR5	42
Organismal Injury and Abnormalities	Bleeding	1.13e-10	Increased	3.25	ALOX5,BIRC2,GNAQ,IL18,MAP2K4,MAPK1,MAPK3,NFE2L2,NR3C1,PTGS1,PTK2,RAF1,RHOA,RIPK1	14

## Sheet: S6 File, sheet J. correlation
Suhrbier 2 dpi	Organismal Survival	Organismal death	2.66e-06	Increased	11.344	ABCA5,ABCC9,ACADM,ACSS1,ADAM22,ADGRG6,ADRA1A,AHR,ALDH5A1,AMOT,ANO1,ANTXR2,APLP2,ATP1B2,BCL7A,BMX,BNIP3L,CAV1,CD19,CD38,CDK19,CDON,CNTNAP1,COL12A1,COL4A3,CYP1A1,DDB2,DNAJB4,DNM3,EDN3,EDNRB,EFEMP1,EFNB2,ELK3,ENPP2,EPAS1,EPB41L3,EPB41L5,ERG,ESR2,ETV1,FAM20A,FAT4,FBXL20,FENDRR,FGF10,GAB1,GLI1,GLP1R,GLT8D2,GPC3,GSTM1,GUCY1A1,HDAC8,HOXA2,HOXA3,HOXA5,HS2ST1,HSD17B4,IDS,IGF2BP1,IGFBP3,IGFBP5,ITGA8,ITSN1,…	159		Su 2dpi	5.96646	1.5213
Suhrbier 4 dpi	Organismal Survival	Organismal death	0.000458	Increased	6.799	ABCA5,ADAM22,ADK,ADRA1A,AHR,ANGPT1,AR,BDNF,BNIP3L,CALCRL,CD36,CFH,CFTR,CLDN1,CNR1,COL4A3,DNM3,DPP4,EDNRB,EPB41L3,ETV1,FLRT3,GPC3,GUCY1A1,GUCY1B1,HGF,IL1RL1,INPP4B,KCNJ2,LAMA3,LEPR,MECOM,MME,NECTIN3,NPR3,NRXN1,P3H2,PCDHGA1,PDS5B,PHEX,POSTN,PPIG,PPP1R14C,PPP3CA,PTPRR,PYGO1,RB1CC1,SCN2A,SEMA3A,SESTD1,SH3GL2,SLC19A3,SLC1A2,SLC39A8,SNX13,SOX11,TFPI,TFRC,THRB,TMEM106B,TRPC6,VLDLR,YES1	63		4dpi	15.189	6
Winkler 2 dpi	Organismal Survival	Organismal death	9.58e-05	Increased	4.44	ABCC9,ADH1A,CCNG1,CDK19,CDKN2C,ELK3,FOXF2,IFT20,L3MBTL3,MEF2C,MN1,NR3C2,OPHN1,PBX1,PGP,PNPLA8,PTCH1,RAB31,RORA,RPL6,ST8SIA2,TAF10,TGFB3	1		Winkler 2	6.04342	2.86003
Winkler 4 dpi	Organismal Survival	Organismal death	0.000961	Increased	6.085	ABCC9,ADARB1,ADH1A,AKT3,ALAS2,ALDH1A1,BCAS3,BNIP3L,CDK19,CDKN2C,CITED2,CYGB,EPS15,ETV1,GNAQ,GPC3,GSTM1,GTF2I,HIPK2,KCTD10,L3MBTL3,MAP1B,MAPT,MEF2C,MME,NDRG2,NEBL,NECTIN3,NFIB,OPHN1,PAXX,PBX1,PLPP3,PNPLA8,PRDM6,PTCH1,RBL2,RORA,SH3PXD2A,SLC39A8,SMAD5,SNAPIN,SOD1,ST8SIA2,STARD13,TAF10,TGFB3,TIMP2,ZBTB20	49		winkler 4	2.29688	1.29877
Winkler 7 dpi	Organismal Survival	Organismal death	2.64e-17	Increased	13.499	ABCC9,ADARB1,ADH1A,ADRA1A,AGAP3,AHR,AKT2,AKT3,ALAS2,ALDH1A1,AMPH,AR,ARHGAP5,ARHGEF12,ARL5A,ARPP19,ARRB1,ATF7,BACE2,BCL2,BICC1,BMI1,BMP6,BMPR1A,BNIP3L,CAV1,CCL22,CCND2,CCNG1,CDK19,CDK2AP1,CDKN1B,CDO1,CEBPG,CENPB,CETN2,CFLAR,CITED2,CLIP3,CNPY2,CPLX2,CRYAB,CSDE1,CTNNB1,CX3CR1,CYGB,DACH1,DGUOK,DLC1,DLG1,DNAJB4,DNM1,DOCK1,DPH3,DUSP1,E2F6,EBF1,EDNRB,EGLN1,EHD4,EML1,ENAH,EPAS1,EPN2,ERG,ETS1,ETV1,FGF10,F…	225		winkler 7	1.08057	0.191659
Wu	Organismal Survival	Organismal death	1.94e-09	Increased	12.308	ABCA2,ABCA3,ACADL,ACE,ADAMTS9-AS2,ADGRG6,ADGRV1,ADRA1A,ADRB2,AGER,AKAP13,AKAP9,ALDH5A1,ANK3,ANO1,AOC3,APLP2,AQP4,ARHGAP35,ARRB1,ATXN3,B3GALNT1,BCAS3,BDNF-AS,BMF,BMP1,BMP2,BMP4,C5,CA5B,CACNA1D,CACNA2D2,CASZ1,CAV1,CBR3-AS1,CCBE1,CCDC134,CCN2,CD47,CD74,CFLAR,CITED2,COL4A3,CPA3,CPB2,CSRP1,CTNND1,CX3CR1,DAB2IP,DCC,DDX17,DLC1,DMAP1,DPP6,DYNC2H1,EGFR,EGR2,EML1,EPB41L5,ERBB2,ERBB3,ERCC6,ERVFRD-1,ETV1,EYA…	201		Wu	4.49033e-05	2.38588e-05
Alfi	Organismal Survival	Perinatal death	0.0108	Increased	2.224	H19,LOX,LRP2,SLC2A3,SLC5A3	5		Wolf	0.209691	0.0406515
Blanco-Melo	Organismal Survival	Organismal death	3.39e-12	Increased	16.026	ABR,ACADVL,ACSS1,ACTL6A,ACVR1,ADAM15,ADAMTS9,ADORA2A,AFDN,AFF4,AFG3L1P,AFMID,AGAP3,AKAP13,AMBRA1,APC,AQP1,ARAP3,ARC,ARFRP1,ARHGEF7,ARRB1,ASL,ASXL1,ATAD3A,ATF4,ATF6B,ATG16L1,ATG9A,ATP1A1,BAG3,BAP1,BBS4,BCL2L1,BCR,BHLHE40,BIN1,CACNA1C,CASP7,CBFA2T2,CBY1,CCDC86,CCM2,CD82,CD8A,CDC14A,CDK10,CHD4,CHFR,CKS1B,CLCN7,CLDN5,CLN3,COL12A1,COLGALT1,CREB3L2,CSNK1D,CSRNP1,CTCF,CTR9,CUL9,CYP1A1,DAB2IP,DACT1,DCAF1…	320		Blanco_Melo	0.00356166	0.000746185
Ackermann	Organismal Survival	Organismal death	3.11e-22	Increased	4.795	ALOX5,BIRC2,CD40LG,CD55,CREB1,CYSLTR2,DAXX,GNAQ,GNAS,GNB1,HDAC4,HMGB1,IL18,IL6R,IRF5,KEAP1,LTB4R2,MAP2K4,MAP3K1,MAP3K7,MAPK1,MAPK3,MAPK8,MAPKAPK5,MEF2C,MEF2D,MRC1,NFATC3,NFE2L2,NR3C1,PRKCA,PTGS1,PTK2,RAC1,RAF1,RAPGEF2,RHOA,RIPK1,RPS6KA5,TGFBR1,TLR4,TLR5	42
									11.344	5.96646
									6.799	15.189
									4.44	6.04342
									6.085	2.29688
									13.499	1.08057
									12.308	4.49033e-05
									2.224	0.209691
									16.026	0.00356166
