# Supplementary material for: Mouse models of COVID-19 recapitulate inflammatory pathways rather than gene expression
Source: PLoS Pathog. 2022 Sep 26;18(9):e1010867. doi: 10.1371/journal.ppat.1010867 (PMC9536645; doi:10.1371/journal.ppat.1010867)
Supplement: S7 File — (XLSX) [file ppat.1010867.s017.xlsx]

## Sheet: S7 File, sheet A
Suhrbier - 2dpi	Upstream Regulator	Expr Log Ratio	Molecule Type	Predicted Activation State	Activation z-score	p-value of overlap	Target Molecules in Dataset	Mechanistic Network
	lipopolysaccharide		chemical drug	Activated	15.91	3.89e-113	AARS1,ACADM,ACOD1,ACP5,ACTA1,ADA,ADAMTS4,ADAR,ADM,ADORA2A,ADORA2B,AHR,ALOX5AP,ANGPTL4,ANKRD1,AOAH,APOBEC1,APOC2,APOL6,ARC,ARG1,ARG2,ARPC1B,ASAP3,ASCC3,ASS1,ATF3,ATF4,AXL,B2M,B4GALT5,BATF,BATF3,BAX,BC147527,BCL2L1,BCL3,BDKRB1,BID,BIRC3,C1QA,C1QC,C3,C3AR1,CACNA1S,CALHM6,CALR,CAPG,CARHSP1,CASP1,CASP4,CAV1,CCL11,CCL19,CCL2,CCL20,CCL3,CCL4,CCL5,CCL7,CCL8,CCNE1,CCR1,CCR2,CCR5,CCRL2,CD14,CD163,CD274,CD3…	776 (14)
DEGs obtained from RNA-Seq of COVID-19 infected (2 days post-infection) and uninfected K18-hACE2 C57BL/6J mice were used as input for Ingenuity Pathways Analyisis to identify putative upstream regulators.	IFNG	4.226	cytokine	Activated	14.046	8.54e-98	ABLIM3,ABTB2,ACOD1,ACSS1,ADM,ADORA2A,ADORA2B,AHR,AIF1,AIRN,ALOX5AP,ALPL,ANGPTL4,APOL6,ARC,ARG1,ARG2,ASNS,ASS1,ATF3,ATF4,AUTS2,B2M,BAK1,BATF2,BAX,BCL2L1,BCL3,BID,BIRC3,BRIP1,BST1,BST2,C15orf48,C1QA,C1QB,C1QC,C2,C3,CALHM6,CASP1,CASP4,CASP6,CAT,CAV1,CCL11,CCL19,CCL2,CCL20,CCL3,CCL4,CCL5,CCL7,CCL8,CCNO,CCR1,CCR2,CCR5,CCRL2,CD14,CD163,CD274,CD38,CD40,CD63,CD68,CD72,CD80,CD83,CD86,CDH13,CDKN1A,CEBPB,CE…	617 (15)
	Interferon alpha		group	Activated	9.373	5.3e-75	ADAR,ANKRD10,ATF3,AUTS2,AXL,B2M,BAK1,BCL2L1,BCL3,BST2,C3,C3AR1,CASP1,CAV1,CCL19,CCL2,CCL3,CCL5,CCL7,CCR1,CCR5,CD274,CD38,CD40,CD69,CD80,CD83,CD86,CDKN1A,CDKN2D,CGAS,CH25H,CMTR1,CSF2,CSF2RB,CXCL1,CXCL10,CXCL11,CXCL3,CXCL5,CXCL9,DAXX,DDX58,DHX58,EIF2AK2,ENPP2,EPSTI1,F3,FBXO6,FCGR2B,GBP2,GBP3,GBP5,GBP6,GLI1,GZMB,HELZ2,HERC6,HLA-A,HLA-G,ICAM1,IDO1,IFI35,IFI44,IFIH1,IFIT1,IFIT2,IFIT3,IFITM1,IFITM2,IFI…	524 (14)
	IL4		cytokine	Activated	4.631	2.39e-62	ACOD1,ACP5,ADAP1,ADCY1,ADORA2A,ADORA2B,AHR,ALOX5AP,ANO1,ARC,ARG1,ARG2,ARID5A,ASCC3,ASS1,ATP1A3,ATP2A1,ATP5MK,AUTS2,BATF,BAX,BCL2L1,BCL3,BHLHE40,BNIP3L,C15orf48,C3,CAPG,CASP6,CAT,CCDC86,CCL11,CCL2,CCL20,CCL3,CCL4,CCL5,CCL7,CCL8,CCNE1,CCR5,CD14,CD163,CD274,CD300A,CD300LF,CD38,CD40,CD69,CD72,CD80,CD83,CD86,CDKN1A,CHST3,CLDN2,CLEC7A,CMPK2,CRLF2,CSF1,CSF2,CSF2RB,CST7,CXCL1,CXCL10,CXCL11,CXCL16,CXCL3,C…	731 (16)
	poly rI:rC-RNA		biologic drug	Activated	11.474	2.31e-60	ACOD1,ADAR,ARG1,ARID5A,ATF3,ATF4,AUTS2,AXL,B2M,BAK1,BAX,BIRC3,BST2,C2,C3,CARS1,CCL11,CCL2,CCL20,CCL3,CCL4,CCL5,CCL8,CD14,CD274,CD40,CD69,CD80,CD83,CD86,CEBPB,CEBPD,CFB,CGAS,CLEC4E,CLEC7A,CMPK2,CNP,COX7B,CSF1,CSF2,CXCL1,CXCL10,CXCL11,CXCL3,CXCL9,DAXX,DDX58,DDX60,DEFB4A/DEFB4B,DHX58,DUOX1,DUSP5,EBI3,EIF2AK2,EIF5A,ELF3,FCGR2B,FOSL1,GADD45B,GATM,GBP2,GBP4,GBP6,GCH1,GCSAM,GDF15,GLI1,H2-T24,HELZ2,HEPAC…	585 (17)
	TNF	4.006	cytokine	Activated	12.536	5.81e-59	ABTB2,ACADM,ACOD1,ACP5,ACTA1,ADAMTS4,ADGRG6,ADM,ADORA2A,ADORA2B,AIRN,ALOX5AP,ANGPTL4,APOC2,ARC,ARG1,ARHGEF10,ARSI,ASS1,ATF3,ATF4,B2M,BAX,BCL2L1,BCL3,BDKRB1,BDKRB2,BHLHE40,BID,BIRC3,BST2,C15orf48,C3,C3AR1,CALR,CASP1,CASP4,CASP6,CAT,CAV1,CAVIN3,CCL11,CCL19,CCL2,CCL20,CCL3,CCL4,CCL5,CCL7,CCNE1,CCR1,CCR2,CCR5,CD14,CD163,CD274,CD38,CD40,CD69,CD80,CD83,CD86,CDH11,CDH13,CDKN1A,CEBPB,CEBPD,CERS4,CFB,CFL1…	611 (14)
	Immunoglobulin		complex	Activated	2.478	1.65e-57	ACTA1,ADM,AIF1,ARC,ARG1,B2M,BATF,BATF3,BAX,BC147527,BCL2L1,BCL3,BIRC3,C3AR1,CALR,CAPG,CASP1,CASP4,CCL2,CCL20,CCL3,CCL4,CCL5,CCL7,CCL8,CCNE1,CCR2,CD14,CD163,CD274,CD40,CD63,CD68,CD69,CD72,CD80,CD83,CD86,CEBPD,CFP,CH25H,CHST2,CLCA1,CLDN8,CLEC7A,CMPK2,CORO2A,COX7A2,CSF1,CSF2,CSF2RB,CTSZ,CXCL1,CXCL10,CXCL11,CXCL13,CXCL16,CXCL3,CXCL5,CXCL9,DEFB4A/DEFB4B,DOK1,DPYSL2,EBI3,EDNRB,EIF2AK2,EOMES,ESM1,F3,FAP…	695 (14)
	IL1B	1.703	cytokine	Activated	11.029	1.7e-52	ACKR1,ACOD1,ADAMTS4,ADM,ADORA2B,AIF1,AIRN,ALPL,ANGPTL4,ANTXR1,APOC2,APOL6,ARC,ARG1,ASS1,ATF3,ATF4,B2M,BAX,BCL2L1,BCL3,BDKRB1,BIRC3,C2,C3,CASP4,CAT,CCL11,CCL2,CCL20,CCL3,CCL4,CCL5,CCL7,CCL8,CCR1,CCR2,CCR5,CCRL2,CD14,CD274,CD40,CD69,CD80,CD83,CD86,CDKN1A,CEBPB,CEBPD,CFB,CMPK2,CSF1,CSF2,CSF2RB,CSRNP1,CTSB,CTSS,CTSZ,CXCL1,CXCL10,CXCL11,CXCL13,CXCL16,CXCL3,CXCL5,CXCL9,CYBA,CYBB,CYP1A1,CYP7B1,DDIT3,DEF…	611 (14)
	STAT1	2.728	transcription regulator	Activated	9.289	7.03e-52	ACOD1,APOC2,APOL6,ARG1,AXL,B2M,BATF2,BAX,BCL2L1,BST2,C1QTNF7,C3,CALHM6,CASP1,CASP4,CASP6,CCL19,CCL2,CCL20,CCL3,CCL4,CCL5,CCNE1,CCR1,CCR2,CCRL2,CD14,CD274,CD40,CD86,CDKN1A,CEBPD,CFB,CH25H,CMPK2,CSF2,CTSS,CXCL10,CXCL11,CXCL3,CXCL9,DDX60,DEFB4A/DEFB4B,EIF2AK2,EPSTI1,FCER1G,FCGR2B,FGL2,GBP2,GBP3,GBP4,GBP5,GBP6,HERC6,HLA-E,ICAM1,IDO1,IFI30,IFI35,IFI44,IFIH1,IFIT1,IFIT2,IFIT3,IFITM1,IFITM2,IFITM3,IFNB1…	670 (16)
	IRF7	5.807	transcription regulator	Activated	9.043	9.14e-49	ADAR,ATF4,BC147527,BCL2L1,CALHM6,CASP4,CCL19,CCL5,CCL8,CCRL2,CD40,CD69,CD80,CMPK2,CXCL10,CXCL9,DAXX,DDX58,DHX58,GBP3,GBP4,GBP5,HELZ2,IDO1,IFI35,IFI44,IFIH1,IFIT1,IFIT2,IFIT3,IFITM1,IFITM2,IFITM3,IFNB1,IL15,IL15RA,IL1A,IL27,IL4I1,IL6,IRF1,IRF5,IRF7,IRF8,IRF9,IRGM,ISG15,ISG20,ITGAM,JAK2,MX1,MX2,NAMPT,NMI,NT5C3A,OAS2,OAS3,PARP12,PARP14,PLAC8,PSMB10,PSMB8,PSMB9,PSME1,PSME2,RIPK2,RSAD2,RTP4,S100A8,SAM…	477 (17)
	dexamethasone		chemical drug	Inhibited	-3.812	1.68e-46	ACADM,ACKR4,ADAM15,ADGRL1,ADM,AIF1,ALDH18A1,ALDH1B1,ALDH6A1,ALOX5AP,ALPL,ANGPTL4,ANGPTL7,ANKRD1,ANO1,APOD,APOL6,ARG2,ARRB2,ASF1B,ASNS,ATF3,ATF4,ATP10B,ATP1A3,B2M,BAK1,BATF,BAX,BCL2L1,BCL3,BDKRB2,BHLHE40,BIRC3,BMX,BRIP1,C1QB,C3,C3AR1,CALR,CARS1,CASP6,CAT,CAV1,CCL11,CCL2,CCL20,CCL3,CCL4,CCL5,CCL7,CCNE1,CCR1,CCR2,CD163,CD177,CD274,CD38,CD40,CD48,CD52,CD69,CD80,CD83,CD86,CDC6,CDH11,CDKN1A,CEBPB,CEBPD…	718 (12)
	BHLHE40	0.906	transcription regulator	Activated	8.823	3.65e-46	AARS1,ADORA2B,AHR,ATF3,AXL,B2M,BCL2L1,C15orf48,C3AR1,CAPG,CASP1,CASP4,CAV1,CCR1,CCRL2,CD14,CD274,CD38,CD69,CD80,CD86,CFB,CLEC5A,CNP,CRABP2,CRLF2,CSF2,CSF2RB,CTSS,CXCL3,CYBB,DAPL1,DDIT3,DMBT1,EBI3,EOMES,EPSTI1,FCGR2B,FGL2,GBP2,GBP6,GCH1,GDA,GLRX,HCLS1,HK2,HSPA5,IFIH1,IFITM2,IFNG,IL12RB1,IL12RB2,IL18BP,IL1R2,IL2RA,IL2RB,IL2RG,IL6,INHBA,IRF5,IRF8,JAK2,KIT,LAP3,LCP2,LDHA,LGALS3BP,LIF,MAFF,MEFV,MSR1,M…	655 (19)
	IRF1	1.722	transcription regulator	Activated	7.709	6.69e-46	ACOD1,APOL6,B2M,BAK1,BAX,BRIP1,CASP1,CCL19,CCL2,CCL20,CCL5,CD274,CD40,CDKN1A,CEBPB,CFB,CMPK2,CTSS,CXCL10,CXCL11,CXCL16,CXCL3,CYBB,DDX58,DNASE1L3,EIF2AK2,F3,FGL2,FPR2,GBP2,HELZ2,HLA-G,IDO1,IFI35,IFI44,IFIH1,IFIT1,IFIT2,IFIT3,IFITM1,IFITM3,IFNB1,IFNG,IL12RB1,IL12RB2,IL15,IL18BP,IL1B,IL27,IL6,IRF1,IRF5,IRF7,IRF9,ISG15,JAK2,MX1,MYC,OAS2,OAS3,ODC1,PCNA,PIGR,PML,PSMB10,PSMB8,PSMB9,PSME1,PSME2,RSAD2,SAM…	559 (16)
	resiquimod		chemical drug	Activated	5.558	1.16e-45	ADAR,AIF1,ARL5C,ATF3,ATF4,BATF,BST2,C3,C3AR1,CASP4,CAT,CCL11,CCL19,CCL2,CCL20,CCL3,CCL4,CCL5,CCR1,CCRL2,CD40,CD83,CD86,CEBPB,CHST2,CLEC4E,CLEC7A,CREB5,CSF2,CXCL1,CXCL10,CXCL11,CXCL13,CXCL3,CXCL9,DDIT3,DDX60,DHX58,EBI3,EIF2AK2,ELF3,FCER1G,FCGR2B,GDF15,HCK,HSPA5,ICAM1,IFIT1,IFIT2,IFIT3,IFITM1,IFITM3,IFNB1,IFNG,IL15,IL1A,IL1B,IL27,IL2RA,IL6,INHBA,IRF7,IRF9,ISG15,ISG20,LAP3,LIF,MMP25,MX1,MX2,MYD88,NA…	580 (15)
	STAT3		transcription regulator	Activated	3.11	2.67e-45	ADM,AHR,ANGPTL4,ARG1,ARG2,ATP10A,BAK1,BATF,BCL2L1,BCL3,BNIP3L,BST2,CALHM6,CASP1,CASP4,CAT,CCL11,CCL2,CCL20,CCL4,CCL5,CCNE1,CCR1,CCR5,CCRL2,CD274,CD40,CD80,CD83,CD86,CDKN1A,CDKN2D,CDON,CEBPB,CEBPD,CFB,CMPK2,CSF2,CTSB,CXCL10,CXCL13,CXCL3,CXCL9,DDIT3,DMBT1,DUSP5,EIF2AK2,ENPP2,EOMES,EPAS1,ESR2,F3,FCER1G,FGL2,FSCN1,GADD45G,GBP2,GBP3,GBP5,GBP6,GLIPR1,GPR65,GZMB,H19,HERC6,HK2,HLA-A,HMOX1,ICAM1,IFI30,IFI…	578 (16)
	IFNA2		cytokine	Activated	8.558	5.16e-45	APOL6,B2M,BAX,BST2,CAV1,CCL2,CCL3,CCL5,CCL8,CD274,CD69,CD86,CDKN1A,CMPK2,CNP,CORO2A,CXCL10,CXCL11,CXCL13,CXCL9,DDX58,DDX60,EIF2AK2,EPB41L3,GBP2,GBP4,HERC6,HLA-A,HLA-E,HSH2D,IDO1,IFI35,IFI44,IFIH1,IFIT1,IFIT2,IFIT3,IFITM1,IFITM2,IFITM3,IFNB1,IFNG,IL12RB2,IL1B,IL2RA,IL2RB,IL6,IRF1,IRF5,IRF7,IRF9,ISG15,ISG20,LGALS3BP,LY6E,MAP2K1,MT2A,MX1,MX2,MYC,NT5E,OAS2,OAS3,OGFR,PARP12,PARP9,PML,PSME1,PTAFR,RSAD2…	456 (17)
	CITED2		transcription regulator	Inhibited	-8.946	1.45e-44	ABTB2,ACOD1,ADM,ANGPTL4,ARG1,ASAP3,B2M,C15orf48,C3,CALHM6,CCL2,CD274,CD69,CD80,CD86,CMPK2,CXCL1,CXCL10,CXCL3,CYBB,DAXX,DDX58,DNASE1L3,DTX3L,F3,FCGR2B,GADD45B,GBP2,GBP4,GBP5,GBP6,GPR141,HCAR2,HK3,HLA-A,ICAM1,IFI35,IFI44,IFIH1,IFIT2,IFIT3,IFNB1,IFRD1,IL1A,IL1B,IL1RN,IL6,IRF1,IRF8,IRF9,ISG15,KATNA1,KIF5C,LCP2,MARCHF1,MARCHF5,MID1,MLKL,MXD1,NAMPT,OAS3,OSM,P2RY14,PARP14,PARP9,PFKFB3,PIM1,PLAC8,PLAU,PR…	472 (14)
	TLR4		transmembrane receptor	Activated	8.178	1.19e-43	ACTA1,ADM,ARID5A,ATF3,BATF,BAX,BCL2L1,C3,CCL2,CCL20,CCL3,CCL4,CCL5,CCL8,CCR5,CCRL2,CD14,CD163,CD274,CD38,CD40,CD80,CD86,CEBPD,CFB,CMPK2,CSF2,CXCL10,CXCL3,DAXX,DDIT3,DEFB4A/DEFB4B,DUSP2,EBI3,F3,FCGR2B,FGL2,GADD45G,GBP2,HELZ2,HK2,HMOX1,HPSE,HSPA5,ICAM1,IFIT2,IFIT3,IFITM3,IFNB1,IFNG,IL15,IL15RA,IL18BP,IL1A,IL1B,IL27,IL2RA,IL2RB,IL6,INHBA,IRF1,IRF7,IRF8,IRGM,ISG15,ISG20,ITGAM,LCN2,LDHA,LHX2,LMO4,MCOL…	668 (16)
	Ifnar		group	Activated	7.574	1.34e-42	AXL,B2M,C3,CASP1,CCL2,CCL5,CD274,CD40,CD86,CXCL10,DDIT3,DDX58,EIF2AK2,FCER1G,GBP2,HLA-A,HLA-E,HLA-G,IDO1,IFI35,IFIH1,IFIT2,IFIT3,IFITM3,IFNB1,IFNG,IL15,IL1B,IL6,IRF1,IRF7,IRF8,IRF9,ISG15,ISG20,MYD88,NLRC5,NLRP3,OAS2,PNPT1,PSMB8,PSMB9,RNF213,RSAD2,STAT1,STAT2,TAP1,TAP2,TAPBP,TLR2,TLR3,TLR7,TNF,TRIM21,UBE2L6,UNC93B1,USP18,VCAM1,XAF1,ZBP1	538 (15)
	IL33		cytokine	Activated	7.153	2.91e-42	ADORA2B,ARG1,ATP10A,ATP8B4,AXL,BATF,BCL2L1,BCL3,BIRC3,CASP1,CCL11,CCL2,CCL3,CCL4,CCL5,CCR1,CCR2,CD40,CD53,CD69,CD72,CD80,CD83,CD86,CLEC4E,CLEC7A,CSF2,CSF2RB,CXCL10,CXCL16,CXCL3,DEFB4A/DEFB4B,DUSP2,EBI3,EPAS1,FGL2,FGR,FPR2,GADD45B,GPR65,HCAR2,HCK,HMOX1,ICAM1,IFNG,IKBKE,IL10RA,IL15,IL1A,IL1B,IL1RN,IL2RA,IL2RB,IL2RG,IL4I1,IL6,IRF5,ITGAM,JAK2,JUNB,LGALS1,LMO4,MCEMP1,MSR1,MUC5B,MYC,NCF4,NFIL3,NFKB2,NF…	618 (14)
	CD40LG		cytokine	Activated	6.178	6.76e-42	AHR,ASCC3,ATF3,AXL,B2M,BATF,BATF3,BAX,BCL2L1,BIRC3,CASP1,CCL19,CCL2,CCL20,CCL3,CCL4,CCL5,CCR1,CCR2,CCR5,CD38,CD40,CD63,CD69,CD80,CD83,CD86,CDKN1A,CFP,CSF1,CXCL1,CXCL10,CXCL5,DUSP2,DUSP5,EBI3,EIF2AK2,F3,FBL,FCGR2B,FFAR4,FSCN1,GCH1,GZMB,HK2,ICAM1,IDO1,IFI44,IFIT1,IFIT2,IFIT3,IFITM1,IFNG,IL10RA,IL12RB1,IL15,IL1A,IL1B,IL21R,IL27,IL2RA,IL2RB,IL3RA,IL6,INHBA,IRF1,ISG15,ITGAM,ITGB2,JAK2,JUNB,MARCKSL1,MI…	613 (13)
	IFNB1	8.553	cytokine	Activated	6.248	2.34e-41	ACOD1,APOBEC1,APOL6,AXL,BAK1,BCL2L1,BHLHE40,BST2,CASP1,CCL2,CCL3,CCL4,CCL5,CCL7,CCR5,CD14,CD274,CD38,CD40,CD80,CD83,CD86,CDKL2,CDKN1A,CH25H,CLEC4E,CMPK2,COL12A1,CSF2,CXCL10,CXCL11,CXCL3,CXCL9,CYP1A1,DAXX,DDX58,DHX58,EBI3,EIF2AK2,GBP2,GBP3,GBP4,GBP5,GBP6,GBP7,HLA-A,HMGB2,IDO1,IFIH1,IFIT1,IFIT2,IFIT3,IFITM1,IFNB1,IFNG,IL1B,IL27,IL6,IRF1,IRF7,IRF9,IRGM,ISG15,ISG20,KLRC4-KLRK1/KLRK1,MCM10,MX1,MYC,MYD…	528 (14)
	IL10		cytokine		-0.09	2.68e-40	ABLIM3,ADM,ALOX5AP,ARG1,ARG2,BAK1,BAX,BCL2L1,BCL3,BDKRB1,CCL11,CCL19,CCL2,CCL20,CCL3,CCL4,CCL5,CCR1,CCR2,CCR5,CD14,CD163,CD274,CD40,CD63,CD68,CD72,CD80,CD83,CD86,CDH13,CDKN1A,CDKN2D,CLCA1,CLEC7A,CSF1,CSF2,CSF2RB,CTSB,CTSS,CTSZ,CXCL10,CXCL11,CXCL13,CXCL16,CXCL3,CXCL5,CXCL9,DEFB4A/DEFB4B,F3,FCER1G,FCGR2B,FKBP5,GZMA,GZMB,HCK,HLA-G,HMGB2,HMOX1,ICAM1,IDO1,IFI30,IFIT2,IFNB1,IFNG,IL10RA,IL12RB2,IL1A,IL1…	643 (13)
	IFN Beta		group	Activated	6.219	5.12e-40	ACOD1,ATF3,BAK1,BCL2L1,BST2,C3AR1,CASP4,CAV1,CCL3,CCL5,CCL7,CD274,CD40,CD69,CD80,CD83,CD86,CDKN1A,CEBPB,CEBPD,CGAS,CMPK2,CXCL1,CXCL10,CXCL11,CXCL5,CYBB,DDX58,DHX58,EIF2AK2,HLA-A,HLA-G,IDO1,IFI35,IFI44,IFIH1,IFIT1,IFIT2,IFIT3,IFITM1,IFNG,IL15,IL15RA,IL1A,IL1B,IL1RN,IL27,IL6,IRF1,IRF7,IRF9,ISG15,ISG20,KIT,MARCHF1,MX1,MX2,MYC,MYH7,OAS2,OAS3,PNPT1,RSAD2,SERPINE1,SOCS1,SPHK1,SPRY1,STAT1,STAT2,STING1,T…	499 (14)
	NFkB (complex)		complex	Activated	8.791	1.06e-38	ADM,ADORA2B,AHR,ALDH1B1,ANKRD1,ATF3,BAK1,BATF,BAX,BCL2L1,BCL3,BID,BIRC3,C3,CASP1,CASP4,CCL11,CCL2,CCL20,CCL3,CCL4,CCL5,CCL7,CCL8,CCR2,CD274,CD40,CD69,CD80,CD83,CD86,CDKN1A,CEBPB,CEBPD,CFB,CITED4,CLEC4E,CSF1,CSF2,CST7,CXCL1,CXCL10,CXCL11,CXCL3,CXCL5,CXCL9,CYBB,DAXX,DDIT3,DEFB4A/DEFB4B,DMBT1,DUSP2,DUSP5,EDNRB,ELF3,EOMES,EPAS1,F3,FGF1,FPR2,GADD45B,GBP2,GCH1,GDF15,GFPT2,HLA-A,HMOX1,ICAM1,IDO1,IFNB1,I…	528 (11)
	IgG		complex		-0.408	4.27e-38	ADM,AHR,B2M,BCL2L1,BCL3,BHLHE40,BIRC3,C3,CALR,CCL11,CCL2,CCL3,CCL4,CCL5,CCR2,CD40,CD69,CD80,CD83,CD86,CDKN1A,CEBPB,CEBPD,CLDN4,CLEC5A,CRABP2,CSF1,CSF2,CXCL10,DDIT3,DDX58,DSG3,EBI3,FCGR2B,FGL2,GADD45B,HLA-E,HSPA5,ICAM1,IFIH1,IFITM1,IFITM3,IFNB1,IFNG,IL12RB2,IL15,IL1B,IL1R2,IL1RN,IL2RA,IL2RG,IL6,INHBA,IRF1,ISG15,ITGAM,ITGB2,JUNB,KRT13,KRT15,LCN2,LGALS1,LGALS3,LGALS7/LGALS7B,LIF,LY9,MAFB,MXD1,MYC,MY…	618 (13)
	IRF3		transcription regulator	Activated	7.33	1.41e-37	ADAR,ARG2,B2M,B4GALT5,BC147527,BIRC3,CALHM6,CCL19,CCL2,CCL3,CCL4,CCL5,CCRL2,CD274,CD40,CD69,CD86,CDH11,CLIC4,CMPK2,CXCL1,CXCL10,DAXX,DDX58,DDX60,DHX58,EIF2AK2,FGF1,GBP5,HELZ2,ICAM1,IFI44,IFIH1,IFIT1,IFIT2,IFIT3,IFITM3,IFNB1,IFNG,IL15,IL1A,IL1B,IL27,IL6,IRF1,IRF5,IRF7,IRGM,ISG15,ISG20,JUNB,LAG3,LCN2,MMP3,NLRC5,NT5C3A,OAS2,OAS3,PARP12,PARP14,PLAC8,PLCG2,PML,PNP,RSAD2,SAMD9L,SAP30,SNAI2,STAT1,STAT2,…	413 (13)
	DUSP1		phosphatase	Inhibited	-4.562	1.54e-37	ADAR,APOL6,ATP2A1,CCL2,CCL20,CCL4,CD40,CD86,CFB,CH25H,CMPK2,CSF2,CXCL1,CXCL10,CXCL3,CYBB,DDX60,EIF2AK2,FOSL1,GDF15,HELZ2,ICAM1,IFI44,IFIH1,IFIT1,IFIT2,IFIT3,IFITM3,IFNB1,IL12RB2,IL1A,IL1B,IL1RN,IL6,IRF1,IRF7,IRF8,IRF9,ISG15,ISG20,LTF,MEFV,MUC5AC,MX1,MXD1,MYH1,MYH4,MYH7,NAMPT,NT5C3A,OSM,PLAUR,PLIN2,PRR7,RSAD2,RTP4,S100A9,SELE,SERPINE1,SH2D2A,SLC15A3,SOCS1,SOCS3,STAT2,TLR2,TNF,TREX1,UBD,USP18,VCAM1	557 (17)
	IFNAR1		transmembrane receptor	Activated	5.705	1.63e-37	ACOD1,ARG1,ASS1,ATF3,AXL,B2M,CCL20,CCL4,CCL5,CD274,CD40,CD86,CGAS,CH25H,CLEC4D,CLEC4E,CMPK2,CSF1,CXCL10,CXCL11,CXCL13,CXCL3,EIF2AK2,F10,FAP,GBP4,HLA-A,HSH2D,IDO1,IFI44,IFIH1,IFIT2,IFIT3,IFITM1,IFNB1,IFNG,IL15,IL1A,IL1B,IL27,IL6,IRF1,IRF7,ISG15,LIF,MX2,MYC,OAS2,OAS3,PARP12,PLA2G7,RSAD2,RTP4,SERPINE1,SOCS1,SOCS3,STAT1,TAPBPL,TGM2,TLR2,TLR3,TLR7,TNF,TNFAIP2,TNFAIP3,TRIM21,UBD,USP18,USP25,VCAM1,VCAN,…	528 (14)
	TLR3	1.374	transmembrane receptor	Activated	7.162	1.35e-36	ACOD1,ADAMTS4,ARG2,ATF3,AUTS2,BAK1,C3,CCL2,CCL20,CCL3,CCL4,CCL5,CD274,CD300E,CD38,CD40,CD69,CD80,CD86,CFB,CLCA1,CMPK2,CPM,CSF2,CXCL10,CXCL11,CXCL3,DDX58,DEFB4A/DEFB4B,DHX58,EIF2AK2,GADD45B,GBP2,GBP3,GBP4,GCH1,HMOX1,ICAM1,IFI44,IFIH1,IFIT1,IFIT2,IFIT3,IFNB1,IFNG,IL15,IL1A,IL1B,IL1R2,IL1RN,IL27,IL6,IRF1,IRF7,ISG15,ISG20,JUNB,LCN2,LIPG,LIX1,MX1,MX2,MYD88,NFKBIZ,NMI,NR4A1,PFKFB3,PIK3R3,PLAU,PROCR,PTX…	577 (16)
	IL6	7.709	cytokine	Activated	6.922	1.46e-36	ADAMTS4,ADM,ADORA2B,AHR,ARG1,ATF3,ATP2A1,BAK1,BATF,BAX,BCL2L1,BCL3,BST2,C3,CASP1,CASP4,CCL11,CCL2,CCL20,CCL4,CCL5,CCL7,CCNE1,CCR1,CCR2,CCR5,CD14,CD163,CD274,CD38,CD40,CD48,CD53,CD68,CD80,CD83,CD86,CDC6,CDKN1A,CDKN2D,CDKN3,CEBPB,CEBPD,CFP,CLDN2,CLEC4E,CSF1,CSF2,CSF2RB,CXCL1,CXCL10,CXCL13,CXCL3,CXCL5,CYBB,CYP1A1,DEFB4A/DEFB4B,DHFR,ENPP2,EOMES,ESR2,F3,FOSL1,FPR2,FSCN1,GADD45B,GADD45G,GALE,GBP2,GBP3,…	631 (13)
	TGFB1		growth factor	Activated	4.299	1.5e-36	ABLIM3,ACKR1,ACSS1,ACTA1,ADAMTS4,ADM,ADORA2B,AGR2,AHR,ALDH18A1,ALDH5A1,ALOX5AP,ANGPTL4,ANKRD1,APOC2,ARC,ARG1,ASNS,ASS1,ATF4,AUTS2,AXL,B2M,BAX,BCL2L1,BCL3,BDKRB2,BHLHE40,BID,BNIP3L,BRIP1,C1QA,C1QB,C1QC,C2,C3,C3AR1,CADM1,CARS1,CASP1,CASP4,CAT,CAV1,CCL11,CCL2,CCL20,CCL3,CCL4,CCL5,CCL8,CCNE1,CCNO,CCR1,CCR2,CCR5,CCRL2,CD14,CD163,CD274,CD300A,CD40,CD68,CD69,CD72,CD80,CD83,CD86,CDH11,CDKN1A,CDKN3,CDT1,C…	713 (17)
	IL2		cytokine	Activated	7.885	7.98e-36	AHR,ARC,ARHGAP8/PRR5-ARHGAP8,ARHGEF6,ASNS,AUTS2,BAX,BCL2L1,BHLHE40,BIRC3,C3,CAPG,CASP1,CASP4,CCL11,CCL2,CCL3,CCL4,CCL5,CCNE1,CCR1,CCR2,CCR5,CD274,CD38,CD40,CD69,CD80,CD83,CD86,CDC6,CDKN1A,CFP,CGAS,CORO2A,CSF1,CSF2,CSF2RB,CSRNP1,CTPS1,CTSW,CXCL10,CXCL3,CYCS,CYP1A1,CYTH4,DUSP2,DUSP5,EEF1E1,EIF2S2,ENPP2,EOMES,EPAS1,FCER1G,FGL2,FPR2,GADD45B,GADD45G,GAPDH,GARS1,GDF15,GRN,GZMA,GZMB,HCK,HK2,HSPA5,ICAM1,…	596 (15)
	tretinoin		chemical - endogenous mammalian	Activated	4.577	1.09e-35	ABI3BP,ADA,ADAMTS4,ADAR,ADM,AHR,ALOX12B,ALPL,ANGPTL4,APOD,ARG1,ASNS,ATF3,ATF4,BATF,BCL2L1,BCL3,BHLHE40,BID,BIRC3,BNIP3L,C1QA,C3,C3AR1,CACNA1S,CALR,CASP1,CASP6,CAVIN3,CCL19,CCL2,CCL20,CCL3,CCL4,CCL7,CCNE1,CCR1,CCR5,CCRL2,CD14,CD274,CD38,CD52,CD53,CD63,CD68,CD80,CD86,CDKN1A,CDKN2D,CDKN3,CEBPB,CFP,CHL1,CKS2,COL4A3,COL4A5,COTL1,CPE,CRABP2,CSF2,CSRNP1,CTSB,CTSS,CXCL1,CXCL10,CXCL5,CYBB,CYP1A1,CYP2U1,DD…	741 (14)
	NONO		transcription regulator	Activated	7.421	4.64e-35	ATP10A,BRIP1,CALHM6,CCL5,CCL8,CD38,CD80,CMPK2,CXCL10,CXCL11,CXCL9,DDX58,DDX60,EIF2AK2,EPSTI1,GBP4,GBP5,GCH1,HCAR2,HERC6,HSH2D,IDO1,IFI44,IFIH1,IFIT1,IFIT2,IFIT3,IFITM1,IFITM2,IKBKE,ISG15,ISG20,LGALS3BP,LY6E,MX1,MX2,NT5C3A,OAS2,OAS3,PARP14,PARP9,PDE10A,PDE3A,PDE8B,PML,PNPT1,RNF213,RSAD2,RTP4,SAMD9L,SERPING1,SIGLEC1,SLAMF7,SP110,SP140,STAT1,STAT2,TLR3,TNFSF8,TRIM25,UBE2L6,USP18,XAF1
	tetradecanoylphorbol acetate		chemical drug	Activated	9.206	4.84e-35	ADAM15,ADAMTS4,ADM,ADORA2A,ANGPTL4,ARC,ARG1,ATF3,ATP1A3,AXL,BAK1,BAX,BCL2L1,BCL3,BIRC3,BNIP3L,C3,C3AR1,CAPG,CASP1,CAT,CAV1,CCL11,CCL2,CCL20,CCL3,CCL4,CCL5,CCNE1,CCR2,CD14,CD163,CD52,CD68,CD69,CDKN1A,CDKN2D,CEMIP,CH25H,CLEC2D,CPE,CRCT1,CSF1,CSF2,CTSB,CXCL10,CXCL13,CXCL3,CYBA,CYBB,CYP1A1,CYTH4,DDIT3,DEFB4A/DEFB4B,DERA,DMBT1,DSG3,DUSP2,DUSP5,EBI3,EFNB2,EIF2AK2,EIF4EBP1,EIF5A,EIF6,EPHA2,ESR2,F3,FCER1…	730 (15)
	IFNL1		cytokine	Activated	6.868	9.21e-35	APOL6,ATF3,BST2,CD40,CD80,CD83,CHAC1,CMPK2,CXCL10,CXCL11,CXCL9,DDX58,DDX60,EIF2AK2,GBP5,HERC6,IFI35,IFI44,IFIH1,IFIT1,IFIT2,IFIT3,IFITM1,IFITM2,IFITM3,IL6,IRF9,ISG15,ISG20,LGALS3BP,MLKL,MX1,OAS2,OAS3,PML,PSMB9,RSAD2,RTP4,SLC15A3,SP100,SP110,STAT1,STAT2,TDRD7,TLR2,TMEM140,TRIM14,UBE2L6,USP18,XAF1,ZC3HAV1	514 (15)
	STAT6		transcription regulator		-0.344	2.01e-34	ACP5,ADAP1,ANO1,ARG1,ARID5A,ASS1,BAX,BCL2L1,BCL3,CASP6,CCDC86,CCL11,CCL2,CCL20,CCL5,CCL7,CCL8,CCR5,CD38,CD40,CD69,CD72,CD80,CDKN1A,CDKN3,CLDN2,CMPK2,CST7,CTSB,CTSS,CTSW,CXCL10,CXCL3,CYBB,DHX58,EFHD2,EIF2AK2,EPHA2,FCER1G,FKBP5,FSCN1,GADD45B,GADD45G,GATM,GBP2,GBP3,GBP5,GBP6,GBP7,GCSAM,GTSE1,H2-T22,HCK,HMGCS2,IDO1,IFI44,IFIH1,IFIT3,IFITM3,IFNG,IL10RA,IL15,IL1A,IL1B,IL1RN,IL2RA,IL4I1,IL6,INPP1,IRF1,I…	618 (17)
	SB203580		chemical drug	Inhibited	-8.799	3.15e-34	ADAMTS4,ALOX5AP,ALPL,ARG1,ATF3,ATP5MF,BAX,BDKRB1,BST2,C3,C3AR1,CCL11,CCL2,CCL20,CCL3,CCL4,CCL5,CCL7,CCL8,CCNE1,CCRL2,CD274,CD40,CD69,CD80,CD83,CD86,CDKN1A,CEBPB,CEBPD,CSF2,CST7,CXCL1,CXCL10,CXCL11,CXCL3,CXCL5,CXCL9,CYP1A1,DDIT3,DEFB4A/DEFB4B,EBI3,EDNRB,EFEMP1,EIF2AK2,ERP29,F3,FPR2,FYB1,GBP2,GBP4,GLIPR1,GLRX,GZMB,HK2,HMOX1,HSD11B2,HSPA5,ICAM1,IDO1,IFI35,IFIT1,IFIT2,IFIT3,IFNB1,IFNG,IGFBP3,IL12RB1,…	622 (14)
	E. coli B4 lipopolysaccharide		chemical toxicant	Activated	7.319	5.19e-34	ACOD1,BAK1,BAX,BAZ1A,BCL2L1,BID,C1QB,CASP6,CCL11,CCL2,CCL20,CCL4,CCL5,CD274,CD38,CD40,CD80,CD83,CD86,CLEC5A,CSF2,CXCL10,CXCL3,CXCL9,CYTH4,DDX58,F3,FCER1G,FGL2,FPR2,GADD45G,GBP2,GBP4,GLIPR1,HK2,HLA-A,HMOX1,HSPB8,ICAM1,IFI35,IFIT3,IFITM3,IFNB1,IFNG,IL15,IL1A,IL1B,IL1RN,IL27,IL6,KCNE2,LCN2,LCP2,NCF1,NFKBIA,NLRP3,PANK1,PARP9,PDCD1,PDE3A,PIM1,PLAUR,PLEK,PSMB8,PTPN6,PYCARD,RAB20,RAB7B,RELB,RHBDF2,RHOC,…	543 (16)
	MAPK1		kinase	Inhibited	-3.656	1.09e-33	ADAR,ANGPTL4,ANTXR2,APOL6,ARC,ARG2,ATF3,ATP2A1,BST2,CAV1,CCL2,CCL4,CCL5,CD69,CDK19,CDKN1A,CFB,CHST2,CRABP2,CRYBG1,CTSB,CTSW,CXCL11,DDX58,DEPTOR,DUSP2,EIF2AK2,ERP29,FAM20A,FES,GBP2,GBP5,GDPD3,HLA-E,HMOX1,IFI30,IFI35,IFI44,IFIH1,IFIT1,IFIT2,IFIT3,IFITM1,IFITM3,IFNG,IL12RB1,IL1B,IL1RN,IL2RA,IL6,IRF7,IRF9,ISG15,ISG20,JUNB,LAG3,LAP3,LGALS1,LGALS3,LGALS3BP,LIF,MAOB,MSH5,MUC5AC,MVP,MX2,MYC,MYH4,MYH7,NKG…	475 (19)
	beta-estradiol		chemical - endogenous mammalian	Activated	5.83	1.09e-32	AARS1,ACADM,ACP5,ACTA1,ADA,ADAMTS4,ADCY1,ADM,ADORA2A,AHR,AIF1,ALDH18A1,ALDH6A1,ANO1,ANTXR1,APOD,ARC,ARG1,ARPC1B,ARRB2,ASS1,ATF3,BAK1,BATF,BAX,BAZ1A,BCAS1,BCL2L1,BHLHE40,BID,BIRC3,BNIP3L,C15orf48,C3,CALR,CASP4,CAV1,CCL2,CCL20,CCL4,CCL5,CCNE1,CCR1,CCR2,CCR5,CD14,CD274,CD40,CD68,CD69,CD86,CDC6,CDH11,CDKL2,CDKN1A,CDKN3,CDT1,CEBPB,CEBPD,CFB,CGN,CKS2,CLCA1,CLDN2,CLDN4,CLDN8,CLEC4D,CLIC4,CNP,COCH,COL4A4…	893 (19)
	IL10RA	1.807	transmembrane receptor	Inhibited	-8.69	8.79e-32	ABAT,ACOD1,ANO1,APOC2,ARG2,ASS1,BATF2,BAX,C3,CALHM6,CCL5,CD300LF,CD40,CD69,CDKN2D,CERS4,CFB,CLEC12A,CLEC4E,CLEC5A,CLEC9A,COL14A1,CST7,EDNRB,EFEMP1,ENTPD5,ETV1,F10,FHL1,GBP2,GBP5,GBP6,GDA,GPR171,GSTM1,H2-T22,HCAR2,HEPACAM2,HK3,HLA-A,HMCN1,HPSE,IFNG,IKBKE,IL12RB1,IL15RA,IL18BP,IL1A,IL1B,IL1RN,IL2RG,IL6,INHBA,IRF1,IRF7,IRGM,ITGAM,LCN2,LMO4,LRG1,MAOB,MECOM,MLKL,MMP25,MSRB1,NAMPT,NLRC5,NXPE2,P3H2,PDCD…	466 (15)
	TLR9	3.457	transmembrane receptor	Activated	7.102	1.43e-31	ACOD1,ADAMTS4,ARG2,ATF3,BCL2L1,CCL3,CCL4,CCL5,CD274,CD300A,CD300E,CD38,CD40,CD69,CD80,CD83,CD86,CPM,CSF1,CSF2,CXCL10,CXCL3,CXCL9,EBI3,GADD45B,GCH1,HMOX1,ICAM1,IDO1,IFI35,IFIT1,IFIT2,IFIT3,IFITM1,IFNB1,IFNG,IL10RA,IL1A,IL1B,IL21R,IL2RA,IL4I1,IL6,IRF1,IRF7,IRF9,ISG15,ISG20,LAIR1,LCN2,LIPG,LIX1,MX1,MX2,MYC,MYD88,NAMPT,NFKBIZ,NR4A1,OAS2,OAS3,PFKFB3,PROCR,PYCARD,RAB7B,RSAD2,S100A8,SERPINE1,SMPDL3B,SOC…	526 (15)
	CHUK		kinase	Activated	6.225	1.82e-31	ACOD1,ATF3,BCL2L1,C3,CASP4,CCL11,CCL19,CCL2,CCL4,CCL5,CCR1,CDH13,CDKN1A,CEBPB,CEBPD,CH25H,CLDN8,CSF1,CSF2,CTSB,CTSZ,CXCL10,CXCL13,CXCL3,CYBA,CYP7B1,ENPP2,F3,GADD45B,GBP2,GBP3,GBP4,GCH1,GRN,HK2,HLA-A,HMOX1,ICAM1,IFI35,IFIT2,IFNB1,IFNG,IL1A,IL1B,IL1RN,IL6,ISG15,JUNB,LCN2,LIFR,MMP3,MXD1,MYC,MYH1,NFKB2,NFKBIA,NOCT,PCNA,PLAU,PTX3,RELB,RGS16,SELE,SERPINB5,SFRP1,SNX10,SOCS3,SQSTM1,TLR3,TMEM176B,TNF,TNFA…	493 (12)
	MYD88	1.694	other	Activated	7.173	2.58e-31	ACOD1,ARG1,BATF,BCL3,C3,CASP4,CCL2,CCL4,CCL5,CCRL2,CD14,CD274,CD38,CD40,CD80,CD83,CD86,CEBPD,CH25H,CLIC4,CMPK2,CSF2,CXCL1,CXCL10,CXCL13,CXCL3,DAXX,DEFB4A/DEFB4B,EBI3,EDNRB,FANCB,FCER1G,FGF10,FPR2,GDF15,GZMB,HCK,HLA-A,HMOX1,HSPA5,ICAM1,IFIT2,IFNB1,IFNG,IGFBP5,IKBKE,IL15,IL1A,IL1B,IL1RN,IL27,IL6,INHBA,IRF1,IRF7,IRF8,ISG15,MAFF,MEFV,MSR1,MUC5AC,MYC,MYH7,NFKB2,NFKBIA,NFKBIZ,NLRP3,NOD2,PDCD1,PILRA,PRF…	621 (14)
	PRL		cytokine	Activated	6.843	6.02e-31	ADAR,B2M,BCL2L1,BST2,CAV1,CCL2,CCL20,CD40,CD69,CDKN1A,CEBPD,CMPK2,CTSB,CTSS,CXCL10,CXCL11,CXCL9,DDX58,DHX58,DTX3L,EIF2AK2,EPSTI1,ESR2,GSTM1,HELZ2,HERC6,HSD11B2,IFI35,IFI44,IFIH1,IFIT1,IFIT3,IFITM1,IGFBP3,IGFBP5,IL2RA,IL6,IRF1,IRF7,IRF9,ISG15,JAK2,KRT14,KRT15,KRT5,LY6E,MLKL,MX2,MYC,OAS2,OAS3,ODC1,PARP10,PARP12,PARP14,PCNA,PDIA4,PDLIM4,PIM1,PNPT1,PSME1,PSME2,PTGFR,PTPN18,RASD1,RHOG,RNASE4,RSAD2,SAM…	443 (16)
	TICAM1		other	Activated	7.156	6.75e-31	ACOD1,BCL3,CASP4,CCL2,CCL4,CCL5,CCRL2,CD38,CD40,CD80,CD86,CEBPD,CFB,CH25H,CMPK2,CXCL10,CXCL11,CXCL13,CXCL3,DDX58,EDNRB,FPR2,GDF15,ICAM1,IFIT1,IFIT2,IFIT3,IFNB1,IFNG,IKBKE,IL15,IL15RA,IL18BP,IL1A,IL1B,IL6,IRF1,IRF7,IRGM,ISG15,ISG20,MAFF,MEFV,NFKB2,NFKBIA,NFKBIZ,PILRA,RELB,RIPK2,RSAD2,SAMHD1,SELE,SERPINE1,SOCS1,SOCS3,TLR2,TLR3,TNF,TNFAIP3,TOR1AIP2,VCAM1,ZC3HAV1	473 (16)
	CSF2	2.321	cytokine	Activated	8.331	1.5e-30	ACP5,ADA,ADORA2B,ALOX5AP,ARG1,BATF3,BAX,BCL2L1,BCL3,BID,BIRC3,C3,CASP1,CCL2,CCL3,CCL4,CCR1,CCR2,CCR5,CCRL2,CD14,CD163,CD180,CD38,CD40,CD63,CD69,CD80,CD83,CD86,CDCA5,CDKN1A,CLEC4E,CLEC7A,CSF1,CSF2,CSF2RB,CXCL1,CXCL10,CXCL3,CYBB,DDIT3,DOK2,DUSP2,F3,FCGR2B,FIGNL1,FOSL1,FPR2,GCH1,GDF15,HCAR2,HK2,HMOX1,ICAM1,IDO1,IFITM3,IFNG,IFRD1,IL15,IL1A,IL1B,IL1RN,IL2RA,IL3RA,IL6,INHBA,IRF5,ITGAM,JAK2,JUNB,LDHA,LY…	641 (13)
	Irgm1		other	Inhibited	-6.946	3.97e-30	B2M,CCL5,CGAS,CRYBG1,CXCL10,CXCL13,CXCL16,DDX58,DDX60,DHX58,GBP2,GBP4,GBP5,GBP6,GBP7,GSDMD,HERC6,IFI35,IFI44,IFIH1,IFIT2,IFIT3,IFITM3,IFNG,IL6,IRF1,IRF7,IRF9,IRGM,ISG15,ISG20,MLKL,MX2,NLRC5,OAS2,OAS3,RSAD2,SAMHD1,SELP,SQSTM1,STAT1,TLR2,TLR3,TNF,TRIM14,TRIM21,TRIM25,USP18,XAF1,ZBP1	526 (16)
	IL15	1.802	cytokine	Activated	7.496	4.67e-30	AHR,ATF4,BCL2L1,CCL11,CCL19,CCL2,CCL3,CCL4,CCL5,CCR1,CCR2,CD274,CD38,CD40,CD53,CD69,CD80,CD83,CD86,CDKN1A,CEBPB,CHRNA7,CKS2,CORO1A,CSF1,CSF2,CTSW,CXCL10,DUSP5,ELK3,EOMES,FYB1,GALM,GAPDH,GARS1,GGT5,GZMB,HAT1,HK2,HMCN1,HMOX1,HSPE1,ID4,IFI35,IFIT1,IFITM1,IFNB1,IFNG,IL12RB1,IL12RB2,IL15,IL15RA,IL21R,IL2RA,IL2RB,IL2RG,IL6,IRF1,ISG15,JUNB,KIT,KLRC1,KLRC4-KLRK1/KLRK1,KLRD1,KLRG1,LDHA,LIF,MAP2K1,MCM5,MIF…	586 (16)
	IL21		cytokine	Activated	5.495	1.15e-29	ARG1,ARG2,BATF,BCL2L1,CALHM6,CASP1,CCL11,CCL20,CCL4,CCL5,CCRL2,CD38,CD69,CD86,CDKN1A,CMPK2,CSF2,CXCL10,CXCL13,EIF2AK2,EOMES,FCER1G,FCGR2B,FGL2,GBP5,GBP6,GZMA,GZMB,HERC6,HSH2D,IDO1,IFIT1,IFIT2,IFIT3,IFNG,IL12RB2,IL21R,IL2RA,IL2RB,IL4I1,IL6,IRF5,IRF7,ISG15,KLRC1,KLRC4-KLRK1/KLRK1,KLRD1,KLRG1,MYD88,NCR1,NEURL3,OAS2,PCNA,PDCD1,PRF1,PSMB9,RSAD2,SELL,SOCS1,SOCS3,STAT2,TAP1,TBX21,TNF,TYROBP,USP18,XBP1	625 (16)
	prostaglandin E2		chemical - endogenous mammalian		-0.974	1.39e-29	ADAMTS4,ADORA2B,AHR,ANGPTL4,ARC,ARG1,ATF3,BAK1,BAX,BC147527,BCL2L1,BIRC3,CALHM6,CASP1,CASP4,CASP6,CCL2,CCL20,CCL3,CCL4,CCL5,CCL8,CCR1,CCR5,CD14,CD274,CD300E,CD40,CD69,CD80,CD83,CD86,CDKN1A,CEBPB,CEBPD,CSF1,CST7,CXCL1,CXCL10,CXCL3,CXCL5,FOSL1,FSCN1,GBP5,GBP6,HCAR2,HMOX1,ICAM1,IDO1,IFNB1,IFNG,IGFBP5,IL12RB1,IL15RA,IL1A,IL1B,IL1R2,IL1RN,IL27,IL2RA,IL2RG,IL4I1,IL6,IRF1,ITGAM,KLF4,KLRC4-KLRK1/KLRK1,LI…	547 (11)
	RELA		transcription regulator	Activated	6.202	1.63e-29	AHR,ALOX5AP,ANKRD1,B2M,BAX,BCL2L1,BCL3,BHLHE40,BIRC3,BNIP3L,C3,CAV1,CCL11,CCL19,CCL2,CCL20,CCL3,CCL5,CD14,CD274,CD40,CD69,CD80,CDKN1A,CEBPB,CFB,CSF2,CTSB,CXCL1,CXCL10,CXCL11,CXCL3,CXCL5,CXCL9,CYBB,CYP1A1,DDIT3,DEFB4A/DEFB4B,ELF3,EOMES,EPAS1,F3,FGF10,FSCN1,GCH1,GDF15,GPRIN3,HMOX1,HSD11B2,ICAM1,IFNB1,IFNG,IKBKE,IL15RA,IL1A,IL1B,IL1RN,IL27,IL2RA,IL6,IRF1,IRF7,ISG15,ISG20,JUNB,KIT,KRT15,MIF,MMP3,MUC5…	529 (12)
	ZBTB10		other	Activated	7.544	1.75e-29	ACOD1,ARID5A,B2M,BATF3,CASP4,CCL4,CCL5,CD274,CD40,CD80,CD83,CD86,CLEC5A,CXCL10,CXCL3,CXCL5,CYBB,DDX58,DHX58,DTX3L,FCER1G,GBP3,GBP4,GBP5,GBP6,HLA-E,HLA-G,HPSE,IDO1,IFIH1,IFIT1,IFIT2,IFIT3,IFITM2,IFITM3,IFNB1,IL15,IL1B,IL1RN,IL27,IL2RA,IL6,IRF1,IRGM,ISG15,ISG20,LY9,MYD88,NT5C3A,PARP9,RIPK2,RNF135,RTP4,SAMHD1,SEMA7A,SERINC5,SERPINE1,STAT2,STING1,TNF,UNC93B1,XAF1,ZBP1	658 (15)
	NFKBIA	1.063	transcription regulator	Activated	3.646	3.5e-29	ACOD1,ANKRD1,ATP5MF,AXL,BAX,BCL2L1,BCL3,BID,BIRC3,C3,CASP4,CCL11,CCL2,CCL20,CCL5,CCR1,CD40,CD69,CD80,CD86,CDC6,CDH13,CDKN1A,CDKN2D,CEBPB,CEBPD,CH25H,CITED4,CSF1,CSF2,CTSB,CTSZ,CXCL1,CXCL10,CXCL11,CXCL3,CYBA,CYP7B1,DDIT3,ENPP2,EOMES,ESM1,F3,FSCN1,GADD45B,GADD45G,GBP2,GBP3,GCH1,GPR176,GRN,GZMB,HK2,HLA-A,HMGA1,HMOX1,HPSE,HSPA5,ICAM1,IFNB1,IFNG,IL15,IL15RA,IL1A,IL1B,IL1RN,IL2RA,IL6,IRF1,ISG15,JUNB,KC…	591 (14)
	Pam3-Cys-Ser-Lys4		chemical reagent	Activated	5.58	3.95e-29	BATF,BCL2L1,BDKRB2,CASP4,CCL19,CCL2,CCL4,CCL5,CCL8,CCR1,CCR2,CCR5,CD14,CD180,CD274,CD40,CD69,CD80,CD83,CD86,CSF2,CXCL10,CXCL13,CXCL3,DEFB4A/DEFB4B,EBI3,F3,FCGR2B,HLA-A,ICAM1,IDO1,IFNB1,IFNG,IL15,IL1A,IL1B,IL27,IL2RA,IL6,IRF1,IRF7,MMP3,MYD88,NAMPT,NFKB2,NFKBIA,NFKBIZ,NLRP3,NOD2,PARP14,RELB,RGS1,SELP,SLC16A3,SLC2A1,SPI1,STAT1,TBX21,TGFB3,TLR1,TLR2,TLR3,TNF,TNFAIP3,TNFRSF11A,XBP1	516 (12)
	Ige		complex	Activated	6.439	1.5e-28	ABAT,ARG1,BCL2L1,BCL3,C3,CARHSP1,CAV1,CCL11,CCL2,CCL3,CCL4,CCL5,CCR5,CD40,CD53,CD80,CD86,CDK19,CDKN1A,CLEC4E,CLEC7A,CMPK2,CSF2,CXCL16,CXCL3,CYCS,DUSP2,EBI3,FCER1G,FCGR2B,GADD45B,GDF15,HMOX1,ICAM1,IFNG,IKBKE,IL15,IL1A,IL1B,IL2RA,IL6,JAK2,JUNB,LCP2,LIF,MARCKSL1,MIF,MYC,NCF4,NFKB2,NFKBIA,NFKBIB,NFKBID,NFKBIE,OSM,PFN1,PILRA,PLK3,PTPN2,PTPN6,PTX3,RAB7B,RAMP3,RELB,RGS16,RIPK2,RSAD2,SCIMP,SDC3,SEMA7A,SL…	661 (14)
	IKBKB		kinase	Activated	5.693	1.71e-28	ACOD1,ANKRD1,ATF3,BAX,BCL2L1,BIRC3,C3,CCL11,CCL19,CCL2,CCL20,CCL3,CCL4,CCL5,CCR1,CDC6,CDH13,CDKN1A,CEBPB,CEBPD,CH25H,CSF1,CSF2,CTSB,CTSZ,CXCL1,CXCL10,CXCL16,CXCL3,CXCL5,CYBA,CYP7B1,ENPP2,F3,FGF10,FSCN1,GBP2,GBP3,GCH1,GLI1,GRN,HK2,HLA-A,HMOX1,ICAM1,IFNB1,IFNG,IL1A,IL1B,IL1RN,IL6,IRF1,ISG15,JUNB,LCN2,LIFR,MMP3,MUC5AC,MX1,MYC,MYD88,NFKB2,NFKBIA,NFKBIB,NOCT,PLAU,PTX3,RELB,RGS16,S100A4,SELE,SFRP1,SOCS…	517 (13)
	salmonella minnesota R595 lipopolysaccharides		chemical - endogenous non-mammalian	Activated	6.543	2.14e-28	ACOD1,AXL,BCL3,CASP4,CCL2,CCL20,CCL4,CCL5,CCL7,CCL8,CCRL2,CD38,CD80,CD83,CD86,CEBPD,CH25H,CMPK2,CXCL1,CXCL10,CXCL13,CXCL3,CXCL5,CXCL9,EDNRB,FOSL1,FPR2,GDF15,ICAM1,IFIT2,IFNG,IKBKE,IL1A,IL1B,IL6,IRF1,IRF8,ISG15,JUNB,MAFF,MEFV,NFKB2,NFKBIA,NFKBIZ,PILRA,RELB,RSAD2,SAMHD1,SERPINE1,SOCS3,TLR2,TNF,TNFAIP3,VCAM1	525 (13)
	CpG ODN 2006		chemical reagent	Activated	5.688	3.42e-28	BCL2L1,BIRC3,CCL2,CCL5,CD274,CD40,CD80,CD86,CLEC2D,CXCL10,CXCL11,CXCL9,DDX58,EPSTI1,GBP4,GBP5,GZMB,ICAM1,IFI35,IFI44,IFIH1,IFIT1,IFIT2,IFIT3,IFNB1,IFNG,IL15RA,IL1B,IL2RA,IL2RB,IL6,IRF7,IRF9,ISG20,MAFB,MX1,MX2,MYD88,NFKB2,NFKBIZ,RSAD2,SELL,SLAMF7,SP100,STAT1,TLR7,TLR9,TNF,TNFAIP6,TRAF2,USP18,VCAM1	423 (15)
	NFKB1		transcription regulator	Activated	5.925	3.85e-28	ANKRD1,ARG1,B2M,BAX,BCL2L1,BCL3,BHLHE40,BIRC3,CASP4,CCL11,CCL19,CCL2,CCL20,CCL3,CCL4,CCL5,CD274,CD40,CD80,CD86,CDKN1A,CFB,CSF1,CSF2,CTSB,CXCL10,CXCL11,CXCL3,CXCL9,CYBB,DEFB4A/DEFB4B,EBI3,ELF3,ENPP2,EPAS1,FSCN1,HMOX1,ICAM1,IFNB1,IFNG,IGFBP3,IKBKE,IL1B,IL1RN,IL2RA,IL6,IRF1,ISG15,LGALS1,MMP3,MSR1,MUC5AC,MYC,NAMPT,NFKB2,NFKBIA,NFKBIB,NMI,NOD2,NR4A1,NR4A2,PIM1,PLAU,PLK3,POU2F2,PTAFR,PTPN6,PTX3,RELB,RG…	507 (12)
	IL12 (complex)		complex	Activated	5.622	5.96e-28	AHR,BCL2L1,BCL3,CASP1,CCL19,CCL2,CCL20,CCL3,CCL4,CCL5,CCR2,CCR5,CD63,CD69,CD86,CSF1,CSF2,CXCL10,CXCL11,DDB2,EBI3,EOMES,GADD45B,GADD45G,GZMA,GZMB,ICAM1,IDO1,IFIH1,IFIT2,IFNG,IL12RB1,IL12RB2,IL15,IL18BP,IL1B,IL27,IL2RA,IL6,IRF1,IRF8,ISG15,ISG20,ITGB2,KIT,KLRC1,KLRC4-KLRK1/KLRK1,KLRD1,KLRG1,MIF,MYC,MYD88,NCR1,PDCD1,PIM1,PLAC8,PLAU,PRF1,SELL,SELP,SELPLG,SERPINB5,SH2D1A,SOCS1,SOCS3,TBX21,TIMP1,TLR2,TN…	658 (18)
	KRAS		enzyme		1.899	1.05e-27	ADAR,AEN,AHR,AKAP5,APLP2,ARG1,ARPC3,ATF3,AXL,B2M,B4GALT5,BAK1,BCL2L1,BIRC3,CASP1,CAV1,CCL2,CD274,CD80,CDKN1A,CDT1,CEBPB,CHST3,CLEC5A,COL4A3,CPM,CSF2RB,CTNND2,CXCL10,CYBB,DDIT3,DHFR,DPYSL2,DUSP5,EFEMP1,EIF2AK2,EIF5A,EPHA2,EPM2A,ETV1,F3,FCGR2B,FES,FGF10,FOSL1,FUT11,GAPDH,GGT5,GLI1,GPC3,GRN,GSTM1,GXYLT2,H4C4,HK2,HMGA1,HMOX1,HOXA5,HSPA5,HSPE1,IDO1,IFIT1,IFITM1,IFITM2,IFITM3,IFNG,IL1A,IL1B,IL3RA,IL6,I…	667 (21)
	LDL		complex	Activated	4.219	1.25e-27	ADCY1,ARG2,ATF3,AXL,BCL2L1,C3,CASP1,CASP6,CCL2,CCL20,CCL3,CCL4,CCL5,CCL8,CCR2,CD40,CD68,CD80,CDKN1A,CSF2,CXCL1,CXCL10,CXCL11,CXCL13,CXCL3,CYBB,DDIT3,DUSP2,EDNRB,ELF5,F3,FCGR2B,FDPS,HMOX1,HSPA5,ICAM1,IDO1,IFIT2,IFITM1,IFNB1,IFNG,IGFBP3,IL10RA,IL17RC,IL1A,IL1B,IL1RN,IL6,IRF7,JAK2,MMP3,MSR1,MX1,NAMPT,NCF1,NLRP3,NPC2,NR4A1,NR4A2,OSBPL6,PLAU,PLIN2,PTAFR,RANBP1,S100A8,SELE,SELP,SERPINE1,SIGLEC1,SLC2A1,…	526 (13)
	TNFSF11		cytokine	Activated	5.353	1.66e-27	ACOD1,ACP5,ADORA2B,ADRA1A,AHR,AIF1,BCL2L1,BST1,C3AR1,CAV1,CCL2,CCL4,CCL5,CCNE1,CCR1,CD14,CD300LF,CD40,CD83,CDKN1A,CLEC4E,CXCL3,CYP1A1,DOK2,F3,FERMT3,FGR,FOSL1,GADD45B,GCH1,GLRX,GRN,HCK,HCLS1,HMOX1,HRH2,ICAM1,IFNB1,IFNG,IFRD1,IKBKE,IL15,IL15RA,IL1A,IL1B,IL1RN,IL6,IL9R,IRF8,ITGAM,JUNB,KEAP1,MAFB,MAP2K1,MARCKSL1,MYC,NFIL3,NFKB2,NFKBIA,NFKBIB,NFKBIZ,OCSTAMP,PHLDA3,PIM1,PLAUR,PTGER4,RELB,RGS16,SERPINB…	547 (12)
	CD3		complex	Activated	7.055	3.44e-27	AARS1,AHR,ATF4,BATF,BCL2L1,BIRC3,BST2,C2,CASP6,CCL20,CCL3,CCL4,CCL5,CCNE1,CCR1,CCR2,CCR5,CD274,CD53,CD69,CD80,CD83,CD86,CH25H,CKS2,CORO1A,CRLF2,CSF2,CTSW,CXCL10,CYBA,CYCS,DUSP2,EBI3,ELF5,ELK3,EOMES,FBL,FCER1G,FDPS,FYB1,GAPDH,GGT5,GLI1,GZMA,GZMB,H19,HAT1,HMCN1,HPX,HS2ST1,HSPA5,HSPE1,ICAM1,ID4,IFI35,IFIT1,IFITM1,IFNG,IGFBP5,IL12RB1,IL12RB2,IL15RA,IL1A,IL1B,IL21R,IL2RA,IL2RB,IL2RG,IL4I1,IL6,IRF1,IRF…	633 (15)
	TRIM24		transcription regulator	Inhibited	-5.648	3.53e-27	CALHM6,CCL4,CCL5,CMPK2,CXCL10,DDX58,DDX60,DHX58,EIF5A,EPSTI1,GBP2,GBP3,GBP4,HERC6,IFI35,IFI44,IFIH1,IFIT2,IFIT3,IFNB1,IRF1,IRF7,IRF9,IRGM,ISG15,JAK2,LGALS3,LGALS3BP,MOV10,MYH10,NMI,PARP12,PCLAF,PLAC8,PSMB10,PSMB8,PSMB9,RTP4,SAMD9L,SAMHD1,SERPINE1,SHISA5,SOCS1,STAT1,STAT2,TAP1,TGFBI,TLR2,TRAFD1,UBA7,USP18	575 (16)
	ETV6-RUNX1		fusion gene/product	Inhibited	-7.428	2.16e-26	ADM,ALOX5AP,ANO1,ANTXR2,ARHGEF10,ARRB2,BCL3,BID,CCL5,CD19,CD40,CD48,CD72,CD83,CDKN2D,CFL1,CLIC1,CORO1A,CYBA,CYBB,EMP3,GBP2,GCH1,GZMB,H4C4,H4C9,ICAM1,IFI30,IFI35,IFIH1,IFIT1,IFIT3,IFITM1,IFNB1,IL15,IL15RA,IRF1,IRF5,IRF7,IRF8,IRF9,ISG15,ISG20,ITGB2,JAK2,KCNJ2,KIF5C,LAT2,LCP2,LGALS1,LST1,MAP2K1,MYC,NFKBID,NMI,OAS2,PIK3C2B,PIM1,PML,POU2F2,PSMB9,PTPRCAP,RAB29,RAC2,RELB,RGS16,RGS19,RNF144A,RSAD2,S100A4…	374 (7)
	TCR		complex	Activated	5.446	2.22e-26	ADM,ADORA2A,APOD,BATF,BCL2L1,BCL3,BIRC3,CCL3,CCL4,CCL5,CCNE1,CCR1,CCR2,CCR5,CD38,CD69,CSF2,CTSB,CXCL10,CXCL11,CXCL13,CXCL9,DDX58,DHX58,EOMES,FBL,GADD45B,GADD45G,GBP4,GZMA,GZMB,HSPA5,IFI44,IFIH1,IFIT1,IFIT2,IFIT3,IFNB1,IFNG,IL12RB1,IL12RB2,IL2RA,IL6,IRF1,IRF7,ISG15,ISG20,JUNB,KLRG1,LCP2,LSM3,MX1,MX2,MYC,MYD88,NFKB2,NFKBIA,NHP2,NOP58,NR4A1,ODC1,PDCD1,PDIA4,PIK3R3,PIM1,PRF1,RELB,RPL38,RSAD2,SDCBP,SE…	545 (18)
	KDM1A		enzyme		1.4	3.22e-26	ADM,APOBEC1,ASF1B,ATF3,BCL3,BCL7A,BRIP1,C1QB,C3,C3AR1,CAPG,CCL2,CCL4,CCL5,CD274,CD48,CD63,CDKN1A,CEBPB,CENPU,CLEC7A,COL4A4,CST7,CTSS,CTSZ,CXCL10,CXCL13,CXCL16,CXCL9,CYBB,DDX60,DNAI3,EIF2AK2,ELF5,EOMES,EPSTI1,FCGR2B,FGF10,FGR,GBP2,GBP4,GBP5,GLT8D2,HLA-A,HMOX1,HSPB8,IFI44,IFIT3,IFITM3,IL1RN,IL21R,IRF7,IRGM,ISG15,ITGB2,LAG3,LAMA3,LGALS3BP,LY86,LY9,MCM3,MPEG1,MYC,NEK3,NLRC5,OSM,OSMR,PARP14,PDE3A,PSAT…	672 (23)
	filgrastim		biologic drug	Inhibited	-3.134	4.4e-26	ADAM15,ALDH6A1,ALPL,ASF1B,ATF3,ATP1A3,B2M,BATF,BCL2L1,BIRC3,CCL3,CCL4,CCL5,CD163,CD177,CD48,CD52,CD69,CD83,CLEC4D,CLEC5A,CLEC7A,COL27A1,CRYBG1,CST7,CTSW,CXCL1,CXCL10,CYBB,DDX58,EPSTI1,FAM111A,FCER1G,FGL2,FKBP5,GAPDH,GBP3,GBP5,GLIPR1,GPR141,GPR171,GRINA,GZMA,GZMB,HHIP,HMGA1,IFI44,IFIT1,IFIT2,IFIT3,IL1R2,IL2RB,ISG15,ITGAM,JAK2,KIT,KLRC4-KLRK1/KLRK1,KLRD1,LAIR1,LAP3,LDHA,LGALS3,LST1,MAFF,MAP2K6,MPEG…
	IL27	4.466	cytokine	Activated	5.34	4.64e-26	AHR,B2M,BST2,CCL2,CCL20,CCL3,CCL4,CCL5,CCL7,CD14,CD163,CD274,CD38,CD63,CD69,CD80,CD86,CEBPD,CSF2,CXCL10,CXCL11,CXCL9,EIF2AK2,EOMES,GADD45G,GBP2,GZMB,HLA-A,HLA-E,ICAM1,IFNG,IL12RB2,IL15RA,IL18BP,IL1A,IL1B,IL1RN,IL2RA,IL6,IRF1,ITGAM,LAG3,MX1,MYC,PIM1,SOCS1,SOCS3,STAT1,STAT2,TAP1,TBX21,TLR3,TNF,TNFRSF4,TNFSF14,UBD,VCAM1	612 (15)
	camptothecin		chemical drug	Activated	4.558	5.79e-26	AEN,ARRB2,ATF3,BAK1,BAX,BCL2L1,BDKRB1,BID,BIRC3,BNIP3L,C11orf68,CASP1,CASP4,CCL2,CCL20,CCL3,CCL7,CCNE1,CCR1,CCRL2,CD40,CD48,CD53,CD83,CD86,CDKN1A,CHAC1,CRYBG1,CSF1,CSF2,CXCL1,CXCL3,DDB2,F3,FCGR2B,FES,FGL2,FNDC3A,FOXN3,FSCN1,GADD45B,GADD45G,GAPDH,GBP2,GLIPR1,GRINA,GSR,H3-3A/H3-3B,HLA-A,HLA-E,HLA-G,HSPA5,ICAM1,IER5,IFNB1,IGFBP3,IL10RA,IL15RA,IL1A,IL1B,IL2RA,IL6,IL9R,IRF1,ITGA7,ITSN1,LGALS3,LGALS7/L…	423 (11)
	NKX2-3		transcription regulator	Inhibited	-5.662	1.69e-25	ADAP1,ADM,ALPL,ANGPTL4,ASNS,BATF2,CASP1,CD38,CD68,CDKN1A,CDKN3,CMPK2,CSRNP1,CXCL16,DDX58,DDX60,DHX58,EIF2AK2,FBXO6,GASK1B,GBP2,GCH1,GDF15,GIMAP7,HELZ2,IDO1,IFNB1,IL18BP,KLF4,LAP3,LGMN,LY6E,MAMDC2,MTURN,MYD88,NR2F1,NT5C3A,PARP10,PARP12,PARP14,PARP9,PHGDH,PLA1A,PLCB1,PLEKHA4,PNPT1,PSAT1,PSMB8,PSMB9,RNF213,RTP4,SAMD9L,SP110,SRPX,SRPX2,STAT1,STAT2,TAP1,TAP2,TENT5A,TRIM21,UBA7,UBE2L6,UNC93B1,USP18,VCA…
	OSM	2.38	cytokine	Activated	6.853	1.78e-25	ADAMTS4,ADGRG6,AHR,ARF6,ARG1,ASNS,ATF3,B2M,BAK1,BCL3,BHLHE40,CASP4,CAT,CCL11,CCL2,CCL20,CCL5,CDKN1A,CEBPD,CH25H,CLDN4,COX7B,CPM,CSF2,CXCL1,CXCL10,CXCL13,CXCL3,CXCL5,DEFB4A/DEFB4B,DSG3,ECM2,EIF4EBP1,EMP3,F3,FAM171A1,FLG,FMO5,FOSL1,FOXN3,GAB1,GADD45G,GBP2,GJB5,HK2,HLA-A,HMOX1,HSD11B2,HSPA5,ICAM1,IFI35,IFNG,IGFBP3,IL15,IL15RA,IL1B,IL1R2,IL6,IRF1,IRF7,IRF9,ISG20,JUNB,LCN2,LIF,LIFR,LITAF,LORICRIN,LRG1…	478 (14)
	TLR7	2.2	transmembrane receptor	Activated	7.361	3.94e-25	ATF3,BMX,CCL2,CCL20,CCL3,CCL4,CCL5,CD274,CD300A,CD38,CD40,CD69,CD80,CD83,CD86,CDKN1A,CEBPB,CPA4,CREB5,CXCL1,CXCL10,CXCL13,CXCL3,CXCL9,ESM1,FCER1G,FOSL1,ICAM1,IDO1,IFI35,IFI44,IFIT1,IFIT3,IFITM1,IFNB1,IFNG,IL10RA,IL1B,IL21R,IL27,IL4I1,IL6,IRF1,IRF7,IRF9,ISG15,ISG20,JUNB,MCOLN2,MX1,MX2,MYD88,NCF4,NFKBIA,OAS2,OAS3,PLAU,PTPN6,PTX3,RPL26,RSAD2,SELE,SOCS1,STAT1,STAT2,TLR7,TNF,TNFAIP3,ZC3H12A	510 (16)
	CD40	1.776	transmembrane receptor	Activated	6.097	4.17e-25	ATF4,BAX,BCL2L1,BIRC3,CALR,CCL2,CCL3,CCL4,CCL5,CD38,CD40,CD69,CD80,CD83,CD86,CDKN1A,CLEC2D,CSF1,CXCL10,F3,FCGR2B,GZMB,HSH2D,HSPA5,ICAM1,IFNB1,IFNG,IL10RA,IL15,IL15RA,IL1A,IL1B,IL1RN,IL27,IL2RA,IL2RB,IL4I1,IL6,IRF1,ITGAM,ITGB2,KLF4,LGALS3,MMP3,MYC,NFKB2,NFKBIA,PDCD1,PIM1,PRF1,PSMB10,PSMB9,SAMSN1,SELE,SELL,SERPINE1,SLAMF7,SLC2A1,TAP1,TAP2,TAPBP,TBX21,TLR2,TLR9,TNF,TNFAIP3,TNFRSF9,TRAF2,VCAM1,XBP1	610 (15)
	NFATC2		transcription regulator	Activated	3.627	6.24e-25	ACP5,AXL,BATF,BCL2L1,CASP4,CCL5,CCNE1,CCR5,CD274,CD40,CD80,CD83,CD86,CDKN1A,CMPK2,CSF2,CTNNAL1,CXCL10,CXCL3,DAXX,EBI3,ENPP2,FGL2,GBP4,HELZ2,IFIT2,IFIT3,IFNB1,IFNG,IL12RB2,IL15,IL1A,IL1B,IL27,IL2RA,IL6,INHBA,IRF1,IRF7,IRGM,ISG15,ISG20,LDHA,LMO4,MYC,NFKBIA,NFKBIZ,NMI,NR4A1,PDCD1,PML,RELB,RGS1,RSAD2,SELE,SH3BP5,SOCS1,SOCS3,STAT1,STAT2,TBX21,TLR2,TLR3,TNF,TNFSF8,USP25,ZBTB32	664 (14)
	IKBKG		kinase	Activated	4.363	1.26e-24	ACOD1,ACTA1,BAX,BIRC3,C3,CCL20,CCL5,CCR1,CDH13,CEBPB,CEBPD,CH25H,CLDN8,CSF1,CSF2,CTSB,CTSZ,CXCL10,CXCL3,CYP7B1,ENPP2,EPAS1,GBP2,GBP3,GCH1,GRN,HK2,HLA-A,ICAM1,IFNB1,IKBKE,IL1A,IL1B,IL1RN,IL6,IRF7,ISG15,JUNB,LCN2,LIFR,MYH7,NFKB2,NFKBIA,NOCT,PTX3,RELB,RGS16,SFRP1,SOCS3,TMEM176B,TNF,TNFAIP2,TNFAIP3,TNFRSF1B	493 (13)
	TCL1A		transcription regulator		1.009	1.27e-24	ACOD1,APOBEC1,C1QA,C1QB,C1QC,C3AR1,CCR1,CD300LD,CD68,CFP,CLEC4D,CLEC4E,CTSB,CTSS,CXCL3,CYBB,FCER1G,FCGR2B,FKBP5,GDF15,HMOX1,IGSF6,IL1B,IL1R2,ITGAM,ITGB2,LCN2,LTF,LY9,MAFB,MMP19,MPEG1,MSR1,PTPRO,RGS1,S100A8,S100A9,SEMA7A,SLC11A1,SLC15A3,STEAP4,TLR7,TNFAIP2	675 (16)
	TP53		transcription regulator		1.719	1.62e-24	ABAT,ACADM,ACSS1,ADA,ADORA2B,ADRA1A,AEN,ALDH18A1,ALDH1B1,ANKRD1,ANTXR1,APOBEC1,ARG1,ARPC1B,ARRB2,ASF1B,ASNS,ASS1,ATF3,ATF4,BAK1,BAX,BCL2L1,BCL3,BDKRB2,BHLHE40,BID,BIRC3,BMX,C1QC,C2,CARHSP1,CARS1,CASP1,CASP4,CASP6,CAT,CAV1,CCL2,CCL4,CCL5,CCNE1,CDC34,CDC6,CDKN1A,CDKN2D,CDKN3,CDT1,CEBPB,CEBPD,CHD3,CKS2,CLIC4,COL14A1,CORO1A,COX7A2,CSF1,CSF2,CSTB,CTSB,CTSW,CXCL1,CXCL10,CXCL3,CYP1A1,DAPK3,DCK,DDB2,DDIT…	736 (16)
	APP		other	Activated	7.81	2.25e-24	ACTA1,ADAMTS4,ADAP1,AIF1,APLP2,ARC,ARF6,ARG1,ARL11,ATF4,ATP1A3,AXL,BASP1,BAX,BCL2L1,C3,CALR,CASP1,CAT,CCL11,CCL2,CCL20,CCL3,CCL4,CCL5,CCL7,CCNE1,CCR5,CD40,CD68,CD69,CD86,CDKN1A,CEBPB,CFL1,CH25H,CHRNA7,CLIC1,CMPK2,COX7A2,CRABP2,CSF1,CSF2,CSF2RB,CTSB,CXCL1,CXCL10,CXCL3,CXCL5,CYBB,CYCS,DAXX,DDX58,DPYSL2,ENPP2,EOMES,EPAS1,FAP,FBL,FBXL20,FCGR2B,FZD3,GAB1,GAPDH,GBP2,GBP4,GBP6,GDF15,GRIA1,H19,H4C9,HAP1,…	710 (17)
	IFN alpha/beta		group	Activated	5.718	2.81e-24	ARHGEF10,AXL,BAX,BID,CCL2,CCL5,CCR2,CCRL2,CD40,CD69,CD80,CD83,CD86,CXCL10,CXCL16,DAXX,FGL2,H2-Q5,HLA-A,IDO1,IFIT2,IFIT3,IFNG,IL15,IL15RA,IL27,IL6,IRF1,IRF7,IRF8,LY6E,RSAD2,SLPI,SOCS1,STAT1,STAT2,TLR1,TLR2,TLR3,TLR7,TRIM21	540 (16)
	SOCS1	4.511	other	Inhibited	-6.183	2.82e-24	ACOD1,ARG1,BAK1,BAX,BCL2L1,BID,CCL2,CCL3,CCNE1,CD274,CD40,CD69,CD86,CDKN1A,CXCL10,DDX58,FCER1G,FKBP5,GBP5,GBP6,H2-T24,ICAM1,IFI44,IFIH1,IFIT1,IFIT2,IFIT3,IFNB1,IFNG,IL12RB1,IL15,IL1B,IL2RB,IL6,IRF1,IRF7,IRGM,ISG15,ISG20,JAK2,MX1,MYD88,OAS2,RSAD2,SELE,SOCS1,SOCS3,STAT1,TGM2,TLR3,TNF,USP18,VAV1,VCAM1	526 (15)
	SAMSN1	2.414	other	Activated	5.947	3.97e-24	ARID5A,BATF,CCL4,CD40,CMPK2,CXCL10,DAXX,FGL2,HELZ2,IFIT2,IFIT3,IFNB1,IFNG,IL15,IL15RA,IL6,INHBA,IRF1,IRF7,IRGM,ISG15,ISG20,LHX2,LMO4,NFKBIZ,NMI,PLA1A,PML,RSAD2,SAP30,SH3BP5,SOCS1,SOCS3,STAT1,STAT2,TIMELESS,TLR3,TNF,TNFSF8,TRIM21,USP25,XBP1,ZC3H12A	577 (22)
	IL1A	1.338	cytokine	Activated	7.541	5.32e-24	ADAMTS4,ADORA2A,ADORA2B,APOD,ATF3,BAX,BCL2L1,BCL3,BIRC3,C3,CCL11,CCL2,CCL20,CCL3,CCL4,CCL5,CCL8,CCR2,CD274,CD40,CD80,CD83,CD86,CDKN1A,CLEC2D,CSF1,CSF2,CXCL1,CXCL10,CXCL3,CXCL5,CYP1A1,DEFB4A/DEFB4B,FOSL1,GCH1,HMOX1,HSD11B2,ICAM1,IFNG,IGFBP5,IL1A,IL1B,IL1R2,IL1RN,IL2RA,IL6,INHBA,IRF1,JUNB,KIT,LCN2,LDHA,LGALS9,LIF,MMP3,MT2A,MYC,NFKBIA,NFKBIZ,ORM1,PLAU,PTX3,S100A8,S100A9,SELE,SERPINE1,TIMP1,TLR2,TNF,…	538 (11)
	PNPT1	1.945	enzyme	Inhibited	-4.462	8.58e-24	BCL2L1,CCL5,CDKN1A,CMPK2,CXCL10,DDX58,EIF2AK2,GBP2,GBP4,GBP6,IFI44,IFIH1,IFIT3,IFNB1,IL6,IRF7,ISG15,LGALS3BP,MMP3,MYC,PARP12,PARP14,PARP9,RNF213,RTP4,SAMD9L,STAT1,STAT2,TOR3A,UBE2L6,USP18,XAF1	656 (17)
	Tnf (family)		group	Activated	5.107	1.81e-23	ATF3,BCL2L1,BIRC3,C3AR1,CAVIN3,CCL2,CCL3,CCL4,CCL5,CCL8,CCR5,CD163,CD40,CD72,CD86,CLDN2,CLDN4,CSF1,CXCL1,CXCL10,CXCL11,CXCL3,CXCL9,CYP1A1,DEFB4A/DEFB4B,DUOX1,EIF2AK2,ENPP2,ESM1,F3,ICAM1,IFNG,IKBKE,IL12RB2,IL1A,IL1B,IL6,INHBA,LCN2,LGALS9,MYC,NFKBIA,NT5E,PCNA,PHEX,SELE,SELL,SERPINE1,SOCS3,TLR2,TNFAIP3,TNFRSF1B,TNFRSF4,TNFRSF9,VCAM1	399 (13)
	SIRT1		transcription regulator	Inhibited	-5.958	1.99e-23	ACADM,ADAR,ANO1,ARG1,BAX,BCL2L1,BIRC3,CAT,CAV1,CCL5,CD63,CD72,CD83,CDKN1A,CEBPB,CLCA1,CMPK2,CORO1A,CYCS,CYP1A1,DDIT3,DDX58,DDX60,DHX58,EBI3,EIF2S2,EPAS1,EPDR1,FGF10,GBP3,GBP6,GLI1,GSTM1,HCK,HELZ2,HK2,HLA-A,HMOX1,HOXA5,HSPA5,ICAM1,IFI44,IFIT3,IFITM3,IFNB1,IFNG,IL1B,IL27,IL2RG,IL6,IRF7,IRGM,KDM2B,KIF5C,LAMA2,LAPTM5,LGALS3,LGALS3BP,LY6E,MAOA,MMP3,MTHFD1L,MYC,NCF1,NECTIN4,NFKBIE,NKG7,NLRC5,NMRK1,NPNT…	617 (19)
	Ifn		group	Activated	6.379	2.15e-23	B2M,CD40,CD69,CD80,CD83,CD86,CH25H,CXCL10,CXCL11,DDX58,DHX58,EIF2AK2,HLA-A,ICAM1,IDO1,IFIH1,IFIT1,IFITM1,IFITM3,IL10RA,IL15,IL15RA,IL27,IRF1,IRF7,IRF8,ISG15,ISG20,LCN2,MX1,NTRK2,OAS2,OAS3,PML,PTAFR,RSAD2,S100A8,SERPINE1,SOCS1,SP100,STAT1,TAP1,TLR1,TLR2,TLR3,TLR7,TRIM21,XDH,ZBP1	547 (15)
	EIF2AK2	2.587	kinase	Activated	5.307	2.68e-23	ARG1,ATF3,ATF4,BAX,BCL2L1,BHLHE40,BRIP1,CDKN1A,CEBPB,CEBPD,DDIT3,DDX58,EIF2AK2,IFI35,IFIT1,IFITM1,IFITM2,IFNB1,IFNG,IL1A,IL1B,IL6,IRF1,ISG15,ISG20,LGALS3BP,MYC,NFKB2,NFKBIA,NMI,OAS3,PARP12,PARP9,PSMB10,SAMHD1,SELE,SOCS3,SP140,STAT1,TNF,TNFAIP3,UBE2L6,USP18,ZC3HAV1	435 (15)
	SMARCA4		transcription regulator	Activated	3.235	2.74e-23	ABLIM3,ABRACL,ACTA1,ADAM15,AGR2,AHR,ANO1,ANTXR2,ASNS,ATP2A1,BAK1,BATF,BNIP3L,CASP1,CCL2,CCR1,CCR2,CCRL2,CD19,CD52,CD63,CDC6,CDH11,CDKN1A,CDKN2D,CEBPB,CFP,CNP,CORO6,COTL1,CPM,CRYBG1,CSF1,CTSB,CTSS,CXCL1,CYP1A1,DHFR,ECM2,EMP3,F3,FKBP5,GADD45B,GADD45G,GAPDH,GJB5,GLI1,HCLS1,HEPH,HHIP,HLA-E,ICAM1,IFI30,IFIT1,IFITM1,IFITM2,IFITM3,IFNG,IGFBP5,IL15RA,IL1A,IL1B,IL6,INHBA,INPP1,IRF1,ITGA7,KCNJ2,KCNS3,KIFAP…	803 (21)
	DDX58	2.281	enzyme	Activated	5.022	3.68e-23	ALPL,CASP4,CCL2,CCL3,CCL4,CCL5,CSF2,CXCL10,DDX58,EIF2AK2,GBP3,IFI35,IFI44,IFIH1,IFIT1,IFIT2,IFIT3,IFNB1,IL1B,IL6,IRF1,IRF7,IRF8,ISG15,ISG20,KLF4,NMI,RSAD2,SOCS1,SOCS3,STAT1,STAT2,TLR3,TNF,TOR1AIP2,TRIM25,UBA7,USP18,ZC3HAV1	463 (17)
	IL17A		cytokine	Activated	5.675	3.96e-23	B2M,BCL2L1,BCL3,C15orf48,C3,CCL11,CCL2,CCL20,CCL4,CCL5,CCL7,CCR5,CD14,CD163,CD274,CD40,CD68,CD83,CEBPB,CEBPD,COTL1,CSF2,CXCL1,CXCL10,CXCL13,CXCL3,CXCL5,CYP7B1,DEFB4A/DEFB4B,ELF3,FOSL1,GBP2,HSPB8,ICAM1,IFNG,IL12RB2,IL1A,IL1B,IL1RN,IL27,IL6,IRF1,ISG15,LCN2,LIF,METRNL,MMP3,MUC5AC,MYC,MYO6,NFKBIZ,NR4A2,OSMR,PGF,PLAU,PTGFR,RGS16,S100A8,S100A9,SELE,SELP,SERPINE1,SLC2A1,SOCS1,SOCS3,SPSB1,STAT1,STEAP4,TB…	552 (11)
	PD98059		chemical - kinase inhibitor	Inhibited	-6.366	4.05e-23	ALOX5AP,ANKRD1,ATF3,ATF4,ATP2A1,BATF2,BAX,BCL2L1,C3,CAV1,CCL11,CCL19,CCL2,CCL20,CCL3,CCL4,CCL5,CCNE1,CCR1,CCR2,CD14,CD40,CD69,CD83,CD86,CDKN1A,CEBPB,CEBPD,CHRNA7,CSF2,CTSB,CXCL1,CXCL10,CXCL3,CXCL5,CYCS,CYP1A1,DDIT3,DEFB4A/DEFB4B,DUSP5,EDNRB,EMP3,EPAS1,F3,FAM171A1,FKBP5,FOSL1,FPR2,GRIA1,GRN,HMOX1,HSD11B2,HSPA5,ICAM1,IFNG,IGFBP3,IL1A,IL1B,IL1RN,IL2RA,IL6,ITGAM,ITGB2,JUNB,KLRC2,LAMA3,LDHA,LIFR,LIPG,…	539 (13)
	TREM1		transmembrane receptor	Activated	3.063	4.59e-23	ADORA2B,ASNS,ATF3,CCL20,CCL3,CCL5,CCL7,CCRL2,CD14,CD274,CD83,CD86,CEBPB,CENPU,CFB,CKS2,CSF1,CSF2,CXCL1,CXCL10,CXCL3,CXCL5,DEFB4A/DEFB4B,EBI3,F3,FNDC3A,FOSL1,GADD45B,IDO1,IFIT2,IFNG,IL15RA,IL1B,IL6,INHBA,IRF1,ISG15,KCNJ2,LIF,LY9,MAFF,MCOLN2,MMP19,MYD88,NFKB2,NFKBIA,NFKBIB,NOD2,NR4A2,NT5E,PLAC8,RGS1,RGS16,RHOBTB3,SLAMF7,SLCO4A1,STARD4,TIFA,TLR2,TNF,TNFSF14,TNIP3,YRDC	568 (14)
	SASH1		other	Activated	5.754	7.27e-23	ARID5A,CCL4,CD40,CMPK2,CXCL10,DAXX,FGL2,HELZ2,IFIT2,IFIT3,IFNB1,IL15,IL15RA,IL6,INHBA,IRF1,IRF7,IRGM,ISG15,ISG20,LMO4,NFKBIZ,NMI,PLA1A,PML,RSAD2,SAP30,SH3BP5,SOCS1,STAT1,STAT2,TIMELESS,TLR3,TNF,TNFSF8,TRIM21,USP25	362 (9)
	TBK1		kinase	Activated	3.046	8.72e-23	ACOD1,BCL2L1,CCL4,CCL5,CD40,CD80,CD86,CDKN1A,CMPK2,CXCL10,CXCL11,CXCL3,DDX58,FGL2,H2-T24,HLA-E,ICAM1,IFI44,IFIH1,IFIT1,IFIT2,IFIT3,IFNB1,IFNG,IL15,IL15RA,IL1A,IL6,INHBA,IRF7,ISG15,ISG20,NFKBIZ,NMI,OAS2,OAS3,PLA1A,RSAD2,SELE,SH3BP5,TLR2,TLR3,TNF,USP18,ZC3H12A	541 (16)
	STAT2	2.671	transcription regulator	Activated	3.916	1.03e-22	CAV1,CCL19,CCL5,CD40,CD86,CXCL10,GBP6,GLI1,IFI35,IFIT1,IFIT2,IFIT3,IFITM1,IFITM2,IFNG,IL6,IRF1,IRF5,IRF7,IRF9,ISG15,MX1,OAS2,PSMB8,RSAD2,RTP4,SHH,SOCS1,SOCS3,STAT1,TNF,USP18,WARS1,ZBP1	565 (17)
	IL1RN	3.938	cytokine	Inhibited	-5.84	1.16e-22	ATF3,BDKRB1,CCL2,CCL20,CHAC1,CTSS,CXCL1,CXCL11,CXCL3,CXCL5,DDX58,GRIA1,GSDMD,HERC6,ICAM1,IFI44,IFIH1,IFIT3,IFNG,IGFBP5,IL18BP,IL1A,IL1B,IL6,IRF1,IRF7,IRF9,ISG20,LGALS9,LIF,LIFR,MX1,MX2,OAS2,OAS3,PML,RIPK2,RSAD2,RTP4,S100A9,SELE,SERPINE1,SLC15A3,SP100,STAT2,THEMIS2,TIMP1,TNF,UBD,USP18	617 (16)
	CSF1	2.083	cytokine	Activated	5.416	1.49e-22	ACP5,ARG1,AXL,BAX,BCL2L1,CCL2,CCL3,CCL5,CCNE1,CCR1,CCR2,CCR5,CD163,CD68,CDKN1A,CFP,CLEC7A,CPM,CSF1,CXCL3,CYBB,DOK2,DUSP5,FCER1G,FDPS,FERMT3,GDF15,HK2,HLA-A,HSPA5,IFNB1,IFNG,IKBKE,IL10RA,IL18BP,IL1A,IL1B,IL2RB,IL6,IRF5,IRF7,IRF8,ITGAM,JUNB,LAG3,LDHA,MAFB,MSR1,MYC,NCF2,NFKB2,PCNA,PFKFB3,PLAU,SFRP1,SIGLEC1,SLC16A3,SLC2A1,SLC37A2,SLC7A5,SPI1,STAT1,TLR1,TLR2,TLR9,TNF,TNFAIP3,TNFRSF11A,TNFRSF1B,TRAF2,T…	712 (14)
	progesterone		chemical - endogenous mammalian		1.858	1.72e-22	ACOD1,ACP5,ACTA1,ADM,ALPL,APOD,ARID5A,ATF3,BAX,BCL2L1,BHLHE40,BIRC3,C3,CADM1,CAPRIN2,CAV1,CCL2,CCL20,CCL5,CCNE1,CCR2,CCR5,CD40,CD86,CDH11,CDKL2,CDKN1A,CDT1,CEBPB,CEBPD,CFB,CLCA1,CLDN4,CNDP2,COL12A1,CSF1,CXCL10,CXCL11,CYP1A1,DDIT3,DNAJB4,EDN3,ENPP2,EPAS1,ESR2,F3,FAM111A,FEN1,FKBP5,FMO5,FOSL1,GARS1,GCH1,GGCT,GRIA1,GRINA,H19,HLA-A,HLA-G,HSD11B2,HSD17B4,ICAM1,IFNG,IGFBP3,IGFBP5,IL15,IL1A,IL27,IL6,INH…	688 (16)
	DOCK8		other	Activated	5.667	2.63e-22	ARID5A,CCL4,CD40,CMPK2,CXCL10,DAXX,FGL2,HELZ2,IFIT2,IFIT3,IFNB1,IL15,IL15RA,IL6,INHBA,IRF1,IRF7,IRGM,ISG15,ISG20,LMO4,NFKBIZ,NMI,PLA1A,RGS1,RSAD2,SAP30,SH3BP5,SOCS1,STAT1,STAT2,TLR3,TNF,TNFSF8,TRIM21,USP25	276 (6)
	IFNA1/IFNA13		cytokine	Activated	4.974	3.68e-22	CCL8,CD274,CD40,CD69,CD80,CD83,CD86,CXCL10,CXCL11,CXCL9,CYP1A1,DHX58,EIF2AK2,IFIH1,IFIT1,IFIT2,IFITM1,IFNG,IL1B,IRF1,IRF7,ISG15,MX1,MYC,OAS2,RSAD2,SIGLEC1,SOCS1,STAT1,STAT2,TLR3,UBE2L6,ZBP1	448 (17)
	IRGM	3.313	enzyme	Inhibited	-5.503	4.17e-22	B2M,BST2,CGAS,DDX58,DDX60,DHX58,GBP4,IFI35,IFI44,IFIH1,IFIT1,IFIT2,IFIT3,IFITM1,IFITM3,ISG15,ISG20,MX1,MX2,OAS2,PSMB8,RSAD2,SAMHD1,SOCS3,TLR3,TRIM6,UBA7,UBE2L6,USP18,XAF1,ZBP1	389 (7)
	IL18		cytokine	Activated	6.64	4.5e-22	ACTA1,ATF3,BAK1,BCL2L1,CCL11,CCL2,CCL20,CCL3,CCL4,CCL5,CCR5,CCRL2,CD40,CD69,CD83,CD86,CHRNA7,CSF1,CSF2,CXCL10,CXCL11,CXCL16,CXCL3,CXCL9,EDNRB,ENPP2,GADD45B,GADD45G,GZMA,GZMB,ICAM1,IDO1,IFNG,IL12RB1,IL12RB2,IL18BP,IL1A,IL1B,IL2RA,IL6,IRF1,ITGAM,KIT,KLRC4-KLRK1/KLRK1,KLRG1,LIF,MMP3,NCR1,NFIL3,NFKBIZ,NKG7,PDCD1,PRF1,SAMHD1,SELL,TBX21,TIMP1,TNF,TNFRSF9,VCAM1,XCL1	587 (14)
	fluticasone propionate		chemical drug		-1.303	5.95e-22	ABLIM3,ADM,ANGPTL4,C1QB,C3,CCL2,CCL20,CCL5,CCL7,CCL8,CD163,CD80,CD83,CD86,CFB,CLEC12A,CSF2,CXCL1,CXCL10,CXCL5,CXCL9,DEFB4A/DEFB4B,EBI3,FBLN5,FKBP5,FSCN1,GADD45B,GBP5,GSTM1,IFIT1,IL18BP,IL1A,IL1B,IL1R2,IL1RN,IRF8,LST1,MMP19,MT2A,MUC5AC,MX1,NAMPT,OAS2,PLAC8,PLAU,PLIN2,S100A8,SERPINE1,SLPI,SPRY1,SRPX,STAT1,TAP1,TBC1D16,TGM2,TIMP1,WARS1	737 (22)
	IL13		cytokine	Activated	3.778	7.99e-22	ADA,ADAM15,ADORA2A,ADORA2B,ALOX5AP,ARG1,ARG2,ATF3,BATF,BAX,BCL2L1,BCL3,BID,C3,C3AR1,CASP1,CASP6,CCL11,CCL2,CCL20,CCL3,CCL4,CCL5,CCL7,CCR5,CD14,CD163,CD40,CD48,CD52,CD72,CD80,CD86,CEBPB,CHST2,CLCA1,CLDN2,CLEC4E,CLEC7A,CTNNAL1,CTSB,CTSS,CXCL1,CXCL10,CXCL3,CXCL5,CYBB,DEFB4A/DEFB4B,DIPK2B,DMBT1,DUOX1,ENPP2,EPAS1,F3,FCGR2B,FLG,FPR2,GP2,HMOX1,HPSE,ICAM1,IDO1,IFNG,IL1B,IL1R2,IL1RN,IL3RA,IL6,MAOA,MAP2K6,…	632 (13)
	peptidoglycan		chemical - endogenous non-mammalian	Activated	5.545	8.53e-22	CCL2,CCL20,CCL3,CCL4,CCL5,CCL8,CCR5,CD274,CD40,CD69,CD80,CD86,CORO1A,CSF2,CXCL1,CXCL10,CXCL16,CXCL3,CXCL5,DEFB4A/DEFB4B,FPR2,HMOX1,ICAM1,IFNB1,IFNG,IL1A,IL1B,IL1RN,IL2RA,IL6,IRF1,ITGB2,JUNB,MMP3,MUC5AC,MYD88,NLRP3,S100A8,S100A9,SELL,TLR2,TLR7,TLR9,TMSB10/TMSB4X,TNF	437 (10)
	MAPT		other		1	1.76e-21	AARS1,ACTA1,AIF1,ALDH5A1,APOBEC1,ARF6,ARL11,ATF3,ATP1A3,BASP1,BCL3,C1QB,C3,C3AR1,CAPG,CCL2,CCL4,CD274,CD48,CD63,CDKN1A,CEBPB,CFL1,CHRNA7,CLEC7A,COL4A4,CORO1A,COX7A2,CST7,CTSS,CTSZ,CXCL10,CXCL13,CXCL16,CYBB,CYCS,DDX60,DNAI3,DPYSL2,EPSTI1,FBL,FCGR2B,FGR,GAPDH,GBP2,GBP4,GBP5,H4C9,HLA-A,HMOX1,HSPA5,HSPB8,HSPE1,IFI44,IFIT3,IFITM3,IFNG,IL1A,IL1B,IL1RN,IL21R,IL6,IRF7,IRGM,ISG15,ITGB2,LAG3,LAMA3,LGALS3BP…	672 (18)
	CEBPB	1.406	transcription regulator	Activated	3.391	2.42e-21	ADM,ALOX5AP,ANTXR1,ARG1,ASF1B,ASNS,BCL2L1,C1QA,C1QC,C2,C3,C3AR1,CCL2,CCL3,CCL4,CCL5,CCL7,CCNE1,CCR1,CCR5,CCRL2,CD14,CD163,CD274,CD80,CD86,CDC6,CDKN1A,CDKN3,CDT1,CEBPB,CEBPD,CLEC4E,CTPS1,CXCL10,CXCL16,CXCL3,CXCL5,CYP1A1,DDB2,DDIT3,DHFR,EFNB2,FCER1G,FHL1,GLIPR2,H4C4,H4C9,HLA-A,HMGA1,HMGB2,HPX,HSD11B2,HSD17B4,HSPE1,ICAM1,IFIT2,IFIT3,IFITM3,IFNG,IGFBP3,IKBKE,IL18BP,IL1A,IL1B,IL1RN,IL3RA,IL6,IRF7,IRF9…	727 (18)
	CTNNB1		transcription regulator		1.731	2.47e-21	AHR,APOD,ARMH4,BCL2L1,BHLHE40,CADM1,CCL3,CCL4,CCL5,CCL7,CCNE1,CCRL2,CD274,CDH11,CDKN1A,CDKN2D,CLDN2,COL27A1,COL4A5,COL4A6,CRABP2,CRYBG1,CTHRC1,CTNND2,CTSZ,CXCL1,CXCL10,CXCL3,CXXC4,CYB5R3,CYP1A1,CYP7B1,DDIT3,DIXDC1,DOK1,EDN3,EIF5A,ENPP2,EOMES,ESR2,ETV1,FCER1G,FCRL5,FEN1,FOSL1,FZD3,GADD45B,GADD45G,GALC,GALM,GAPDH,GCH1,GDF15,GFPT2,GLI1,GOLM2,GPX2,HHIP,HK2,HMGCS2,HOXA5,HSPE1,ID4,IDO1,IFIT1,IFITM1,IFN…	545 (16)
	VCAN	3.18	other		-0.382	3.21e-21	ACTA1,ADM,ANGPTL4,ASS1,C3,CASP1,CCL2,CCL20,CCL4,CDH13,CDKN1A,CEBPB,CPE,CXCL3,CYBA,EBI3,ENPP2,F3,FBLN5,FNDC1,ICAM1,IFI44,IFIT1,IFIT2,IFITM1,IFNG,IL1B,IL1RN,IL6,IRF8,LCN2,LGALS3,METRNL,MIF,MX1,MX2,MYH10,NFKBIA,OAS2,OAS3,PARP14,PLAU,PRDX5,RNASE4,SERPING1,SMPDL3B,SPATS2L,STAT1,TGFB3,TIMP1,TNF,TWSG1,VCAM1,VCAN,XAF1	428 (13)
	STING1	1.729	other	Activated	5.055	6.32e-21	ARG1,BAX,C15orf48,CCL4,CCL5,CD68,CD86,CGAS,CSF2,CXCL10,DDIT3,GBP5,HAP1,HSPA5,IFI44,IFIT1,IFIT2,IFIT3,IFITM3,IFNB1,IFNG,IL1A,IL1B,IL6,IRF7,ISG15,KLRD1,LCN2,LIF,PLEKHA4,RGS16,RSAD2,TNF,UPP1,USP18	418 (16)
	IRF9	1.629	transcription regulator	Activated	2.03	7.53e-21	CCL19,CD69,CXCL10,GBP6,IFIT1,IFIT2,IFIT3,IFITM1,IFITM3,IFNB1,IFNG,IL1A,IL27,IL6,IRF1,IRF5,IRF7,IRF8,ISG15,MX1,MYH7,OAS2,PDCD1,RTP4,SOCS1,SOCS3,STAT1,STAT2,TNF,ZBP1	494 (17)
	S100A8	4.217	other	Activated	3.573	1.3e-20	ACSS1,ADAMTS4,ALPL,ARG2,ATF3,BCL2L1,BCL3,BHLHE40,C1QB,CASP1,CCL11,CCL2,CCL20,CD274,CD69,CD80,CLEC9A,CORO1A,CPM,CSF2RB,CXCL10,CXCL3,CXCL9,DDC,ENPP2,FOSL1,GZMB,H19,HMOX1,ICAM1,IDO1,IL1A,IL1B,IL6,ISG15,ITGAM,MMP3,MYC,MYCT1,MYH1,MYH8,NFKBIA,NRG1,NTRK3,PLAU,PLK3,PTPRO,RAB20,ROBO2,S100A8,SDCBP2,SHH,SOCS3,TNF,USP18,VCAM1,VCAN	427 (9)
	5-O-mycolyl-beta-araf-(1->2)-5-O-mycolyl-alpha-araf-(1->1')-glycerol		chemical - endogenous non-mammalian	Activated	5.5	2.02e-20	ADORA2A,ATF3,BCL3,CCL2,CCL20,CCL4,CCL7,CCL8,CD40,CD83,CHST2,CXCL1,CXCL10,CXCL11,CXCL3,CXCL9,EBI3,ICAM1,IDO1,IFIT1,IFIT2,IFIT3,IL1A,IL1B,NAMPT,NFKB2,NFKBIZ,NT5E,PLA2G7,RGS1,RGS16,SLAMF7,SOCS3,SPHK1,TNF,TNFAIP3,TNIP3,VCAM1	513 (11)
	dextran sulfate		chemical drug	Activated	2.403	2.22e-20	ADA,ADORA2B,AHR,ARG1,C3,CASP1,CCL11,CCL19,CCL20,CCL4,CCL5,CCR2,CD14,CD177,CD40,CD69,CD80,CD83,CD86,CDCA5,CDKN1A,CSF2,CXCL10,CXCL3,EFNB2,ENPP2,FANCB,FGF1,FIGNL1,GLI1,HMOX1,ICAM1,IDO1,IFITM3,IFNG,IL1B,IL6,IRF7,ISG15,ISLR,LRP6,MCM3,MCM5,MMP3,MSR1,MYC,NLRP3,ODC1,OSMR,PCNA,PGF,PHGDH,PIGR,PTAFR,RAD51,RBBP9,REG3G,S100A8,S100A9,SELP,SERPINB5,SERPINE1,SLC2A1,SOCS3,SPHK1,TANK,TFF2,TGFB3,TGM2,TNF,TNFRSF1B,U…	641 (13)
	BTK		kinase		-1.005	2.41e-20	BCL2L1,CCL4,CCNE1,CD274,CD38,CD40,CD69,CD86,CDKN1A,CEBPB,CXCL10,CXCL3,CXCL9,HMOX1,IFI35,IFIT1,IFIT3,IFITM1,IFNG,IL10RA,IL1A,IL1B,IL21R,IL27,IL2RA,IL4I1,IL6,IRF1,IRF9,ISG15,ISG20,MTHFD2,MX1,MX2,MYC,NFKB2,OAS2,OAS3,PIM1,RELB,SELP,SPI1,STAT1,TLR9,TNF	561 (17)
	IRF2		transcription regulator		1.544	2.77e-20	ARG1,B2M,BNIP3L,CASP1,CD14,CDKN1A,CFB,CLDN2,CLIC1,CMTM4,CTSS,CXCL10,CXCL5,DUSP5,EIF2AK2,FAM111A,FCGBP,GSDMD,HK2,IFI35,IFNB1,IFNG,IL12RB2,IL1B,IL27,IL6,IRF1,IRF7,IRF8,ISG15,KLF4,LCN2,NAMPT,PFKFB3,PSMB10,PSMB8,PSMB9,PSME1,PSME2,SOCS1,TAP1,TAP2,TAPBP,TLR3,TRIM21,UBE2L6,USP18,VCAM1	435 (16)
	AGT		growth factor	Activated	4.677	3.53e-20	ACTA1,ADAMTS4,ADM,ADORA2B,AKAP5,ANAPC10,ANGPTL8,ANO1,ARG1,ARHGEF9,ATF3,BAX,BDKRB2,BHLHE40,C1QTNF7,C3,CALR,CAT,CAV1,CCL2,CCL4,CCL5,CCL8,CCNE1,CCR2,CCR5,CD14,CD68,CD86,CDH13,CDKN1A,COL12A1,COL4A6,COX7A2,CPE,CRABP2,CREB5,CTHRC1,CTSS,CXCL10,CXCL3,CYBA,CYBB,DHFR,DMBT1,DOK1,EDNRB,EFEMP1,EFNB2,ESM1,ETV1,F3,FBLN5,FCGR2B,FGR,FKBP5,FOSL1,GAB1,GCH1,GDF15,GP2,GRN,HCLS1,HLF,HMGB2,HMOX1,ICAM1,IFNG,IGFBP3,IGFBP…	689 (13)
	SENP3		peptidase	Activated	5.282	4.05e-20	CCL4,CD80,CD86,CXCL10,EIF2AK2,H2-T22,H2-T24,HLA-A,IFI44,IFIT2,IFIT3,IL15,IL2RA,IRF7,ISG15,ISG20,MYD88,OAS2,PML,PSMB9,RSAD2,SAMHD1,SP110,STAT1,TAP1,TDRD7,WARS1,XAF1	457 (14)
	IFNLR1		transmembrane receptor			4.05e-20	ATF3,CCL20,CCL4,CCL5,CLEC4D,CLEC4E,CMPK2,CSF1,CXCL10,CXCL3,IFI44,IFIH1,IFIT2,IFIT3,IFNB1,IL1A,IL1B,IL6,IRF7,ISG15,LIF,MX1,MYC,RSAD2,TLR2,TNF,TNFAIP2,TNFAIP3	411 (14)
	E. coli B5 lipopolysaccharide		chemical - endogenous non-mammalian	Activated	7.606	4.2e-20	ACKR1,ADORA2B,B2M,BCL3,BHLHE40,BIRC3,CAT,CCL11,CCL19,CCL2,CCL20,CCL4,CCL5,CCR1,CCR5,CD274,CD40,CD69,CD83,CD86,CDKN1A,CSF2,CXCL10,CXCL13,CXCL3,CYBB,F3,GBP2,HLA-A,HMOX1,ICAM1,IDO1,IFIT1,IFNB1,IFNG,IL12RB2,IL15,IL15RA,IL1A,IL1B,IL1R2,IL21R,IL27,IL2RA,IL3RA,IL6,IL9R,IRF1,ISG20,JUNB,LIF,MYD88,NCF1,NCF2,NFKBIA,NOD2,PSMA5,PTPN2,SELE,SERPINE1,SOCS3,TGFB3,TGM2,TLR2,TLR3,TLR7,TNF,TNFAIP3,XCL1	529 (10)
	TGFBR2		kinase	Inhibited	-4.433	5.9e-20	ACOD1,ADCY1,ADORA2A,ADORA2B,ALOX5AP,ANGPTL4,ASS1,ATF4,BATF,BCL3,BHLHE40,C15orf48,CASP1,CCL4,CCNE1,CD14,CDKN1A,CHRNA7,CLIC4,COL4A6,CSF1,CSF2,DUSP28,EBI3,EPAS1,FFAR4,FKBP5,GADD45B,GADD45G,GATM,GLI1,GSR,HK2,ICAM1,IFNB1,IFNG,IL1A,IL1B,IL1R2,IL2RB,IL3RA,IL6,IRF8,ITGAM,LAG3,LDHA,LGALS7/LGALS7B,METRNL,MMP3,MSR1,MXD1,NFIB,NFIL3,NFKBIA,NFKBID,NFKBIE,NFKBIZ,ODC1,PIK3C2B,PRR7,QSOX1,RAMP3,S100A8,S100A9,SCN7A…	658 (17)
	TGM2	0.877	enzyme	Activated	6.532	7.67e-20	ACTA1,ALPL,BIRC3,C3,CCL2,CCL3,CCRL2,CD86,CFP,CSRNP1,CXCL10,DDX60,FCER1G,HK3,IFI35,IFIT1,IFIT2,IFIT3,IFNG,IL10RA,IL1B,IL6,IRF9,ITGAM,JAML,LGALS9,LRRC25,LY6E,MAFB,MT2A,MYC,MYH7,NCF2,NPC2,OAS2,OAS3,PARP14,PARP9,PIM1,PLEKHO2,PPP1R16B,RFLNB,RNF213,RPF2,S100A8,SAMD9L,SAMHD1,SDCBP,SELL,SELP,SEMA7A,SLAMF7,SLPI,SP110,STAT1,TAF4B,TAP1,TNF,TNFAIP2,TNIP1,TYROBP,UBA7,XAF1	666 (22)
	P38 MAPK		group	Activated	6.827	1.05e-19	ARG2,ASS1,ATF3,BATF2,BAX,BCL2L1,BNIP3L,CAV1,CCL11,CCL2,CCL5,CCL7,CCL8,CCNE1,CD40,CD69,CD80,CD83,CD86,CDKN1A,CEBPB,CEBPD,CSF2,CXCL1,CXCL10,CXCL11,CXCL3,CXCL9,CYBB,CYP1A1,DDB2,DDC,DDIT3,EDNRB,F3,FGF10,HMOX1,HSPA5,ICAM1,IFNB1,IFNG,IGFBP5,IL1A,IL1B,IL1RN,IL2RA,IL6,INHBA,IRF7,ITGAM,ITGB2,JUNB,KLF4,LAMA3,MIF,MMP3,MUC5AC,MUC5B,MYC,MYLPF,NR4A1,PCNA,PLA2G7,PLAU,PLAUR,PML,RAB7B,RAD51,RYR1,SDC2,SELE,SERPINB…	395 (11)
	G protein alphai		group	Activated	5.554	1.13e-19	ATF3,C15orf48,CD274,CEBPD,CXCL10,DDX58,FCGR2B,FOSL1,GBP2,GBP4,GBP5,GBP6,GBP7,HLA-A,IFIH1,IFIT3,IFITM3,IRGM,ISG15,KLF4,LIF,MAFF,PSMB8,PSMB9,RAB20,RSAD2,SERPING1,SOCS3,SPHK1,TAP1,TGM1,TIMP1,TNFRSF12A,TUBB6,USP18	699 (19)
	IFNA4		cytokine	Activated	5.153	1.25e-19	CCL8,CCRL2,CD274,CD69,CD86,CLIC4,CXCL10,CXCL11,CXCL9,GBP2,GBP5,H2-T22,H2-T24,HLA-E,IFIH1,IFIT1,IFIT2,IFNG,IL6,ISG15,JAML,MITD1,MX1,MYC,PIK3AP1,RSAD2,TREML2,USP18,ZBP1	439 (17)
	PF4		cytokine	Activated	3.563	1.94e-19	BIRC3,CCL2,CCL3,CCL4,CD83,CD86,CDKN1A,CMPK2,CPM,CXCL3,DDX58,DDX60,EPSTI1,F3,GCH1,ICAM1,IFNG,IL1A,IL1B,IL6,INHBA,IRF1,ISG15,ITGAM,KLF4,NFKB2,NFKBIA,NFKBIZ,RSAD2,SPHK1,STAT1,STAT2,TNF,TNFAIP3,USP18	636 (17)
	RNASEH2A		enzyme			1.98e-19	ADAR,CXCL10,DDX58,GBP2,IFI35,IFI44,IFIH1,IFIT2,IFIT3,IFITM3,IL6,IRF1,IRF5,IRF7,IRF9,ISG15,ISG20,NFKB2,NFKBIA,NMI,PARP9,RSAD2,TLR2,TLR3,TRIM21,USP18
	Salmonella enterica serotype abortus equi lipopolysaccharide		chemical toxicant	Activated	6.124	2.06e-19	ADORA2B,ASNS,BIRC3,CCL20,CCL3,CCL4,CCL5,CCRL2,CD274,CENPU,CFB,CSF2,CXCL1,CXCL3,CXCL5,DNAJB4,DUSP2,EBI3,F3,FOSL1,GADD45B,GBP3,IDO1,IFIT2,IL15RA,IL1A,IL1B,IL2RA,IL6,INHBA,IRF1,ISG15,KCNJ2,MAFF,MCOLN2,NFKBIZ,NLRP3,NOCT,NR4A2,PLA1A,PLAC8,PLAU,PTX3,RGS1,RIPK2,SLAMF7,SOCS3,STARD4,TIFA,TNF,TNFSF9,TNIP3,YRDC	609 (16)
	ERK1/2		group	Activated	3.735	2.14e-19	ALPL,ATP1A3,B2M,BAX,BCL2L1,BIRC3,C3,CALR,CAT,CAV1,CCL11,CCL2,CCL20,CCL3,CCL4,CCL5,CCL7,CCL8,CD40,CD80,CD86,CDKN1A,CEBPB,CSF2,CTSB,CXCL1,CXCL10,CXCL3,CXCL5,CYBB,DDIT3,EFNB2,ESR2,F3,FKBP5,FOSL1,H19,HK2,HLA-A,HMGA1,HSPA5,ICAM1,IFIT1,IFNB1,IFNG,IGFBP3,IL1A,IL1B,IL2RA,IL6,JUNB,MMP3,MUC5AC,MYC,NAMPT,PCNA,PLAU,PLAUR,PSMB10,PSMB6,PSMB8,PSMB9,PTGER4,RAD51,RHOC,SERPINE1,SNAI2,SOCS3,TAP1,TAP2,TAPBP,TIMP1,TN…	450 (11)
	RC3H1		enzyme	Inhibited	-4.807	2.35e-19	BST2,CCL2,CCL20,CCL4,CCL5,CXCL13,DDX58,FOSL1,IFI30,IFI44,IFIT1,IFIT2,IFIT3,IFITM1,IFITM3,IFNG,IL1A,IL1B,IRF1,IRF9,ISG15,MT2A,MX1,OAS2,OAS3,PARP9,RSAD2,STAT1,STAT2,STING1,TNFAIP3,TNFRSF1B,TRIM21,TRIM25	556 (12)
	semaxinib		chemical drug	Activated	3.519	2.63e-19	ACP5,AHR,AIF1,ARG1,ARHGEF10,ATF3,C1QA,C1QB,C1QC,CCL19,CCL20,CCNE1,CCR1,CCR5,CSF2RB,CXCL10,CXCL11,CXCL13,CXCL3,F3,FHL1,GDF15,HMOX1,IL15,IL1B,IL1R2,IL21R,IL2RB,IL6,ITIH4,LCN2,LRG1,LTF,NFKBIA,NLRP3,NR4A2,OAS3,ORM1,PCNA,PRKN,PTX3,SELE,SERPINE1,SLAMF8,SLPI,SOCS3,TNFRSF18	697 (16)
	LDLR		transporter		0.256	2.69e-19	APOBEC1,BCL2L1,C1QA,CCL2,CCL4,CCL5,CCR1,CCR2,CCR5,CD274,CD300E,CD40,CD68,CDKN1A,CFB,CLEC4E,CYP7B1,DDIT3,EBI3,F3,FDPS,FGL2,FPR2,GADD45G,GALM,GAPDH,GATM,HK2,HSPA5,ICAM1,IFNG,IL12RB1,IL1A,IL1B,IL1RN,IL6,IRF7,LAG3,LAIR1,LCN2,LCP2,LY86,MIF,MSR1,MYC,PLAU,PSMA7,PSMB9,PSMC6,PSME2,RAD51,RGS1,SELE,SLC2A1,SOCS1,TAP1,TLR1,TNF,TNFSF14,TRIB1,UHRF1,VCAM1,VCAN,VLDLR,ZBP1	701 (16)
	U0126		chemical drug	Inhibited	-6.012	3e-19	ADAMTS4,ADORA2B,ALPL,ANGPTL4,ARC,ARG2,ATF3,ATF4,BAX,BCL2L1,BHLHE40,BIRC3,C3,CAV1,CCL11,CCL2,CCL3,CCL4,CCL5,CCNE1,CCNO,CCR2,CD274,CD69,CDKN1A,CEBPB,CEBPD,CLDN2,CLDN4,CSF2,CXCL1,CXCL10,CXCL11,CXCL3,CXCL5,CXCL9,CYBB,CYP1A1,DDIT3,DNASE1L3,DUSP5,EDNRB,EEF1E1,EIF2AK2,EIF4EBP1,ENPP2,EPHA2,ERG,ETV1,F3,FKBP5,FOSL1,GADD45B,GDF15,GFPT2,GLI1,GRIA1,GRN,HMOX1,HSPA5,ICAM1,IFNG,IL1A,IL1B,IL1R2,IL6,INHBA,IRF1,JUN…	530 (12)
	CG		complex	Activated	2.382	3.56e-19	ADAMTS4,ADM,ANGPTL4,B2M,BAX,BCL2L1,BHLHE40,C2,CADM1,CAT,CCDC86,CCL2,CCL20,CCL7,CCL8,CDC6,CDKN1A,CEBPB,CEBPD,CFB,CSF1,CXCL10,CXCL3,CYP7B1,EDN3,EFEMP1,EFNB2,ELK3,ENPP2,EPAS1,EPSTI1,ESM1,ESR2,ETV1,FAT4,FGL2,FHL1,FOSL1,GASK1B,GBP6,GGCT,GREM2,HK2,HLA-A,HLA-E,HMGA1,HPSE,HSD11B2,ICAM1,IFIT3,IFNG,IGFBP3,IL15RA,IL1A,IL1B,IL1R2,IL6,INHBA,ITGA8,JUNB,KCNJ3,KLF4,LGALS3BP,LIF,LIMCH1,LRRN3,MCM10,MCM3,MCM5,MMP19…	787 (19)
	cyclosporin A		biologic drug		-0.682	4.12e-19	ADORA2A,ADORA2B,APOD,ASNS,ATF3,BATF,BAX,BCL2L1,BIRC3,CASP1,CAV1,CCL11,CCL2,CCL4,CCL5,CCR5,CD14,CD163,CD40,CD68,CD80,CD83,CD86,CDH11,CDKN1A,CLDN4,CXCL1,CXCL9,CYBA,EDNRB,EIF6,ELF3,EMP3,F3,FKBP5,FREM2,FXYD5,GPX2,GZMA,GZMB,HMOX1,HPX,HS2ST1,HSPA5,ICAM1,IFNG,IL12RB2,IL1A,IL1B,IL2RA,IL6,KATNA1,KLRD1,LAMA3,LCN2,LGALS3,LORICRIN,LYPD3,MCM3,MIF,MMP3,MYC,MYH10,MYH4,MYH7,NFKBIA,NR4A1,NRCAM,ODC1,PCNA,PRF1,PSMB…	656 (15)
	CD28		transmembrane receptor	Activated	5.89	4.33e-19	AHR,BCL2L1,BHLHE40,C2,CASP6,CCL3,CCL4,CCNE1,CCR5,CD274,CD69,CD80,CD86,CH25H,CRLF2,CSF2,CXCL13,CYCS,DDX58,EBI3,EOMES,FBL,FCER1G,FDPS,FYB1,GAPDH,GBP2,GLI1,GZMA,GZMB,H19,HAT1,HK2,IFITM1,IFNB1,IFNG,IGFBP5,IL10RA,IL12RB1,IL12RB2,IL15RA,IL1B,IL21R,IL27,IL2RA,IL4I1,IL6,IRF1,IRF8,LDHA,MSR1,MYC,NAMPT,NFKB2,NFKBIA,NR4A1,ODC1,PCYOX1,PDCD1,PNP,PPA1,PSMA5,PSMA6,PTGER4,RHOC,SH2D2A,SHH,SLC16A3,SLC5A3,SLC7A5,SOC…	687 (16)
	IRF5	2.147	transcription regulator	Activated	5.826	8.24e-19	BAK1,BAX,BCL2L1,BID,CCL19,CCL3,CCL4,CCL5,CDKN1A,CMPK2,CXCL10,CXCL11,DDX58,DHX58,IFI44,IFIH1,IFIT1,IFIT2,IFIT3,IFITM3,IFNB1,IL6,IRF5,IRF7,ISG15,ISG20,MYC,NAMPT,NT5C3A,OAS2,PARP12,RSAD2,SP110,STAT1,STAT2,TNF,UBE2L6	428 (17)
	EIF4E		translation regulator	Activated	5.215	9.73e-19	ARL11,B2M,BAK1,BCL2L1,C3AR1,CAPG,CCR5,CDC34,CDKN1A,CDT1,CEBPB,CKS2,CLEC7A,CTSZ,CXCL16,CYBA,CYBB,DAXX,EIF4EBP1,FOSL1,FREM2,GPR65,GPX2,HLA-A,HLA-G,HMOX1,IFIT2,IFNG,IL12RB1,IL15RA,IL1A,LAG3,LAT2,LGALS3BP,LSM5,MMP3,MPV17,MYC,NFKBIA,NHP2,ODC1,P2RY13,PCNA,PGF,PIM1,PLAUR,PRDX5,REPS2,RHOG,RPL35,SASS6,SELPLG,SLC11A1,SPHK1,TAPBP,TGFBI,TNF,UBA7,UPP1	735 (23)
	IL5		cytokine	Activated	7.04	9.82e-19	ACP5,ASNS,ASS1,ATF4,BCL2L1,BCL3,BNIP3L,CASP4,CCL2,CCL3,CCNE1,CCR1,CCR2,CCR5,CCRL2,CD40,CD63,CD69,CD80,CDKN1A,CRELD2,CSF2,CSF2RB,DUSP5,EIF4EBP1,FCGR2B,FGL2,GADD45G,GBP2,GBP4,GBP7,GLIPR2,HEPACAM2,HSPA5,ICAM1,IFI30,IFNB1,IFNG,IL18BP,IL1R2,IL2RA,IL2RG,IL3RA,IRF7,ITGAM,LCP2,MANF,METRNL,MYC,NFIL3,PIM1,PSAT1,PSMB4,QSOX1,S100A4,SAP30,SDF2L1,SLC16A3,SLC2A1,SLC39A8,SLC7A5,SOCS1,TLR1,TNF,TNFRSF4,TNFRSF9,TNF…	711 (15)
	HAVCR1		other		1.465	9.83e-19	AHR,B2M,CALR,CEBPB,CEMIP,CTPS1,FHL3,FSCN1,HK2,HLF,IFNG,IL1R2,IL2RA,IL6,IRF1,IRF9,LMO4,MYH10,NAMPT,NEO1,NFKBIA,ODC1,PFKFB3,PLAUR,PLIN2,PSMB8,PSMB9,PSME2,RELB,SESN2,SNAI2,SOCS3,STAT1,STAT2,TAP1,TAP2,TBX21,TNF,TSPAN18,UPK1B,XAF1	441 (17)
	PTGER4	1.544	G-protein coupled receptor	Inhibited	-5.818	1.04e-18	ADAMTS4,APOC2,CCL2,CCL20,CCL4,CD40,CD69,CH25H,CMPK2,CXCL10,CYBB,DAXX,DDX58,FBXL20,GAB1,GBP2,GBP4,GBP6,HCAR2,HERC6,ICAM1,IFI35,IFIH1,IFIT2,IL1B,IL27,IL4I1,IL6,IRF1,IRF7,IRGM,ISG20,MAFB,MAFF,MXI1,NCF1,NCF2,OSM,PARP14,RNF213,RSAD2,RTP4,SAP30,SLAMF8,STXBP4,TNF,TOR3A,TRIM21,USP18,XAF1	608 (13)
	IL1		group	Activated	6.995	1.11e-18	ADAMTS4,AHR,BAX,BHLHE40,C2,C3,CASP1,CCL2,CCL20,CCL3,CCL4,CCL5,CD40,CDKN1A,CEBPD,CFB,CLEC7A,CSF1,CSF2,CSF2RB,CTSB,CXCL1,CXCL10,CXCL11,CXCL3,CXCL5,CXCL9,CYP1A1,DDC,DEFB4A/DEFB4B,ELF3,F3,GDF15,H19,HMOX1,ICAM1,IDO1,IFNB1,IFNG,IL1B,IL1R2,IL1RN,IL2RA,IL2RB,IL6,INHBA,IRF1,ITGAM,ITGB2,KIT,LIF,MAP2K6,MMP3,MYC,NRG1,ODC1,ORM1,PIGR,RELB,S100A9,SELE,SELL,SELP,SERPINE1,SLC2A1,SOCS3,SPHK1,TGFB3,TGM2,TIMP1,TLR2,…	496 (11)
	FAS		transmembrane receptor		1.573	1.36e-18	ARRB2,BAX,BCL2L1,BID,BIRC3,CCL2,CCL20,CCL3,CCL4,CCL5,CCL7,CCR1,CCRL2,CD48,CD80,CD83,CD86,CDKN1A,CEBPD,CRYBG1,CSF1,CXCL1,CXCL10,CXCL11,CXCL3,CXCL9,F3,FCGR2B,FES,FGL2,FSCN1,GADD45G,GBP2,GLIPR1,ICAM1,IFIT1,IFNG,IL10RA,IL15RA,IL1A,IL1B,IL6,IL9R,IRF1,ITGA7,LGALS3,LST1,MIF,MPZL1,NCR1,NFKBIA,NFKBIE,NR4A1,NR4A2,NUAK2,ORM1,OSM,PIK3C2B,PLAU,PLCL2,PLIN2,PPFIBP2,PRKDC,PSD4,PSTPIP1,PTGER4,PTX3,RGS14,RND1,RSAD…	434 (9)
	PRDM1		transcription regulator	Inhibited	-3.22	1.47e-18	ADA,ALPL,ANGPTL4,ARG2,CCL20,CD19,CD48,CD53,CD86,CPA4,CXCL3,CYTH4,ERG,FGR,FOSL1,GIMAP7,HCK,HLA-A,ICAM1,IDO1,IFIT1,IFIT2,IFIT3,IFNB1,IFNG,IL1A,IL1B,IL6,IRF7,IRF8,ITGAM,KLRC1,LAG3,LGALS1,LGALS3,LGALS7/LGALS7B,MAFB,MMP25,MS4A4A,MT2A,MYC,NLRP3,OAS2,OAS3,PDCD1,PIK3AP1,PLAC8,PRF1,PRKDC,PSMB10,PSMB8,PTPN6,RELN,RGS16,RSAD2,S100A8,S100A9,SCARA5,SELL,SMPDL3B,SPRY1,STAT1,TAPBP,TBX21,THEMIS2,TNF,TNFAIP6,TNFRS…	575 (15)
	HIF1A		transcription regulator	Activated	3.833	2.01e-18	ADAM15,ADM,ADORA2B,AHR,ALOX5AP,ANGPTL4,ASNS,AXL,BAX,BCL2L1,BHLHE40,BID,BNIP3L,CARS1,CAV1,CCL2,CCL4,CCL5,CCR2,CCR5,CCRL2,CD274,CD69,CDKN1A,CEMIP,CORO1A,CSF1,CSF2,CTPS1,CXCL10,CXCL3,CYP1A1,EDNRB,EIF5A,EPAS1,FHL1,FHL3,FSCN1,GADD45B,GAPDH,HK2,HMOX1,HSPA5,ICAM1,IFNG,IGFBP3,IGFBP5,IL15,IL1A,IL1B,IL27,IL6,IRF5,ITGB2,KLRC4-KLRK1/KLRK1,KRT14,LDHA,LGALS1,LIFR,MAFF,MANF,MIF,MYC,MYH7,NCR1,NDUFA12,NFKB2,NFKBI…	593 (13)
	KIT	-1.134	transmembrane receptor		0.162	2.01e-18	BCL2L1,C3AR1,CCL2,CCR2,CD274,CD53,CD63,CSF2,CSF2RB,CXCL10,CXCL3,ETV1,HMOX1,ICAM1,IDO1,IFIT2,IFIT3,IFNG,IL12RB1,IL15,IL15RA,IL27,IL2RA,IL6,IRF1,ITGAM,ITGB2,KIT,LGALS3,LIF,MYC,OSM,PTPN18,PTPN6,RAB32,SH3BP2,SNAI2,SOCS1,SOCS3,SPTA1,STAT1,TNF	569 (17)
	IL3		cytokine	Activated	5.669	2.05e-18	ADA,ALOX5AP,ARG1,BCL2L1,BIRC3,BNIP3L,C1QA,CALR,CAT,CCL11,CCL19,CCL2,CD14,CD40,CD48,CD53,CD63,CD69,CD80,CD83,CD86,CDKN1A,CSF1,CSF2,CXCL9,DDIT3,DOK2,EIF2AK2,EMP3,FCGR2B,GADD45B,GADD45G,GZMA,HK2,HLA-A,HSPA5,ICAM1,IL1B,IL2RA,IL3RA,IL6,ITGAM,JUNB,LCN2,LIF,LY9,MCM5,MID1,MMP3,MYC,NCF1,ODC1,OSM,PHGDH,PIM1,PLA2G7,PSMA5,PSMB3,PSME1,RAN,RANBP1,SELE,SELL,SEMA7A,SLAMF7,SLC2A1,SOCS1,SOCS3,SOX5,SPI1,TLR2,TNF,TN…	424 (12)
	MAVS		other	Activated	5.393	2.51e-18	ADAR,ALPL,CCL5,CGAS,CMPK2,CXCL10,DDX58,DHX58,IFIT1,IFIT2,IFIT3,IFITM3,IFNB1,IFNG,IL1B,IL6,IRF7,ISG15,ISG20,KLRG1,NT5C3A,OAS2,PARP12,RSAD2,SOCS1,SOCS3,STAT1,STAT2,TLR7,TNF,UBE2L6,USP18,ZC3HAV1	443 (13)
	S100A9	4.106	other	Activated	4.351	2.72e-18	ACSS1,ADAMTS4,ALPL,ATF3,BCL3,BHLHE40,C1QB,C3,CASP1,CCL11,CD274,CD69,CLEC9A,CORO1A,CPM,CSF2RB,CXCL10,CXCL3,DDC,ENPP2,FOSL1,GZMB,H19,ICAM1,IFNB1,IFNG,IL1B,IL6,ISG15,ITGAM,MMP3,MYC,MYCT1,MYH1,MYH8,NRG1,NTRK3,PLAU,PLK3,PTPRO,RAB20,ROBO2,S100A8,S100A9,SDCBP2,SOCS3,TNF,TNFRSF4,TNFRSF9,USP18,VCAM1,VCAN	505 (14)
	Map3k7		kinase	Activated	3.431	4.24e-18	BCL2L1,BHLHE40,CCL4,CCL5,CMPK2,CSF2,CXCL10,CXCL3,FGF10,FGL2,H19,ID4,IFIT2,IFNB1,IFNG,IL15,IL15RA,IL1B,IL6,ISG15,ISG20,KRT14,LORICRIN,NFKBIA,NFKBIZ,NOD2,RSAD2,RUNX1T1,S100A9,SPHK1,TLR3,TNF,VCAM1	441 (16)
	PDGF BB		complex	Activated	5.98	5.42e-18	ADM,ARG2,ATF3,BCL3,BDKRB1,BDKRB2,BHLHE40,BMP3,C3,CASP4,CCL2,CCL20,CCL7,CCL8,CCNE1,CCNO,CDKN1A,CEBPB,CEBPD,CSF1,CSF2,CYCS,DDIT3,DUSP5,EDNRB,F3,FBLN5,FHL1,FOSL1,FXYD5,GBP2,GDA,GDF15,GFPT2,H19,HLA-E,HMOX1,IL1B,IL6,INHBA,JUNB,LGALS3,LIF,MMP3,MYC,MYH1,NAMPT,NFIL3,NR4A1,NR4A2,ODC1,PCNA,PIM1,PLAU,PLCG2,PRSS35,PSMB4,RGS1,RYR3,SAT1,SERPINE1,SHH,SOCS3,SPHK1,SPI1,TGFB3,TGM2,TIMP1,TNFAIP3,TNFRSF12A,TOB1,TRIB…	594 (15)
	CpG oligonucleotide		chemical drug	Activated	4.956	6.17e-18	AHR,BAX,C2,CASP4,CCL4,CCR1,CD14,CD274,CD40,CD63,CD80,CD83,CD86,CEBPB,CLEC4D,CLEC4E,CSF2,CXCL10,DDX58,DDX60,FCGR2B,GBP3,GBP6,ICAM1,IDO1,IFIT2,IFIT3,IFNB1,IFNG,IL15,IL1B,IL2RA,IL6,IRF7,ISG15,MSR1,MYC,MYD88,NFKBIZ,OAS2,OAS3,PCNA,PDCD1,PHGDH,PRKG1,SAMSN1,SERPINE1,SLC7A5,STAT2,TLR2,TLR9,TNF,ZBP1	527 (15)
	ACKR2		G-protein coupled receptor	Inhibited	-4.296	6.94e-18	ACOD1,ADAR,CCL11,CCL5,CCR2,CXCL10,DDX58,DDX60,DHX58,EIF2AK2,IFI44,IFIT2,IFIT3,IFNB1,IFNG,IL1A,IL1B,IRF7,ISG15,ISG20,OAS2,OAS3,RSAD2,STAT1,STAT2,TNF,USP18	526 (18)
	E. coli lipopolysaccharide		chemical - endogenous non-mammalian	Activated	5.539	7.09e-18	BCL2L1,CCL2,CCL3,CCL4,CCL5,CCL8,CD40,CD80,CD83,CD86,CEBPB,CEBPD,CSF2,CXCL1,CXCL10,CXCL3,CXCL5,EBI3,FDPS,ICAM1,IFNB1,IFNG,IL15,IL1B,IL27,IL6,MX1,S100A8,S100A9,SELE,SOCS3,TNF,VCAM1	435 (11)
	bromodeoxyuridine		chemical drug	Activated	4.525	7.62e-18	BMP3,CSF1,CXCL10,F3,IFI44,IFIH1,IFIT1,IFIT2,IFIT3,IFITM1,IFNB1,IFNG,IGFBP3,IL1A,IL1B,IL3RA,IL6,INHBA,IRF1,IRF7,ISG15,MX1,PML,SERPINE1,SP110,STAT1,TGFBI,TNF	600 (21)
	IFNAR2		transmembrane receptor	Activated	2.685	1.2e-17	CXCL10,CXCL11,DDX58,GBP4,HSH2D,IDO1,IFI44,IFIH1,IFITM1,IL6,ISG15,KLRC4-KLRK1/KLRK1,MX2,NCR1,OAS2,PSMB10,PSMB8,PSMB9,PSME2,TGM2,TLR3,UBA7,UBD,UBE2L6,USP18,XAF1	532 (15)
	TLR2	1.794	transmembrane receptor	Activated	5.419	1.23e-17	ARG1,ATF3,BAX,CCL2,CCL4,CCL5,CCR1,CCR2,CCR5,CD40,CD69,CD80,CD86,CDKN1A,CEBPB,CEBPD,CSF2,CXCL10,CXCL3,CYBB,DEFB4A/DEFB4B,EBI3,FPR2,GBP3,HMOX1,ICAM1,IFNB1,IFNG,IL15,IL15RA,IL1A,IL1B,IL1RN,IL27,IL2RA,IL6,IRF1,MCOLN2,MMP3,MUC5AC,MX1,MYD88,MYH7,PTGFR,PTX3,SELE,SELP,SOCS1,SOCS3,SQSTM1,TBX21,TLR2,TNF,TNFAIP8L2,XBP1	511 (11)
	F2		peptidase	Activated	6.308	1.23e-17	ALDH1B1,ANGPTL4,BAX,BCL3,BIRC3,CALR,CASP1,CCL2,CCL20,CCL8,CD63,CD68,CDC6,CDKN1A,CITED4,CLIC1,COTL1,CTPS1,CXCL1,CXCL10,CXCL13,CXCL3,CYBB,EDNRB,ERP29,ESM1,F3,FHL1,FOSL1,HMGA1,HMOX1,ICAM1,IGFBP5,IL15RA,IL1B,IL6,JUNB,MIF,MTSS1,MYC,NCF1,NCF2,NCOA7,NFKBIA,NUAK2,OSM,PDIA4,PGM2L1,PLAUR,PROCR,RAC2,RELB,RNH1,SELE,SELP,SERPINC1,SERPINE1,SLC2A6,SLIT2,TAP2,TENT5A,TGFB3,TNF,TNFAIP3,TNFRSF12A,TUBB3,VCAM1	552 (13)
	lipoteichoic acid		chemical - endogenous non-mammalian	Activated	3.81	1.52e-17	ANTXR1,ANTXR2,BCL2L1,CCL2,CCR1,CCR5,CD14,CD80,CD83,CD86,CXCL10,CYBB,DEFB4A/DEFB4B,EBI3,HMOX1,ICAM1,IL1B,IL1RN,IL6,MYD88,NLRP3,NOD2,NR4A1,NR4A2,PDCD1,PTAFR,SELP,SLC16A3,TLR2,TLR3,TLR7,TNF	446 (12)
	cycloheximide		chemical reagent		0.523	1.52e-17	ADCY1,ADM,AHR,ASS1,B2M,BAX,BCL2L1,BDKRB1,BIRC3,CALR,CAT,CAV1,CCL11,CCL2,CCL20,CCL4,CCR1,CD38,CDKN1A,CDKN2D,CEBPB,CEBPD,CSF1,CSF2,CXCL1,CXCL10,CXCL3,CYP1A1,ERG,ESR2,GADD45B,GADD45G,HMGA1,HMOX1,HSD11B2,ICAM1,IFIT1,IFNG,IGFBP5,IL1A,IL1B,IL1R2,IL1RN,IL6,IRF7,ISG20,ITGAM,JUNB,LCN2,LDHA,MMP19,MXD1,MYC,NFKBIA,NFKBIE,NR4A1,OSM,PFKFB3,PIGR,PLAU,PLAUR,PRKAR2B,PTX3,RELB,RSAD2,S100A8,SAMHD1,SELE,SELP,SERPINE…	531 (12)
	imiquimod		chemical drug	Activated	5.18	1.67e-17	CCL3,CCL4,CCL5,CD274,CD40,CD80,CXCL17,CXCL3,DDB2,FOSL1,GLI1,HHIP,HMOX1,ICAM1,IFI35,IFITM1,IFNB1,IFNG,IL1A,IL1B,IL1RN,IL2RA,IL6,IRF7,ISG15,ISG20,ITGB2,JUNB,LCN2,MX1,RNF213,RSAD2,S100A9,SELL,SOCS1,SOCS3,STAT1,TLR7,TNF	579 (21)
	cytokine		group	Activated	6.527	1.83e-17	ADAMTS4,ADORA2A,BAX,BCL2L1,BCL3,CCL2,CCL5,CCNE1,CD40,CD69,CD80,CD86,CSF1,CSF2,CXCL1,CXCL3,DDIT3,F3,HMOX1,ICAM1,IDO1,IFNG,IL2RA,IL6,IRF1,KLRC4-KLRK1/KLRK1,LIF,LIPG,MMP3,MYC,NCR1,PCNA,PLAU,PLAUR,RIPK2,S100A4,SELE,SELP,SERPINE1,SLC2A1,SOCS1,SOCS3,TIMP1,TLR2,TNFAIP6,TNFRSF1B,UPP1,VCAM1	391 (12)
	RNY3	3.223	other	Activated	4.472	2.62e-17	BATF2,CXCL10,DDX60,EPSTI1,IFI44,IFIT1,IFIT3,IFITM3,ISG15,LY6E,MX1,OAS2,OAS3,RSAD2,RTP4,SERPING1,SIGLEC1,SPATS2L,TRIM6,XAF1
	SLC15A4		transporter	Activated	4.407	2.62e-17	CCL2,CCL5,CD274,DDX58,EPSTI1,GBP4,GBP5,IFIT1,IFIT2,IFIT3,IL1B,IL6,IRF7,ISG20,MAFB,SLAMF7,TNF,TNFAIP6,USP18,VCAM1	482 (17)
	SPI1	1.969	transcription regulator	Activated	5.068	3.3e-17	BAX,BCL7A,C1QC,C3AR1,CAT,CCL3,CCL4,CD14,CD180,CD19,CD68,CD72,CDKN1A,CMPK2,CSF1,CSF2RB,CTSS,CXCL10,CXCL17,CYBB,FCER1G,FCGR2B,FES,HELZ2,HK3,IFI44,IFIT1,IFIT2,IFIT3,IFITM1,IFITM3,IL1B,IL1R2,IL1RN,IL27,IL2RA,IRF7,IRF9,ISG15,ISG20,ITGAM,ITGB2,KIT,KLF4,LTF,LY6E,MT2A,MUC5AC,MX1,MYC,NCF1,NCF2,NCF4,PARP12,PCNA,PML,PRDX5,PSMB10,PSMB8,PSMB9,PTPN6,RAD51,RSAD2,RUNX3,SP110,SPI1,TLR2,TNF,USP18,VAV1	642 (16)
	APOE		transporter	Inhibited	-5.428	3.34e-17	ACADM,ANGPTL4,APOD,ATF3,ATF4,BAX,BEGAIN,C1QA,C1QB,C1QC,C2,C3AR1,CALR,CASP1,CAT,CAV1,CCL4,CCL5,CCR5,CD40,CD68,CD80,CD86,CSF1,CSF2RB,CTNND2,CTSB,CTSS,CXCL3,CYBB,DAPK3,DDIT3,F3,FCGR2B,FKBP5,GRIA1,HMOX1,HSPA5,ICAM1,IFNG,IL10RA,IL1A,IL1B,IL1RN,IL6,ITGAM,KLF4,LCN2,LIPG,LRP8,MMP3,MSR1,MYC,MYLIP,NCF1,NCF2,NPNT,PHF21A,PLAU,PLIN2,PPFIBP2,PTX3,RELN,S100A8,S100A9,SELE,SERPINE1,SOCS3,STAT1,TCIRG1,TIFA,TIMP1,T…	570 (16)
	TRAF3		enzyme		0.04	4e-17	ADM,BAK1,BIRC3,CCL20,CCL5,CCR1,CD80,CD86,CXCL10,CXCL13,CXCL3,DOK1,EBI3,HSPA5,ICAM1,IFNB1,IFNG,IL1B,IL2RB,IL6,IL9R,ISG15,MPEG1,NFKB2,NFKBIA,NFKBIE,PBX3,PLBD1,PPFIBP2,PTK6,RELB,TBX21,TMEM8B,TNF,TNFAIP3,TNFRSF18,XBP1	349 (12)
	USP22		peptidase	Activated	4.768	4.28e-17	ADAR,CCL5,CD80,CDKN1A,CLEC5A,CSF2RB,CYBB,FCGR2B,FES,IFIT1,IFNB1,IL2RB,IL3RA,ITGAM,ITGB2,MSR1,MVP,NCF1,NCF2,NCF4,PTPN6,SPI1,TBX21,TNF,VAV1	467 (13)
	calcitriol		chemical drug		-0.844	5.02e-17	ACKR4,AGR2,AHR,ALPL,ARG1,ARHGEF28,BAK1,BATF,BAX,BCL2L1,BCL3,C15orf48,C3,CCL20,CCL5,CCNE1,CD14,CD163,CD40,CD69,CDC6,CDCA5,CDKN1A,CDT1,CEBPB,CEBPD,CSF1,CSF2,CXCL1,CXCL10,CXCL16,CXCL3,CYBB,CYP1A1,DEFB4A/DEFB4B,F3,FDPS,FEN1,FIGNL1,FLG,GADD45G,GAPDH,GARS1,GLRX,GSR,HK2,HSD17B4,IFITM1,IFNB1,IFNG,IGFBP3,IGFBP5,IKBKE,IL10RA,IL15,IL1A,IL1B,IL1RN,IL2RA,IL6,IRF7,ISG15,ITGAM,KLF4,KLK10,LCN2,LDHA,LGALS1,LRRC17…	635 (15)
	cardiotoxin		chemical - other	Activated	4.271	5.31e-17	ANGPTL4,APOC2,B2M,CASP1,CCL11,CCL2,CCL4,CCL5,CCNE1,CCR1,CCR2,CCR5,CD180,CSF1,CSF2RB,CTSB,CXCL10,CXCL13,DOK2,EDNRB,FBL,FEN1,FGF11,H19,HSPA5,IFNG,IGFBP3,IL10RA,IL15,IL1A,IL1B,IL1RN,IL2RG,IL6,INHBA,ITGAM,ITGB2,KARS1,LCN2,LIF,LRG1,LTF,LY86,MCM3,MEST,METRNL,MMP3,NAMPT,OSM,PCNA,PEG3,PIGR,RANBP1,S100A8,S100A9,SERPINE1,SFRP2,SNRPD1,TIMP1,TNF,TNFRSF18,TNFRSF1B
	LY294002		chemical drug	Inhibited	-4.92	5.92e-17	ALOX5AP,ATF3,ATF4,BAK1,BAX,BCL2L1,BHLHE40,BIRC3,CASP4,CCL2,CCL5,CCL7,CCL8,CCNE1,CCR1,CCR2,CD14,CD274,CD38,CD69,CD83,CD86,CDKN1A,CDKN2D,CEBPB,CHML,CKS2,CLDN4,CSF2,CXCL1,CXCL10,CXCL16,CXCL3,CXCL5,DDIT3,DEFB4A/DEFB4B,DHFR,DNASE1L3,EFNB2,EPAS1,F3,FEN1,FOSL1,GDF15,GRN,GSR,HK2,HMGB2,HMOX1,HSPA5,ICAM1,IFNB1,IFNG,IGFBP3,IGFBP5,IL1A,IL1B,IL1R2,IL1RN,IL3RA,IL6,IRF1,ISG20,ITGAM,ITGBL1,JUNB,LCN2,LIF,LMO4,MEI…	602 (14)
	E. coli serotype 0127B8 lipopolysaccharide		chemical - endogenous non-mammalian	Activated	5.734	6.78e-17	ACSS1,BRIP1,CASP6,CAV1,CCL2,CCL5,CCNO,CCRL2,CD14,CD40,CXCL10,CXCL16,DDIT3,DOK1,EDNRB,FGF1,FPR2,HCAR2,HMOX1,HSPA5,IFNB1,IL15,IL1B,IL6,IRF1,IRF5,JAK2,LCN2,LGALS3,LIF,LIFR,MAP2K1,MEFV,MMP3,MYD88,NCALD,NFKBIA,NTRK2,P2RY14,PRDX5,PTX3,RSAD2,SEMA7A,SLC7A5,SOCS3,STAT1,STAT2,SYNM,TLR2,TLR3,TNF,UBD	545 (15)
	GNAQ		enzyme	Activated	2.816	6.89e-17	ACTA1,ADM,ANKRD1,ARG1,ATF3,BNIP3L,C15orf48,CDC6,CXCL3,DUSP5,FOSL1,GALE,GBP2,HK2,HSPB8,IFNG,IL1RN,IL6,KCNK2,LGALS3,MAFF,MEOX2,MYC,MYH7,NFIA,NFIB,NFIL3,NR4A1,NR4A2,PDE10A,PLAUR,PLCB1,PTX3,RELN,SERPINE1,SH3BP5,SLCO4A1,SOCS3,SPHK1,STAT1,TGM1,TNFAIP6,TNFRSF12A,TUBA1C,VCAM1	567 (18)
	CSF3		cytokine	Activated	2.46	7.15e-17	ARG1,ARHGEF10,BATF,BAX,BCL2L1,BIRC3,C3AR1,CAPG,CCL3,CCL5,CCNE1,CD14,CD177,CD300LD,CD300LF,CEBPB,CEBPD,CXCL3,CXCL5,CYBB,ENPP2,GADD45B,GADD45G,GZMB,HMOX1,ICAM1,IFNG,IL1RN,IL6,ITGAM,ITGB2,KIT,KLRC1,KLRC2,LCN2,LTF,MYC,NFIL3,NME2,ODC1,PIM1,RGS1,SELL,SOCS1,SOCS3,SPI1,TLR2,TNF,TNFAIP3,TNFRSF1B,VCAM1	544 (12)
	NRAS		enzyme	Inhibited	-2.211	7.78e-17	ACADM,ANKRD1,B2M,BAX,BCL2L1,CCL4,CCL5,CCNE1,CD48,CD68,CD86,CDC6,CDKN1A,CDKN3,CRABP2,CRYBG1,CYBB,DDIT3,DUSP2,EPAS1,FHL1,FNDC3A,GALE,GBP2,GLI1,HLA-A,IFI35,IFIH1,IFIT1,IL1A,IL1B,IL1RN,IL6,ISG15,KLRD1,LCN2,LGALS1,LY86,MCM3,MEST,MSR1,MYC,NCF2,OSBPL1A,PHLDA3,PLAU,POMP,PSMB10,PSMB8,PSMB9,PTX3,SBNO2,SLC2A1,STAT1,TAP1,USP18	450 (16)
	bortezomib		chemical drug	Activated	2.374	1.03e-16	AGR2,ALPL,ASF1B,ATF3,ATF4,BAK1,BAX,BCL2L1,BID,BIRC3,BNIP3L,CALR,CASP1,CAV1,CCL4,CCL5,CDKN1A,CEBPD,CSF2RB,CXCL10,CXCL13,DDIT3,DNAJB4,FANCC,GADD45B,GDF15,GLI1,HSD11B2,HSPA5,HSPE1,ICAM1,IFNG,IGFBP3,IL1B,IL2RA,IL6,INHBA,KIT,LIF,MX1,MYC,ODC1,PCNA,PSMA2,PSMA3,PSMA5,PSMA6,PSMA7,PSMB3,PSMB4,PSMB5,PSMC6,PSMD13,PSMD14,RAD51,RSAD2,SH3BP2,SQSTM1,TLR7,TLR9,TNF,VCAM1,XBP1	559 (18)
	NR3C1		ligand-dependent nuclear receptor	Inhibited	-3.406	1.04e-16	ADM,AKTIP,ALOX5AP,ANGPTL4,ANGPTL7,ARRB2,B2M,BAG4,BAX,BCL2L1,BHLHE40,BIRC3,BNIP3L,C1QTNF7,CASP4,CASP6,CAT,CAV1,CCL2,CCL20,CCL4,CCL5,CCR1,CCR2,CCR5,CCRL2,CD38,CD69,CD83,CDKN1A,CEBPB,CEBPD,CORO2A,CRABP2,CSF2,CSRNP1,CXCL10,CXCL3,DAPK3,DAXX,DDC,DNASE1L3,DUOX1,F3,FCER1G,FKBP5,GAB1,GADD45B,GBP2,GLIPR1,GPR65,GRIA1,GZMA,HCAR2,HMGCS2,HSD11B2,ICAM1,IDO1,IFIH1,IFIT2,IFNB1,IFNG,IL10RA,IL15,IL15RA,IL1A,IL1B,IL…	798 (14)
	NOD2	1.702	other	Activated	4.811	1.1e-16	ACOD1,ARL5C,CCL2,CCL3,CCL5,CD40,CLEC4E,CLEC5A,CXCL10,CXCL3,DEFB4A/DEFB4B,DMBT1,ICAM1,IFNB1,IFNG,IL1A,IL1B,IL27,IL6,ITGAM,LMO4,MARCKSL1,MCOLN2,MEFV,NFKB2,NFKBIA,SLC2A6,SOCS3,TANK,TNF,TNFAIP3,TNFRSF9	410 (18)
	ESR2	-1.174	ligand-dependent nuclear receptor		-1.227	1.17e-16	ADAR,ATF3,BCL2L1,BID,C3,CAV1,CCL2,CCL20,CCNE1,CCR5,CDH13,CDKN1A,CEBPD,CHST2,CLDN4,CPM,CSF1,CSF2,CTHRC1,CTPS1,CXCL16,CXCL17,CYTH4,DDB2,DDX58,EMP3,ENPP2,ESR2,ETV1,EXOSC7,FAM25A (includes others),FBL,FBLN5,FDPS,FHL1,FSCN1,GADD45B,GBP2,GGCT,GJB3,GLRX,GPSM2,GYG1,HMGA1,HSD17B4,IFI35,IFI44,IFIH1,IFIT2,IFIT3,IFITM1,IGFBP3,IGFBP5,IL1A,IL1B,IL6,IRF7,JUNB,KCNJ3,KIT,KLF4,KRT14,LAP3,LAPTM5,LGALS3BP,LIMCH1,LMO…	828 (19)
	TYROBP	2.25	transmembrane receptor	Activated	4.291	1.43e-16	CCL2,CCL3,CCL7,CD40,CD69,CD83,CD86,FCGR2B,ICAM1,IDO1,IFNG,IL10RA,IL1B,IL6,IRF8,ITGAM,KLRC2,KLRD1,NCF2,NOD2,NPC2,NRROS,PLEK,SAMSN1,TCIRG1,TMEM106A,TNF,TNFRSF1B,TYROBP	671 (14)
	STAT5A		transcription regulator		1.523	1.55e-16	AGR2,BAX,BCL2L1,BIRC3,C15orf48,CASP4,CASP6,CCNE1,CCR5,CD68,CDKN1A,CEBPB,CEMIP,CPA4,CXCL5,DUSP5,EOMES,EPAS1,ESR2,FCER1G,GADD45G,GALC,GASK1B,GDPD3,GZMA,ICAM1,IFITM2,IFNG,IL12RB2,IL2RA,IL2RB,IL6,IRF1,KIT,KLRC1,KLRG1,KRT5,LCN2,LY6G6D,MYC,MYH1,MYH7,NNT,NR4A2,OSM,PIM1,PPFIBP2,PRF1,PSMB8,PTK6,SH3GL2,SLC2A1,SLC7A8,SOCS1,SOCS3,SYTL2,TACSTD2,TANK,TBX21,TGFBI,TNF,TNFRSF11A,TNFRSF18,TNFRSF4,TNFRSF9,TRAF2,WAR…	583 (19)
	IRF8	0.973	transcription regulator	Activated	3.38	1.69e-16	ATF3,B2M,BAX,BCL2L1,CCL5,CCR2,CD14,CD40,CD80,CD83,CD86,CDKN1A,CFB,CTSS,CXCL16,CYBB,DDX58,ICAM1,IDO1,IFIT2,IFIT3,IFNB1,IFNG,IL15,IL1B,IL27,IL6,IRF5,IRF8,ISG15,ITGAM,KLF4,LHX2,LIF,MAFB,MSR1,MYC,PML,STAT1,STAT2,TLR3,TLR9,TNF,TRIM21,TYROBP	591 (14)
	stallimycin		biologic drug	Activated	4.552	1.81e-16	BMP3,CSF1,CXCL10,F3,IFI44,IFIH1,IFIT1,IFIT2,IFIT3,IFITM1,IFNB1,IFNG,IL1A,IL1B,IL3RA,IL6,INHBA,IRF1,IRF7,ISG15,MX1,PML,SP110,STAT1,TNF	541 (13)
	JUN		transcription regulator	Activated	4.316	1.83e-16	ACP5,ANKRD1,ARG1,ASNS,ATF3,AXL,BAK1,BAX,BCL3,BIRC3,C1QB,C3,C3AR1,CASP4,CAV1,CCL2,CCL20,CCL8,CD14,CD274,CD68,CDH11,CDKN1A,CFP,CHL1,CLDN2,CSF1,CSF2,CXCL1,CXCL10,CXCL16,CXCL3,CXCL5,CYCS,DUSP5,EPAS1,F3,FBLN5,FOSL1,HK2,HLA-G,HMGA1,HMOX1,ICAM1,IFNB1,IFNG,IGFBP3,IL1A,IL1B,IL27,IL2RA,IL6,ITGAM,JUNB,KRT15,LGALS3,LIF,LORICRIN,MAOB,MMP3,MSR1,MT2A,MTHFR,MXI1,MYC,MYLPF,NAMPT,NCF2,NFKB2,NFKBIA,NFKBIZ,NR4A1,NRC…	667 (18)
	MAPK9		kinase	Activated	2.258	2.11e-16	BAK1,BAX,BIRC3,CAV1,CCL2,CCL5,CDKN1A,CDT1,CEBPB,CYP1A1,EOMES,EPAS1,F3,FGL2,FOSL1,GADD45B,GAPDH,GSTM1,HMGA1,IFNB1,IFNG,IL12RB2,IL15RA,IL1B,IL6,IRF9,ISG20,JUNB,LGALS3BP,LIF,LSM3,LSM5,MARCKSL1,MIF,MMP3,MUC5B,MYC,NME2,NMI,PARP14,PLA1A,PLIN2,PTX3,SELPLG,SHH,TBX21,TLR3,TNF,TNFAIP3,TNFSF8	477 (12)
	gentamicin		chemical drug	Activated	4.365	3.04e-16	ABAT,ACADM,ALPL,APOD,ARF6,ATF3,BAX,C1QA,C1QB,CALR,CCL2,CD63,CD69,CDC34,CEBPB,CFP,CSF1,CTSB,CXCL10,CYP1A1,DDC,DDIT3,DNAJB4,ENPP2,FXYD5,GATM,GDF15,GFER,H3-3A/H3-3B,HACL1,HMOX1,HSD11B2,HSD17B4,HSPA5,ICAM1,IFRD1,IGFBP3,IGFBP5,IL10RA,IL1B,IRF1,IRF7,JMY,JUNB,LAG3,LCN2,LGALS1,LGALS3,LITAF,MYC,MYO1G,NAV2,NEURL3,NOP58,NPNT,NRG1,PDIA4,PHGDH,PLIN2,PPP1R10,PSAT1,PSMB8,RBBP9,RPS27L,SDC3,SLC6A19,SLC7A8,SLCO4A1…	502 (18)
	FCGR2A		transmembrane receptor	Activated	5.075	3.38e-16	ACOD1,CCL2,CCL3,CCL4,CCL5,CD40,CLEC4E,CXCL10,CXCL3,GBP2,ICAM1,IFIT3,IFITM3,IFNG,IL1B,IL6,IRF7,ISG15,ISG20,MARCKSL1,OAS3,SERPINE1,SLC2A6,STAT1,TNF,USP18,XAF1	556 (17)
	medroxyprogesterone acetate		chemical drug		0.832	4.76e-16	ACP5,ADCY1,ALDH18A1,ARPC1B,ASS1,BAX,BCL2L1,BID,BIRC3,BRIP1,C15orf48,CAV1,CCL2,CCL3,CCL4,CCL5,CCR5,CD68,CDC6,CDKN1A,CKS2,COL4A3,COL4A4,COL4A6,CSF2RB,CTSB,CXCL10,CXCL5,CXXC4,CYP1A1,DAPK3,DDB2,ENPP2,F3,FGF1,FOSL1,GCH1,GLI1,GTSE1,GUCY1A1,HPSE,ICAM1,ID4,IFI35,IFNG,IL15,IL1A,IL1B,IL2RA,IL6,INHBA,ITGA7,ITGA8,ITGB2,JAK2,JUNB,KIT,LAMA2,LGMN,LIF,LIFR,MANBA,MAOA,MAOB,MCM3,MCM5,MYC,MYH10,NFKBIA,ODC1,PCNA,PLA…	759 (17)
	IL12 (family)		group	Activated	5.192	5.33e-16	ATF3,BCL2L1,BCL3,CCL3,CCL4,CCL5,CCR5,CD274,CD69,CD80,CD86,CHRNA7,CSF2,DEFB4A/DEFB4B,ENPP2,GAPDH,GZMB,IDO1,IFNG,IL12RB2,IL1B,IL2RA,IL6,IRF1,IRF8,KLRC4-KLRK1/KLRK1,KLRD1,LIF,METRNL,MYC,NCR1,NFIL3,NFKBIZ,NKG7,ODC1,PDCD1,PIM1,PRF1,SAMHD1,SELL,SH2D1A,STAT1,TBX21,TNF,TNFRSF9	578 (16)
	JAK2	0.984	kinase	Activated	4.038	5.33e-16	BAX,BCL2L1,CASP1,CCL2,CCL5,CD19,CDKN1A,CSF2,CST7,CXCL10,CYBB,DEFB4A/DEFB4B,ENPP2,F10,FCGR2B,GBP2,ICAM1,IL1B,IL6,IRF1,ITGAM,JAK2,LAT2,LCN2,LY6E,MYC,NFKBIZ,NKG7,NR4A1,ODC1,OSM,OSMR,PFN1,PHLDA3,PSMB9,SELP,SERPINH1,SLAMF9,SLC11A1,SOCS1,SOCS3,STAT1,TAP1,TGM2,TNF,VLDLR	506 (16)
	NR1H3		ligand-dependent nuclear receptor		-0.79	6.67e-16	APOC2,APOD,ARG2,ATF3,BCL2L1,C1QA,CAT,CCL2,CCL4,CCL5,CCR1,CCR2,CCR5,CD274,CD300E,CD38,CD40,CD68,CDKN1A,CFB,CH25H,CLEC4E,CXCL10,CXCL16,DDX60,EBI3,FDPS,FGL2,FPR2,GBP4,GLI1,IFIT2,IFNG,IL12RB1,IL1B,IL1RN,IL6,IRF7,ITGAM,LAG3,LAIR1,LCP2,LY86,MIF,MYLIP,NFKBIA,PLAU,RAD51,SOCS1,TAP1,THRB,TLR1,TNF,TNFRSF9,TRIB1,UHRF1,VCAN,ZBP1	701 (17)
	MAP3K7		kinase	Activated	2.458	6.84e-16	ACTA1,BIRC3,CCL20,CCL5,CD14,CFB,CH25H,CXCL10,DDX58,DEFB4A/DEFB4B,GBP2,GCH1,HMOX1,IFI44,IFIH1,IFIT1,IFIT2,IFIT3,IFITM1,IL1B,IL6,IRF1,IRF7,MMP3,MUC5AC,MYH7,OAS2,SELE,SERPINE1,SLPI,TNF,XAF1	675 (17)
	C5		cytokine	Activated	4.131	7.88e-16	ATF3,C3AR1,CCL11,CCL2,CCL3,CCL4,CCL5,CCL7,CCNE1,CD63,CD86,CDH11,CSF1,CSF2,CXCL1,CXCL10,CXCL3,CYBB,EFNB2,EIF2AK2,F3,FCGR2B,GDF15,HSPA5,ICAM1,IFNG,IL1A,IL1B,IL27,IL6,ITGAM,ITGB2,MMP3,NFKBIA,PLK3,SELE,SERPINE1,TNF,TNFAIP2,TNFAIP3,VCAM1	499 (12)
	palmitic acid		chemical - endogenous mammalian	Activated	4.286	8.89e-16	ACADM,AHR,ATF3,ATF4,ATP5MF,BAX,BCL2L1,BIRC3,CCL19,CCL2,CCL4,CCL5,CD68,CD86,CDKN1A,CGAS,CPE,CTSB,CXCL10,CXCL3,CYBA,CYBB,DDIT3,DEFB4A/DEFB4B,FDPS,GAPDH,GDF15,GLP1R,HK2,HMOX1,HSPA5,ICAM1,IDO1,IFNB1,IL1B,IL1RN,IL6,INHBA,KCNN4,KLF4,KLRG1,LCN2,MAFB,NCF1,NCF2,NCF4,NFKBIA,NR4A1,NR4A2,PLIN2,PROCR,PTPN2,SERPINE1,SOCS3,SPHK1,SQSTM1,STING1,TLR2,TNF,TRIB3,VCAM1,VIPR2,XBP1	675 (20)
	17-alpha-ethinylestradiol		chemical drug		1.558	9.18e-16	AARS1,ALDH18A1,APOC2,ASNS,ATF4,BCL3,C1QB,C1QC,C3,CCL5,CCR1,CCR2,CCR5,CD53,CD68,CDKN1A,CFP,CTSS,CXCL10,CXCL3,CYP7B1,EIF2S2,ESR2,F3,GDF15,IFI30,ISYNA1,KRT14,KRT4,LCN2,LIFR,LY86,MANF,ODC1,PCNA,PLK3,SERPINB5,SERPINH1,SFN,SLC11A1,SOCS1,TGFB3,TGM2,TNF,TNFSF8,VCAM1	916 (19)
	ILF3		transcription regulator	Inhibited	-2.612	1.06e-15	ABCA9,ATF3,C3AR1,CAPG,CCNE1,CD14,CD163,CD300A,CD40,CD86,CH25H,COL14A1,CXCL1,CXCL10,FBXO6,FDPS,FKBP5,IFNB1,IL1B,IL1RN,IL6,ISG15,LGALS3,MAFB,MCM5,NFKBIE,PLA2G7,PLAU,PLAUR,PTGER4,SEMA7A,STEAP4,TLR3,TNFRSF12A	499 (20)
	IRF4		transcription regulator		-1.932	1.1e-15	ADA,ALPL,ARG1,ATF4,B2M,BIRC3,CCL20,CD68,CSF2,CTSS,CXCL10,CXCL11,CXCL3,CXCL9,DDIT3,EOMES,GPRIN3,IFNG,IL12RB1,IL15RA,IL1B,IL1RN,IL2RA,IL6,IRF1,IRF5,IRF7,IRF9,ISG15,ISG20,JAK2,MANF,MYC,PCNA,PLAUR,PROCR,PSMA2,PTGER4,RAD51,RGS1,SLC2A1,STAT1,STAT2,TBX21,TMSB10/TMSB4X,TNF,TNFRSF9,TRIM21,UBE2H,XBP1,XCL1	697 (18)
	IGF1		growth factor	Activated	4.042	1.25e-15	ACTA1,ADA,ADM,ADORA2B,AMIGO3,ATP2A1,AXL,BAK1,BATF,BAX,BCL2L1,BHLHE40,BIRC3,C1QA,CACNA1S,CCL11,CCL4,CCL5,CCNE1,CDKN1A,CEBPB,CEBPD,CNP,COL14A1,CSF1,CYBA,CYBB,DAXX,DDIT3,DEFB4A/DEFB4B,EFNB2,EIF2AK2,EPAS1,ESR2,F3,GADD45G,GAPDH,HMGA1,HMOX1,HOXA5,HSD11B2,HSD17B11,HSPA5,ICAM1,IFITM3,IGFBP3,IGFBP5,IL1A,IL1B,IL2RG,IL3RA,IL6,JUNB,KLHL24,LCN2,LDHA,LOXL3,MIF,MMP3,MUC5AC,MUC5B,MXI1,MYC,MYH7,MYH8,MYL1,NCF2,NFK…	497 (14)
	pyrrolidine dithiocarbamate		chemical reagent	Inhibited	-4.796	1.41e-15	ASS1,BCL2L1,BDKRB1,BIRC3,CCL2,CCL5,CCR2,CCR5,CD40,CD80,CXCL1,CXCL10,CXCL3,CXCL5,GZMB,HMOX1,ICAM1,IDO1,IFNG,IL1A,IL1B,IL6,IRF1,IRF7,MYC,NFKBIA,NR4A1,PRF1,PSMB8,SAMSN1,SELE,SELP,SERPINE1,SHH,SLC2A1,TLR2,TNF,VCAM1	421 (11)
	ID2		transcription regulator	Activated	2.732	1.73e-15	ADM,BATF,BCL2L1,BCL3,BIRC3,CCL11,CCL5,CCNE1,CCR1,CCR2,CCR5,CD19,CD83,CDC6,CDKN1A,CEBPB,CSF1,CSF2RB,DTX2,EOMES,FCER1G,GADD45B,GADD45G,ICAM1,IFNG,IL10RA,IL2RB,IL9R,IRF5,IRF8,JAK2,KLRG1,LGALS1,LMO4,MAP2K6,MECOM,MYC,NFKBID,NFKBIE,NR4A1,NTRK2,PDCD1,PIK3C2B,POU2F2,RELB,SELL,SH2D1A,SOCS3,SOX5,SPDEF,TNFRSF19,TNFRSF4,TNFSF14,TNFSF8,VANGL2,VCAM1	610 (20)
	MYC	2.175	transcription regulator	Activated	2.417	1.73e-15	ACADM,ACOD1,ACSS1,ACTA1,ADM,AHR,ALDH18A1,ANGPTL4,ARG1,ASNS,ASPRV1,ASS1,ATF4,AXL,BAX,BCL2L1,CASP1,CAV1,CCNE1,CD19,CD274,CD48,CD69,CD86,CDC34,CDKN1A,CEBPD,CKS2,CLIC4,CNFN,CNP,COL14A1,CRABP2,CSTB,CTNNAL1,CTSB,CXCL10,CXCL11,CXCL9,CYCS,DDB2,DDIT3,DHFR,DUSP2,DUSP5,EBI3,EFEMP1,EIF2S2,EIF4EBP1,EIF5A,EOMES,EPHA2,EXOSC7,F3,FAP,FBL,FBLN5,FGF10,FKBP5,FOSL1,GADD45B,GADD45G,GAPDH,GBP2,GBP3,GBP4,GFER,GPC3,GSR,H…	686 (20)
	SP600125		chemical drug	Inhibited	-4.675	1.74e-15	ADAMTS4,ADM,ATF3,BAK1,BAX,BCL2L1,CCL2,CCL20,CCL3,CCL4,CCL5,CD80,CD83,CD86,CDKN1A,CEBPB,CHAC1,CLDN4,COX7A2,CPM,CXCL1,CXCL10,CXCL16,CXCL3,CYP1A1,DDIT3,DEFB4A/DEFB4B,F3,FGF1,GBP2,H2BC21,HMOX1,HSPA5,ICAM1,IFNB1,IFNG,IL15,IL1A,IL1B,IL27,IL2RA,IL6,INHBA,ISG15,JUNB,LAPTM5,MAFB,MAGI2,MMP3,MTHFD2,MTHFR,MUC5B,MYH7,NFKBIA,NR4A1,OSBPL6,PTX3,SELE,SELP,SERPINE1,SERPINH1,SH3RF1,SOCS3,SP110,SPHK1,TNF,TNFRSF18,TR…	447 (12)
	interferon beta-1a		biologic drug			1.82e-15	AOAH,ARHGEF6,CCR2,CCR5,CORO1A,CST7,FCER1G,FYB1,GADD45B,GBP5,GPR65,GZMB,IFI35,IFIT1,IL1RN,IL2RB,IRF1,IRF7,JAK2,KARS1,LGALS1,LTF,MX1,NCF2,NFIL3,NFKBIA,NMI,PLAUR,PSMB8,PSME1,RAN,RPL26,RPL36AL,S100A9,SERPING1,STAT1,TLR1,TNFAIP6,TNFRSF1B,TREX1	354 (9)
	ATP-gamma-S		chemical reagent		-0.911	1.88e-15	C3,CCL2,CCL3,CCL4,CCL7,CCL8,CCR1,CCR5,CD300E,CD40,CD69,CD72,CD83,CD86,CSF1,CST7,IDO1,IL15,IL15RA,IL1A,IL1R2,IL2RA,IL6,MMP19,MPEG1,NCF2,TLR1,TNF,WARS1	651 (14)
	doxorubicin		chemical drug	Activated	3.604	2.13e-15	ADM,ADORA2B,ASNS,ATF3,BAK1,BAX,BCL2L1,BHLHE40,BIRC3,BNIP3L,CASP1,CAT,CCL2,CD14,CD274,CD40,CDKN1A,CDKN3,CLDN4,CTSB,CXCL1,CXCL3,CXCL5,CYBB,DDIT3,DUSP5,EIF5A,ELF3,EMP3,F3,GDF15,GLIPR1,GPX2,GSR,HMOX1,HSPB6,IL1B,IL6,IRF1,IRF5,IRF7,JAK2,KLRC4-KLRK1/KLRK1,KRT5,LCN2,LGALS3,LGALS3BP,MCM3,MVP,MYC,MYH7,MYLPF,MYO6,NFKBIA,NRG1,NT5E,ODC1,PANK1,PCLAF,PCNA,PDE3A,PIK3R3,PLA1A,PLAUR,PSMB10,PSMB8,PSRC1,RAC2,RAD51,R…	650 (14)
	fontolizumab		biologic drug	Inhibited	-3.873	2.25e-15	CCL7,CCL8,CXCL1,IFI35,IFNG,IL12RB2,IL15RA,IL6,ISG15,LAG3,MX1,NAMPT,RSAD2,TGM3,TNF
	EPAS1	-1.245	transcription regulator		1.927	2.34e-15	ACP5,ADM,ANGPTL4,ARG1,ARG2,AXL,BHLHE40,BIRC3,C1QA,CAT,CAV1,CCR2,CCR5,CD274,CDKN1A,CEBPB,CEMIP,CORO1A,CYBRD1,DDIT3,EIF5A,FHL1,FLG,FMO5,GADD45B,HOXA5,HSPA5,ICAM1,IFNG,IGFBP3,IGFBP5,IL2RA,IL2RB,IL6,LAG3,LDHA,MAFF,MANF,MIF,MYH4,NAMPT,NFIL3,NT5E,PFKFB3,PGF,PLIN2,PLOD2,PRF1,PTK6,SERPINE1,SLC2A1,SLC7A5,SPHK1,TGFB3,TNFAIP3,TNFRSF4,TNFRSF9,TRIM21,VCAM1,WNT10B	669 (18)
	NEIL2		enzyme		-1	2.38e-15	C3,CCL11,CCL19,CCL2,CCL20,CCL4,CCR1,CCR2,CD14,CD40,CEBPB,CSF1,CXCL10,CXCL3,GAPDH,IFNG,IL1A,IL1B,IL1RN,IL6,ITGB2,MYD88,RIPK2,SELE,TLR1,TLR2,TLR3,TLR7,TLR9,TNF,TNFSF14	523 (11)
	TASL	2.971	enzyme	Activated	4.185	2.44e-15	CCL2,CCL5,CD274,DDX58,EPSTI1,GBP4,GBP5,IFIT1,IFIT2,IFIT3,IL6,ISG20,MAFB,SLAMF7,TNF,TNFAIP6,USP18,VCAM1	310 (8)
	rosiglitazone		chemical drug		-1.066	2.66e-15	ABCC9,ACADM,ACTA1,ADA,ANGPTL4,APOL6,ARG1,BAX,C1QA,C1QB,C1QC,C3,CAT,CAV1,CCL11,CCL2,CCL5,CCR2,CCRL2,CD68,CD80,CD86,CDKN1A,CLEC7A,CSF1,CXCL10,CXCL11,CXCL9,CYCS,CYP1A1,DOK1,EBI3,EOMES,F3,FGF1,FOSL1,GAPDH,GBP2,GPR65,GRIA1,GYG1,HCAR2,HMGCS2,HMOX1,HSD11B2,HSPA5,ICAM1,IFIT2,IFIT3,IFNB1,IFNG,IGFBP5,IL1A,IL1B,IL1RN,IL21R,IL6,INHBA,IRF1,IRF7,ITGAM,KLF4,LCN2,LDHA,LRG1,MR1,MSR1,MX2,OAS2,OAS3,PCCA,PCNA,PLCL1,…	679 (19)
	FADD		other	Activated	2.377	3.6e-15	ARID5A,BIRC3,CCNE1,CDKN1A,CXCL10,DDX58,DHX58,EIF2AK2,GADD45B,ICAM1,IFIH1,IFIT2,IFNB1,IL6,IRF5,IRF7,JUNB,LY6E,MYC,NFIL3,PARP11,PIM1,PIWIL4,PSMB8,RNF114,SOCS1,STAT1,STAT2,TLR3,TNF,TNFAIP3,TRAFD1,USP25	415 (17)
	erlotinib		chemical drug	Activated	3.517	3.83e-15	AXL,BAK1,BAX,BCL2L1,CCL2,CCL20,CCL5,CD14,CD40,CSF2,CXCL1,CXCL3,CXCL5,CYBB,F3,FAP,ICAM1,IL15,IL1A,IL1B,IL6,LIF,MMP3,MYD88,NFKB2,NFKBIA,PLAU,PLAUR,PML,RAD51,RELB,SERPINE1,SNAI2,TLR2,TNF,TNFRSF1B	529 (11)
	ZFTA-RELA		fusion gene/product	Activated	4.491	4.76e-15	BCL2L1,BCL3,BIRC3,CASP4,CSF1,CXCL10,CXCL3,DUSP2,ICAM1,IL15RA,IL1RN,IL6,IRF1,IRF7,LITAF,NFKB2,NFKBIA,NPY1R,RELB,TAP1,TAPBP,TGM2,TNFAIP3,TNIP1
	cigarette smoke		chemical toxicant	Activated	5.473	4.84e-15	ADM,AHR,ATF4,BCL2L1,C3,CAT,CCL11,CCL2,CCL4,CDKN1A,CHRNB2,CLEC5A,CRLF2,CSF2,CXCL10,CXCL3,CYP1A1,DDIT3,DEFB4A/DEFB4B,EBI3,EPAS1,ESD,FLG,FOSL1,GADD45G,GPX2,GSR,H19,HMOX1,HSPA5,ICAM1,IFITM1,IFNB1,IFNG,IL1A,IL1B,IL27,IL6,KLF4,MAFF,MAP2K6,MMP3,MUC4,MUC5AC,MX1,MYD88,NFKBIA,NKX2-1,NRG1,OAS2,OAS3,P2RY13,PGF,RUNX3,SERPINE1,SLC2A1,SQSTM1,STAT1,TIMP1,TNF,XBP1,XDH	567 (16)
	IL12B		cytokine	Activated	3.633	5.33e-15	CCL5,CCR5,CD86,CDKN2D,CEBPD,CSF2,CXCL10,DUSP5,EOMES,GZMB,ICAM1,IFNG,IL12RB1,IL1A,IL1B,IL6,IRF9,PIK3AP1,S100A8,S100A9,SELPLG,SOCS1,SOCS3,STAT1,STAT2,TNF,VCAM1	463 (16)
	JAK1		kinase	Activated	4.335	5.35e-15	BCL3,BID,CCL2,CD14,CD40,CDKN1A,DEFB4A/DEFB4B,EIF2AK2,ENPP2,HLA-A,ICAM1,IFIT2,IL1B,IL6,IRF1,IRF7,IRF9,JUNB,LIF,LRG1,MX1,OSMR,PSMB9,SOCS3,STAT1,STAT2,TAP1,TNF,USP18,WFDC5	475 (16)
	CAMP		other	Activated	3.301	5.4e-15	BAK1,BAX,BCL2L1,CCL2,CCL20,CCL3,CCL4,CCL5,CCL7,CD80,CD83,CD86,CSF1,CSF2,CXCL1,CXCL10,CXCL13,CXCL3,CXCL5,FPR2,ICAM1,IFNB1,IL1A,IL1B,IL1R2,IL1RN,IL6,ITGAM,ITGB2,LIFR,MYD88,SNAI2,TLR2,TNF,TNFAIP2,TNFAIP3	482 (13)
	TNFSF14	0.948	cytokine	Activated	4.066	6.84e-15	ADORA2B,BCL2L1,BIRC3,CCL19,CCL20,CCL5,CD40,CD86,CSF2,CXCL1,CXCL10,CXCL11,CXCL3,CXCL5,ICAM1,IFNG,IL6,INHBA,NT5E,TNF,VCAM1	422 (13)
	cisplatin		chemical drug	Activated	5.418	7.1e-15	ACADM,ANKFY1,ANKRD1,ASNS,ATF3,ATF4,ATP6V0C,BAG4,BAK1,BAX,BBS9,BCL2L1,BIRC3,BNIP3L,CASP1,CASP6,CAT,CAV1,CCL2,CCL5,CCR1,CCR5,CD14,CD53,CD68,CDC14B,CDKN1A,CLCA1,CLDN4,CSF1,CTSB,CXCL10,CXCL3,CXCL5,CXCL9,CYBB,DDB2,DDIT3,DDX58,DNAH5,ELF3,EMP3,F3,FAM210B,FOSL1,FOXN3,FXYD5,GDF15,GPR87,GPX2,GRIA1,GSTM1,HAP1,HK2,HMOX1,HSPA5,ICAM1,IER5,IFIH1,IFITM1,IFNB1,IFNG,IGFBP3,IL10RA,IL15,IL1A,IL1B,IL6,ING2,ISYNA1,ITG…	685 (16)
	SMARCA5		transcription regulator	Inhibited	-5.06	8.26e-15	AEN,AHR,ALDH1B1,ALOX5AP,ASS1,ATP8B4,B2M,BAX,BST1,CASP1,CD53,CDKN1A,CLEC12A,CORO2A,EPHA2,ERG,ESM1,FKBP5,GBP6,H2-T22,HLA-A,IFITM2,IL12RB2,IL2RA,IRF7,KIT,NINJ1,NKG7,NLRC5,PHLDA3,PLAC8,PLCG2,RNF19B,RPS27L,RTP4,SNX10,TIFA,TMEM176B,TUBB3,UNC93B1	438 (13)
	vancomycin		biologic drug	Activated	2.815	8.35e-15	ADORA2B,APOD,ARPC3,ASNS,BIRC3,C1QA,C1QB,C3,CAT,CD14,CD63,CD69,CFP,CLDN4,CMPK2,CSF1,CSF2,CTSB,DNAJB4,ELF3,EMP3,FXYD5,GPX2,HMOX1,IFNG,IGFBP5,IL10RA,IL1B,IL6,JMY,JUNB,LAG3,LCN2,LGALS1,LGALS3,MCM3,MYC,NAV2,NPNT,PLA1A,PSMB10,PSMB8,RBBP9,SDC3,SLC37A2,SLC7A8,SLCO4A1,STING1,TIMP1,TMSB10/TMSB4X,TNF,TNFRSF11A,TNFRSF12A,UPP1	669 (23)
	NfkB1-RelA		complex	Activated	4.57	8.46e-15	ADAMTS4,CCL11,CCL2,CCL20,CCL5,CSF2,CXCL1,CXCL3,CXCL5,ICAM1,IL15,IL1B,IL6,LCN2,MMP3,MUC5AC,MUC5B,MYC,RGS16,SELE,TNF,VCAM1	377 (4)
	FOS		transcription regulator	Activated	2.826	9.73e-15	APLP2,ATF3,C3,C3AR1,CADM1,CASP4,CAT,CCL2,CCL20,CCL5,CCNE1,CD14,CD68,CDH11,CDON,CERS4,CFP,CLDN2,CMTM4,CRABP2,CTSB,CXCL10,CXCL16,CXCL3,CYCS,DSG3,EPAS1,ESM1,F3,FOSL1,FZD3,FZD6,GPSM2,GSR,HK2,HMOX1,HSPA5,HSPB8,ICAM1,IFNB1,IFNG,IGFBP5,IL1A,IL1B,IL27,IL6,JUNB,KCNN4,KRT13,KRT15,LAMA3,LGALS3,LGALS3BP,LGALS4,LRP8,MAOA,MCM5,MMP3,MT2A,MXD1,MYC,NAMPT,NCF2,NFIL3,NFKB2,NR4A1,OCIAD2,ODC1,PFN1,PIM1,PLAU,PLAUR,PSM…	559 (16)
	EGFR		kinase	Activated	3.969	1.21e-14	ACTA1,APLP2,ARG1,B4GALT5,BAX,BCL2L1,CASP4,CAV1,CCL2,CCL5,CD274,CD63,CDKN1A,CEBPB,CLDN2,CPM,CSF2,CXCL10,CXCL5,DDIT3,EFNB2,EIF5A,EIF6,EPHA2,ESR2,F3,FAP,FOSL1,GRN,GXYLT2,GZMB,HK2,HMGA1,HSD11B2,HSPA5,HSPE1,ICAM1,IFNG,IGFBP3,IGFBP5,IL1B,IL6,IRF1,JUNB,KCNN4,LAMA3,LCN2,LRP8,MACF1,MMP3,MTHFR,MUC5AC,MXI1,MYC,NFIB,NFKBIA,NT5E,ODC1,OSMR,PCNA,PLAU,PLAUR,PRF1,PSMB2,PSMB3,PSMB4,PSMB5,PSMB6,PTGER4,RANBP1,SDF2L1…	728 (19)
	Ifn gamma		complex	Activated	4.922	1.45e-14	ADAR,BCL2L1,CASP1,CCL2,CCL5,CD86,CDKN1A,CXCL10,CXCL16,CXCL9,CYBB,EIF2AK2,ICAM1,IGFBP5,IL18BP,IL1B,IRF8,JAK2,LGALS9,LIF,MYC,MYD88,MYH7,PML,PSME1,PSME2,SH2D1A,SOCS1,SOCS3,STAT1,TLR3,TNF,TNFRSF9,XAF1	532 (15)
	ESR1		ligand-dependent nuclear receptor	Inhibited	-3.863	1.49e-14	ADA,ADCY1,ADGRG6,ALOX5AP,ARHGEF9,ASS1,ATF3,BAX,BCL2L1,BIRC3,C3,CASP6,CAV1,CCL2,CCL20,CCL4,CCNE1,CD69,CD83,CDKN1A,CDKN3,CEBPB,CEBPD,CENPU,CGN,CHST2,CLDN2,CLDN4,CLDN8,CLEC7A,COTL1,CPE,CPM,CRABP2,CSF2,CTSB,CTSS,CXCL1,CXCL3,CYP1A1,CYP7B1,DDB2,DUSP5,EFEMP1,EFNB2,EIF5A,ENPP2,ESR2,F3,FAP,FGF10,FHL1,FOSL1,GADD45B,GADD45G,GDF15,GJB3,GLRX,GPSM2,GPX2,GRIA1,GUCY1A1,GYG1,H19,HLA-E,HLA-G,HMGCS2,HPX,HSD17B4,ICA…	809 (20)
	FOXP3		transcription regulator		-0.992	1.57e-14	CAPG,CCL5,CCR1,CCR2,CD69,CD80,CDKN1A,CSF1,CXCL13,DDB2,EOMES,FEN1,FGL2,GAPDH,GBP2,GBP4,GZMA,HLA-A,IFNG,IL10RA,IL12RB2,IL2RA,IL2RB,IL6,JMY,KLRG1,LAG3,LDHA,LGALS1,LGALS3,NFIL3,NR4A1,NT5E,NTRK3,PDCD1,RGS1,SELL,SLC16A3,SLCO4A1,TBX21,TGM2,TNF,TNFAIP3,TNFRSF18,TNFRSF4,TNFSF8,XBP1,XCL1	689 (19)
	N-acetyl-L-cysteine		chemical drug	Inhibited	-4.882	1.59e-14	ACTA1,ADM,ADORA2B,ATF4,ATP1A3,BAX,BCL2L1,BIRC3,C3,CASP1,CASP4,CAV1,CCL2,CCL20,CCL5,CCR2,CCR5,CD274,CD80,CD86,CDKN1A,CXCL10,CXCL3,CYBA,CYBB,DDIT3,ESM1,GAPDH,GZMB,HK2,HMOX1,HSPA5,ICAM1,IFNB1,IFNG,IL15,IL1A,IL1B,IL2RA,IL6,ITGAM,MSR1,MUC5AC,MYC,NCF2,NFKBIA,NFKBIZ,NLRP3,PCNA,PLAU,PLAUR,PRKDC,SELE,SELP,SERPINE1,TNF,VCAM1,XAF1	617 (13)
	Bay 11-7082		chemical - kinase inhibitor	Inhibited	-4.445	1.79e-14	ADORA2A,BCL2L1,CAVIN3,CCL2,CCL4,CCL5,CCR2,CD274,CD83,CSF2,CXCL1,CXCL3,F3,FPR2,HMOX1,HSH2D,HSPA5,ICAM1,IL15,IL15RA,IL1B,IL2RB,IL6,NFKBIZ,PARP10,PIM1,S100A4,SAMSN1,SIX4,TLR2,TNF,VCAM1	564 (14)
	ATP		chemical - endogenous mammalian	Activated	2.44	1.91e-14	AHR,ARG1,BAX,CASP1,CCL4,CCR5,CD14,CD83,CD86,CXCL10,CXCL3,EIF2AK2,F3,ICAM1,IFNG,IL1B,IL1RN,IL27,IL2RA,IL6,ITGAM,LCN2,MAP2K1,MMP3,MUC5AC,MYC,NKX2-1,NLRP3,NR4A1,PTGES2,PYCARD,SAT1,SELL,SERPINE1,SPHK1,TNF,TNFRSF1B,TUBB3,VCAM1	574 (14)
	CpG ODN 1668		chemical reagent	Activated	4.263	1.91e-14	BCL2L1,CCL4,CD300LD,CD40,CD69,CD80,CD86,CXCL10,CXCL3,ICAM1,IFNB1,IFNG,IL1A,IL1B,IL27,IL6,IRF7,ISG15,SOCS1,SOCS3,STAT1,STAT2,TLR7,TLR9,TNF,XBP1	544 (16)
	SP1		transcription regulator	Activated	2.819	2.03e-14	ACSS1,ADA,ALPL,ASNS,ASS1,ATF3,ATP6V0C,B4GALT5,BAX,BNIP3L,CAT,CAV1,CCL2,CCL20,CCL5,CD40,CDC42BPG,CDKN1A,CDKN2D,CEBPB,CEBPD,CRABP2,CXCL10,CXCL3,CXCL5,CYBRD1,CYP7B1,DHFR,EIF2AK2,ENTPD5,F10,F3,FES,FGF10,FOSL1,FPR2,GDF15,GRIA1,HK2,HMGA1,HMOX1,HPSE,HSD11B2,HSPA5,ICAM1,ID4,IFITM3,IFNB1,IFNG,IGFBP3,IL12RB2,IL15,IL1A,IL1B,IL21R,IL2RB,IRF1,ITGAM,KIT,KLF4,KRT4,LORICRIN,MAOA,MAOB,MEOX2,MUC4,MUC5AC,MUC5B,MYC,…	736 (21)
	sirolimus		chemical drug	Inhibited	-3.112	2.1e-14	ACADM,ADA,ADM,AGR2,ARG1,ASNS,ASS1,ATF4,ATP6V0C,B2M,BAX,BCL2L1,BCL3,BID,CCL20,CCNE1,CCR5,CD274,CD40,CD68,CD80,CD86,CDKN1A,CEBPB,CHRNB2,CLIC1,CSF1,CYCS,DDIT3,DPYSL2,EBI3,EIF2AK2,F3,FSCN1,GALC,GRIA1,H3-3A/H3-3B,HK2,HMGCS2,HMOX1,HSPA5,ICAM1,IFNB1,IFNG,IGFBP5,IL1B,IL27,IL2RA,IL6,IRF7,IRF9,ISG15,JAK2,JUNB,LCN2,LDHA,LGALS3,MMP3,MYC,MYH7,NFKBID,NLRP3,ODC1,PARP14,PCNA,PIM1,PLAU,PLAUR,PLIN2,PML,PRDX5,PSMA3…	568 (14)
	epigallocatechin-gallate		chemical drug	Inhibited	-4.056	2.36e-14	ACP5,ADORA2A,AHR,AXL,BAK1,BAX,BCL2L1,CASP1,CASP6,CAT,CCL2,CCL5,CDKN1A,CEBPB,CSF2,CXCL1,CXCL10,CXCL3,CXCL5,F3,FOSL1,GADD45B,GBP3,GBP4,GLI1,GSR,HMOX1,ICAM1,IFNG,IL1A,IL1B,IL6,IRF1,ISG15,JUNB,MMP3,MUC5B,MYC,NFKBIA,NR4A2,PCNA,PDIA4,PLAU,RELB,SEMA4D,SERPINE1,SFRP1,SLC5A1,SNAI2,SOCS1,STAT1,TACSTD2,TAP1,TIMP1,TNF,VCAM1	435 (14)
	TNFSF10		cytokine	Activated	2.901	3.08e-14	BAK1,BAX,BCL2L1,BID,BIRC3,CD14,CD69,CTSB,EIF2AK2,HLA-A,IFIT1,IFITM1,IFITM2,IFNB1,IFNG,IL1B,IL1RN,IL2RA,IL6,IRF9,ISG15,ITGAM,MMP3,NFKBIA,NR2F1,PCNA,PLAU,PSME2,SELE,SERPINH1,SLC2A1,SP100,STAT1,TIMP1,TNF,TNFAIP2,TNFAIP3	515 (11)
	IL22		cytokine	Activated	3.962	3.39e-14	BCL2L1,BCL3,C3,CCL20,CCL4,CCL5,CD274,CLCA1,CLDN2,CXCL1,CXCL10,CXCL13,CXCL3,CXCL5,CYBA,DEFB4A/DEFB4B,DMBT1,FLG,HMOX1,HSPA5,IFNG,IL1A,IL1B,IL6,LCN2,LORICRIN,MMP3,MUC4,MUC5AC,MUC5B,MYC,PFKFB3,PRDX5,REG3G,S100A8,S100A9,SOCS3,TFF2,TGM3,TNF,WFDC5	447 (13)
	actinomycin D		biologic drug	Inhibited	-3.317	3.46e-14	ADM,ARC,ASS1,ATF4,BAX,BIRC3,CASP1,CAV1,CCL11,CCL2,CD38,CDKN1A,CXCL1,CYP1A1,EPAS1,F3,FEN1,GAPDH,GCH1,GDA,GUCY1A1,HMOX1,IFNB1,IFNG,IGFBP5,IL1R2,IL6,IRF1,JMY,MAOA,MMP3,MYC,NTRK2,OSM,PDE3A,PFKFB3,PLAU,PLAUR,PSRC1,PTX3,RAD51,RIPK2,SDC3,SELE,SERPINE1,SFRP1,SLC2A1,SOCS3,SPHK1,TAP1,THRB,TLR2,TNF,TNFAIP2,TNFRSF1B,TNFRSF9	551 (13)
	ERK		group	Activated	4.799	4.12e-14	ACP5,ADGRG6,ARG2,AXL,BAX,BCL2L1,CAV1,CCL2,CCL4,CCNE1,CCR1,CDKN1A,CEBPD,CKS2,CLDN4,CSF2,CXCL1,CXCL10,CYP1A1,DPYSL2,EIF2AK2,EPAS1,EPHA2,FOSL1,GDF15,HMGA1,HMOX1,ICAM1,IFNG,IL1B,IL6,INPP1,ITGAM,ITGB2,JUNB,LCN2,LIF,MAFB,MAFF,MMP3,MUC5AC,MYC,NFKBIZ,ODC1,PLAU,RAB7B,SELL,SERPINE1,SFN,SLC2A1,SNAI2,STAT1,TBX21,TGM2,TIMP1,TNF,VCAN	583 (14)
	thapsigargin		chemical toxicant	Activated	4.823	4.19e-14	ACADM,ADCY1,ARC,ASNS,ATF3,ATF4,BAX,BCL2L1,BIRC3,CALR,CAV1,CCL20,CD80,CD83,CD86,CDKN1A,CEBPB,CHAC1,CLDN4,CXCL10,CXCL3,DDIT3,EIF4EBP1,EVI2A,GADD45B,HMGCS2,HMOX1,HSPA5,ICAM1,IFNB1,IL1B,IL6,ITGB2,KLF4,LIFR,LRP6,MTHFR,MYC,NFIL3,NFKBIA,NR4A1,PCNA,PDCD1,PNP,PTPN6,SESN2,SFN,STARD5,TGM2,TLR2,TNF,UPP1,VCAM1,XBP1	616 (20)
	ID3		transcription regulator	Activated	2.078	4.51e-14	ADM,BATF,BCL2L1,BCL3,CCL11,CCL5,CCNE1,CCR1,CCR5,CD72,CD83,CDC6,CDKN1A,CEBPB,CSF1,CSF2RB,CXCL1,DTX2,EOMES,FCER1G,GADD45B,GADD45G,ICAM1,IFNG,IL10RA,IL2RB,IL6,IL9R,IRF5,IRF8,JAK2,LGALS1,LMO4,MAP2K6,MYC,NR4A1,PDCD1,PIK3C2B,RELB,SELE,SELL,SEMA7A,SH2D1A,SOCS3,SOX5,TNFRSF4,TNFSF14,TNFSF8,VANGL2,VCAM1	520 (16)
	IFN type 1		group	Activated	4.118	5.01e-14	BCL2L1,BST2,CCL5,CD69,CGAS,CXCL10,CXCL13,DDX58,DHX58,EIF2AK2,IDO1,IFIH1,IFIT1,IFIT2,IFNG,IL27,IL6,IRF1,ISG15,PML,STAT1,STAT2,UBA7,XDH	544 (14)
	PPP2CA		phosphatase	Activated	2.132	5.17e-14	AHR,CASP1,CD69,CDKN1A,CFB,CXCL10,CXCL3,EIF4EBP1,GZMA,HCAR2,IFNB1,IL1A,IL2RA,IL2RB,IL2RG,IRF1,IRF7,MYC,MYL1,NT5E,SELL,SLAMF8,SOCS1,SOCS3,TNF,UPP1	453 (16)
	KLF6		transcription regulator	Activated	4.491	5.24e-14	ACADM,ADM,ARG1,ATF3,BAK1,BCL2L1,CCL2,CDKN1A,CFB,CYP1A1,GAPDH,GLI1,HK2,HK3,ICAM1,IFNG,IL1A,IL1B,IL6,KRT4,LDHA,MCCC2,MYC,NFKBIA,NR2F1,NR4A1,PCNA,PFKFB3,PLAU,SERPINH1,SHH,SLC16A3,TNF,TNFAIP3,TNIP1,VCAM1	434 (12)
	mifepristone		chemical drug		-0.305	5.61e-14	ACOD1,ADAM15,ADM,AGR2,ALPL,ARG1,ATF3,BAX,BCL2L1,C1QB,C3,CASP1,CAV1,CCL11,CCL2,CCR2,CD14,CDKN1A,CEBPB,CEBPD,CSF2,CYBA,CYBB,EDNRB,EFNB2,F3,FCGR2B,FKBP5,GSTM1,HSPA5,ICAM1,IGFBP3,IL1B,IL6,IL9R,ITGAM,JUNB,KIT,KLF4,LAMA2,LTF,MMP3,MYC,NFKBIA,NME2,NPM3,NPY1R,NR4A1,PCNA,PDCD1,PFKFB3,PTX3,RAMP3,RELN,RHOC,ROBO1,SERPINE1,SERPING1,SFRP1,SFRP2,SLC2A1,SOX11,TIMP1,TMPRSS2,TNF,TNFAIP6,VCAN,XBP1	713 (16)
	IFNE		cytokine	Activated	4.308	6.26e-14	BST2,CD40,CD80,CD83,CD86,CDKN1A,CXCL10,CXCL11,CXCL9,IFIH1,IFIT2,IFITM3,IFNG,ISG15,ISG20,MX2,PTGER4,SLC2A1,STAT1,TLR3,USP18,ZBP1	489 (17)
	Tgf beta		group		0.766	6.28e-14	ANGPTL4,BASP1,BCL2L1,BHLHE40,CASP1,CCL11,CCL2,CCL3,CCL4,CCL5,CCNE1,CCR2,CD274,CD69,CDH11,CDKN1A,CEBPB,COL12A1,CSF1,CSF2,CXCL10,CXCL3,F10,FGF10,FSCN1,GADD45B,GZMB,HMOX1,IDO1,IFNB1,IFNG,IGFBP3,IGFBP5,IL1A,IL1B,IL1RN,IL6,JUNB,LAMA3,LIF,MIF,MMP3,MUC4,MXD1,MYC,NKX2-1,NR4A1,NR4A2,PDCD1,PLAU,RUNX3,RYR3,SELE,SERPINE1,SNAI2,SOCS3,TAF4B,TBX21,TGFBI,TIMP1,TLR2,TNF,TNFRSF11A,TNFRSF12A,VCAM1	638 (14)
	IRAK4		kinase	Activated	2.657	6.41e-14	ATF3,BIRC3,CCL20,CD80,CD86,CSRNP1,CXCL10,CXCL16,CXCL3,IFNB1,IFNG,IFRD1,IL1B,IL6,IRF1,IRF5,IRF7,LIF,NFKBIA,NFKBIZ,NLRP3,NOCT,NR4A1,RGS16,SLC25A25,SOCS1,TATDN3,TNF,TNFAIP3,ZC3H12A	446 (13)
	EGF		growth factor	Activated	5.327	6.7e-14	ADA,AIDA,ANGPTL4,ANO1,ARC,ARF6,ATF3,B4GALT5,BAK1,BCL2L1,CASP1,CAV1,CCL2,CCL20,CCNE1,CD274,CDC34,CDH11,CDKN1A,CEBPB,CEBPD,CKS2,CLDN2,CLDN8,CRABP2,CXCL1,CXCL13,CXCL5,CYP1A1,DDIT3,DUSP5,EFNB2,ELF3,EOMES,EPAS1,EPHA2,ESR2,F3,FOSL1,GDF15,GFPT2,GGT5,HMOX1,ICAM1,IDS,IFITM2,IGFBP3,IGFBP5,IL1B,IL1R2,IL6,IL9R,INHBA,ITGAM,JUNB,KIT,KRT15,KRT5,LCN2,LDHA,LTF,MAOA,MMP3,MUC4,MUC5AC,MUC5B,MYC,NCF1,NPR2,NR4A1,NR4A2…	776 (18)
	LDB1		transcription regulator		-1.866	7.88e-14	AHR,ALDH1B1,APOBEC1,ARL5C,CASP1,CASP4,CAT,CCR2,CD53,CDH13,CDKN1A,CERS4,CGAS,CLDN2,CLDN4,CLEC4E,CSTB,DDHD2,DHX58,ESR2,FES,FZD6,GBP5,GTSE1,HOXA5,IFIH1,IFNG,IL2RA,KIFAP3,KIT,LGALS1,MYH10,NLRC5,NOD2,NT5E,PLCG2,PSTPIP1,RAB32,RHOBTB3,RIPK2,RNPEP,SAMSN1,SFRP1,SFRP2,SLC5A9,SLC7A8,SMOX,SPI1,SQSTM1,ST6GALNAC3,SYNE2,TAP1,TBX21,THEMIS2,TLR2,TLR9,TNFAIP3,TNFRSF1B,TOR3A,TRIM25,TSPO,UNC93B1
	inosine		chemical - endogenous mammalian	Activated	3.315	8.62e-14	AIF1,ANTXR2,ARPC1B,C1QA,C1QB,C1QC,C2,C3,CD63,CD68,CFB,CXCL13,EIF4EBP1,EMP3,IFITM3,IFNG,IRF1,LGALS3BP,NPC2,RHOC,SERPING1,TIMP1,TNF,TSPO
	CREBBP		transcription regulator		1.66	9.39e-14	ADORA2A,ARID5A,B2M,BDKRB2,CAPG,CCL5,CCR5,CD53,CD80,CDC6,CDKN1A,CSF1,CST7,CXCL10,CXCL9,CYBB,DDC,DHFR,DNAJB4,EOMES,EPSTI1,EVI2A,FDPS,GIMAP7,GLI1,HLA-G,HMGCS2,IFNB1,IFNG,IL10RA,IL12RB1,IL17RC,IL2RA,IL2RB,IL6,IRF1,ISG15,KRT14,LGALS3BP,LORICRIN,MCM3,MYC,MYH1,MYH7,MYO1F,NFKBIA,NR4A1,NR4A2,NTRK3,OAS3,PCNA,PDE10A,PDLIM4,PPFIBP2,PRF1,PSMB9,RMND5A,RSAD2,RTP4,SELE,SELP,SH2D1A,SLC6A19,SOCS3,SPSB1,TAP2,TAPBP,…	615 (20)
	GLI1	-1.157	transcription regulator		-0.716	1.05e-13	ADGRL1,ANO1,ARC,ATF3,BCL2L1,BID,BIRC3,CAPRIN2,CAV1,CDC34,CDH11,CDK19,CDKN1A,CMPK2,CSF1,CSRNP1,CTPS1,CTSB,DIRAS2,DUSP5,EFHD2,FGF1,FGF10,FHL1,FOXN3,GADD45B,GBP3,GDA,GLI1,GPC3,GREM2,HEPH,HHIP,HOXA5,HPSE,IDS,IER5L,IFITM1,IL1R2,IL2RA,IL6,KIT,KLF4,KLK10,KLRC4-KLRK1/KLRK1,KRT15,LGALS1,LIF,LRRC1,LY6G6D,LZTS1,MACF1,MAFF,MEST,MSI2,MT2A,MTURN,MUC5AC,NAV3,NEO1,NREP,NRG1,PGM2L1,PIM1,PITPNM3,PLAU,PLAUR,PSMB9,P…	691 (20)
	hydrogen peroxide		chemical - endogenous mammalian	Activated	4.393	1.11e-13	AEN,ANKRD1,ATF3,BAG4,BAK1,BAX,BCL2L1,BIRC3,BRIP1,CASP1,CAT,CAV1,CCL2,CCL4,CCR2,CCR5,CD63,CD68,CD80,CD86,CDC34,CDC6,CDH13,CDKN1A,CSF1,CTSB,CTSS,CXCL3,CYCS,CYP1A1,DDIT3,DHFR,DUSP2,ENPP2,EPAS1,EPHA2,FDPS,FOSL1,GADD45B,GDF15,GLI1,GLRX,GZMB,HMGCS2,HMOX1,HSPA5,ICAM1,IER5,IFIT2,IFNB1,IFNG,IL1B,IL2RA,IL6,KIT,KLF4,LCN2,MIF,MMP3,MPV17,MSR1,MUC5AC,MYC,NFIL3,NR4A1,ODC1,PDCD10,PDIA4,PGF,PIM1,PLAUR,PTGER4,PTX3…	559 (14)
	laminaran		chemical drug	Activated	4.146	1.19e-13	ACOD1,CCL20,CCL4,CLEC4E,CRLF2,CXCL1,CXCL10,CXCL5,GCH1,IDO1,IL1A,IL1B,IL2RA,INHBA,MCOLN2,MT2A,RSAD2,SLC39A8,TNFAIP6,TNFRSF9,TNIP3	442 (15)
	hemozoin		chemical - endogenous non-mammalian	Activated	4.109	1.3e-13	CCL2,CCL3,CCL4,CCR1,CCR2,CCR5,CD80,CD83,CXCL1,CXCL3,HMOX1,ICAM1,IL1A,IL1B,IL6,S100A8,S100A9,TNF	552 (13)
	BCL6		transcription regulator	Inhibited	-4.727	1.3e-13	ARG1,BAX,BCL2L1,BCL3,CCL2,CCL3,CCL4,CD19,CD274,CD69,CD72,CD80,CDKN1A,CGAS,CSF1,CXCL10,CXCL3,DNAJB11,DPYSL2,EBI3,HERC6,IFNG,IL1A,IL1B,IL21R,IL2RA,IL2RB,IL6,IRF1,IRF8,IRF9,JMY,JUNB,LITAF,MYC,PFDN4,PTPRO,PURG,SERPINE1,SH3D19,SLC39A8,SMPDL3B,SOCS3,SOX5,STAT1,STXBP4,TACSTD2,TBX21,TIMP1,TNF,TNFRSF18,UBA7,VWA5A,XBP1,ZC4H2	570 (17)
	PRKCD		kinase	Activated	4.616	1.44e-13	BCL2L1,BIRC3,CCL2,CCL20,CCL5,CCL7,CCNE1,CD68,CDKN1A,CEBPB,CEMIP,CSF2,CTSB,CXCL10,CXCL16,DDIT3,FOSL1,GDF15,GLI1,GPR87,ICAM1,IL1B,IL1RN,IL2RG,IL6,ITGAM,JUNB,LIF,LIPG,LORICRIN,MUC5AC,MUC5B,MYC,NAV2,NFKB2,NFKBIA,NOCT,NR4A1,ODC1,PTPN6,RELB,SERPINE1,SOCS1,SPHK1,SPRY1,TLR2,TNF,VCAM1	478 (13)
	CEBPA		transcription regulator	Activated	2.91	1.44e-13	ACOD1,ALOX5AP,ARG1,ARG2,ASNS,ASPRV1,ASS1,ATF4,C3,C3AR1,CCL20,CCL3,CCL4,CCR1,CD14,CD19,CDKN1A,CEBPB,CEBPD,CNFN,CRABP2,CSF1,CYCS,DHFR,EFNB2,ERG,FHL1,GAPDH,GCH1,GLI1,GLIPR1,GLRX,HMGA1,HMOX1,HSPA5,ICAM1,IGFBP3,IL1RN,IL6,ISG15,ITGAM,JUNB,KLF4,KLRC1,KRT14,LCN2,LGALS1,LITAF,LORICRIN,LST1,LTF,MSI2,MT2A,MYC,NFIL3,NR4A2,OAS2,PCNA,PLIN2,PLOD2,PPP1R3C,PTAFR,PTGFR,PTX3,RUNX3,S100A8,S100A9,SERPINB5,SERPINE1,SO…	787 (21)
	ERBB2		kinase	Activated	5.436	1.5e-13	ABRACL,ACTA1,AGR2,ANGPTL4,APLP2,ATF3,ATF4,BCL2L1,BCL3,BHLHE40,BIRC3,BRIP1,CADM1,CAVIN3,CCL11,CCL2,CCL20,CCL4,CCL5,CCNE1,CDC14B,CDC42BPG,CDC6,CDCA5,CDH11,CDKN1A,CDKN3,CDON,CDT1,CEBPB,CHST2,CHST3,CKS2,CLDN4,CLEC4E,CPM,CRYBG1,CSF2,CTSB,CXCL10,CXCL3,DDIT3,DHFR,DOK1,EIF4EBP1,EIF6,ELF3,ELK3,EMP3,EPSTI1,ESR2,ETV1,F3,FEN1,FSCN1,FUT11,GBP6,GDPD3,GGT5,GXYLT2,GYG1,H19,HEPH,HMGB2,HSD17B11,HSPB8,ICAM1,IFNG,IG…	652 (18)
	valproic acid		chemical drug	Inhibited	-3.375	1.65e-13	ACSS1,ADCY1,ANTXR2,ATF3,ATF4,BCL2L1,CACYBP,CALR,CAT,CCL2,CCR1,CD40,CD80,CD83,CDKN1A,CH25H,CITED4,COCH,CTPS1,CTSB,CYP1A1,CYP2U1,CYP39A1,DAPK3,DDIT3,DNAJB11,FDPS,FSCN1,GADD45B,GZMB,HMGCS2,HMOX1,HOXA2,HSPA5,ICAM1,IDS,IFNG,IL1A,IL6,KIT,LOXL3,LRP8,MAMLD1,MCM3,MTHFR,NPC2,P3H2,POMP,PSMA2,PSMA3,PSMA5,PSMA6,PSMA7,PSMB10,PSMB2,PSMB3,PSMB4,PSMB5,PSMB6,PSMB8,PSMB9,PSMC6,PSMD13,PSMD14,PSMD8,PSME1,PSME2,PTX3,R…	490 (15)
	PAF1		other	Activated	3.962	1.81e-13	BIRC3,CCL3,CCL5,DDX58,HELZ2,IDO1,IFI44,IFIT3,IFITM3,ISG15,ISG20,KLF4,LRRN3,MXD1,NFKBIZ,OAS2,OAS3,PLAUR,PNP,SERPINE1,TENT5A,ZC3HAV1,ZNFX1
	cholesterol		chemical - endogenous mammalian	Activated	4.165	1.88e-13	ATF3,ATF4,C15orf48,C1QC,CASP1,CAV1,CCL2,CCL4,CCR2,CCR5,CD14,CD68,CLEC5A,CSF1,CXCL10,CXCL3,CYBB,CYP7B1,DDC,DDIT3,F3,FCGR2B,FDPS,HSPA5,ICAM1,IL10RA,IL1A,IL1B,IL1RN,IL6,INHBA,ITGAM,LAPTM5,LGALS3,MANF,MPEG1,NCF2,NR4A1,NR4A2,OCSTAMP,PLIN2,PSAT1,RGS16,RPL36AL,S100A8,SHH,SLC7A5,SMO,SOCS3,STARD4,STARD5,TIMP1,TNF,VCAM1,XBP1	621 (14)
	platelet activating factor		chemical - endogenous mammalian	Activated	2.921	2.44e-13	CCL2,CD69,CDKN1A,F3,ICAM1,IDO1,IL1A,IL6,ITGAM,ITGB2,MUC5AC,NFKBIA,NR4A1,PLA2G7,PLAU,PLAUR,PTAFR,SELL,SELP,SELPLG,SERPINE1,SOCS3,TIMP1,TNF	500 (12)
	KLF2		transcription regulator		-0.768	2.56e-13	ADAM15,ADM,ASS1,BCL3,CAV1,CCL2,CCL3,CCL4,CCL5,CCR2,CCR5,CD40,CD86,CDKN1A,CNP,CXCL3,EPAS1,F3,FGR,HPSE,IFNG,IL1B,IL2RG,IL6,ITGB2,JUNB,KCNN4,LGALS9,MT2A,MVP,MYC,MYH10,NFKBIA,PGF,PLOD2,PRF1,SELL,SELPLG,SERPINE1,SLC2A1,STAT1,TBX21,TIMP1,TNF,TNFRSF4,VAV1,VCAM1	515 (17)
	LMO2		transcription regulator		-1.953	3.14e-13	AHR,ALDH1B1,APOBEC1,ARL5C,CASP1,CASP4,CAT,CCR2,CD53,CDH13,CDKN1A,CERS4,CGAS,CLDN2,CLDN4,CLEC4E,CSTB,DDHD2,DHX58,ERG,ESR2,FES,FZD6,GBP5,GTSE1,HOXA5,IFIH1,IFNG,IL2RA,KIFAP3,KIT,LGALS1,MYH10,NLRC5,NOD2,NT5E,PLCG2,PSTPIP1,RAB32,RHOBTB3,RIPK2,RNPEP,SAMSN1,SLC5A9,SLC7A8,SMOX,SPI1,SQSTM1,ST6GALNAC3,SYNE2,TAP1,TBX21,THEMIS2,TLR2,TLR9,TNFAIP3,TNFRSF1B,TOR3A,TRIM25,TSPO,UNC93B1
	CISH		other	Inhibited	-4.304	3.37e-13	BCL2L1,CCL4,CCRL2,CD14,CLEC4E,CSF1,CXCL10,CXCL3,DUSP2,EOMES,HCAR2,HMOX1,IFNG,IFRD1,IL1A,IL1B,IL2RA,MYC,OSM,PLAUR,PRF1,RHOV,SNRPD1,SPHK1,SQSTM1,TBX21,TGFBI,TNF	538 (13)
	prexasertib		chemical drug	Activated	4.785	3.42e-13	ADM,ATF3,BCL3,BIRC3,C3,CDKN1A,CSRNP1,DDIT3,GADD45B,GDF15,HMOX1,ICAM1,IFIH1,IFIT2,IFIT3,IL1B,IRF7,KLF4,NFKBIA,OSM,SERPINE1,SIGLEC1,TNF,TNFAIP3,TNFRSF9,TNFSF9,TRIM69	701 (21)
	diclofenac		chemical drug	Activated	2.946	3.59e-13	AARS1,ASNS,ATF3,ATF4,CDKN1A,CEBPB,CLDN4,DDIT3,EIF4EBP1,GARS1,GDF15,IFNG,IL1A,IL2RA,IL6,ITGAM,KLF4,LDHA,LGALS3,MTHFD2,MYC,OSMR,PSAT1,SELL,SERPINE1,SLC2A1,SQSTM1,TNF,TNFRSF12A,TRIB3,WARS1	707 (22)
	IL12A		cytokine	Activated	3.74	3.74e-13	CCL5,CD86,CXCL10,EBI3,ICAM1,IFNG,IL12RB1,IL12RB2,IL1A,IL1B,IL27,IL6,IRF9,PRF1,SELPLG,SOCS1,SOCS3,STAT1,STAT2,TNF,TNFRSF18,VCAM1	554 (17)
	TNFSF12		cytokine	Activated	4.894	3.81e-13	BCL2L1,BST1,CCL11,CCL19,CCL2,CCL3,CCL5,CCR1,CCR5,CD68,CLEC4D,CLEC4E,CSF2,CXCL10,CXCL3,CYCS,ICAM1,IL1B,IL1R2,IL6,ITGAM,MMP3,MYH4,NCF4,NFKB2,NFKBIA,PTX3,S100A8,S100A9,SELE,TIMP1,TNF,TNFRSF12A,VCAM1	532 (14)
	CGAS	1.459	enzyme	Activated	4.184	3.94e-13	ARG1,CCL5,CDKN1A,CXCL10,DDX60,IFI44,IFIT1,IFIT2,IFIT3,IFNB1,IL1A,IL1B,IL6,IRF7,ISG15,OAS3,RSAD2,TNF,USP18	423 (16)
	oblimersen		biologic drug	Activated	4.484	4.01e-13	ADM,ATF3,BCL2L1,BST2,CDKN1A,CEBPD,EFNB2,GADD45B,IFI35,IFI44,IFIT1,IFIT3,IFITM1,IFRD1,IRF7,ISG15,MAFF,MX1,MX2,OAS2,RNF114,RSAD2,STAT1,TRIM14
	genistein		chemical drug		-1.14	4.06e-13	ABCA9,ACP5,ADM,ALDH5A1,ANGPTL4,ARG1,ATF4,BAX,BCL2L1,BCL3,BDKRB1,C3,CAT,CCL2,CCL5,CCR2,CD68,CD80,CD86,CDKN1A,CTSB,CXCL10,CXCL3,CYP1A1,DEFB4A/DEFB4B,DNASE1L3,ESR2,EVI2A,F3,FCGR2B,FERMT3,FXYD5,GALC,GDF15,GLI1,HLA-A,HMOX1,HS2ST1,HSPA5,ICAM1,IFIT2,IFNB1,IL1B,IL6,IRF7,ITGB2,JUNB,KCNJ2,KLRD1,KRT14,LAPTM5,LCP2,LGMN,LTF,LY86,MANBA,MAOA,MMP3,MYC,NPC2,PCDH17,PCNA,PIM1,PLA2G7,PLK3,PTAFR,PTPN6,SERPINE1,SH2B2,…	458 (13)
	PRKCA		kinase	Activated	4.615	4.15e-13	ACTA1,BCL2L1,BNIP3L,CAV1,CCL2,CCNE1,CDKN1A,CSF2,CTSB,CXCL10,CXCL3,CYBB,CYCS,GDF15,HS2ST1,ICAM1,IFIT1,IFIT3,IFNB1,IFNG,IGFBP3,MMP3,MUC5AC,MYC,MYLPF,NFKBIA,PML,RHOBTB3,RSAD2,S100A8,S100A9,SDCBP,SELP,SERPINE1,SP100,TNF,VCAM1	416 (13)
	VEGFA		growth factor	Activated	2.497	4.23e-13	ACADM,ADAM15,ARG2,ATP5MF,BATF,BAX,CAV1,CCL2,CCNE1,CCRL2,CD40,CD68,CD80,CD83,CD86,CDKN1A,CLIC4,CSF2,CSTB,CTSB,CTSS,CXCL10,DUSP5,EFNB2,EOMES,ESM1,F3,HMOX1,HSPA5,ICAM1,IFNG,IGFBP5,IKBKE,IL1B,IL6,JUNB,KARS1,KLRG1,LAG3,MEOX2,MVP,NME2,NR4A1,NR4A2,PCNA,PDCD1,PIM1,PLAU,PPA1,RGS5,SELE,SERPINE1,SNAI2,SYNM,TIMP1,TLR1,TMSB10/TMSB4X,TNF,TNFRSF9,TSPO,UQCRB,VCAM1,XCL1	440 (14)
	TLR5		transmembrane receptor	Activated	3.993	4.33e-13	ATF3,CCL11,CCL20,CCL4,CCL5,CD40,CD80,CD86,CSF2,CXCL3,DEFB4A/DEFB4B,ICAM1,IL15,IL1A,IL1B,IL6,MUC5AC,MYD88,TLR7,TNF	523 (15)
	2'3'-cyclic guanosine monophosphate-adenosine monophosphate		chemical - endogenous mammalian	Activated	3.394	4.48e-13	CASP1,CCL4,CCL5,CD86,CGAS,CSF2,CXCL10,IFNB1,IFNG,IL1B,IL6,ISG15,NLRP3,RSAD2,SOCS1,SOCS3,TNF	422 (16)
	Nr1h		group	Inhibited	-4.393	4.97e-13	APOC2,APOD,ARG2,BCL3,C2,C3,CAV1,CCL2,CCL3,CCL5,CCR2,CCR5,CD40,CLEC4E,CSF1,CSF2,CXCL1,CXCL10,FGF1,GGT5,GLI1,HCK,IFIH1,IFNB1,IL15,IL1B,IL6,LAT2,MARCKSL1,MYLIP,NFKB2,NFKBIZ,NLRP3,PML,RUNX3,SBNO2,SELP,SFRP1,SP110,TAP1,TNF,VLDLR	715 (21)
	aspirin		chemical drug		-0.461	5.31e-13	ABLIM3,ADM,AHR,BCL2L1,CADM1,CAV1,CCL2,CCL3,CCL4,CD38,CD40,CD80,CD86,CDKN1A,CSF1,CSF2,CXCL1,CXCL10,DDIT3,EDNRB,EFNB2,FBLN5,GDF15,GLI1,ICAM1,IDO1,IFNG,IGFBP3,IL1A,IL1B,IL6,KIT,LAMA3,LIFR,NCF1,RASGRF2,RHOC,SELL,SELP,SERPINB5,TFF2,TLR3,TNF,VCAM1,XCL1	642 (16)
	hyaluronic acid		chemical - endogenous mammalian	Activated	3.507	5.4e-13	BCL2L1,BCL3,CCL4,CCL5,CD40,CD80,CD83,CD86,CXCL10,CXCL3,DEFB4A/DEFB4B,ICAM1,IFNB1,IL1B,IL6,IRF5,MMP3,MYD88,NCF1,NCF2,NFKBIA,NR4A1,NR4A2,PCNA,PLAU,RHOC,SERPINE1,SOCS3,SPHK1,TIMP1,TLR2,TNF,TNFAIP3,TNFSF14,VCAM1	503 (12)
	mir-21		microRNA	Inhibited	-4.004	5.52e-13	AIF1,AOAH,ARF6,CACYBP,CASP4,CCL19,CCL2,CD180,CD19,CD274,CDKN1A,CKS2,CLEC5A,CXCL10,DHX58,FGF1,FGL2,GBP2,GBP3,GBP5,GBP6,GBP7,GTSE1,ICAM1,IDO1,IFNB1,IFNG,IL12RB2,IL1B,IL6,IRF1,IRGM,JAK2,MYC,MYD88,NLRC5,NLRP3,OAS2,OAS3,PER3,PPA1,PSME2,RAB7B,SERPINB5,SIGLEC1,SLPI,SPRY1,STAT1,STAT2,TAP1,TBX21,TGM1,TLR1,TLR2,TNF,TNFRSF9,TUBB3,UBA7,UBE2L6,VCAM1	621 (16)
	emactuzumab		biologic drug	Activated	3.317	5.57e-13	DHX58,GBP4,IFIT1,IFIT3,IFITM3,IRF9,ISG15,SOCS1,STAT1,STAT2,XAF1
	IKBKE	1.018	kinase	Activated	3.346	7.06e-13	ACOD1,ADAR,ATF4,BIRC3,CCL5,CXCL10,FCRL5,GLI1,HLA-A,IFIH1,IFIT1,IFIT2,IFIT3,IFNB1,IKBKE,IL1A,IL6,IRF7,LDHA,MMP3,MYC,NFKBIA,PHGDH,PSAT1,REG3G,RSAD2,SLC16A3,SLC2A1,STAT1,TNF,ZC3HAV1	435 (13)
	forskolin		chemical toxicant	Activated	2.04	7.1e-13	ACP5,ACTA1,ADAMTS4,ADM,ADORA2A,ALPL,ARC,ATF3,ATP6V0C,BCL3,BHLHE40,BNIP3L,CALR,CASP4,CCL11,CCL2,CCL5,CD14,CD163,CD68,CD80,CD86,CDKN1A,CDKN3,CEBPB,CEBPD,CITED4,CNP,CREBL2,CSF1,CXCL1,CXCL10,CXCL13,CXCL3,CXCL5,DDIT3,DUOX1,EBI3,EFNB2,EIF5A,ESD,ESM1,ESR2,FBLN5,FKBP5,FOSL1,GADD45B,GADD45G,GCH1,GLI1,GRIA1,GRN,GTSE1,H19,H3-3A/H3-3B,HHIP,HK2,HMOX1,HOXA5,HSD11B2,ICAM1,IFNB1,IFNG,IGFBP3,IGFBP5,IL1B,IL2RA,IL6…	664 (17)
	etoposide		chemical drug	Activated	2.264	7.51e-13	ATF3,BAX,BCL2L1,BIRC3,CCL2,CCL3,CCL5,CD274,CD40,CD80,CD86,CDKN1A,CSF2,CXCL10,CXCL3,CYCS,GADD45G,GDF15,GZMB,HK2,ICAM1,IFIT2,IFNB1,IFNG,IL1A,IL1B,IL6,ING2,IRF1,IRF7,JAK2,KCNK1,MYC,NFKB2,NR4A1,ODC1,PCNA,PIK3R3,PRF1,RAN,RELB,SERPINB5,SFN,SLC2A1,SPHK1,SQSTM1,TNF,TNFAIP3,UHRF1	420 (9)
	RIPK2	1.158	kinase	Activated	4.72	7.71e-13	ACADM,ACOD1,ARL5C,CCL5,CD40,CD69,CD86,CLEC4E,CLEC5A,CXCL10,CXCL3,ICAM1,IFNB1,IFNG,IL1B,IL6,LMO4,MARCKSL1,MCOLN2,MEFV,MUC5AC,NFKB2,SELE,SLC2A6,TANK,TNF,VCAM1	482 (14)
	GAPDH	0.887	enzyme		-0.904	8.24e-13	BCL2L1,C2,CCL2,CCL20,CCL3,CCL4,CXCL1,FCER1G,GAPDH,IFIT2,IFITM1,IFITM2,IFNB1,IFNG,OAS2,OAS3,RIPK3,STAT1,UBE2L6,WARS1	412 (14)
	PML	2.153	transcription regulator	Activated	5.294	8.73e-13	ACADM,BAX,BST2,CACYBP,CAT,CCNE1,CDKN1A,CFL1,CPE,CXCL1,CXCL11,DDX60,DNAJB4,EPSTI1,HERC6,HMOX1,IFI35,IFI44,IFIH1,IFIT1,IFIT3,IFITM1,IL1A,IL1B,IRF7,ISG15,ISG20,MAFF,MAP2K1,MX1,OAS2,OAS3,PML,PSMB8,PSMB9,SNAI2,SQSTM1,STAT1,TAP1,TAP2,TNF,TNFAIP3,UBE2M	522 (19)
	Alpha catenin		group	Inhibited	-4.187	9.51e-13	ADAM33,ADAMTS4,BCL2L1,BCL3,BIRC3,CDH11,CTSB,CXCL10,ELK3,IL1B,IL2RG,IL6,IRF1,ITGAM,LAMA2,MMP19,MYC,NFKBIA,NFKBIZ,PLAU,PTX3,RELB,RHOC,S100A8,S100A9,SELE,SOCS3,STEAP4,TGM2,TIMP1,TNF,TNFAIP2,TNFAIP3,TNFAIP6,TNFRSF12A,VCAM1	618 (17)
	TRADD		other	Activated	4.071	1.06e-12	CCL2,CSF2,CXCL1,CXCL11,CXCL3,ICAM1,IFNB1,IL6,IRF1,NFKBIA,RIPK2,RND1,TNF,TNFAIP2,TNFAIP3,UBD,VCAM1	415 (12)
	lysophosphatidic acid		chemical - other	Activated	4.226	1.1e-12	ANKRD1,CCL11,CCL2,CCL4,CCL5,CCNE1,CD14,CSF1,CXCL1,CXCL10,CXCL3,F3,FKBP5,GRN,ICAM1,IL15,IL1B,IL6,ITGAM,JUNB,LIF,LIPG,LRP6,MSR1,MYC,PLAU,PLAUR,SERPINE1,SOCS1,SPHK1,TNF,VCAM1	459 (13)
	BCR (complex)		complex	Activated	3.901	1.14e-12	BCL2L1,CALR,CCL3,CCL4,CD300A,CD69,CD80,CD86,CLEC2D,GBP2,GZMB,HSH2D,HSPA5,IFNG,IL12RB1,IL2RA,IL2RB,IL6,JAK2,JUNB,KCNN4,KLF4,LAIR1,MYC,NAMPT,NFKB2,PDCD1,PIM1,POU2F2,PTAFR,SELL,SLAMF7,SLC2A1,TBX21,TLR9,TNFSF8,TNFSF9,XBP1	524 (16)
	TRAF6		enzyme	Activated	5.089	1.14e-12	BIRC3,CCL2,CCL20,CCL7,CD274,CD80,CSF2,CXCL1,CXCL13,CXCL16,CXCL5,CYBB,DEFB4A/DEFB4B,ICAM1,IFNB1,IL15,IL1B,IL6,IRF5,MUC5AC,NCF1,NCF2,RELB,SELE,TNF,TNFAIP3,UBD	519 (13)
	Z-LLL-CHO		chemical - protease inhibitor		0.843	1.2e-12	AGR2,AHR,ATF3,ATF4,BAX,BCL2L1,BIRC3,BST2,CAT,CCL2,CCL5,CDKN1A,CDT1,CEBPB,CFB,CFL1,CLDN4,CLIC1,CTNND2,CTSB,CXCL10,CYP1A1,DDB2,DDIT3,DEFB4A/DEFB4B,DHFR,DOK1,EIF4EBP1,EIF5A,EPAS1,FANCC,GCH1,GLI1,HMGB2,HMOX1,HSPA5,ICAM1,IFNG,IL1B,IL6,IRF7,MCM10,MRTO4,MYC,NCF1,NCF2,NFKB2,NFKBIA,NKX2-1,ODC1,PFN1,PLK3,PSMA3,PSMB3,PSMC6,PSMD13,PSMD14,PTGFR,PTPN6,RAD51,RANBP1,SQSTM1,STAT1,STAT2,TIMP1,TNF,VCAM1,WAS	597 (17)
	paclitaxel		chemical drug	Activated	2.001	1.22e-12	ADORA2B,ATF3,ATF4,BAX,BCL2L1,BHLHE40,BIRC3,CAV1,CCL2,CD274,CD40,CD53,CD80,CD86,CDKN1A,CNP,CSF2,CXCL1,CXCL10,CXCL5,CYP1A1,DDIT3,DUSP5,EEF1E1,ENPP2,EPHA2,ETV1,FOSL1,GADD45B,GDF15,GFPT2,GRINA,HLA-A,HPSE,ICAM1,IFNG,IGFBP3,IL1B,IL6,KCNN4,LCP2,LGALS3,MACF1,MYC,NAV3,NFKBIA,NREP,NT5E,OSMR,PCNA,PHC2,PHGDH,PLAU,PLAUR,RAC2,S100A9,SAT1,SNAI2,SPRY1,TAP2,TMEM184B,TNF,UHRF1	557 (13)
	Tlr		group	Activated	5.383	1.26e-12	ARG1,CASP4,CCL2,CCL3,CCL4,CCL5,CD40,CD80,CD83,CD86,CSF2,CXCL10,CXCL3,FPR2,HLA-A,ICAM1,IDO1,IFNB1,IFNG,IL1B,IL6,IRF1,IRF7,LCN2,NFKBIA,RGS1,RGS14,RGS16,SOCS1,SOCS3,SPHK1,STAT1,TNF,TNFAIP3,ZC3H12A	542 (13)
	pembrolizumab		biologic drug	Activated	4.461	1.35e-12	B2M,CCL3,CCL4,CCL5,CCL8,CD274,CD83,CXCL9,GZMA,GZMB,HLA-A,HLA-E,IDO1,IFIT1,IL1B,IRF1,LAG3,PDCD1,PRF1,PSMB10,STAT1	253 (6)
	collagenase		group	Activated	4.221	1.41e-12	ADM,CCL11,CCL4,CEBPB,CEBPD,CXCL10,CXCL3,FOSL1,ICAM1,IL1A,IL6,IRF1,JUNB,PTX3,SELE,SELP,TNF,VCAM1	498 (11)
	resveratrol		chemical drug	Inhibited	-4.174	1.42e-12	AIF1,ATF3,BAX,BCL2L1,BIRC3,CCL2,CCL3,CCL5,CD14,CD163,CD68,CD69,CD80,CD86,CDKN1A,CXCL10,CXCL3,CYBB,CYP1A1,DDIT3,DEFB4A/DEFB4B,ESR2,F3,FOSL1,GDF15,GLI1,HMOX1,HSPA5,ICAM1,IFIT1,IFNB1,IFNG,IGFBP3,IL1B,IL2RA,IL6,ISG15,LITAF,MAP2K1,MMP3,MUC5AC,MYC,NFKBIA,NFKBIB,PCNA,PLAU,PSMB5,RAN,SELP,SERPINB5,SERPINE1,SESN2,SHH,SPHK1,SQSTM1,TBX21,TGM1,TNF,TNFAIP6,TNFRSF11A,TRAF2,VCAM1,XBP1	451 (12)
	HGF		growth factor	Activated	2.781	1.49e-12	ACKR4,ADORA2A,AHR,ANGPTL4,ASNS,ATF3,BCL2L1,BIRC3,CASP1,CAV1,CCL2,CCL4,CCL5,CCL7,CD40,CDC6,CDKN1A,CDKN3,CHRNB2,CSF1,CSF2,DDIT3,EFNB2,ELF3,ESM1,F3,FEN1,FKBP5,FNDC3A,FOSL1,FPR2,GAB1,GPSM2,HK2,HMOX1,ICAM1,IFNG,IGFBP3,IL15RA,IL17RC,IL1B,IL3RA,IL6,INHBA,IRF8,ISG15,ISG20,LCN2,LDHA,LGMN,LRP8,MCM5,MEOX2,MID1,MYC,NAMPT,NEK3,NR4A1,NR4A2,NRCAM,NRG1,OSMR,PCNA,PGF,PIM1,PLAU,PLAUR,PRKDC,PTAFR,PTPN2,S100A9,SELE,…	585 (14)
	CD14	1.324	transmembrane receptor	Activated	4.052	1.65e-12	CCL2,CCL3,CCL4,CCL5,CXCL10,DEFB4A/DEFB4B,F3,ICAM1,IFIT1,IFNB1,IFNG,IL10RA,IL1B,IL2RA,IL6,MSR1,SELE,SELP,SOCS1,SOCS3,TLR2,TNF,TNFAIP3,VCAM1	414 (13)
	BCL3	2.266	transcription regulator	Inhibited	-2.915	1.76e-12	ACADM,CCL20,CCL5,CD274,CD40,CD69,CD80,CD86,CXCL10,CXCL3,DEFB4A/DEFB4B,DUSP5,ICAM1,IFNG,IL1A,IL1B,IL6,IRF1,NFKBIA,NR4A1,PLAUR,RAB29,S100A8,TNF,VLDLR	424 (11)
	STAT4		transcription regulator	Activated	4.718	1.86e-12	ACSS1,AKAP8L,ATF4,BCL2L1,BCL3,C3,CCL2,CCR5,CXCL10,CXCL3,DDX58,FCER1G,FSCN1,FYB1,GADD45G,H3-3A/H3-3B,IFIH1,IFIT2,IFNB1,IFNG,IL10RA,IL12RB1,IL12RB2,IL2RA,IL6,ING2,IRF1,ISG15,ISG20,ITGA7,MBOAT2,MYC,PCGF5,PDCD1,PLAC8,PLOD2,RGS16,S100A4,SAT1,SELE,SELPLG,SERPINB5,SERPINE1,SOCS3,STAT1,TBX21,TGFB3,TIMP1,TNF,TUBB2B,VLDLR	609 (13)
	trinitrobenzenesulfonic acid		chemical reagent	Activated	5.239	1.87e-12	BST1,CCL11,CCL4,CCL5,CCR1,CCR5,CD68,CLEC4D,CLEC4E,CXCL10,CXCL3,IDO1,IFNG,IL15,IL1A,IL1B,IL1R2,IL6,ITGAM,LCN2,MMP3,NCF4,PTX3,REG3G,S100A8,S100A9,SOCS3,TBX21,TIMP1,TNF,TNFRSF12A	663 (18)
	CpG ODN 1826		chemical reagent	Activated	5.062	1.93e-12	CCL2,CCL4,CCL5,CD14,CD274,CD40,CD69,CD80,CD83,CD86,CXCL10,CXCL3,CYBA,CYBB,FCGR2B,IFNB1,IFNG,IL1A,IL1B,IL6,IRF7,MYD88,NCF1,NCF2,PARP14,RGS1,SQSTM1,TNF,XCL1	623 (17)
	NFE2L2		transcription regulator		1.233	2.08e-12	AHR,ATF3,ATF4,BCL2L1,CAT,CCL11,CCL20,CCL4,CCL5,CD86,CDC34,CDKN1A,CXCL10,CXCL3,CYBB,DDIT3,DNAJB11,EIF3E,ENTPD5,EPAS1,ERP29,ESD,F10,FKBP5,GADD45G,GPX2,GSR,GSTM1,HMOX1,ICAM1,IFIH1,IFNB1,IFNG,IFRD1,IL1A,IL1B,IL1R2,IL1RN,IL6,ISG15,KEAP1,KRT4,LY6E,MAFF,NCF1,NCF2,NOCT,PDIA4,PHGDH,PLIN2,POMP,PSAT1,PSMA5,PSMA6,PSMA7,PSMB2,PSMB3,PSMB4,PSMB5,PSMB6,PSMD13,PSMD14,PTPRO,RAN,RELN,RGS11,RSAD2,RYR3,SAT1,SERPINE1,…	524 (16)
	ATF3	1.553	transcription regulator		-1.882	2.41e-12	ADA,ASNS,ATF3,ATF4,BIRC3,CCL5,CCNE1,CD69,CD83,CDKN1A,CHAC1,CTPS1,CXCL1,CXCL16,DDIT3,GBP2,GBP4,GBP6,HSPA5,ICAM1,IFNG,IL1B,IL6,MMP3,MT2A,NFKB2,NFKBIZ,RIPK2,RSAD2,SELE,SERPINB5,SERPINE1,SLC11A1,SLC15A3,SPRR1A,TLR2,TNF,XBP1	573 (17)
	TAB1		enzyme	Inhibited	-2.735	2.89e-12	BIRC3,CCL20,CCL5,CDKN1A,CFB,CH25H,CXCL10,GBP2,GCH1,IFIH1,IFIT1,IL1B,IL6,IRF7,NFKBIA,SELE,SERPINE1,XAF1	373 (13)
	3M-001		chemical drug	Activated	4.307	2.99e-12	BCL2L1,CCL2,CCL3,CCL4,CD40,CD80,CD83,CD86,CXCL10,IFNB1,IFNG,IL1B,IL6,ISG15,MX1,MYC,MYD88,STAT1,TNF	338 (7)
	NLRX1		other	Inhibited	-3.706	3.11e-12	BIRC3,CD40,IFNB1,IFNG,IL1A,IL1B,IL6,IRF1,MAP2K1,MYD88,NFKB2,NFKBIA,NFKBIB,NFKBIE,RELB,SLC2A1,STAT1,STAT2,TLR1,TNF,TNFAIP3,TRAF2	418 (11)
	HMGB1		transcription regulator	Activated	4.189	3.15e-12	BAX,CCL2,CCL20,CCL3,CCL4,CD163,CD274,CD40,CD80,CD83,CD86,CDKN1A,CXCL3,CXCL5,HLA-G,ICAM1,IFIT1,IFNG,IL1A,IL1B,IL6,IRF5,MMP3,MX1,RELB,SELE,SQSTM1,TLR2,TNF,VCAM1	465 (15)
	IFI16		transcription regulator	Activated	3.954	3.15e-12	BAX,CCL2,CCL20,CCL3,CCL4,CCL5,CDKN1A,CXCL10,CYP1A1,DDX58,DHFR,ICAM1,IFNB1,IL1B,IL1RN,IL2RB,IL6,ISG15,MAP2K1,MIF,MTHFD2,NFKBIA,PCNA,PIM1,SELE,STAT2,TNF,VCAM1	536 (11)
	concanavalin a		chemical drug	Activated	5.666	3.33e-12	BAX,BCL2L1,CASP1,CCL11,CCL3,CCL4,CCR2,CD69,CD86,CDKN1A,CHRNA7,CSF2,CXCL10,DUSP2,EBI3,ICAM1,IFNG,IL18BP,IL1B,IL1RN,IL27,IL2RA,IL6,IRF1,ITGB2,LGALS1,MIF,PDCD1,PTGES2,RGS1,SOCS3,STAT1,TBX21,TLR3,TNF,TNFRSF18,XCL1	521 (15)
	THPO		cytokine	Activated	2.787	3.7e-12	BAX,BCL2L1,BIRC3,CCNE1,CMPK2,CXCL1,DDX58,DDX60,EPSTI1,GCH1,ICAM1,IL1B,IL6,INHBA,IRF1,ISG15,JAK2,KLF4,MYC,NFKB2,NFKBIA,NFKBIZ,PIM1,RSAD2,SELP,SOCS3,STAT1,STAT2,TAP1,TNF,TNFAIP3,USP18	401 (13)
	Pam3-Cys		chemical toxicant	Activated	3.266	4.02e-12	CCL2,CCL5,CD14,CD163,CD69,CD80,CD83,CD86,CXCL10,CXCL3,IFNB1,IFNG,IL1B,IL1RN,IL2RA,IL6,MYD88,SELE,SERPINE1,TLR2,TNF	450 (15)
	ELAVL1		other	Activated	5	4.5e-12	APOD,ARG2,ATF3,B2M,BATF,BCL2L1,CCL8,CCNE1,CD68,CD83,CD86,CDC6,CDKN1A,CTSS,GBP6,GLIPR1,GLP1R,H2-K2/H2-Q9,H2-Q5,HLA-A,HMOX1,IFI44,IFIH1,IFITM3,IFNG,IL12RB2,IL1R2,IL6,IRF1,IRF9,LGALS3BP,MPEG1,MYC,NFKBIA,OAS2,PDCD1,PIGR,PLA2G7,PLCG2,PRKN,PSMB4,REG3G,SAT1,SQSTM1,STAT1,TBX21,TLR2,TNF,USP18,VCAM1,WARS1	673 (21)
	ribavirin		chemical drug	Activated	3.11	4.9e-12	CD38,CD80,CD86,DDX58,EIF2AK2,IFIT2,IFIT3,IFITM1,IFNG,IL6,IRF1,IRF7,ISG15,ITGAM,ITGB2,MX1,RSAD2,STAT1,TNF,USP18	606 (16)
	glucocorticoid		chemical drug		-1.958	4.94e-12	AHR,BAX,BCL3,CCL2,CCL3,CCL5,CCL7,CD163,CD69,CDKN1A,CEBPB,CEBPD,CSF1,CSF2,CXCL1,CXCL13,DDIT3,FNDC3A,GCH1,GRN,GZMB,HMOX1,ICAM1,IFNG,IGFBP3,IL10RA,IL1A,IL1B,IL1R2,IL1RN,IL2RA,IL6,IRF8,KRT14,KRT5,LAG3,LAT2,MAOA,MIF,MMP3,MT2A,MYC,NCF1,NCF2,NFKBIA,NOD2,NR4A2,ODC1,ORM1,PER3,PIGR,RASD1,SELE,SERPINE1,SLPI,SOCS3,STX11,TLR2,TNF,TNFRSF18,VCAM1	523 (14)
	IL17a dimer		complex	Activated	3.334	5.19e-12	CCL2,CCL20,CCL3,CCL4,CCL5,CSF2,CXCL1,CXCL11,DEFB4A/DEFB4B,IFNG,IL1A,IL1B,IL6,LCN2,TNF	337 (10)
	IFNK		cytokine	Activated	3.459	5.19e-12	CD40,CD80,CD83,CD86,CXCL10,CXCL11,CXCL9,EIF2AK2,IFIH1,IFNG,IRF1,MX1,STAT1,TLR3,ZBP1	526 (17)
	IL7		cytokine	Activated	4.062	5.59e-12	AHR,BAX,BCL2L1,CCL2,CCL3,CCL4,CD19,CD274,CD69,CD86,CDKN1A,CSF1,CSF2,CXCL1,CXCL3,DUSP5,GARS1,GSR,IFNG,IL2RA,IL6,KLRC4-KLRK1/KLRK1,KLRG1,LIF,MX1,MYC,PDCD1,PIM1,RGS16,SELL,SELPLG,SLC2A1,SOCS1,SOCS3,TNF,TNFRSF9,TNFSF8,UPP1,XBP1	591 (18)
	OSCAR		other	Activated	3.01	5.69e-12	CCL20,CCL7,CCR2,CD40,CD83,CD86,CXCL1,CXCL3,CXCL5,ICAM1,IL1A,IL1RN,ITGAM,JAK2,MMP19,TLR7,TNF,TNFSF14	550 (15)
	N-acetylmuramyl-L-alanyl-D-isoglutamine		chemical - endogenous non-mammalian	Activated	3.981	6.08e-12	BDKRB2,CASP1,CCL2,CCL3,CCL4,CCL8,CD40,CD80,CD86,CXCL11,CXCL3,DEFB4A/DEFB4B,DMBT1,ICAM1,IDO1,IL1A,IL1B,IL2RA,IL6,ITGB2,MSR1,NFKBIA,NOD2,TNF	591 (14)
	5-fluorouracil		chemical drug		0.196	6.99e-12	ABAT,AEN,ATF3,ATF4,BAK1,BAX,BCL2L1,BNIP3L,CD40,CD80,CD86,CDKN1A,CSTB,CYCS,DDB2,EIF2S2,EIF3E,EPHA2,FBL,FDPS,GAPDH,GARS1,GDF15,HMOX1,HSPE1,IER5,IFNG,IL1A,IL1B,KARS1,LDHA,LIF,MVP,MXD1,MYC,NINJ1,NNT,PDCD1,PHLDA3,PLK3,PROCR,PSMA6,PSMA7,PSMB2,PSMB5,PSME1,PSME2,RHBDF2,RNF19B,RPL35,RPL38,RPS15A,RPS27L,SAT1,SFN,SNAI2,SNRPE,SPHK1,SQSTM1,TLR3,TMSB10/TMSB4X,TNFRSF12A,TNFSF9,TRIB3,UBD,UPP1	639 (19)
	ATF4	0.601	transcription regulator	Activated	4.761	7.41e-12	AARS1,ANKRD1,ASNS,ATF3,ATF4,CALR,CARS1,CCL2,CDKN1A,CEBPB,CHAC1,CXCL1,DDIT3,EIF2S2,EIF4EBP1,GARS1,GCH1,GDF15,HSPA5,IGFBP5,IL6,KLF4,LGALS3,MT2A,MTHFD2,OSMR,PEG3,PHGDH,PRKDC,PRKN,PSAT1,PTX3,SESN2,SH3BP2,SH3RF3,SLC39A14,SLC7A5,SNAI2,STK40,TBC1D16,TNF,TNFRSF11A,TNFRSF12A,TNIP1,TRIB3,WARS1,XDH	631 (16)
	NOS2		enzyme	Activated	2.323	7.54e-12	ACTA1,BAX,CCL2,CCL4,CD14,CD53,CD80,CD86,CDKN1A,CLEC4D,CXCL3,CYCS,H19,H2-T10,HMGB2,HMOX1,IFIT3,IFNB1,IFNG,IL1B,IL1RN,IL6,ISG15,ITIH4,KRT13,KRT4,LCN2,LGALS3BP,LORICRIN,MCM5,MUC5AC,MYH7,NFKBIA,PCNA,PIGR,PRF1,RPTN,S100A8,SERPINH1,SPRR3,TIMP1,TNF,TNNT3,TOR3A,TYROBP	491 (16)
	GATA3		transcription regulator	Inhibited	-2.449	7.8e-12	ADM,ANGPTL4,ASPRV1,BATF,BCL2L1,CCL4,CCL5,CCR1,CCR2,CCR5,CDKN1A,CHST2,CNFN,CRABP2,EOMES,ERG,FSCN1,GZMA,ICAM1,IFNG,IL12RB2,IL2RA,IL2RB,IL6,IL9R,KIT,KLF4,KLRC1,KRT14,LAIR1,LORICRIN,MYC,NFIL3,NKG7,PCNA,PDCD1,PTGER4,RUNX3,S100A8,S100A9,SELPLG,SLC2A1,SLPI,SP110,SPI1,SPRR1A,SPRR3,TBX21,TGM1,TNF,TNFRSF9,VCAM1,XBP1	593 (18)
	CCL2	8.011	cytokine	Activated	2.216	8.06e-12	BCL2L1,CCL11,CCL2,CCL5,CCR2,CD40,CD80,CD86,CEBPB,CEBPD,CXCL10,CXCL3,F3,ICAM1,IFNG,IL15,IL1A,IL1B,IL6,INHBA,LCN2,NCF1,PCNA,SERPINE1,SLC11A1,STAT1,TIMP1,TNF,VCAM1,ZC3H12A	386 (12)
	25-hydroxycholesterol		chemical reagent		1.737	8.22e-12	APOD,ASNS,ATF3,ATF4,CH25H,CHAC1,DDIT3,FDPS,FOSL1,HMOX1,HSPA5,IFNG,IL1B,IL6,JUNB,MAFF,MYC,NFKBIA,NR4A1,NR4A2,ODC1,PIK3R3,STARD4,TNF,TRIB3,VLDLR	745 (25)
	ECSIT		transcription regulator	Activated	3.48	8.42e-12	BCL3,CD83,HMOX1,IL1B,IL1RN,IL6,IRF7,JUNB,NFKB2,NFKBIA,NFKBIE,NR4A2,PIM1,PLAUR,RELB,TNFAIP3	470 (13)
	ARHGAP21	-0.817	other	Activated	4.025	8.5e-12	ARID5A,BATF,CXCL10,FGL2,IFIT3,IFNB1,IL15,IL15RA,IRF1,IRGM,ISG20,LMO4,NFKBIZ,NMI,PLA1A,SH3BP5,TLR3,TNF,TNFSF8,TRIM21
	PIK3CG		kinase	Inhibited	-2.235	8.77e-12	AIF1,ARG1,B2M,C2,CTSW,CXCL10,GBP2,GBP4,GBP5,GBP6,GBP7,HLA-A,HMOX1,ICAM1,IFNG,IL1B,IL2RB,IL6,IRF1,IRGM,MMP3,NLRC5,OAS2,PRF1,SELE,STAT1,TAP1,TLR1,TLR2,TNF,UBD,ZBP1	533 (14)
	ETS1		transcription regulator	Activated	3.603	9.45e-12	APOC2,B4GALT5,BAX,BCL2L1,CASP1,CAV1,CCL2,CCL5,CCNE1,CD14,CD69,CDKN1A,CSF2,GZMA,HMOX1,HPSE,HS2ST1,HSPB8,HSPE1,ICAM1,IFNG,IL2RA,IL2RB,ITGAM,ITGB2,JUNB,KLRG1,LAIR1,MMP3,MSR1,MUC4,MUC5AC,MYC,NCF1,NCR1,NFIL3,PLAU,PML,PRF1,RHOBTB3,RUNX3,SELL,SERPINB5,SERPINE1,SP100,SPI1,TBX21,TNF,TNFSF14,WAS	686 (20)
	UCP1		transporter		0.441	1.02e-11	AARS1,ALDH18A1,ANKRD1,ASNS,ATF4,CD68,CXCL10,DDIT3,DDX58,EIF4EBP1,GARS1,GDF15,GREM2,GSR,GSTM1,IFIT2,IFIT3,IFNB1,IFNG,IL1B,IL6,MTHFD1L,MTHFD2,MYC,MYH1,MYH4,OAS3,ODC1,PHGDH,PSAT1,SERPINE1,SMOX,SPI1,STAB2,SYNM,TLR3,TLR7,TLR9,TNF,TPPP,TRIB3	534 (18)
	CNOT7		transcription regulator		-1.98	1.04e-11	B2M,BST2,CMPK2,HERC6,IFI35,IFITM1,ISG15,LGALS3BP,OAS2,OAS3,PARP12,PSMB8,SP110,STAT1,TAP1,TAP2,UBE2L6	308 (7)
	IDR-1002		chemical reagent		-1.248	1.04e-11	C3AR1,CCL11,CCL2,CCL20,CCL4,CCL5,CCL7,CXCL1,CXCL3,HRH2,IL6,NCF1,NLRP3,PTAFR,PTGIR,SLC11A1,TNF
	TRAF3IP2		enzyme	Activated	4.688	1.18e-11	CCL11,CCL5,CCR2,CEBPD,CSF1,CSF2,CXCL10,CXCL16,CXCL3,DEFB4A/DEFB4B,ICAM1,IFNB1,IFNG,IL1B,IL6,ISG15,LCN2,MMP3,NFKBIZ,S100A8,SELP,STEAP4,TNF,TNFRSF12A,VCAM1,ZC3H12A	483 (13)
	methotrexate		chemical drug		-1.285	1.37e-11	ACADM,ADORA2A,ASS1,BNIP3L,C1QB,C2,C3,CASP4,CCL11,CCL19,CCL2,CCL3,CCL4,CCL5,CCL8,CDKN1A,CFB,CLDN2,CSF1,CTSS,CXCL10,CXCL11,CYCS,DHFR,EPAS1,FPR2,GAPDH,GSR,GZMA,HMGCS2,HMOX1,HSD17B4,ICAM1,IFNG,IGFBP3,IGFBP5,IL1A,IL1B,IL6,ITIH4,MAP2K6,MYC,NR4A2,ORM1,SELL,SERPING1,SOCS3,TLR3,TNF,TOB1,VCAM1,ZFP14	439 (13)
	phytohemagglutinin		chemical drug	Activated	3.81	1.52e-11	AIF1,AMT,APOC2,BCL3,CAT,CCL2,CCL3,CCL4,CCL5,CCR2,CD69,CD83,CDH11,CGAS,CHML,COL4A5,COX7B,CPM,CSF1,CXCL10,EIF5A,FGR,GZMB,ICAM1,IFNG,IL12RB2,IL15RA,IL1B,IL1R2,IL21R,IL2RA,IL2RG,IL6,INPP1,ITGA8,ITIH4,JAK2,KCNN2,KCNN4,KIT,KLRC2,KLRC4-KLRK1/KLRK1,KRT13,LAMA2,MAOA,MEIS2,NT5E,PCNA,PCYOX1,PGF,PRF1,SLC5A3,SPHK1,STAT1,TBX21,TIMP1,TNF,TRAF2,XBP1,XCL1	674 (18)
	N-nitro-L-arginine methyl ester		chemical drug		1.732	1.52e-11	ACADM,ACTA1,ADM,ATF3,BAX,BCL2L1,CCL11,CCL2,CCR5,CD68,CD80,CD83,CD86,CSF1,CXCL3,CYBA,CYBB,HMOX1,ICAM1,IFNG,IL1B,IL6,MYH7,NFKBIA,SELE,SERPINE1,SLC2A1,TIMP1,TLR2,TNF,VCAM1	555 (16)
	bleomycin		biologic drug	Activated	4.171	1.53e-11	ARG1,BAX,BCL2L1,C3,CCL2,CCL5,CCR1,CCR2,CCR5,CD68,CD86,CDH11,CDKN1A,CHAC1,CTSS,CXCL1,CXCL10,FAP,FOSL1,FZD6,GAB1,ICAM1,IFNB1,IFNG,IL1A,IL1B,IL27,IL6,LGALS3,MAP3K6,MID1,MIF,MYC,MYCT1,NR4A1,PCNA,PLA1A,S100A4,SERPINE1,SFRP1,SFRP2,SPHK1,TIMP1,TINAGL1,TLR2,TNF,UHRF1	627 (16)
	Fibrinogen		complex	Activated	3.396	1.74e-11	BCL3,CCL2,CCL4,CD40,CXCL1,CXCL3,F3,ICAM1,IL1B,IL6,ITGAM,SELP,TLR2,TNF	420 (12)
	Lymphotoxin		complex	Activated	3.569	1.74e-11	CCL19,CCL2,CCL5,CSF2,CXCL10,CXCL13,ICAM1,IFNB1,IL1A,IL1B,IL6,MMP3,TNF,VCAM1	370 (12)
	PPARGC1A		transcription regulator	Inhibited	-2.835	1.87e-11	ACADM,APOC2,APOD,ATP5MF,BAX,BID,C2,C3,CAT,CD40,CD68,CDKN1A,CEBPB,CEBPD,COX7B,CXCL10,CYCS,CYP1A1,DAXX,EPAS1,FAM20A,FDPS,GADD45B,GDF15,HK2,HMGCS2,HMOX1,IGFBP3,IGFBP5,IL1A,IL1R2,IL1RN,IL6,INHBA,JAK2,KCNK1,LAMA2,LDHA,LIF,LIFR,MAOB,MAP2K6,MCM3,MCM5,MMP19,MYC,MYD88,MYH1,MYH7,NFKB2,NFKBIA,NFKBID,NFKBIZ,NR4A1,ODC1,OSMR,PLA2G7,PLIN2,PODN,PRDX5,SEMA6A,SERPINH1,SESN2,SLC25A25,SLC39A14,SOCS1,SOCS3,SPARCL1,ST…	564 (17)
	CYBB	1.171	enzyme	Activated	2.491	2.02e-11	CCL5,CDKN1A,CSF2,CXCL10,CXCL3,CYBA,CYBB,DDIT3,DUOX1,ICAM1,IFNB1,IFNG,IL1B,IL6,KIT,TGFB3,TNF,TNFRSF11A	432 (16)
	Klrk1		transmembrane receptor	Activated	3.721	2.02e-11	CCL4,CCL5,CCR5,CSF1,CSF2,GZMA,IFNG,IL12RB2,IRF8,KLRC1,KLRD1,LAG3,NKG7,PRF1,STAT1,TBX21,TNF,XDH	748 (22)
	MAPKAPK2		kinase	Activated	2.68	2.1e-11	ARG1,CCL11,CCL2,CEBPD,CXCL10,CXCL3,DDIT3,HSPA5,HSPB6,HSPB8,ICAM1,IFNB1,IL1B,IL6,LMO4,MSR1,NFKBIA,NFKBIB,PLA1A,PLAU,TLR3,TNF,VCAM1	480 (16)
	MAP3K8		kinase	Activated	2.502	2.11e-11	ARG1,BIRC3,CCL20,CCL4,CCR1,CCR2,CCR5,CEBPD,CREBL2,CSF2,CXCL3,DOK2,FSCN1,GAB1,GPR160,GPR171,GPR176,IER5,IFNB1,IFNG,IL1A,IL1B,IL4I1,IL6,INHBA,IRGM,JUNB,KIF5C,MMP3,PTGER4,SLCO4A1,SOCS3,SPATS2L,TAPBPL,TBX21,TDRKH,TIMELESS,TNF,TUBB2B	429 (13)
	CD44		other	Activated	4.069	2.19e-11	ABCA5,ACTA1,BCL2L1,BIRC3,CALR,CCL19,CCL4,CCL5,CCR2,CCR5,CD274,CD63,CD69,CDKN1A,CLEC5A,CLEC7A,CRABP2,CSF2,DDIT3,FKBP5,IFITM2,IFNG,IL1A,IL1B,IL1R2,IL1RN,IL2RA,IL6,ITGBL1,LGALS1,LGALS3,MMP3,MYC,NFKB2,NPNT,PLAU,SELL,SFRP2,STAT2,STEAP1,TCIRG1,TNF,TNFRSF11A,VCAM1,WAS,WNT2,XCL1	596 (16)
	CD38	-0.971	enzyme	Activated	4.706	2.23e-11	ASNS,ASS1,BNIP3L,CCNE1,CD86,CRELD2,CSF2RB,EIF4EBP1,FGL2,GADD45G,GBP2,GBP4,GBP7,GLIPR2,HEPACAM2,ICAM1,IFI30,IL1R2,IL2RA,IL6,LGALS3,MANF,NFIL3,NT5E,PIM1,PSAT1,S100A4,SAP30,SDF2L1,SELL,SLC16A3,SLC2A1,SLC39A8,SLC7A5,SOCS1,SOCS3,TUBB2B,VCAM1,XBP1,ZBTB32	719 (19)
	PARP1		enzyme	Activated	2.88	2.36e-11	BAX,CASP4,CCL5,CD274,CDKN1A,CSF2,CXCL1,CXCL10,CXCL3,GBP2,GBP4,GBP6,GBP7,GDF15,H19,HMOX1,ICAM1,IFNG,IL18BP,IL1B,IL2RA,IL6,IRGM,LGALS3BP,LIF,MYC,SELP,SH3BP2,SOCS1,STAT1,TLR1,TLR9,TNF,VCAM1	622 (16)
	Jnk		group	Activated	5.806	2.48e-11	BAX,BCL2L1,BIRC3,CCL11,CCL2,CCL3,CCL4,CCL5,CCNE1,CD40,CD69,CD80,CD83,CD86,CLDN2,CXCL3,DDIT3,F3,GDF15,GRIA1,HMOX1,HSPA5,ICAM1,IFNB1,IFNG,IL1A,IL1B,IL2RA,IL6,MMP3,MYC,NCF1,NR4A1,PLAU,PLAUR,RAD51,SELE,SERPINE1,SESN2,SHH,SNAI2,SOCS3,TGM2,TIMP1,TNF,TNFRSF12A,VCAM1,VCAN	476 (14)
	calcimycin		chemical reagent	Activated	4.784	2.51e-11	ATF3,CALR,CD14,CD40,CD80,CD83,CD86,CSF2,CYCS,DDIT3,EIF6,FOSL1,GCH1,HSPA5,ICAM1,IFNB1,IFNG,IL6,INHBA,JUNB,LCN2,MSR1,MTHFR,MYC,MYH1,NKX2-1,NR4A1,ODC1,SDF2L1,SERPINE1,SLC2A1,TLR2,TNF	703 (19)
	AHR	-0.887	ligand-dependent nuclear receptor	Activated	4.314	2.62e-11	ACP5,ADM,AIF1,ALDH1B1,ARG2,B4GALT5,BAX,C1QA,C1QB,C1QC,CCL19,CCL20,CCL5,CCNE1,CCR5,CD14,CD274,CD38,CDKN1A,CDKN2D,CERS4,CHST2,COL12A1,COL14A1,COL27A1,CSF2RB,CXCL10,CXCL11,CXCL13,CYP1A1,DHFR,EFEMP1,EPB41L5,FBLN5,FOSL1,GDF15,HK2,HSPA5,IDO1,IFNG,IL15,IL1B,IL1R2,IL21R,IL2RB,IL6,IL9R,IRF1,ITGA7,ITGAM,ITGBL1,ITIH4,JUNB,KIT,LDHA,MT2A,MYC,MYH7,NLRP3,NT5E,NXPE2,ORM1,POMP,PTX3,SERPINE1,SLAMF8,SLC25A51,SLC2A1…	765 (18)
	ADRB		group		-1.561	2.79e-11	ACSS1,ADAMTS4,ANGPTL4,ANKRD1,ARG1,ATF3,AXL,BAK1,BAX,BHLHE40,BNIP3L,CASP4,CASP6,CCNE1,CD40,CD68,CDKN1A,CLEC4D,CXCL10,DDIT3,FDPS,GDF15,HMOX1,ICAM1,IFIT3,JUNB,KLF4,NFKBIA,NPM3,NR4A1,NR4A2,PCNA,RAD51,RAN,RSAD2,SLCO4A1,SQSTM1	688 (19)
	4-hydroxytamoxifen		chemical drug	Activated	2.649	2.89e-11	ATF3,BAX,BCL2L1,BHLHE40,C3,CDKN1A,CEBPB,CEBPD,CHST2,CLDN4,CYP1A1,DDIT3,DUSP5,EFEMP1,EIF5A,GLRX,IFNG,IGFBP3,IL6,JUNB,KLRC4-KLRK1/KLRK1,KRT13,LORICRIN,MAP2K1,MT2A,MYC,NFKBIA,NR4A2,PTGER4,RASD1,RGS16,RGS19,RND1,S100A9,SLC2A1,SLC39A8,SNAI2,SPHK1,TFF2,THRB,TMOD1,TNF,TNFAIP3	678 (19)
	NfkB-RelA		complex	Activated	3.819	2.98e-11	BCL2L1,CCL11,CCL2,CCL3,CCL5,CSF2,CXCL3,ICAM1,IL1B,IL6,MYC,NFKBIA,SELE,TNF,VCAM1
	CCL3	3.944	cytokine	Activated	2.299	2.98e-11	CCL2,CCL20,CCL3,CCL4,CCR1,CCR5,CXCL9,IFNG,IL1B,IL6,ITGAM,RYR3,SELE,STAT1,TNF	467 (18)
	carbon monoxide		chemical - endogenous mammalian	Inhibited	-2.943	3.01e-11	ADORA2A,ATF4,BAX,CAV1,CCL2,CCL4,CD14,CDKN1A,CSF2,DDIT3,F3,HMOX1,ICAM1,IL1B,IL6,IRF8,NCF1,NCF2,PLAUR,PRKN,SELP,SERPINE1,TNF,XBP1	578 (15)
	tacrolimus		chemical drug	Inhibited	-2.214	3.05e-11	ACTA1,APOD,BASP1,BATF,BAX,BCL2L1,CAPG,CCL2,CCL4,CCL5,CD48,CFP,CORO2A,CXCL10,CXCL9,CYBB,ETV1,FKBP5,GZMA,GZMB,IFNG,IFT80,IL1B,IL1R2,IL2RA,IL2RB,JUNB,KLRC4-KLRK1/KLRK1,KLRD1,MARCKSL1,MYC,MYH10,MYH7,NFKBIA,NR4A1,NT5E,ODC1,ORM1,PDLIM4,PLIN2,PRF1,SDC3,SDCBP,SELL,SLIT2,TMEFF1,TNF,TNFRSF12A,TNFRSF18,TNFRSF1B,TNFRSF4,XCL1	660 (15)
	IL27RA		transmembrane receptor		-1.849	3.07e-11	CCL4,CCL5,CCR5,CD69,CD80,CD86,CXCL10,CXCL13,EBI3,IFNG,IL1B,IL27,IL2RA,IL6,LCN2,SOCS3,STAT1,TBX21,TNF	578 (15)
	GPER1		G-protein coupled receptor	Activated	2.394	3.16e-11	ATF3,BAX,BHLHE40,CDKN1A,CEBPD,DDIT3,DUSP5,FAP,HSPA5,LTF,MT2A,MYC,MYH10,NFKBIA,NOP58,NR4A2,PTGER4,RASD1,RGS16,RND1,SFRP2,TNF,TNFAIP3	798 (16)
	ZFP36		transcription regulator	Inhibited	-4.406	3.4e-11	BIRC3,CDC6,CDKN1A,CSF2,CTSS,CXCL3,CYBB,FOSL1,ICAM1,IFNB1,IFNG,IL1A,IL1B,IL6,IRF1,LCN2,LTF,MEFV,MXD1,NFKBIA,OSM,PIM1,PLAU,PLAUR,S100A8,S100A9,SOCS1,TNF,VCAM1	636 (12)
	PGR		ligand-dependent nuclear receptor		0.163	3.45e-11	ACOD1,ACP5,BCL2L1,BIRC3,CCL8,CDC6,CDKN1A,CEBPB,CEBPD,DDC,DDX60,DNAJB4,DPYSL2,ELF5,EPAS1,F3,FKBP5,GPR160,H19,HSD11B2,ICAM1,IFI35,IFI44,IFIT1,IFIT2,IFIT3,IGFBP5,IRF7,ISG15,KCNK1,KLF4,KRT5,MTSS1,MVP,MX1,MX2,MYC,NFKBIA,OAS2,OAS3,PCNA,PFKFB3,PHF21A,PLAU,PLCL2,RHOC,RSAD2,S100A8,SLC39A8,SLC7A5,SLC9A3R1,SMPDL3B,STAT1,STEAP1,TGFB3,TGFBI,TNF,VCAN,XAF1	638 (22)
	Vegf		group		1.921	3.86e-11	ACKR4,ADAM15,ADORA2A,AHR,ALOX5AP,ANGPTL4,ANGPTL7,ASNS,ATF3,BAX,CASP1,CCL7,CD40,CDC6,CDKN3,CHRNB2,COL4A3,CSF2,CXCL1,CXCL10,CXCL11,DDIT3,DUSP5,EFNB2,ENPP2,ESM1,F3,FKBP5,FNDC3A,FOSL1,GAB1,GASK1B,GPSM2,HK2,HMGCS2,HMOX1,HPSE,ICAM1,IFNG,IGFBP3,IL15RA,IL17RC,IL1A,IL3RA,IL6,INHBA,IRF1,ISG20,LCN2,LRP8,MAGI1,MAOB,MCM5,MEOX2,MID1,MIF,MYC,NAMPT,NEK3,NR4A1,NR4A2,NRCAM,NRG1,NRROS,OSMR,P2RY14,PGF,PLAU,PLAUR,PLO…	418 (12)
	fingolimod		chemical drug	Inhibited	-4.327	3.92e-11	AXL,BAX,BCL2L1,CCL2,CCL20,CCL4,CCL5,CCR2,CD274,CD40,CD69,CD80,CD86,CDKN1A,CSF2,CXCL10,CXCL13,FOSL1,ICAM1,IFNG,IL1B,IL6,SERPINE1,SPHK1,TBX21,TNF,TSPO	528 (15)
	CREB1		transcription regulator	Activated	5.121	4.15e-11	ADM,ADORA2A,ADRA1A,AKAP8L,ARC,ARG1,ARL15,ARPC3,ATF3,BCL2L1,BHLHE40,CARS1,CCL3,CCL4,CD68,CDH11,CDH13,CDK19,CDKN1A,CEBPB,CEBPD,CH25H,COCH,CSRNP1,DMBT1,EBI3,ESD,FGL2,GADD45B,GADD45G,GDA,GRIA1,H2-T22,HLA-A,HLA-G,HMOX1,HSPA5,IFNG,IGSF10,IL1B,IL2RA,IL6,INHBA,IRF7,ITGBL1,JPT1,JUNB,KCTD4,KLF4,LCN2,LITAF,LORICRIN,MARCKSL1,MCM5,MEST,MTSS1,MUC5AC,MUC5B,MYC,MYH10,NECTIN3,NEO1,NFIL3,NFKBID,NKX2-1,NPC2,NR4A1,N…	641 (19)
	troglitazone		chemical drug	Inhibited	-2.813	4.91e-11	ACADM,ACTA1,ANGPTL4,ATF3,ATP10B,BAK1,BAX,BCL2L1,BIRC3,C3,CARS1,CAV1,CCL2,CCL3,CCL5,CD80,CD86,CDKN1A,CEBPD,CFL1,CSF2,CTNNAL1,CXCL1,CXCL10,CXCL11,CXCL3,CXCL5,CXCL9,CYP1A1,DDIT3,ENTPD5,FGGY,FOSL1,GBP2,GDF15,HMOX1,HSPA5,ICAM1,IFNB1,IFNG,IFRD1,IL1B,IL6,KLF4,KRT13,KRT14,LAMA3,MAOB,MMP3,MSR1,MYC,NCF1,NFKBIA,NR4A1,PCNA,PLIN2,RASD1,SELE,SERPINB5,SERPINE1,SLC2A1,TFF2,TMPRSS4,TNF,TRIB3,TWF2,UPK1B,USP18,VCAM1	451 (15)
	TNFRSF1A		transmembrane receptor	Activated	2.2	5.05e-11	BCL2L1,BIRC3,CCL19,CCL2,CCL20,CCL4,CCL5,CD38,CD68,CD83,CD86,CDC6,CDKN1A,CEBPB,CSF2,CXCL1,CXCL10,CXCL13,CXCL3,ICAM1,IFNB1,IFNG,IL15,IL1A,IL1B,IL6,ITGAM,LCN2,PIM1,PLAU,SELE,SELL,SELP,SERPINE1,SOCS3,SQSTM1,TBX21,TNF,TNFAIP3,VCAM1	400 (13)
	TAZ		enzyme		1.965	5.13e-11	ANKRD1,ARG1,AXL,BASP1,BAX,CAV1,CCL2,CCL5,CCNE1,CCR2,CCRL2,CD80,CEP85,CXCL3,DNASE1L3,ENPP2,ESM1,FLG,HMOX1,IFIT1,IFIT2,IL1B,IL6,KIT,KRT5,LDHA,MMP25,MYC,NAV3,PCNA,PHACTR2,PLOD2,PTX3,SELP,SERPINE1,SLC2A1,TIMP1,TNF,UPP1,VCAM1,VLDLR	525 (18)
	MYB		transcription regulator		-0.703	5.14e-11	ADA,ADM,BAX,BCL2L1,BHLHE40,BIRC3,C15orf48,C3,CASP6,CCNE1,CD14,CXCL16,GIMAP7,GSTM1,HSPA5,ICAM1,IGFBP3,IGFBP5,IKBKE,IL1A,IL2RA,IL6,JAK2,KIT,KLF4,LCN2,LIF,MMP3,MTSS1,MYC,NEURL3,NFKB2,NOD2,P2RY13,PCNA,PRND,SHH,SNAI2,SPHK1,TNFRSF9,VAV1,ZC3H12A	613 (18)
	methylprednisolone		chemical drug		0.799	5.31e-11	ABAT,ABCC9,ARG1,ASNS,ASS1,B2M,C1QB,CCL3,CCL4,CD180,CD19,CD38,CD72,CDH13,CDKN1A,CNP,CTSS,CXCL3,CYBB,CYCS,DSG3,DUSP2,EDNRB,ENPP2,F3,FBLN5,FCGR2B,FGL2,FGR,GATM,GBP2,GCH1,GDA,GJB3,HMOX1,IGHD,IGSF6,IL1A,IL1B,IL1RN,IL6,IRF1,IRF7,IRGM,ITGA7,JAK2,KRT15,LAMA3,MAFB,MAOB,MYC,MYO1G,NFIA,NFIB,NFKB2,NFKBIA,NFKBIE,ODC1,PCNA,PIGR,PIK3AP1,PKP1,PLA1A,PLAU,PLAUR,PLCG2,PLIN2,PSAT1,PSME2,PTPN6,RAB8A,RAMP3,RELB,SERPIN…	655 (17)
	HRAS		enzyme	Activated	3.38	5.44e-11	ACADM,ACTA1,ADM,ANKRD1,ANTXR1,ARF6,ASNS,ATP1A3,B2M,BAK1,BAX,BCL2L1,BIRC3,C1QC,CAPG,CAV1,CCL5,CCNE1,CD69,CDKN1A,CDKN2D,CDON,CEBPB,CEBPD,CFB,CRABP2,CSF1,CSF2,CTSB,CTSS,CTSZ,CXCL1,CXCL10,CYP1A1,DDIT3,DIXDC1,DOK1,DOK2,EFEMP1,EIF4EBP1,ELK3,ERP29,FHL1,FOSL1,GADD45G,GFER,GJB3,GLI1,GRN,HMOX1,ICAM1,IFI30,IFITM2,IGFBP5,IL1A,IL1B,IL6,ITGAM,JUNB,LGALS7/LGALS7B,LIPG,LRRC17,MAML3,MAOB,MMP3,MSRB1,MTHFD1L,MYC,MY…	592 (18)
	RAS		group	Activated	2.185	5.6e-11	ARG2,B4GALT5,BCL2L1,CAV1,CCL2,CD274,CDKN1A,CLDN4,CSF2,CXCL10,FOSL1,GBP2,HMGA1,HMOX1,IFNG,IL1A,IL1B,IL6,IRF1,LIF,MAOB,MUC4,MUC5B,MYC,ODC1,PLAU,PLAUR,PML,SERPINE1,SNAI2,STAT1,STAT2,TGM2,TNF,UPP1	649 (17)
	OPA1		enzyme	Inhibited	-3.422	5.71e-11	ATF4,DDIT3,HSPA5,IL1B,IL6,MYD88,NLRP3,PYCARD,S100A8,S100A9,TLR2,TNF,XBP1	503 (14)
	GNA15		enzyme			5.72e-11	ADM,ARG1,BMP3,C3,CASP4,CCL20,CD69,CEBPD,CXCL3,CYCS,DDIT3,FBLN5,FHL1,FOSL1,FXYD5,GBP2,GDA,HLA-E,HMOX1,IL1RN,IL6,LGALS3,MYC,MYH1,ODC1,PRSS35,TGFB3,TIMP1,TRIB3,VCAN,XCL1,XDH	557 (14)
	IFIH1	2.85	enzyme	Activated	3.671	6.39e-11	CCL2,CCL3,CCL4,CCL5,CXCL10,IFIT1,IFNB1,IL1B,IL6,IRF7,ISG15,NFKBIA,OAS2,PRF1,RSAD2,SIGLEC1,TANK,TNF,USP18,ZC3HAV1	462 (17)
	RELB	2.093	transcription regulator	Activated	2.211	6.58e-11	B2M,BCL2L1,BIRC3,CCL11,CCL19,CCL20,CD40,CDKN1A,CSF2,CXCL13,ENPP2,IFNB1,IFNG,IL1B,IL6,MARCKSL1,MYC,NFKB2,NFKBIA,NFKBIB,RELB,SERPINB5,TBX21,TNF,TNFAIP2,TNFSF14	537 (17)
	CCR2	1.537	G-protein coupled receptor	Activated	2.419	7.37e-11	ARG1,C1QA,C1QB,C1QC,CCL11,CCL2,CCL4,CCL5,CCR1,CCR2,CCR5,CD163,CD40,CD86,COL12A1,COL14A1,CSF1,CSF2,CXCL10,CXCL13,CXCL3,IFNG,IL1A,IL1B,IL6,PLOD3,SLPI,TGFBI,TGM2,TIMP1,TNF,VCAN	572 (16)
	nicotinamide-beta-riboside		chemical - endogenous mammalian	Inhibited	-2.348	7.43e-11	ARG1,CASP1,CCL4,CCL5,CXCL10,IL1B,IL6,NLRP3,STING1,TNF	382 (7)
	CDKN2A		transcription regulator		0.619	7.52e-11	APPL2,ASF1B,BAX,C3,CAPG,CCL11,CCL19,CCL2,CCL4,CCL5,CCNE1,CD19,CDCA5,CDKN1A,CDKN2D,CEBPB,CEBPD,CPA4,CSF1,CXCL10,CXCL13,DCK,DHFR,FAM111A,FBL,FEN1,FGF11,GADD45G,GTSE1,HMGB2,IFI35,IFNG,IGFBP5,IL15,IL1A,IL1B,IL1R2,IL2RG,IL6,JAK2,KCNK1,KIT,LGALS3,MCM5,MMP3,MYC,NFKB2,ODC1,PBX3,PCNA,PEG3,PGF,PML,PSMA5,PSMB9,PTX3,SERPINE1,SH3BP2,TGFB3,TGFBI,TNF,TNFRSF1B,TOB1	648 (20)
	15-deoxy-delta-12,14 -PGJ 2		chemical - endogenous mammalian	Inhibited	-2.113	7.97e-11	ADAMTS4,BAK1,BAX,BCL2L1,BIRC3,CCL2,CCL3,CCL5,CDKN1A,CEBPD,CSF2,CTSB,CXCL10,CXCL11,CXCL13,CXCL9,CYBB,DDIT3,DDX58,GDF15,GSR,HMOX1,ICAM1,IFITM2,IFNG,IL1A,IL1B,IL6,IRF1,ITGAM,KIT,KLF4,MMP3,MSR1,MXD1,MYC,NFKBIA,NFKBIB,PLAU,PTGES2,SELE,SERPINE1,SFRP2,SOCS1,SOCS3,STAT1,TMPRSS2,TNF,TUBB3,VCAM1	387 (11)
	NUPR1		transcription regulator	Activated	3.183	8.27e-11	ACSS1,ADAM22,ADM,AEN,ALDH5A1,ATF3,CD63,CD68,CEBPB,CREB5,CXCL3,CXCL5,DDIT3,DEPTOR,DHTKD1,DIPK2A,DUSP5,ETV1,FAM111A,FCF1,FGF1,FUT11,GBP2,GCH1,GDF15,GPSM2,GTSE1,HDAC8,HK2,IFIT2,ING2,KLF4,LARS2,LIF,LRP8,MAGI1,MCM10,MX2,MXD1,MYC,MYD88,MYH10,NFIB,NFIL3,NRROS,OSBPL6,PARP9,PCYOX1,PER3,PFKFB3,PIM1,PLK3,PPFIBP2,PRND,RAB20,RAB29,RAB32,RAD51,RELB,RFTN2,RNF19B,S100A4,SAMHD1,SAT1,SERPINE1,SESN2,SIX4,SLC2A1,SLC…	284 (7)
	NR3C2		ligand-dependent nuclear receptor	Activated	2.819	8.3e-11	ABCC9,ARG1,BAX,BCL2L1,BID,CAT,CCL2,CCL5,CCR5,DDC,FKBP5,GUCY1A1,ICAM1,IL1B,IL6,INHBA,JUNB,LCN2,MSRB1,NFIA,NR4A2,NRXN1,PGF,PROCR,PTPRCAP,PTX3,REG3G,SERPINE1,SPHK1,TGFBI,TGM2,TNF,TNNT3,TSPYL4,TUBB3,VCAM1,VLDLR	730 (20)
	JAK		group	Activated	2.673	8.64e-11	BCL2L1,CCL2,CD40,CD83,CXCL10,DDX58,EIF2AK2,IFIH1,IFIT1,IFIT2,IFIT3,IFITM3,IL6,ISG15,PTGER4,RSAD2,SOCS1,SOCS3,STAT1	509 (16)
	IRAK1		kinase		1.399	8.64e-11	CCL2,CCL5,CXCL10,CXCL16,DEFB4A/DEFB4B,IFNB1,IFNG,IL15,IL1B,IL27,IL6,MUC5AC,NLRP3,RELB,SELE,STAT1,STAT2,TNF,VCAM1	457 (18)
	KLF4	-0.824	transcription regulator		1.964	8.83e-11	ACOD1,AIF1,ALPL,ARG1,ASPRV1,BAX,BCL2L1,CCL2,CD14,CDKN1A,CLIC4,CNFN,CRABP2,CXCL3,CYP1A1,DUSP5,EFEMP1,EOMES,EPHA2,ETV1,GBP3,GBP4,IER5,IFITM3,IL15,IL6,INHBA,ITGAM,KLF4,KLHL24,KRT13,KRT14,LORICRIN,MSI2,MXI1,MYC,MYD88,MYH7,ODC1,OSM,PEG3,PFDN4,PLAUR,PRKG1,RPTN,SERPINE1,SERPINH1,SHISA5,SLPI,SNAI2,SOCS1,SPHK1,SPRR1A,SPRR3,TGFB3,TGM1,TNFRSF19,TPK1,TWSG1,USP18,VCAM1	703 (22)
	ethanol		chemical - endogenous mammalian	Activated	2.21	8.86e-11	ACADM,ACTA1,ADM,ARRB2,ATF3,ATF4,BAX,BCL2L1,C3AR1,CAT,CCL2,CCL5,CD14,CDH13,CDKN1A,CEBPB,CEBPD,CGAS,CLIC4,CXCL3,CYP7B1,DDIT3,EDNRB,FOSL1,GAPDH,GREM2,GSR,GZMB,HLA-A,HMOX1,HSPA5,ICAM1,IFIT2,IFIT3,IFNB1,IFNG,IL15,IL1B,IL1R2,IL1RN,IL6,IRF7,ITGAM,JAK2,KLF4,KLHL24,LGALS1,MMP3,MYC,MYD88,NCF1,NCF2,NMI,NR2F1,NTRK2,ORM1,PCNA,PDCD1,PLK3,PPP1R3C,PRF1,SELE,SERPINE1,STAT1,TENT5A,TGFB3,TIMP1,TLR1,TLR2,TLR7,TLR9,T…	573 (14)
	TP73		transcription regulator		-0.537	1.01e-10	ADA,ADORA2B,AEN,ANGPTL4,ARL5C,ATF3,B2M,BAK1,BAX,BDKRB2,BHLHE40,BID,C3,CADM1,CASP1,CASP4,CCL2,CD83,CDKN1A,CDKN3,CKS2,CLEC7A,CXCL1,CXCL10,CXCL3,DDIT3,DHFR,EPHA2,FEN1,GPR176,GRN,GTSE1,HPSE,HSPB8,IFNB1,IGFBP3,IGFBP5,IL1B,IL6,IRF5,KCNK1,KIT,LDHA,LRG1,LZTS1,MMP19,MYC,PIK3R3,PLAU,PML,PRKAG2,PRKDC,PROCR,PSRC1,RAB7B,RAN,RELN,SAT1,SERPINE1,SERPING1,SFN,SHISA5,SMO,SNAI2,SYNE2,TAP1,TIMP1,TNFAIP2,TNFRSF12A,TN…	627 (18)
	Fcer1		complex	Activated	3.977	1.01e-10	CCL2,CCL3,CCL4,CCL5,CCL7,CD83,CSF1,CSF2,CXCL3,EIF6,FCGR2B,IDO1,IFIT2,IFNG,IL1B,IL1RN,IL6,INHBA,LIF,SPHK1,TNF,TNFRSF9,TNFSF9	647 (19)
	EBI3	1.285	cytokine	Activated	4.159	1.08e-10	B2M,CCL11,CD274,CD80,CD86,EOMES,GADD45G,GBP2,HLA-A,ICAM1,IFNG,IL12RB2,IRF1,LAG3,MX1,MYC,PDCD1,PIM1,STAT1,STAT2,TAP1,TBX21	581 (15)
	REL		transcription regulator	Activated	3.552	1.09e-10	AHR,B2M,BCL2L1,BCL3,CCL2,CCL20,CCL4,CD40,CD80,CD86,CDC6,CDKN1A,COTL1,CSF2,CXCL10,CXCL3,DHFR,F3,FOSL1,GADD45B,HLA-A,ICAM1,IFNB1,IFNG,IL1B,IL27,IL2RA,IL6,IRF5,IRF8,MYC,MYH7,NFKB2,NFKBIA,NFKBID,NR4A1,PARP14,PDCD1,PHGDH,PYCARD,RAP2A,RELB,RSAD2,SASS6,SLC25A27,SNAI2,TNF,TNFAIP3,TNFRSF4,TTLL1	533 (17)
	5-N-ethylcarboxamido adenosine		chemical reagent		0.728	1.21e-10	ADM,ADORA2A,ADORA2B,ARG1,ARG2,BCL3,BHLHE40,CCL2,CCL20,CEBPD,CSF2RB,HK2,HMOX1,IFIT2,IFIT3,IFNG,IL1B,IL6,INHBA,JUNB,KCNA2,NFIL3,NR4A1,NR4A2,NT5E,ODC1,PDE5A,PROCR,SERPINE1,SOCS3,TNF,VCAN	598 (16)
	LYN		kinase		-1.34	1.35e-10	BAK1,BCL3,CCL4,CCL5,CD19,CD40,CD80,CD86,CDKN1A,CSF1,CSF2,CYCS,DAXX,FCGR2B,IFNG,IL1A,IL1B,IL6,MYC,NFKB2,NFKBIA,NFKBIZ,SOCS1,SOCS3,SPHK1,TGFB3,TNF	461 (14)
	PSMB11		peptidase	Inhibited	-2.348	1.4e-10	CAV1,CCL11,CCL5,CLDN2,CLDN4,COL27A1,COL4A6,CREB5,CTSS,CXCL17,CXCL3,GADD45B,HMOX1,HPSE,IL2RG,ITGAM,KIT,LGALS3,LIFR,MMP3,MT-RNR1,MT-RNR2,NCF1,NR4A1,NR4A2,NTN4,RELT,ROBO2,TNFRSF11A,TNFRSF12A,TNFRSF1B,VAV1,VCAN	407 (7)
	miR-146a-5p (and other miRNAs w/seed GAGAACU)		mature microRNA	Inhibited	-4.63	1.41e-10	CAT,CCL2,CCL8,CD40,CDKN3,CXCL3,DMBT1,IFNB1,IL12RB2,IL6,IRF5,LTF,MCM10,MR1,NFKBIA,PGLYRP2,PLEKHA4,PRF1,PTAFR,PTGES2,SDCBP2,STAT1,TBX21,TIMELESS,TLR1,TLR9,TNF,TRIM14,UHRF1	498 (15)
	DNASE2		enzyme	Inhibited	-2.759	1.44e-10	ACKR4,CH25H,CXCL10,DHX58,IFIT3,IFNB1,IFNG,IRF7,ISG15,OAS3,RSAD2,RTP4,SLAMF8,TNF,USP18,ZBP1
	clodronic acid		chemical drug		1.495	1.44e-10	ARG1,CD40,CD80,CD86,CXCL10,HMOX1,ICAM1,IL1B,IL27,IL6,MSR1,SELE,SELP,TNF,VCAM1,WNT10B	573 (14)
	mir-155		microRNA	Inhibited	-2.044	1.48e-10	ARG1,ARG2,CCL2,CCL3,CCL5,CD163,CD68,CD69,CDKN1A,CEBPB,CXCL10,DUSP5,GAPDH,GCSAM,HK2,HMOX1,IFIT3,IFNG,IKBKE,IL1B,IL6,IRF7,IRF8,IRF9,ISYNA1,MMP3,MX1,MYD88,SDCBP,SERPINE1,SLC2A6,SOCS1,SOCS3,SPI1,STAT1,TNF	668 (21)
	heme		chemical - endogenous mammalian		-1.051	1.59e-10	CCL11,CCL4,CCL5,CD14,CD163,CD86,CSF1,CSF2,CXCL10,CXCL3,CYBB,HMOX1,ICAM1,IFNG,IL15,IL1A,IL1B,IL6,LCN2,LIF,SELP,TNF	415 (16)
	levodopa		chemical - endogenous mammalian		-1.499	1.71e-10	ACKR1,ADAR,ADORA2A,AIF1,ALPL,ARC,ARG2,ARMH4,ARRB2,AXL,BAX,BCL2L1,C1QA,CAPG,CD63,CHAC1,CITED4,CMTM4,COCH,COTL1,CTSB,CTSZ,CYTH4,DIXDC1,EDNRB,EIF6,FAM210B,FAM81A,FDPS,FES,FKBP5,FNDC9,FOSL1,FXYD5,GABRA3,GADD45B,GAPDH,GPC3,GSTM1,GUCY1A1,HCLS1,HLA-A,HSPB6,IDO1,IGFBP5,IL18BP,IL4I1,JUNB,KARS1,KCNK1,LAG3,LAPTM5,LAT2,LIX1,LORICRIN,LRRC1,MEIS2,METAP1D,MSRB1,MVB12A,MXD1,NCF4,NDUFS4,NOCT,NPC2,NPM3,NT5E,NTRK3,…
	deferoxamine		chemical drug	Activated	3.821	1.78e-10	ADM,ANGPTL4,BHLHE40,CCL20,CCL4,CCNE1,CD14,CD300A,CDKN1A,DDIT3,DUSP5,EPAS1,F3,GADD45B,GDF15,HK2,HMOX1,ICAM1,IGFBP3,IGFBP5,IL6,ISG20,ITGAM,ITGB2,KIT,LAMA3,LCN2,LDHA,LRRC25,MCEMP1,MX2,MYC,NFIL3,NFKB2,NR4A2,PFKFB3,PLAUR,PLD4,RGS1,RSAD2,SELE,SERPINE1,SLC26A11,SLC2A1,TREML2,VCAM1	739 (20)
	CALCA		other		0.987	1.93e-10	ARG1,BATF,CCL2,CCL4,CD83,CD86,CSF2RB,CYBA,EPAS1,FGL2,GADD45B,GPR65,ICAM1,IL2RA,IL2RB,IL4I1,IL6,IRF5,JUNB,LGALS1,LMO4,MYC,NFIL3,NFKBIA,NR4A1,ODC1,PDCD1,PLXDC2,PRXL2A,PSAT1,PTGER4,RAMP3,RMDN3,SERPINE1,SPI1,TGFB3,TNF,TNFAIP3,TNFRSF18,TNFRSF9,TNFSF14	687 (16)
	FLT3		kinase		-0.651	2.27e-10	BAK1,BAX,BCL2L1,CEBPB,CXCL10,CYBA,CYBB,IFIT2,IFIT3,IFNG,IL6,IRF7,MYC,PIM1,PTPN6,RAD51,SLC2A1,STAT1,TNF	445 (18)
	BRCA1		transcription regulator		1.935	2.31e-10	APOBEC1,BAK1,BAX,BCL2L1,CCL5,CCNE1,CDKN1A,CYP1A1,DDB2,DDIT3,DDX58,ENPP2,FEN1,FKBP5,GADD45B,GDF15,H3-3A/H3-3B,HMOX1,HSD11B2,IFIT1,IFIT2,IFIT3,IFITM1,IRF7,KIT,KRT5,LAMA3,MX1,MYC,PCNA,RAD51,ROBO1,SAT1,SFN,SNAI2,STAT1,TAP1,TNF,TNFAIP2,TNFRSF18,VCAN	692 (21)
	IL37		cytokine	Inhibited	-3.622	2.35e-10	CCL4,CSF1,CSF2,CXCL10,CXCL3,IFNG,IL1A,IL1B,IL1RN,IL27,IL6,TIMP1,TNF,VCAM1	407 (12)
	poly dA-dT		chemical reagent	Activated	3.67	2.35e-10	CCL5,CGAS,CXCL10,IFNB1,IFNG,IL1B,IL6,ISG15,NFKBIA,RSAD2,STAT1,TNF,ZBP1,ZC3HAV1	440 (17)
	Ni2+		chemical reagent	Activated	3.709	2.35e-10	ANGPTL4,ASNS,BIRC3,CCL2,CCL20,CSF1,CXCL1,CXCL3,CXCL5,ICAM1,IL1A,IL6,PTGES2,VCAM1	664 (15)
	BMP10		growth factor		0.046	2.45e-10	ANGPTL4,CCL11,CCR1,CD274,CD83,CMPK2,COL12A1,CXCL13,FAP,FGL2,GLI1,GPR65,HLA-A,ICAM1,IL1B,KIT,LCN2,MMP3,MSR1,NFKBIA,NR4A1,NR4A2,RSAD2,SELE,SMAD9,TIMP1,VCAM1,VCAN	569 (10)
	TNFAIP3	2.5	enzyme	Inhibited	-3.637	2.47e-10	BAX,BCL2L1,BIRC3,CCL20,CSF1,CSF2,CXCL10,ICAM1,IFNB1,IFNG,IL1A,IL1B,IL6,MYD88,NFKBIA,NLRP3,SELE,SOCS3,TNF,TNFAIP3,VCAM1	360 (11)
	salicylic acid		chemical drug	Inhibited	-2.679	2.47e-10	ARC,BCL2L1,CCL3,CCL4,CCL5,CSF1,CSF2,CXCL10,DDIT3,F3,FKBP5,GDF15,IFNB1,IL1A,IL1B,IL6,SELP,STARD3,TNF,VCAM1,XCL1	468 (16)
	HTT		transcription regulator	Activated	2.207	2.5e-10	ACADM,ACKR1,ACTA1,ADAMTS4,ADORA2A,ATF3,ATP1A3,ATP5MF,B2M,BASP1,BCL3,BHLHE40,BID,BMP3,CASP1,CAVIN3,CCL5,CDH11,CDKN1A,CEBPB,CHRNB2,COCH,CYCS,DBNL,DDIT3,DUSP5,EDNRB,EMP3,ENPP2,EPB41L3,ETV1,FDPS,FGF1,FHL1,FOSL1,GADD45G,GAPDH,GRIA1,GSR,HAP1,HMGA1,HMGB2,HSPA5,HSPE1,IGFBP5,IL15,JUNB,KCNJ2,KCNK2,KLF4,LDHA,LTF,MEIS2,MFAP4,MMP3,MPEG1,MYH1,MYL1,NDUFA12,NDUFS4,NFIB,NFIL3,NR2F1,NR4A1,NR4A2,NREP,NTRK2,PCNA,PDE…	757 (23)
	ionomycin		chemical reagent	Activated	4.327	2.54e-10	BCL2L1,BID,CCL2,CCL3,CD69,CLDN4,CSF2,CXCL10,DDIT3,DUSP2,DUSP5,EBI3,EIF2AK2,EIF4EBP1,GBP4,GCH1,GZMB,HPSE,HSPA5,ICAM1,IFNG,IL2RA,IL4I1,IL6,ITGB2,KCNJ2,KCNN2,KCNN4,LDHA,MYC,NFIL3,NR4A1,NR4A2,PDCD1,PIM1,PRF1,PTAFR,TBX21,TLR2,TNF,TNFRSF18,TNFSF14,XCL1	647 (14)
	MAP2K3		kinase	Activated	3.996	2.55e-10	ACTA1,ARG2,BAX,CCL8,CDKN1A,CXCL10,CXCL9,DDIT3,ICAM1,IFNG,IL1B,IL6,IRF9,ISG15,MAOB,MMP3,MUC5AC,MUC5B,MYH7,PLAU,PPA1,SERPINE1,STAT1,TNF	414 (13)
	TIRAP		other		1.434	2.68e-10	CCL4,CCL5,CD40,CD86,CXCL10,CXCL3,ICAM1,IFNB1,IFNG,IL15,IL1B,IL6,IRF1,SELE,TNF,VCAM1	455 (19)
	dimethyl itaconate		chemical reagent		-1.812	2.73e-10	ATF3,ATF4,DEFB4A/DEFB4B,HMOX1,IFIT2,IFIT3,IFITM3,IL6,IRF1,ISG15,LCN2,NFKBIZ,RSAD2,S100A9,XBP1
	SNCA		enzyme	Activated	2.567	2.74e-10	ABLIM3,ADRA1A,AIF1,ARHGEF28,BAX,BCL2L1,BHLHE40,CACNA2D4,CCL2,CD68,CDH13,CFL1,CHAC1,CHL1,CHMP4B,COLGALT2,CTHRC1,CTSB,CYBB,DDC,DDIT3,FAM81A,GBP2,GBP5,GDA,HSPA5,IDS,IFNG,IFRD1,IL1B,IL6,IRF1,IRF7,ISG15,KCNIP4,KIF3A,KLF4,LHX2,METRNL,MMP3,MX1,NCF1,NCF2,NLRP3,NR4A2,NWD2,PCDHAC2,PLAC8,PLAUR,PLK3,PSMA3,PSMB9,RASA4,RGS14,RSAD2,SCN7A,SERPINE1,SFN,SRPX2,SYN2,TCP11L2,TNF,TNFRSF19,TRIB3,TRIM47,TUBB3,WIPF3	488 (15)
	EP300		transcription regulator	Activated	2.38	2.75e-10	ACADM,ACTA1,ADORA2A,ARID5A,B2M,BAX,BCL2L1,BDKRB2,CAPG,CCL2,CCNE1,CD19,CD53,CD80,CDKN1A,CRABP2,CST7,CXCL3,CYP1A1,DDC,DHFR,DNAJB4,EPSTI1,EVI2A,GIMAP7,HLA-G,HMGCS2,HMOX1,HSD11B2,IFNB1,IL10RA,IL12RB1,IL15RA,IL17RC,IL2RA,IL6,ITGB2,KRT14,LAMA3,LDHA,LGALS3BP,LORICRIN,MCM3,MSH5,MYC,MYO1F,NFKBIA,NR4A1,NTRK3,OAS3,PDE10A,PDLIM4,PLA2G7,PPFIBP2,RAD51,RMND5A,RSAD2,RTP4,SELE,SERPINB5,SH2D1A,SLC6A19,SOCS3,SPHK1,…	604 (19)
	PLG		peptidase	Activated	2.794	2.9e-10	ARG1,BAX,CAV1,CCL2,CD40,CLEC7A,CLIC4,CSF1,EDNRB,F3,FCGR2B,IFNG,IL1A,IL1B,IL6,MCOLN3,MIF,MXI1,PLAU,PRKAR2B,RAC2,SERPINE1,STAB2,TNF,VAV1	537 (16)
	infliximab		biologic drug	Inhibited	-4.014	2.99e-10	BATF,CCL20,CDC6,CXCL1,FCGR2B,GZMB,IFNG,IL12RB2,IL15,IL1B,IL2RA,INHBA,LAG3,NAMPT,NFKB2,NFKBIA,PRF1,SLC7A5,SPHK1,TGM3,TNF,TNFRSF4,TNFRSF9	629 (21)
	TFRC		transporter	Inhibited	-3.53	3.23e-10	ATF3,ATF4,CD300A,CDKN1A,CHAC1,DDIT3,HK2,HMOX1,HSPA5,ITGAM,ITGB2,KIT,LDHA,LRRC25,MCEMP1,PFKFB3,PHGDH,PLD4,RGS1,SLC26A11,SLC2A1,SOX11,SPRR1A,TGFB3,TNFRSF12A,TREML2,XBP1	401 (11)
	Ap1		complex	Activated	4.933	3.31e-10	ATF3,BAK1,C3AR1,CCL2,CCL3,CCL4,CCL5,CD40,CSF2,DDIT3,F3,FOSL1,GZMB,HMOX1,ICAM1,IFNB1,IFNG,IFRD1,IGFBP3,IL1A,IL1B,IL2RA,IL6,KCNN4,MMP3,MSR1,MT2A,MUC5AC,MYC,PLAU,PLAUR,RELB,S100A4,SELE,SERPINE1,SNAI2,SOCS1,SOCS3,TIMP1,TNF,VCAM1	613 (14)
	Akt		group	Activated	3.157	3.44e-10	ADM,AMOT,ANKRD1,APLP2,ATF4,B4GALT5,BAK1,BAX,BCL2L1,BHLHE40,BID,CCL2,CD274,CD63,CDKN1A,CEBPB,CHST3,CPM,CSF2,CXCL10,EPAS1,F3,FKBP5,FOSL1,FUT11,GGT5,GLI1,GSR,GXYLT2,HK2,HMOX1,IFNB1,IFNG,IL1B,IL27,IL2RB,IL6,LAMA3,LCN2,MAN2A2,MT2A,MUC16,MYC,NFIL3,NFKBIA,NT5E,PCNA,PTAFR,PTGER4,PTX3,RAD51,RASD1,SERPINE1,SHH,SLC2A1,SLC6A15,SLC7A5,SNAI2,SOCS3,STEAP4,TLR2,TNF,TNFRSF11A,TNFSF14,VCAM1,VCAN,XBP1	489 (15)
	clopidogrel		chemical drug	Activated	2.571	3.54e-10	ASNS,ATF3,CCL2,CHAC1,DDIT3,DUSP2,F3,GARS1,HOXA3,HOXA5,IFIT1,IFRD1,INAVA,LURAP1L,LYPD3,MYC,NR2F1,ORM1,PSAT1,PTX3,RGS16,SESN2,TRIB3,XBP1	328 (7)
	RNASE1		enzyme	Activated	3.571	3.69e-10	CCL2,CCL3,CCL4,CCL5,CCL7,CCL8,CXCL10,CXCL5,CXCL9,IL2RA,IL6,OSM,TNF
	A-Fos		chemical reagent	Inhibited	-2.184	3.69e-10	ARC,BATF3,CCL20,CCL4,CSF2,IFNG,IRF8,MYC,ODC1,TBX21,TNF,TNFRSF18,TNFRSF4
	CD86	2.13	transmembrane receptor	Activated	2.783	3.76e-10	BCL2L1,CCL3,CCL4,CD40,CD69,CD80,CD86,CSF2,GZMA,ICAM1,IDO1,IFNG,IL6,NFKBIA,POU2F2,TNF,TNFAIP3,TNFRSF11A,TNFRSF9,XBP1	498 (17)
	RNASE2		enzyme	Activated	3.662	4e-10	CCL2,CCL3,CCL4,CCL5,CCL7,CCL8,CD300A,CD83,CD86,CSF1,CXCL10,CXCL5,CXCL9,IL2RA,IL6,OSM,TNF	384 (14)
	IKZF2		transcription regulator	Inhibited	-3.628	4e-10	BATF,CD53,CD69,CSF2,GZMA,HLA-E,ICAM1,IFNG,IL10RA,IRF1,IRF7,KLRG1,LAG3,NR4A1,RUNX3,TNFRSF18,TNFRSF9
	D-glucose		chemical - endogenous mammalian	Activated	2.52	4.06e-10	AARS1,ACADM,ACSS1,ACTA1,ADA,ANO1,ARG1,ASNS,ASS1,ATF3,ATF4,BAX,BCL2L1,C3,CALR,CARS1,CASP1,CAT,CAV1,CCL2,CCL20,CCNE1,CDKN1A,CDT1,CEBPB,CTSB,CYBA,CYBB,DAPK3,DDIT3,DIRAS2,DNAJB11,DUOX1,EIF5A,ELF3,ENPP2,GAPDH,GCH1,GDF15,GLP1R,GRN,HK2,HK3,HMOX1,HSPA5,ICAM1,IFNG,IL1B,IL6,INHBA,ITGA8,JUNB,KCNN4,KIF5C,KLRG1,LDHA,LGALS1,MAFB,MAP2K6,MIF,MSR1,MSRB1,MYC,NAMPT,NCF1,NLRP3,NPNT,NPY1R,NR4A1,NR4A2,NRXN1,ODC1,PCNA,…	739 (22)
	cytarabine		chemical drug	Activated	4.015	4.22e-10	BAX,CCL5,CD180,CD274,CD40,CD69,CD80,CD86,CDKN1A,GAPDH,GZMB,HLA-A,ICAM1,IFNB1,IL1B,IL6,PRF1,SESN2,TGFB3,THRB,TLR1,TLR2,TNF	454 (14)
	hydrocortisone		chemical - endogenous mammalian		0.314	4.24e-10	ADM,ALDH18A1,ANKRD1,BDKRB2,CCL2,CCNE1,CD163,CD40,CD80,CD86,CDH11,CEBPB,CEBPD,CXCL5,DAXX,ERP29,GADD45B,ICAM1,IGFBP3,IGFBP5,IL1B,IL2RA,IL6,INHBA,ITGAM,NFKBIA,NTRK2,PDCD1,S100A8,SELE,SEMA6A,SERPINE1,SFRP1,SMO,TLR2,TNFAIP2,TNFAIP3	656 (12)
	SYK		kinase	Activated	3.462	4.43e-10	ARID5A,BIRC3,BTBD8,CCL2,CCL4,CCL5,CD69,CSF2,CXCL10,FCER1G,FGL2,FOSL1,GIMAP7,GLI1,ICAM1,IFNB1,IL1B,IL6,IRF1,ITGAM,JMY,LY9,OAS2,PDCD1,PIM1,PLCG2,PRKAR2B,SHH,TIMELESS,TNF,YPEL2	392 (14)
	PI3K (complex)		complex	Activated	4.862	4.44e-10	ALOX5AP,ATF3,ATF4,BAK1,BCL2L1,BIRC3,CCL2,CCL3,CCL4,CCNE1,CCR1,CD274,CD86,CDKN1A,CEBPB,CXCL10,CYBB,DDIT3,FBLN5,FOSL1,GLI1,H19,HK2,HMOX1,ICAM1,IFIT1,IFNB1,IFNG,IL1B,IL1RN,IL6,ITGAM,ITGB2,LCN2,MT2A,MTHFD2,MUC4,MYC,NFKB2,NFKBIA,NR4A2,PIM1,PRKAR2B,SAMHD1,SELL,SERPINE1,SOCS3,SPI1,TGM2,TNF,TNFAIP3,TNFRSF11A,TRIM25,TUBB3,VCAM1,XBP1	566 (14)
	NCF1	0.873	enzyme	Activated	3.106	4.82e-10	ALOX5AP,CCL5,CD14,CDKN1A,DDX58,F3,HMOX1,ICAM1,IFIH1,IFNB1,IFNG,IL12RB2,ISG15,SERPINE1,STAT1,TNF	644 (15)
	3M-011		chemical reagent	Activated	3.961	4.82e-10	BCL2L1,CCL3,CCL4,CD40,CD80,CD83,CD86,CXCL10,IFNB1,IL6,ISG15,MX1,MYC,MYD88,STAT1,TNF	557 (16)
	glutamine		chemical - endogenous mammalian		-1.365	4.86e-10	AARS1,ADA,ASNS,ASS1,ATF4,CARS1,CD274,CDKN1A,CEBPB,CXCL1,DDIT3,HSPA5,ICAM1,IFNB1,IFNG,IL15,IL6,JUNB,KLF4,LIF,MYC,NFKB2,NFKBIA,NR4A1,PCNA,SNAI2,THEM5,TNF,WARS1,XBP1	497 (20)
	BIRC3	1.551	enzyme		0.469	4.95e-10	BCL2L1,BIRC3,CCL2,CSF1,CXCL1,ICAM1,IFNB1,IFNG,IL1B,IL27,IL6,NFKB2,NFKBIA,TNF	546 (14)
	CCL5	2.811	cytokine	Activated	3.043	5.36e-10	AHR,AIF1,ATF4,CCL2,CCL3,CCL4,CCL5,CCR1,CCR5,CCRL2,CD163,CD40,CHRNA7,CXCL3,HMGA1,IFNG,IL1B,IL6,ITGAM,MMP19,NAMPT,PLAUR,PNP,STAT1,TNF	530 (17)
	zymosan		chemical - endogenous non-mammalian	Activated	3.62	5.36e-10	ACADM,ARG1,CAT,CCL4,CCL5,CD40,CD86,CSF1,CSF2,CXCL10,CXCL3,FPR2,HMOX1,IKBKE,IL1A,IL1B,IL6,ITGAM,LGALS9,LIF,SOCS1,SOCS3,THRB,TLR2,TNF	475 (13)
	IL32		cytokine	Activated	2.646	5.39e-10	BAX,BCL2L1,CASP1,CCL2,CCL3,CCL4,CXCL1,CXCL3,EIF2AK2,ICAM1,IL1A,IL1B,IL6,ITGAM,ITGB2,MMP3,MX1,PCNA,SNAI2,SPI1,TNF	399 (15)
	CD5		transmembrane receptor	Activated	2.24	5.39e-10	BCL3,CCL3,CCL4,CD52,CD69,CD72,CD80,CD86,CEBPB,GZMB,ICAM1,IFNG,IL2RA,IL2RG,LSM3,NR4A1,PIM1,RELB,RUNX3,STAT1,TLR9	481 (15)
	aldesleukin		biologic drug	Activated	4.111	5.58e-10	B2M,CALR,CD86,EIF5A,FCGR2B,HLA-G,IFI30,IFI35,IFITM1,IFNB1,IRF1,IRF9,JAK2,MX1,PSMB6,PSMB9,STAT1,TAP1,TAPBP
	FGF2		growth factor		1.843	5.62e-10	ADM,ANGPTL4,ARC,ATF4,BAX,BCL2L1,CAV1,CCL2,CCL20,CCNE1,CDC6,CDH11,CDKN1A,CNP,CRABP2,CSF1,DDIT3,EDNRB,EFNB2,ENPP2,EOMES,EPAS1,ETV1,F3,FOSL1,GCH1,GLI1,GRIA1,HK2,HMGA1,HPSE,ICAM1,IFITM2,IFNB1,IGFBP3,IGFBP5,IL1B,IL6,INHBA,JUNB,KATNA1,KDM2B,KIT,LRP6,MEOX2,MIF,MMP3,MUC5AC,MYC,NR4A1,NR4A2,ODC1,PCNA,PGF,PLAU,PLAUR,PRKDC,RAD51,RBBP8,RMRP,S100A4,S100A8,SDC2,SELE,SERPINE1,SFRP1,SFRP2,SHH,SLC2A1,SNAI2,SOCS3,S…	656 (15)
	TIFA	1.895	other	Activated	2.218	5.68e-10	BCL2L1,CASP1,CCL2,CCL5,CSF2,CXCL10,CXCL3,ICAM1,IL6,NFKBIA,TNFAIP3	513 (11)
	TNFSF13B		cytokine		1.896	5.92e-10	BAK1,BAX,BCL2L1,CCL2,CCL4,CD40,CD80,CD83,CD86,CSF2,CTSS,DUSP5,FCGR2B,HSH2D,ICAM1,IL15,IL2RG,MYC,NAMPT,NFKB2,PLEK,RELB,SELL	476 (15)
	TCF4		transcription regulator		-1.344	5.92e-10	ADA,AEN,ANGPTL4,ARHGEF6,ASF1B,BHLHE40,CADM1,CASP1,CASP4,CD38,CD40,CDKN1A,CDKN3,CKS2,CRELD2,CSRNP1,DCK,DDX58,EXOSC7,FAM111A,GBP3,HMGB2,HSPBP1,IDO1,IGFBP3,IGFBP5,IL15,IL1B,IL4I1,IL6,INHBA,JAK2,KCNN4,MANF,MRTO4,MVP,PDIA4,PIK3C2B,PLAC8,PML,RHOC,RPL22L1,SAMD9L,SDC2,SDF2L1,SELL,SERINC5,SH3BP5,SHISA5,SLAMF7,SNAI2,SOCS3,STAT2,TAPBPL,TENT5A,TLR9,TMEM140,TMEM184B,TNF,TREX1,WARS1,XBP1,ZBP1	444 (14)
	thioacetamide		chemical toxicant	Activated	4.824	6.44e-10	ACP5,ARG2,ASNS,BHLHE40,BIRC3,BRIP1,CD14,CLDN4,CYP1A1,EDNRB,ELF3,EMP3,FANCB,FBLN5,GATM,GPX2,GYG1,HAT1,IFITM2,IGFBP3,IL1B,IL6,ITGA7,KLRG1,LCN2,LGALS1,LGALS3,LGALS3BP,LRP8,MCM3,MYC,ODC1,PLA1A,PSMB10,PSMB8,REG3G,SELENOW,SPARCL1,SPRR1A,STING1,TGFB3,TGM2,TIMP1,TMC5,TMSB10/TMSB4X,TNF,TNFRSF12A,TRIM25,UPP1,VSNL1	723 (15)
	trichostatin A		chemical drug		1.079	6.64e-10	ADCY1,ALPL,AMOT,ANKRD1,ARC,ARG1,B2M,BAK1,BAX,BCL2L1,BID,CCL2,CD14,CD86,CDC42BPG,CDC6,CDKN1A,CDKN2D,COCH,CRABP2,CSF2,CTPS1,CXCL10,CXCL3,CYBB,CYP1A1,DAPK3,DNASE1L3,DNM3,DOK2,EFNB2,EIF2AK2,ELF3,ENPP2,ESR2,F3,FENDRR,FES,GADD45G,HMGCS2,HMOX1,HPSE,HSD11B2,HSPA5,ICAM1,IFITM1,IFNG,IGF2BP1,IGFBP3,IL10RA,IL1B,IL2RA,IL6,IRF1,IRF8,ITGAM,KIF5C,KIT,KLF4,LAMA2,LAMA3,LGALS1,LGMN,LRP8,MAMLD1,MANF,MCM3,MMP3,MUC4,M…	618 (14)
	gefitinib		chemical drug		-0.141	6.67e-10	ARC,BCL2L1,C3,CCL2,CCNE1,CD274,CDC6,CDKN2D,CEBPB,CEBPD,CTNNAL1,CTSB,DHFR,EPSTI1,FOSL1,FSCN1,GADD45B,GLI1,HMOX1,ID4,IGFBP5,IL1R2,KIT,LIFR,LTF,MAFF,MAP2K6,MCM3,MMP3,NFKB2,OSM,OSMR,PCNA,PLAUR,RELB,S100A9,SLPI,SMO,STAT1,TLR2,TNF	719 (19)
	FLT3LG		cytokine	Activated	3.425	6.72e-10	CCL5,CCR5,CD19,CD274,CD40,CD80,CD83,CD86,CEBPB,CXCL3,CYBB,ICAM1,IFNG,IL15RA,IL1B,IL2RA,IL2RB,IL3RA,IRF8,ITGAM,SOCS1,SPI1,TNF,TNFRSF18	695 (16)
	isotretinoin		biologic drug	Activated	2.432	6.72e-10	BCL2L1,CCL2,CD19,CD38,CDKN1A,CRABP2,ELF3,HOXA5,IFIT3,IFNG,IGFBP3,IL6,IRF1,LCN2,NFKB2,ODC1,PSMB10,RUNX3,S100A9,STAT2,TLR2,TMPRSS4,TNFAIP2,VCAM1	668 (22)
	CERK		kinase			6.72e-10	ACKR1,ACKR4,CCL2,CCL20,CCL3,CCL4,CCL5,CCRL2,CXCL1,CXCL11,CXCL9,IL6,JAK2,MYD88,SLIT2,TLR2,TNF	508 (13)
	OSMR	1.025	transmembrane receptor		1.4	6.94e-10	BAX,BCL3,BIRC3,C15orf48,CASP4,CXCL10,DHX58,GBP2,GBP4,GBP5,IL6,JAK2,JUNB,LRG1,OSM,OSMR,PIM1,PSMB9,SBNO2,SOCS1,SOCS3,TIMP1	484 (17)
	PIK3R1		kinase	Activated	4.267	7.45e-10	ATF4,BCL2L1,CCL3,CCL4,CXCL10,DDIT3,F3,GCH1,HMOX1,HSPA5,ICAM1,IFNG,IL1B,IL6,IRF7,ISG15,LDHA,MYC,PLAU,SELP,SERPINE1,SLC2A1,TGFB3,TNF,TRIB3,VCAM1	496 (12)
	indomethacin		chemical drug		1.902	8.36e-10	ARG2,ASNS,BAX,BCL2L1,BIRC3,CCL2,CD14,CDKN1A,CEBPB,CLDN4,CSF2RB,DDC,ELF3,EMP3,FXYD5,GDF15,GPX2,HMOX1,IDO1,IFITM3,IL1A,IL1B,IL6,ITGAM,LCN2,LGALS3,MANF,MCM3,MYC,PCNA,PIM1,PLA1A,PLAUR,PLIN2,PRKN,PSMB10,PSMB5,PSMB8,PSMB9,PTGER4,S100A8,SELL,SLC7A5,TIMP1,TMSB10/TMSB4X,TNF,TNFRSF12A,UPP1,VCAN	623 (16)
	OGA		enzyme	Activated	2.82	8.44e-10	ABCC9,ABLIM3,ACADM,ACSS1,ADAMTS17,ADAP1,ALOX5AP,APOBEC1,APOC2,ASS1,BAX,BCL2L1,C1QA,C1QB,C3AR1,CASP1,CAV1,CCL2,CCL20,CCR1,CCR5,CD14,CD40,CD48,CD53,CD68,CD86,CDKN1A,CEBPB,CH25H,CPE,CREB5,CSF2RB,CXCL16,EFNB2,FDPS,FSCN1,FZD6,GADD45G,HK3,HMGCLL1,HRNR,IFIT3,IGFBP3,IGFBP5,IL21R,LIF,LPXN,MAMLD1,NDUFS4,NFKBIB,PLAU,PLCE1,PLD4,PLIN2,PRF1,PRKG1,RAP2A,SLAMF9,SOCS1,SOCS3,SRPK3,STARD4,STAT1,STAT2,TGFBI,TIMP1,TN…	658 (21)
	SPHK1	1.068	kinase		0.698	8.45e-10	BCL2L1,BIRC3,CCL5,CDKN1A,DDIT3,DEFB4A/DEFB4B,GCH1,ICAM1,IFNG,IL1B,IL6,MAP2K6,OAS3,SELP,SERPINE1,SLC2A1,SOCS3,SPHK1,TIMP1,TNF	500 (16)
	bryostatin 1		chemical drug	Activated	3.348	8.46e-10	ARG1,BIRC3,CCL3,CCL5,CD40,CD80,CD86,ICAM1,IFNG,IL1B,IL2RG,IL6,MYC,ODC1,TBX21,TNF	502 (14)
	lysophosphatidylinositol		chemical - endogenous mammalian	Activated	2.982	8.56e-10	C3,CASP1,CCL2,CD274,CFB,CXCL3,CXCL5,ESR2,F3,ICAM1,IL15,IL1A,IL1B,LDHA,PLCE1,SELE,STAB2,TLR3,TNFRSF4	563 (14)
	CD36		transmembrane receptor	Activated	4.467	8.6e-10	ADAMTS4,ARG1,AXL,CCL20,CCL5,CD86,CSF2,CXCL1,CXCL3,CXCL5,DDIT3,DEFB4A/DEFB4B,HSPA5,ICAM1,IFNG,IL15,IL1A,IL1B,IL6,ITGAM,LIF,MMP3,NLRP3,PLAU,PLAUR,SELP,SERPINE1,TNF,XBP1	583 (14)
	uric acid		chemical - endogenous mammalian	Activated	3.43	8.87e-10	CASP1,CCL2,CCL3,CCL4,CCL5,CD80,CD86,CSF2,CXCL3,DDB2,EIF2AK2,HMOX1,ICAM1,IFIT2,IFIT3,IFNG,IL1A,IL1B,IL6,IRF7,ISG15,NFKB2,NFKBIE,NLRP3,PRKDC,RAD51,RELB,RSAD2,TNF,USP18,VCAM1	454 (17)
	26s Proteasome		complex		-0.061	9.17e-10	AHR,ARG1,BAX,BCL3,BIRC3,CCL2,CD68,CDC6,CDKN1A,CTSB,CXCL3,DDIT3,DDX58,FOSL1,GCH1,GRIA1,HMGB2,HSPB8,ICAM1,IFI35,IFNB1,IL6,JUNB,MYC,NFKB2,PRKDC,PSMB3,PSMB5,PSMB6,RUNX3,SOCS3,SQSTM1,STAT1,TGM2,UBD,UBE2H	449 (14)
	enterotoxin B		biologic drug	Activated	4.455	9.7e-10	AW112010,BNIP3L,CCL11,CCL2,CCL4,CCL5,CCL7,CD40,CD69,CD80,CSF2RB,CXCL1,CXCL10,CXCL13,CXCL3,ICAM1,IFNG,IL1B,IL2RA,IL6,LIF,MYD88,RSAD2,TNF,TNFAIP3	672 (15)
	ADAMTS12		peptidase	Inhibited	-3.712	9.96e-10	ACOD1,CCL11,CLEC4E,CXCL10,HPX,IL6,LCN2,LGALS1,MID1,MMP3,S100A8,S100A9,SELP,TNFAIP2
	TP63		transcription regulator	Activated	3.785	1.07e-09	ADA,ADM,AEN,AGR2,AHR,APOBEC1,ARG1,AXL,BAX,BCL2L1,BCL3,BDKRB2,BHLHE40,BST2,CCNE1,CDKN1A,CKS2,COL4A3,CXCL17,DDB2,DOK1,EPHA2,F3,FDPS,FOSL1,GAPDH,GLB1L2,GPX2,HK2,IGFBP3,IKBKE,IL1B,IL6,INHBA,IRF5,ITGA7,JUNB,KCNK1,KRT14,KRT5,LORICRIN,MAFF,MCM10,MYC,NT5E,PCNA,PHC2,PIK3R3,PKP1,PLAU,PNPT1,PRKAG2,RAC2,RAD51,RAP2A,RBBP8,RELB,RELN,S100A4,S100A8,SERPINB5,SERPINE1,SFN,SLIT2,SNAI2,SPRR3,SSPN,TFF2,TGFB3,TINAGL1,…	627 (16)
	etanercept		biologic drug	Inhibited	-3.253	1.11e-09	CCL2,CCL20,CD83,CXCL10,CXCL13,CXCL9,CYBB,EIF2AK2,GZMB,ICAM1,IDO1,IFNG,IL1B,IL6,NCF1,STAT1,TNF	549 (15)
	NFAT5		transcription regulator		1.517	1.11e-09	C2,CCL2,CCR1,CFL1,CSF2,CXCL10,CXCL16,CXCL3,CYBB,DAXX,F3,IFIT2,IFIT3,IFNB1,IL1B,IL1RN,IL6,IRF1,IRGM,LAMA3,LCN2,LIF,NFKBIA,NRG1,PLIN2,PRSS35,RSAD2,S100A4,SLC5A3,STAT1,TLR2,TNF,TNFAIP2,TNFAIP3,VCAM1,VLDLR	529 (19)
	Pro-inflammatory Cytokine		group	Activated	3.36	1.14e-09	ADM,ASS1,CSF2,CTNND2,CXCL13,F3,HMOX1,HSPA5,ICAM1,IL6,LCN2,LGALS1,LGALS9,LIPG,MMP3,NR4A1,SELE,SELP,SOCS3,TIMP1,TLR2,UBD,VCAM1	500 (14)
	CTLA4		transmembrane receptor	Inhibited	-2.832	1.14e-09	AHR,CD40,CD69,CD80,CD83,CD86,CXCL10,EBI3,GZMB,ICAM1,IDO1,IFNG,IL12RB1,IL12RB2,IL2RA,IL3RA,LAG3,PDCD1,RAB30,SELE,SELP,SLC7A5,STX11	650 (15)
	MAPK8		kinase	Activated	2.773	1.18e-09	APOD,B4GALT5,BCL2L1,BIRC3,CAT,CCL5,CDKN1A,CEBPB,CXCL16,CYBB,CYP1A1,DDIT3,EOMES,FOSL1,GSTM1,HMOX1,IFNG,IL1B,IL2RA,IL6,LIF,MAOB,MIF,MMP3,MSR1,MTHFR,MUC5B,MVP,MYC,PLAU,PLAUR,PTX3,SELE,SESN2,SH2D2A,SHH,TBX21,TLR2,TNF,TNFAIP3	423 (12)
	docosahexaenoic acid		chemical drug	Inhibited	-2.688	1.18e-09	ARG1,ATF4,BAX,BCL2L1,BID,CASP1,CCL2,CCL3,CCL4,CD40,CD80,CD83,CD86,CDKN1A,CEBPB,CSF1,CYCS,DDIT3,DPYSL2,HK2,HMOX1,IFNB1,IL1B,IL6,LDHA,LOXL3,MYC,PDE5A,PTAFR,SELE,SERPINE1,SERPINH1,SLC2A1,SOCS3,SPHK1,TGFB3,TIMP1,TNF,TNFRSF1B,VCAM1	422 (12)
	ULBP1		transmembrane receptor	Activated	2.138	1.23e-09	CCL4,CD69,CD83,HLA-A,IFNG,IL2RA,TNF,TNFRSF9	410 (13)
	Gm20703		other	Inhibited	-2.828	1.23e-09	CD69,CXCL10,GBP5,GBP6,IFIT1,IL1A,IL1B,IL6	343 (7)
	NFKBIB	1.433	transcription regulator	Activated	2.534	1.24e-09	BCL2L1,CASP6,CCL2,CCL5,CD40,CD80,CD86,CXCL1,DEFB4A/DEFB4B,FGF10,ICAM1,IFNG,IL1B,IL6,NFKBIA,PLAU,RYR1,SELE,TNF,VCAM1	365 (11)
	DETA-NONOate		chemical reagent		0.386	1.24e-09	BCL2L1,BIRC3,CAT,CAV1,CCL3,CDKN1A,CXCL3,HMOX1,ICAM1,IFNG,IL6,IRF7,MYC,ODC1,PRKG1,S100A8,SERPINE1,TIMP1,TNF,VCAM1	427 (14)
	Collagen type II		complex	Activated	2.551	1.26e-09	CCL20,CCL7,CCL8,CCR2,CXCL1,CXCL3,CXCL5,IFNG,IL1A,IL1B,IL1RN,IL6,JAK2,MMP19,SIGLEC1,TLR7,TNF,TNFSF14	493 (18)
	LTBR		transmembrane receptor		0.819	1.3e-09	BST1,CCL19,CCL20,CD80,CD86,COCH,CSF2,CXCL13,DSC3,ENPP2,GDA,ICAM1,IFNB1,IL6,NFKB2,NFKBIA,PCDH17,TNF,VCAM1	389 (13)
	RB1		transcription regulator		-0.873	1.31e-09	ALPL,APPL2,ASF1B,ATF3,BAK1,BAX,CACNA1S,CASP4,CASP6,CCL20,CCL5,CCNE1,CD274,CD83,CDC6,CDCA5,CDKN1A,CDT1,CLIC4,COX7A2,CPA4,CSF2,CXCL3,DCK,DDB2,DDIT3,DHFR,EOMES,F3,FAM111A,FEN1,FOSL1,FZD6,GADD45B,GPR160,GPR176,H2BC21,HMGB2,IFITM3,IL6,JUNB,KCNK1,KIT,KRT4,KRT5,MAGEF1,MCM10,MCM3,MCM5,MXD1,MYBPC1,MYC,MYH4,MYH7,MYH8,MYL1,NDUFS4,NFKB2,NFKBIA,NR4A2,OSMR,P2RY14,PBX3,PCLAF,PCNA,PIM1,PTX3,RAD51,RAMP3,RANBP1,RE…	598 (19)
	CX3CL1		cytokine		0.455	1.32e-09	APOD,BCL2L1,CCL2,CRABP2,CSF1,CST7,EFNB2,EOMES,ETV1,FCRLA,GYG1,HMOX1,HPSE,ICAM1,IFIT2,IFIT3,IFNG,IL1A,IL1B,IL6,IRF7,LGALS3BP,LMO4,MCOLN3,MEIS2,MSR1,NDNF,RELN,RYR3,SELP,SPHK1,TGFB3,TIMP1,TNF	544 (16)
	IL36A		cytokine	Activated	3.831	1.45e-09	CCL20,CD40,CSF2,CXCL1,CXCL10,CXCL3,IFNG,IL1A,IL1B,IL6,LCN2,MMP3,NFKBIZ,S100A8,S100A9,TNF	367 (12)
	IKZF1		transcription regulator	Inhibited	-2.179	1.47e-09	ABCA9,ANKFY1,ANTXR1,AXL,B2M,BCL2L1,CAV1,CCL4,CCR1,CD38,CD68,CDKN1A,CYP7B1,DNM3,DTX3L,DUSP5,EPSTI1,GRN,HK2,HK3,IFIT3,IFNG,IL2RB,IL6,KIT,KLF4,LAP3,LGMN,MYC,NFKBIZ,POU2F2,RHBDF2,RNF213,RTP4,RYR1,SERPINH1,SH3BP5,SHISAL1,SLC2A1,SLC2A6,SLPI,SPI1,SPSB1,TBX21,TNF,TNFAIP8L2,TYROBP,WNT10B,YPEL2	596 (14)
	5-azacytidine		chemical drug	Activated	3.125	1.47e-09	BCL2L1,CALR,CAV1,CDKN1A,EPHA2,ESR2,F3,FANCC,FOSL1,GDF15,GJB3,HK2,HSPA5,IFNB1,IFNG,IL1B,INHBA,IRF7,IRF8,KEAP1,KLF4,MAFF,MUC4,MYC,MYH7,NTRK3,PLAU,PRF1,RUNX3,SHH,SLC7A5,SNHG11,SOCS3,SOX11,SPHK1,TACSTD2,TGM2,TNFRSF18,UPP1	672 (22)
	F2RL1		G-protein coupled receptor	Activated	3.939	1.52e-09	AGR2,ATF3,BCL3,CAV1,CCL2,CSF2,CXCL1,F3,FAM210B,FPR2,GBP2,GBP4,GBP6,IFNG,IL1A,IL1B,IL6,IRF8,ITGA7,LIF,NPY1R,NT5E,OSMR,SPRR1A,STING1,TIFA,TIMELESS,TNF	437 (13)
	adenosine		chemical - endogenous mammalian		0.517	1.61e-09	BCL2L1,BID,CCL5,CD69,CD80,CD86,GAPDH,HMOX1,HSPA5,ICAM1,IFNG,IL1B,IL2RA,IL6,ITGB2,KLRC4-KLRK1/KLRK1,NR4A2,SERPINE1,SOCS3,TIMP1,TNF	430 (15)
	GIP		other	Activated	3.14	1.61e-09	ATF3,BAX,CCL2,CCL4,CCL5,CXCL10,CXCL3,GBP2,GBP5,GBP6,IFIT3,IL1A,IL1B,IL1RN,IL6,RSAD2,SERPINE1,SOCS3,STX11,TNF,TNFRSF1B	382 (13)
	JUNB	2.203	transcription regulator	Activated	2.655	1.62e-09	ATF3,BCL3,C1QB,C3,C3AR1,CASP4,CAV1,CCL20,CD274,CD68,CSF2,CXCL16,CXCL3,EPAS1,FBLN5,FOSL1,HK2,HMOX1,IL1B,IL6,INHBA,JUNB,LCN2,MMP3,NAMPT,NCF2,NFKB2,PIM1,PLAU,PLAUR,RELB,SERPINE1,SNAI2,TIMP1,TNF,XBP1	608 (15)
	IFNL4		cytokine	Activated	3.156	1.67e-09	CXCL10,CXCL11,DDX58,DHX58,IFIH1,IFIT1,ISG15,MX1,OAS2,STAT1	344 (9)
	MAP2K6	-1.813	kinase		1.938	1.67e-09	ACP5,ACTA1,BAX,CCL2,CCL8,CD40,CD83,CD86,CDKN1A,CXCL10,CXCL9,ESR2,IFIT2,IFNG,IL6,IRF9,ISG15,MMP3,MUC5AC,MYH1,MYH7,PLAU,RELB,STAT1	442 (15)
	tunicamycin		chemical - endogenous non-mammalian	Activated	4.743	1.7e-09	ASNS,ATF3,ATF4,AXL,BIRC3,CALR,CASP4,CCL20,CDKN1A,CEBPB,CEBPD,CHAC1,CXCL3,DDIT3,DNAJB11,EIF4EBP1,GADD45B,GRN,HMOX1,HSPA5,ICAM1,IFNB1,IFRD1,IL1A,IL1B,IL6,KLF4,LRP6,MANF,MMP3,MTHFR,MYC,NFIL3,NFKBIA,PCNA,PLIN2,S100A4,SDF2L1,SEC61G,SESN2,SHH,SLC2A1,SLC39A14,SOCS3,STARD5,SURF4,TLR2,TNF,TRIB3,VCAM1,WARS1,XBP1	637 (22)
	USP18	4.379	peptidase	Inhibited	-3.219	1.76e-09	CCL5,CXCL10,IFIH1,IFITM3,IFNB1,IFNG,IL15,IL6,IRF1,IRF7,IRF9,ISG15,MX1,SOCS1,SOCS3	461 (19)
	VTN		other		0.725	1.76e-09	BCL2L1,BHLHE40,CDKN1A,CXCL3,EFNB2,F3,IL1B,IRF8,IRF9,ITGAM,PLAU,PLAUR,SERPINE1,SFN,TNF	695 (20)
	FCGR2B	1.347	transmembrane receptor		1.479	1.79e-09	ACOD1,CCL3,CCL5,CD40,CD80,CD86,CLEC4E,CXCL10,ICAM1,IFNB1,IL1A,MARCKSL1,MX1,SLC2A6,SOCS1,SOCS3,TNF	471 (20)
	alefacept		biologic drug	Inhibited	-3.086	1.81e-09	AUTS2,CCL5,CD52,CD69,CST7,CXCL9,CYBA,GZMB,IFNG,IL2RA,IL2RB,KLRD1,NCALD,NCR1,NFKB2,PRF1,SOCS1,SOCS3,STAT1,STAT2	214 (7)
	FN1		enzyme	Activated	4.197	1.93e-09	ACP5,APLP2,BIRC3,BNIP3L,CCL2,CCL4,CCL5,CCNE1,CD83,CDKN1A,CEBPB,CLIC4,CORO1A,CSF2,CXCL1,CXCL3,CXCL5,EIF5A,F3,GJB3,IFNG,IL1B,IL6,ITGAM,MMP3,MYC,NFKBIA,PCNA,PLAU,PLAUR,SCRN1,SDCBP,SEC23B,SERPINE1,SLC2A1,SNAI2,SOCS3,SQSTM1,TGM2,TLR2,TNF,TNFAIP2,TNIP1,UBE2H	388 (12)
	lipid A		chemical toxicant	Activated	4.049	1.95e-09	ACOD1,C2,C3,CCL2,CCL5,CD14,CD40,CD86,CGAS,CXCL10,CXCL3,FCGR2B,IFNB1,IL1B,IL6,MSR1,TLR3,TNF	449 (17)
	HBB		transporter	Inhibited	-3.85	1.95e-09	CCL11,CCL4,CCL5,CSF1,CSF2,CXCL10,CXCL3,GDF15,ICAM1,IFNG,IL15,IL1A,IL1B,IL6,LIF,SERPINE1,TNF,VCAM1	396 (12)
	Histone h4		group	Activated	2.173	1.98e-09	ACTA1,ADA,CCL4,CCL5,CCNE1,CD40,CD69,CDC6,CDKN1A,CXCL10,CXCL3,DHFR,HPSE,ICAM1,IL1A,IL1B,IL2RA,IL6,IRF1,KIF5C,MCM3,MSH5,NTRK2,OAS3,PCNA,SELE,SFRP1,SHANK2,SOCS3,SPHK1,TBX6,TNF,TNFAIP3,TNFRSF4,VCAM1	631 (19)
	GNA14		enzyme			2.13e-09	ADM,ANKRD1,ARG1,ATF3,CXCL3,DUSP5,GALE,GBP2,HK2,HSPB8,IL1RN,IL6,KCNK2,LIF,MEOX2,NFIL3,NR4A1,NR4A2,PLAUR,SPHK1,STAT1,TNFAIP6,XDH	361 (7)
	PLAU	1.877	peptidase	Activated	2.127	2.13e-09	ARG1,BCL2L1,CCL2,CCL5,CCR5,CXCL3,F3,GDF15,HSPA5,ICAM1,IL1B,IL6,OAS3,PLAU,PLAUR,PLK3,RELB,S100A8,S100A9,SERPINE1,SLC2A1,SLPI,TNF	642 (18)
	chloroquine		chemical drug	Inhibited	-2.499	2.13e-09	AGR2,BCL2L1,CCL5,CD40,CD69,CD83,CD86,CXCL10,DDX58,GRN,IFIH1,IFNG,IL1B,IL6,LIFR,NT5E,SELE,SOCS1,SOCS3,SQSTM1,TLR3,TLR9,TNF	469 (19)
	cerivastatin		chemical drug		-0.738	2.24e-09	ASS1,CCL2,CCL3,CD40,CDKN1A,CNP,F3,FDPS,GCH1,HMOX1,ICAM1,IFNG,IL6,ITGB2,MYC,MYH7,PLAU,PLAUR,S100A8,S100A9,SERPINE1,TMSB10/TMSB4X,TNF,VCAM1	579 (15)
	TNFRSF8		transmembrane receptor		-0.491	2.28e-09	ALDH18A1,CASP1,CCL3,CCL4,CDKN1A,GBP2,GZMB,IFNG,JUNB,KLRC2,LCP2,MRTO4,MYC,NFKB2,NKG7,ODC1,PBX3,PRF1,RELB,TNF,TRAF2	446 (17)
	EGR1		transcription regulator	Activated	2.254	2.52e-09	ALOX5AP,ARC,ATF3,BAX,CACNA2D4,CASP6,CAV1,CCL2,CCL4,CCR1,CCR2,CDKN1A,CDKN2D,CHRNA7,CSF1,CXCL3,EIF4EBP1,F3,FOSL1,GADD45B,GDF15,GLI1,GRIA1,HMOX1,HPSE,ICAM1,IL1B,ITGAM,JUNB,MAOB,MXD1,MYC,NR4A1,PLAU,SERPINE1,SHH,SNAI2,SOCS1,TIMP1,TNF,VCAM1	781 (18)
	ADIPOQ		other		-0.968	2.53e-09	ACTA1,APOC2,ARG1,BAX,BCL3,CASP6,CCL2,CCL20,CCL5,CD163,CDH13,CDKN1A,CXCL1,CXCL10,CXCL11,CXCL3,CXCL9,CYBA,CYBB,ESR2,F3,FZD3,FZD6,HMGCS2,HMOX1,ICAM1,IFNB1,IFNG,IL1B,IL6,LRP6,MMP3,MSR1,NCF1,NCF2,NCF4,NFKBIA,PCNA,PRDX5,SOCS3,SPI1,TIMP1,TNF,TNFAIP3,TNIP3,VCAM1,WNT10B,WNT2	447 (13)
	POU5F1		transcription regulator		1.215	2.59e-09	ADORA2A,AHR,ASPRV1,BAG4,BAK1,BAX,BID,BIRC3,BNIP3L,CASP1,CASP6,CCL20,CCL5,CD274,CD40,CD63,CDKN1A,CNFN,CRABP2,CTSB,CXCL10,CXCL3,CXCL5,CXCL9,DUSP5,EFEMP1,EOMES,EPHA2,GADD45G,GBP3,GBP4,H19,HK2,IER5,IER5L,IGF2BP1,IL6,INHBA,KDM2B,KLF4,KRT14,LDHA,LHX2,LORICRIN,MYC,NKX2-1,NPC2,PEG3,PYCARD,RIPK2,SLC11A1,SNAI2,SOCS3,SPRR1A,SPRR3,TDRD7,TET1,TGFB3,TGM1,TNF,TNFRSF19,TNFRSF9,TNFSF8,TRAF2,TWSG1,USP18	575 (19)
	galactosylceramide-alpha		chemical reagent	Activated	2.769	2.62e-09	CCL11,CCL2,CD40,CD69,CD80,CD86,CSF2,CXCL3,EBI3,IFNG,IL12RB1,IL12RB2,IL1B,IL6,IRF1,JUNB,LGALS3,PDCD1,TNF,TNFRSF9	585 (17)
	mir-146		microRNA	Inhibited	-3.041	2.62e-09	CAT,CCL2,CCL3,CCL7,CD40,CXCL10,CXCL3,GAPDH,HK2,IFNB1,IFNG,IL1B,IL6,KIT,MYC,MYD88,SLC2A6,SOCS1,STAT1,TNF	549 (16)
	SMPD1		enzyme	Activated	2.335	2.62e-09	ACKR1,ACKR4,CCL2,CCL20,CCL3,CCL4,CCL5,CCRL2,CTSB,CXCL1,CXCL11,CXCL9,IL6,JAK2,MYD88,SLIT2,SPTA1,SQSTM1,TLR2,TNF	465 (16)
	diphenyleneiodonium		chemical reagent	Inhibited	-3.287	2.64e-09	ALOX5AP,ATF3,CCL2,CLDN4,CXCL3,DDIT3,DUOX1,DUSP2,EPAS1,F3,GDF15,HMOX1,HSPA5,IFNB1,IL1B,IL6,MUC5AC,PDE5A,SELE,SELL,SERPINE1,TIMP1	600 (16)
	MAPK14		kinase	Activated	3.87	2.71e-09	ACP5,ACTA1,ALOX5AP,ANKRD1,ATP5MF,BAX,CALR,CAT,CCL2,CCL5,CD40,CD80,CD83,CD86,CEBPD,CXCL10,EFEMP1,F3,FDPS,HMOX1,ICAM1,IFNG,IL1B,IL27,IL6,JUNB,LRP6,MAOB,MAP2K6,MMP3,MUC5B,PLAU,PLAUR,SH2D2A,SOCS3,SPHK1,TBX21,TGM2,TIMP1,TNF,VCAM1,WIF1	449 (13)
	bucladesine		chemical toxicant		-0.057	2.71e-09	ADM,ASS1,BDKRB2,C3AR1,CCR5,CD14,CD38,CD80,CD86,CDKN1A,CEBPB,CHST2,CITED4,CNP,CXCL10,CXCL3,EOMES,ESM1,F3,FOSL1,GADD45B,GCH1,GDF15,H19,HHIP,HMOX1,HSD11B2,ICAM1,ID4,IFNG,IGFBP3,IGFBP5,IL12RB1,IL1B,IL6,ITGB2,JUNB,KIT,LIF,LRRN3,MYC,NR4A1,NR4A2,ODC1,OSM,PDE10A,PDE5A,PDE8B,PLAU,PTGER4,QSOX1,RGS16,SERPINE1,SLC2A1,SLC9A3R1,SOCS3,TGFB3,TIMP1,TINAGL1,TNF,TRAF2,XAF1	642 (16)
	HMOX1	0.988	enzyme	Inhibited	-2.155	2.8e-09	ADORA2A,BCL2L1,CCL2,CCNE1,CD14,CD274,CDKN1A,CXCL1,CXCL10,CXCL3,CXCL5,CXCL9,CYP1A1,FGF1,HMOX1,ICAM1,IFNB1,IFNG,IL1B,IL1RN,IL6,ITGAM,MSR1,NCF1,NR4A2,PCNA,PROCR,RELN,SELE,TNF,TNFSF14,VCAM1	552 (14)
	TSLP		cytokine	Activated	3.377	2.83e-09	CCL11,CD40,CD63,CD80,CD83,CD86,CXCL9,ICAM1,IL2RA,IL6,MX1,MYC,SELE,SELL,SELP,SLPI,TIMP1	528 (14)
	Hsp70		group		1.458	2.87e-09	BCL2L1,CD14,CD40,CD83,CD86,CXCL3,GAPDH,GZMB,ICAM1,IL15,IL1B,IL6,MLKL,NFKBIA,NOD2,SELE,TNF,TYROBP,VCAM1	436 (15)
	PLX5622		chemical drug	Activated	4.69	2.99e-09	B2M,CCL11,CCL19,CCL20,CCL4,CCL5,CCR1,CCR2,CSF1,CSF2,CXCL10,CXCL13,IL10RA,IL15,IL1A,IL1B,IL1RN,IL27,IL2RB,IL2RG,MIF,NAMPT,OSM,TNF
	ssRNA40		chemical reagent	Activated	3.388	2.99e-09	CD80,CD83,CD86,DDX58,EBI3,IFNB1,IFNG,IL1B,IL27,IL6,SOCS3,TNF	415 (14)
	IFNW1		cytokine	Activated	2.994	2.99e-09	CD40,CD80,CD83,CD86,CXCL10,CXCL11,CXCL9,IFIH1,IFNG,MARCHF1,TLR3,ZBP1	380 (11)
	simvastatin		chemical drug	Inhibited	-2.88	3.02e-09	ACP5,ATP13A1,BAX,BCL2L1,CCL2,CCL20,CCL3,CD14,CD40,CDKN1A,COTL1,CXCL3,CYBB,F3,GLI1,HMOX1,ICAM1,IFNG,IGFBP3,IL1B,IL27,IL6,IRF1,ITGB2,KIT,KLF4,LCN2,MMP3,MUC5AC,MYC,MYH10,NCF1,NCF2,NFKBIA,NTRK2,SELE,SELP,SERPINE1,SOCS3,STAT1,TIMP1,TLR2,TNF,VCAM1	416 (11)
	CpG ODN 2216		chemical reagent		1.673	3.07e-09	BST2,CD38,CD69,CD80,CD86,CXCL9,IFNB1,IFNG,IL1B,IL6,IRF7,NCR1,OAS3,STAT1,TNF	546 (18)
	nitrofurantoin		chemical drug	Activated	2.87	3.25e-09	ACADM,ASNS,ASS1,BAX,BCL2L1,C3,CASP6,CAT,CTSB,CTSS,CXCL10,CXCL3,DDIT3,GPX2,GSR,GSTM1,HMGCS2,HMOX1,HPX,HSD17B4,HSPA5,IFNG,IFRD1,IGFBP3,IL1B,IL6,ITIH4,LGALS3,MAP2K1,MYC,NFKBIA,ODC1,ORM1,PCNA,TIMP1,TNFRSF12A,VCAM1
	decitabine		chemical drug	Activated	2.314	3.42e-09	AMOT,ANGPTL4,ANKRD1,B2M,BAX,BID,BIRC3,CADM1,CAV1,CCL5,CCR2,CD86,CDC42BPG,CDH11,CDH13,CDKN1A,CDKN2D,CRABP2,CXCL10,CXCL3,CYP1A1,DMBT1,DNASE1L3,DNM3,EFNB2,EIF2AK2,ESR2,FES,FLG,GADD45B,GADD45G,GDF15,GLRX,GPC3,H19,HK2,HLA-E,HMGCS2,HPSE,HSPA5,HSPB8,IFI35,IFIT2,IFITM1,IGF2BP1,IGFBP3,IL1B,IL6,IRF7,ISG15,JUNB,KIF5C,KLF4,KLK10,KRT15,LAMA2,LAMA3,LGALS1,LGALS3,MAFB,MANF,MAOB,MED7,MEG3,MMP3,MX1,MYC,NFIB,NFKBI…	729 (19)
	bee venom		chemical - endogenous non-mammalian		-0.222	3.45e-09	ACOD1,ARC,CCL5,CYBB,DDIT3,FYB1,GPR35,H2-Q5,ICAM1,IFRD1,IL1B,IL4I1,IRF1,JUNB,KLF4,LCP2,MEFV,NFIL3,NFKBIA,NLRP3,NR4A2,OSM,RGS1,SOCS3,TNF,TNFAIP2,TNFAIP3	370 (10)
	GFI1		transcription regulator	Inhibited	-4.395	3.47e-09	BAK1,BAX,BCL3,CASP1,CD40,CD53,CDKN1A,CSF1,DDB2,EIF2AK2,GADD45G,GZMA,ICAM1,IFNB1,IFNG,IL1A,IL1B,IL6,IRF1,MAFB,MAFF,MYC,NFKB2,NFKBIA,NLRC5,NT5E,OSM,PER3,RELB,RIPK2,RUNX3,STAT1,TNF,TNFSF14,TRAF2	514 (10)
	STK11		kinase		1.043	3.5e-09	ASS1,ATF3,ATP5MF,CCL2,CD274,CDKN1A,COX7A2,CREBL2,CTPS1,CXCL1,CXCL3,CXCL5,ECM2,FOSL1,FOXN3,GADD45B,GALM,GAPDH,GLI1,HHIP,IFNG,IGFBP5,IL1A,IL2RB,IL6,IYD,JUNB,KCNA2,LDHA,LYPD3,MYC,NFKB2,NME2,NRCAM,NT5E,PDCD1,PHC2,PHGDH,PNP,PPA1,PSAT1,PSMB5,RGS1,SERPINE1,SHH,SMO,SNAI2,SPARCL1,TNFAIP3,TNFRSF18,TNFRSF4,TWF2,VIPR2,WNT2	597 (16)
	UM101		chemical drug	Inhibited	-3.719	3.57e-09	CCL5,CCL7,CXCL1,CXCL10,CXCL11,CXCL5,GBP4,IDO1,IL1A,IL1B,MUC4,PLA1A,SLC15A3,TNFSF8	295 (7)
	trovafloxacin		chemical drug	Activated	4.679	3.62e-09	B2M,BHLHE40,BIRC3,CDKN1A,CSF2,CXCL3,HLA-A,HMOX1,ICAM1,IL6,IRF1,ISG20,JUNB,MYD88,NFKBIA,PSMA5,PTPN2,SELE,SERPINE1,SOCS3,TGM2,TNFAIP3	597 (13)
	2-aminopurine		chemical reagent	Inhibited	-3.113	3.63e-09	ACOD1,CXCL1,CXCL10,DDIT3,DDX58,HMOX1,IFIT1,IFIT2,IFNB1,IFNG,IL6,ISG15,TNF	505 (21)
	RNF138		enzyme	Activated	3.606	3.63e-09	BCL2L1,BIRC3,CCL20,CXCL1,GADD45B,ICAM1,IL1A,IL6,NAMPT,NFKB2,PLK3,RGS16,TNF	419 (15)
	CASP8		peptidase		-0.912	3.74e-09	BID,CASP1,CCR5,CD14,CD69,CSF1,CXCL10,IFNB1,IFNG,IL1A,IL1B,IL2RA,IL6,ISG15,KRT14,LORICRIN,NLRP3,RPTN,S100A9,TNF	472 (18)
	RUNX1		transcription regulator		1.586	3.81e-09	ARL5C,ATF4,BAX,CD53,CD72,CDKN1A,CSF1,CSF2,CSF2RB,CST7,DDIT3,DEPTOR,EPAS1,FAT4,FSCN1,HSPA5,IFITM3,IFNG,IGFBP3,IL1B,IL2RA,IRF7,ISG15,ITGB2,KIT,LCP2,LMO4,MAP3K6,MECOM,MYC,MYH10,NFIL3,NOC4L,OAS3,PLEK,RRP9,RSAD2,S100A9,SERPINE1,SHANK2,SOX5,SPI1,SPTA1,STAT1,TIMP1,TNFRSF18,UBE2L6,UPP1,XCL1	650 (21)
	TWIST1		transcription regulator		0.55	3.87e-09	APOD,AXL,BAX,C3,CCL2,CD40,CDKN1A,CLDN4,EFNB2,EMP3,FAT4,FCGBP,FGF10,FOSL1,FREM2,GLI1,IGFBP5,IL1B,IL6,ITGA8,KCNN4,KIT,LRG1,NT5E,RELB,RHOC,RUNX3,S100A4,SDC3,SHH,SNAI2,SPHK1,ST8SIA2,TBX21,TGFBI,TNF,VCAN	704 (25)
	RNF31	1.496	enzyme	Inhibited	-3.761	3.87e-09	CCL11,CCL19,CCL2,CCL20,CCL4,CCL5,CXCL1,CXCL10,CXCL13,CXCL16,CXCL3,IL10RA,IL15RA,IL17RC,IL18BP,IL1A,IL1B,IL1R2,IL1RN,IL2RG,IL6,TGFB3,TNF	532 (12)
	RAG2		enzyme		-0.555	3.95e-09	BAX,CCL11,CSF2,CXCL10,IFNB1,IFNG,IL1B,IL2RA,IL6,IRF7,ISG15,NT5E,SPRR1A,STAT1,TLR3,TNF	725 (20)
	mir-130		microRNA		1.598	3.95e-09	AIF1,ARG1,CCL2,CCL5,CD68,CD86,HOXA5,IFNG,IL1B,IL6,IRF8,KLF4,LCN2,LTF,MAFB,TNF	555 (16)
	cyclophosphamide		chemical drug	Activated	2.187	4.4e-09	ATF3,B2M,BAX,CAT,CCL5,CD69,CXCL3,ELF3,GPX2,HLA-E,ICAM1,IFNG,IL1B,IL1R2,IL6,LGALS1,LGALS3,MYC,ODC1,PLA1A,PSMB8,PTGES2,RAC2,TIMP1,TNF,TNFRSF12A,UPP1	549 (15)
	IL-17f dimer		complex	Activated	3.302	4.46e-09	CCL2,CCL3,CCL4,CCL5,CSF2,CXCL1,DEFB4A/DEFB4B,IL1A,IL1B,IL6,LCN2	197 (5)
	SATB1		transcription regulator		-0.546	4.6e-09	CD40,CD69,CD86,CDK19,CDKN1A,CORO6,CSF2,CYBB,EBI3,EPAS1,EPSTI1,EVI2A,GADD45B,GDF15,GLRX,HELZ2,IL10RA,IL1R2,IL2RA,IRF7,IRF8,LAG3,LRRN3,NR4A2,PDCD1,RELB,RGS1,SELL,SPI1,TAF4B,TBX6,TNF,UBE2L6,UHRF1,VPS37B,WARS1,XAF1	582 (16)
	Tcf7		transcription regulator		-0.653	4.7e-09	ARHGAP20,BATF,CCL4,CCR2,CD69,CD83,CPE,CSF2,ELK3,EOMES,FDPS,GZMA,HSD17B11,IFNG,IFT80,IL15RA,IL21R,IL2RA,IL2RB,KIT,KLRG1,LAG3,LONRF1,MMP25,MXD1,MYD88,NCOA7,NTN4,PDCD1,PRF1,SELL,SH3RF1,SOCS3,SPRY1,STAT1,STX11,TBX21,TGFB3,TLCD5,TLR1,TNF,TNFRSF19,YPEL2,ZC3H12D	587 (11)
	Histone h3		group			4.78e-09	ACTA1,ADRA1A,ATF3,B2M,BAX,CAV1,CCL2,CCL5,CCNE1,CD40,CD69,CDC6,CDKN1A,COL4A6,CXCL10,DDIT3,DUSP2,EOMES,FKBP5,GAPDH,GLI1,HOXA5,HPSE,HSPA5,ICAM1,IFITM3,IFNB1,IFNG,IGFBP3,IL1A,IL1B,IL2RA,IL6,IRF7,LORICRIN,MCM3,MCM5,MEIS2,MUC4,MX1,NCF1,NDUFA12,NDUFB1,NDUFS4,NFKBIA,PALLD,PCNA,PSMA2,RELN,RSAD2,RSPO1,RUNX1T1,S100A8,S100A9,SELL,SFRP1,SHH,SOCS3,SOX11,SPATS2L,SPHK1,SPTA1,SYNE2,TBX21,TBX6,TET1,TLR2,TMPRSS2,TN…	674 (21)
	quercetin		chemical drug	Inhibited	-2.828	4.83e-09	BAX,BCL2L1,BHLHE40,BIRC3,C3,CAV1,CCL2,CD63,CXCL10,CYP1A1,DUSP5,FBL,FCGBP,GAB1,HMGCS2,HMOX1,HPSE,HSPA5,ICAM1,IFNB1,IL1B,IL6,ISG15,KLF4,LCN2,MAFB,MEG3,MUC5AC,MYC,NT5E,ODC1,PCCA,PHGDH,PIM1,PLAC8,PLAU,PLAUR,PRDX5,SELE,TLR7,TMC5,TNF,TNFRSF11A,VCAM1,ZFAS1	549 (15)
	WT1		transcription regulator		0.06	4.96e-09	APLP2,ASNS,BAK1,BCL2L1,CCL11,CCL2,CCNE1,CDKN1A,CLIC1,CLIC4,CSF1,CSF2,CXCL10,CXCL3,CXCL5,FDPS,FGF1,GSR,IL1B,IL1RN,IL27,IL2RB,IRF8,ITGAM,JUNB,KLF4,LGALS3,MMP3,MYC,NKX2-1,NR4A2,NTRK2,ODC1,OSM,PDIA4,PLAUR,RALGPS2,SERPINE1,SH3BP5,SLC2A1,SNAI2,SPRY1,SQSTM1,TGFB3,TNFSF8,TRIM21,TYROBP,VLDLR,WARS1	655 (25)
	JUND		transcription regulator		0.986	5.21e-09	BCL3,C1QB,C3,C3AR1,CCL5,CXCL10,CXCL16,CYBB,F3,FOSL1,HMOX1,IFNG,IL21R,IL6,MMP3,NCF2,NR4A1,PLAU,PLAUR,SAT1,SOCS1,TBX21,TIMP1,TNF	673 (20)
	prostaglandin J2		chemical - endogenous mammalian	Activated	2.496	5.23e-09	CDKN1A,CSF2,GDF15,HMOX1,IL6,PSMA2,PSMA3,PSMA5,PSMA6,PSMB2,PSMB3,PSMB4,PSMD8,TNF,UBE2H	602 (19)
	CARD9		other	Activated	3.751	5.23e-09	C3,CCL5,CCR1,CCR5,CLEC4E,CLEC7A,CXCL10,CXCL3,IFNG,IL1A,IL1B,IL6,TLR2,TLR9,TNF	491 (14)
	CCL11	1.826	cytokine	Activated	3.389	5.3e-09	AIF1,BCL2L1,CCL11,CCL2,CCL4,CCL8,CCR2,CXCL11,CXCL3,CXCL5,CXCL9,FGF1,FGF10,ICAM1,IL1B,IL6,ITGAM,MMP3,TNF,TNFSF14	393 (14)
	IFNA10		cytokine	Activated	2.948	5.45e-09	CCL8,CXCL10,CXCL11,CXCL9,IFIH1,IFIT1,IFNG,ISG15,MX1,ZBP1	379 (11)
	IFNA21		cytokine	Activated	2.943	5.45e-09	CCL8,CXCL10,CXCL11,CXCL9,IFIH1,IFIT1,IFNG,ISG15,MX1,ZBP1	379 (11)
	IFNA5		cytokine	Activated	2.948	5.45e-09	CCL8,CXCL10,CXCL11,CXCL9,IFIH1,IFIT1,IFNG,ISG15,MX1,ZBP1	442 (16)
	IFNA7		cytokine	Activated	2.948	5.45e-09	CCL8,CXCL10,CXCL11,CXCL9,IFIH1,IFIT1,IFNG,ISG15,MX1,ZBP1	379 (11)
	IFNA14		cytokine	Activated	2.948	5.45e-09	CCL8,CXCL10,CXCL11,CXCL9,IFIH1,IFIT1,IFNG,ISG15,MX1,ZBP1	379 (11)
	IFNA6		cytokine	Activated	2.948	5.45e-09	CCL8,CXCL10,CXCL11,CXCL9,IFIH1,IFIT1,IFNG,ISG15,MX1,ZBP1	442 (16)
	spermine		chemical - endogenous mammalian		-0.274	5.45e-09	CCL2,CCL3,CCL4,IL1B,IL6,ITGB2,ODC1,SAT1,TLR2,TNF	584 (19)
	SOD1		enzyme	Inhibited	-2.599	5.48e-09	ADORA2B,ARC,ASS1,ATF4,ATP1A3,ATP6V1G2,B2M,BAX,BCL2L1,BID,C1QA,CASP1,CASP4,CD14,DDX58,DSG3,FAP,FGF10,GSG1L,GSTM1,H2-T24,HLA-E,HMOX1,HSPB8,ICAM1,IFI44,IFIH1,IFNG,IL15,IL1B,IL6,INHBA,IRF7,ISG15,JPT1,JUNB,KCNJ2,MAOB,NFIL3,OAS2,PSMB5,PSMB8,RSAD2,RYR1,SHANK1,SHANK2,SQSTM1,TNF,TNFAIP3,USP18,VCAM1	660 (18)
	allopurinol		chemical drug	Activated	2.807	5.59e-09	ASNS,BIRC3,CAT,CD14,CD69,CLDN4,CXCL10,ELF3,EMP3,F3,FXYD5,GPX2,HMOX1,IL1B,LCN2,LGALS3,MCM3,MYC,PLA1A,PSMB10,PSMB8,SLC2A1,STING1,TIMP1,TMSB10/TMSB4X,TNFRSF12A,UPP1	713 (19)
	TSC2		other	Inhibited	-2.892	5.75e-09	ARC,ATF3,ATF4,ATP6V0C,BAX,BCL3,CASP1,CD68,CDKN1A,CXCL10,DDIT3,EMP3,ENPP2,GALC,HK2,HMGCS2,HMOX1,HSPA5,IFI44,IFITM3,IFNG,IGFBP5,JAK2,LGALS3,MAOB,NTRK3,PGM2L1,PLAU,PSMB2,PSMB5,PSMD14,SLC2A1,SOCS3,STAT1,TMEM176A,TMEM176B	526 (17)
	SMAD4		transcription regulator		1.121	6.05e-09	ACKR1,AGR2,ALPL,ANGPTL4,CCL11,CCL2,CCL20,CCL7,CCNE1,CDKN1A,COCH,CSF1,CXCL3,DAXX,EIF4EBP1,EPB41L5,FAP,FSCN1,GADD45B,GLI1,HMCN1,HMOX1,HRH2,ICAM1,IFNB1,IFNG,IL1B,INHBA,MUC4,MYC,NAMPT,NFKBIA,NPR2,PILRA,PLAU,PTX3,RUNX3,SELE,SELPLG,SERPINE1,SHH,SHISA5,SMO,SNAI2,SPHK1,SPI1,TBX21,TBX6,TIMP1,TNF,TNFAIP6,XCL1	497 (15)
	BAX	1.252	transporter	Activated	3.184	6.07e-09	BAK1,BAX,CCL5,CDKN1A,CTSB,CTSS,CXCL10,ETV1,H2-T10,HLA-A,IFITM2,IFNB1,IL15,IL6,IRF7,TGM2,TIMP1,TNF,XBP1	580 (21)
	miR-182-5p (and other miRNAs w/seed UUGGCAA)		mature microRNA	Inhibited	-3.286	6.14e-09	CMPK2,COL4A4,DDX58,DDX60,FNDC3A,GADD45G,HERC6,IFIT1,IFITM1,IFNB1,ISG15,LRP6,MTSS1,NMI,OAS2,PGF,RSAD2,RTP4,SP110,STAT1,XAF1
	Sb202190		chemical drug	Inhibited	-3.569	6.25e-09	ANGPTL4,ATP5MF,CCL2,CCL3,CD86,CDKN1A,CEBPB,CSF2,CXCL10,CYP1A1,DEFB4A/DEFB4B,EBI3,FPR2,HMOX1,HSPA5,ICAM1,IFIT1,IFNB1,IFNG,IL1B,IL27,IL6,JUNB,LORICRIN,S100A8,SERPINE1,SNAI2,SPI1,TGM1,TNF,VCAM1,XDH	534 (16)
	cholecalciferol		chemical - endogenous mammalian		1.173	6.25e-09	BCL2L1,CCL2,CCL5,CD14,CD300A,CD38,CD40,CD80,CD83,CD86,CEBPB,CEBPD,CSF1,CXCL10,HK2,IGFBP3,IL6,ITGAM,ITGB2,KIT,LRRC25,MCEMP1,MYH1,MYH7,MYO6,PLD4,RGS1,RUNX3,SERPINE1,SLC26A11,TNF,TREML2	441 (14)
	PRDM16		transcription regulator	Inhibited	-3.239	6.34e-09	CCL5,CDKN1A,CXCL10,GADD45G,GBP3,GBP4,IFI44,IFIT2,IRF7,MX2,MYH7,OAS2,OAS3,SERPINE1,STAT1,STAT2	675 (23)
	IFNL3		cytokine	Activated	3.535	6.41e-09	DDX58,IFIH1,IFNG,IL15,IL2RA,ISG20,MX1,RSAD2,SOCS1,STAT1,TLR2,TLR3,TNF,USP18	532 (15)
	DUSP11		phosphatase	Inhibited	-3.44	6.5e-09	CMPK2,DDX60,GBP6,IFI44,IFIT3,IL1B,IL6,IRF7,ISG15,RSAD2,TNF,USP18	509 (12)
	GNAI3		enzyme	Activated	3.45	6.5e-09	CCL2,CCL3,CCL4,CCL5,CCL7,CCL8,CSF1,CSF2,CXCL3,IL6,RGS19,TNF	486 (17)
	NLRC5	2.823	transcription regulator		1.79	6.5e-09	B2M,CD40,DDX58,HLA-A,HLA-E,HLA-G,IFNB1,IL1B,IL6,PSMB9,TAP1,TNF	595 (16)
	NFkB (family)		group	Activated	3.651	6.78e-09	BCL2L1,CASP1,CASP4,CCL2,CCL4,CCL5,CXCL10,GSDMD,IFNB1,IL1B,IL6,NLRP3,SNAI2,SQSTM1,TIMP1,TNF,TNFAIP3	430 (15)
	reactive oxygen species		chemical toxicant	Activated	3.876	7.49e-09	BAX,BCL2L1,CASP1,CAT,CCL2,CCL5,CD80,CDKN1A,DDIT3,DEFB4A/DEFB4B,DUSP2,EIF4EBP1,F3,GLRX,GZMB,HMOX1,HPSE,HSPA5,IL1B,IL6,MMP3,MUC5AC,MYC,PRDX5,PRF1,SERPINE1,TLR2,TNF,TNFAIP3,VCAM1,XBP1	419 (15)
	Mapk		group	Activated	3.619	7.87e-09	ADA,ARC,BCL2L1,CAT,CCL2,CDKN1A,CEBPB,CLDN4,CXCL1,CYBB,F3,GZMB,HMOX1,IFNG,IL1B,IL6,JUNB,MMP3,MUC4,MYC,PIGR,PRF1,S100A8,SNAI2,STAT1,TNF,TUBB3,VCAM1	557 (16)
	GW3965		chemical reagent		-1.004	8.91e-09	APOD,ARG2,CAV1,CCL4,CCL5,CD38,CD80,CD86,CH25H,CLEC4E,CXCL10,FDPS,GADD45G,GATM,HCAR2,IL1B,IL1RN,IL6,MYLIP,NFKBIA,PLIN2,PRKAR2B,RAD51,RGS1,SOCS3,TNF,TNFSF14,TRIB1,UHRF1,VLDLR	495 (21)
	wortmannin		chemical drug	Inhibited	-3.172	9.09e-09	ATF3,BAX,BCL2L1,CCL2,CCL4,CCL5,CCL7,CD14,CDKN1A,CDKN2D,CEBPD,CSF1,CSF2,CXCL10,CXCL16,DDIT3,F3,HMOX1,ICAM1,IFNB1,IFNG,IL1B,IL2RA,IL6,IRF1,IRF8,ITGAM,MSR1,MT2A,MYC,NFKBIA,NR4A1,NT5E,PCNA,PLAU,SAMSN1,SELE,SELP,SERPINE1,SOCS3,TNF,VCAM1	525 (16)
	IL11RA		transmembrane receptor	Activated	2.433	9.72e-09	CCL11,CCL20,CCL4,CCL5,CCNE1,CLCA1,CXCL3,DUSP5,ICAM1,IL6,JUNB,MMP3,MUC5AC,MYC,PIM1,SELP,SOCS3,TIMP1	557 (18)
	VIP		other	Inhibited	-2.505	9.82e-09	BAX,CCL2,CCL4,CCL5,CCNE1,CD274,CD40,CD80,CD86,CEBPB,CEBPD,CXCL10,CXCL3,IFNG,IL1B,IL2RA,IL6,IRF1,KLRC4-KLRK1/KLRK1,LGALS1,MYC,NFKBIA,PDCD1,PRF1,TLR1,TLR9,TNF,TNFRSF11A	467 (16)
	INSIG1		other	Inhibited	-3.421	9.82e-09	ALOX5AP,ATF3,CCL5,CCR5,CD68,CLEC4D,CLEC4E,CLEC7A,CXCL10,CXCL13,CXCL3,DDIT3,FDPS,HMGCS2,HSPA5,IFNG,IL6,IRF8,LCN2,LIPG,NFKBIZ,PLA2G7,PLIN2,PRF1,S100A8,S100A9,SELPLG,STARD4	545 (17)
	caffeic acid phenethyl ester		chemical drug	Inhibited	-3.574	9.82e-09	BAX,BCL2L1,BIRC3,CCNE1,CD83,CDKN1A,CSF2,CTSB,CXCL10,CXCL3,DDIT3,DEFB4A/DEFB4B,F3,GSR,HMOX1,ICAM1,IL1B,IL27,IL6,NFKB2,NFKBIA,NFKBIB,PCNA,PTGFR,RELB,TLR2,TNF,VCAM1	376 (11)
	SERPINE2		other	Inhibited	-3.364	9.98e-09	CCL19,CCL20,CCL4,CCL5,CSF2,CXCL10,CXCL13,CXCL3,GLI1,IFNG,IL1A,IL1B,IL6,ITGB2,SELE,TNF	555 (14)
	JAG2		growth factor	Inhibited	-3.513	9.98e-09	C3,CCL20,CCL5,CCR1,CEBPB,CXCL1,CXCL3,CXCL5,CXCL9,IL10RA,IL1A,IL1B,IL1RN,IL6,MIF,TNF
	MEOX2	-0.882	transcription regulator	Inhibited	-2.4	9.98e-09	CCL2,CCL20,CD69,CDKN1A,CDKN2D,CXCL1,CXCL3,F3,ICAM1,ID4,IL6,PCNA,PTX3,SELE,TNFAIP3,VCAM1	543 (16)
	ZBED2		transcription regulator	Inhibited	-2.735	1.03e-08	ADAR,CMPK2,HLA-A,IRF7,MX1,OAS3,PIM1,STAT2	311 (7)
	ING4		transcription regulator		-0.083	1.03e-08	CDKN1A,CXCL10,IFNB1,IL6,MYC,NFKBIA,NFKBIB,NFKBID	464 (14)
	PARP9	2.397	enzyme	Activated	2.556	1.07e-08	HLA-E,IFI44,IFIT1,IFIT2,IFIT3,IRF1,IRF7,ISG15,OAS2,SP110,STAT1	305 (7)
	FOXO1		transcription regulator	Activated	2.426	1.09e-08	ANGPTL4,BAX,BID,BIRC3,BRIP1,C1QA,CASP6,CAT,CAV1,CCL20,CCL4,CD40,CDKN1A,CERS4,CH25H,COX18,CXCL10,CYCS,CYP7B1,DEFB4A/DEFB4B,EDNRB,EIF4EBP1,EOMES,ERG,FDPS,GADD45B,GFPT2,GRN,GZMA,HDAC8,HMOX1,HSPA5,ICAM1,IFNG,IL15,IL1B,IL6,IRF5,ITGAM,ITGB2,JUNB,KLF4,LCP2,MCM5,MMP3,MRPS18C,MXI1,MYC,NAMPT,NDUFA12,PDCD1,PRF1,PSMB6,PSMB8,SELL,SERPINB5,SERPINE1,SFN,SLC25A22,SLC25A23,SLC25A25,SOX5,STAT2,TBX21,TIMM50,TNF,TNF…	579 (18)
	RPSA		translation regulator	Inhibited	-3.683	1.12e-08	CCL5,CSF2,CXCL3,DUSP2,GBP3,GBP4,IL1A,IL1B,IL6,ISG15,RELB,STAT1,TAP1,TNF	612 (13)
	CEBPD	2.946	transcription regulator	Activated	2.299	1.12e-08	ALOX5AP,ASNS,C3,CCL20,CD14,CDKN1A,CEBPB,CEBPD,CXCL1,CXCL3,CYP1A1,DDIT3,IGFBP5,IKBKE,IL1B,IL6,ITGAM,MMP3,MYC,PRKDC,PTAFR,SNAI2,TLR9,TNF,TNFAIP6,VLDLR,XBP1	657 (20)
	TRAF2	0.897	enzyme		1.287	1.16e-08	ADM,BIRC3,CCL2,CCL5,CCR1,CD80,CSF2,CXCL10,CXCL3,EBI3,ICAM1,IFNG,IKBKE,IL27,IL6,IL9R,MPEG1,PBX3,PLBD1,PPFIBP2,SELE,TNF,TNFAIP3,TRAF2	398 (16)
	MOG		other	Activated	2.543	1.23e-08	ARG1,CCL5,CCR1,CCR2,CCR5,CD274,CD40,CD80,CD86,CSF2,CXCL10,ICAM1,IFNG,IL27,IL6,MMP3,PDCD1,TNF,VCAM1	536 (11)
	DNMT3A		enzyme		0.173	1.24e-08	ACTA1,CASP4,CASP6,CD19,CD38,CXCL1,CXCL3,CXCL5,CYBB,EFEMP1,FCER1G,GRINA,GUCY1A1,IFNG,IGFBP5,IRF1,IRF5,IRF8,MLH3,MUC4,MYH1,MYH7,NR4A1,PIK3C2B,PLA2G7,PLD4,PPP1R14C,PPP1R3C,PRKAR2B,RCAN2,RGS16,S100A8,S100A9,SERPINH1,SLIT2,SOCS3,TGM2,TLR3,TLR7	560 (13)
	NOTCH1		transcription regulator		0.166	1.38e-08	ANKRD1,BCL2L1,BIRC3,CCNE1,CD14,CD68,CDKN1A,CEBPB,CEBPD,CSF2RB,CXCL1,EFNB2,EPAS1,ESM1,FCER1G,FCGR2B,FOSL1,GLI1,GRN,HMOX1,HSPE1,ICAM1,IFNG,IGFBP3,IL1A,IL2RA,IL6,IRF1,IRF8,ITGAM,KRT14,LORICRIN,MMP3,MUC5AC,MYC,MYH7,NCF1,NCF4,NFKB2,NRG1,RELB,RGS5,RUNX3,SELE,SERPINE1,SOCS1,SPI1,TGFB3,TNF	494 (11)
	ZBTB16		transcription regulator		-1.209	1.43e-08	BID,CCR2,CD14,CD180,CD274,CD38,CD40,CD83,CD86,CDKN1A,CSF2,CXCL10,DDC,EIF2AK2,GALE,GATM,HPSE,IL10RA,IL12RB1,IL1A,IL21R,IL2RA,IL3RA,IL6,IL9R,INPP1,ITGAM,KIT,LMO4,LY86,MYC,NFKBIZ,ODC1,PIK3R3,RUNX3,SELL,SELP,SHH,SLC2A1,TMEM176B,TNF,TNFRSF4,TNFSF8	754 (25)
	monophosphoryl lipid A		chemical drug	Activated	3.113	1.52e-08	CD80,CD86,CXCL10,IFNB1,IFNG,IL1A,IL1B,IL1RN,IL6,TNF	403 (13)
	IFNA8		cytokine	Activated	2.958	1.52e-08	CCL8,CXCL10,CXCL11,CXCL9,IFIH1,IFIT1,IFNG,ISG15,MX1,ZBP1	417 (14)
	IFNA16		cytokine	Activated	2.948	1.52e-08	CCL8,CXCL10,CXCL11,CXCL9,IFIH1,IFIT1,IFNG,ISG15,MX1,ZBP1	379 (11)
	vadimezan		chemical drug	Activated	3.101	1.52e-08	CCL5,CXCL10,ICAM1,IFNB1,IFNG,IRF1,ISG15,NFKBIA,SELE,TNF	498 (15)
	estriol		chemical - endogenous mammalian	Inhibited	-3.637	1.53e-08	CCL2,CCL20,CCL4,CCR1,CD40,CXCL10,CXCL3,IFNG,IL1B,IL1RN,IL6,ITGB2,SDC3,SELE,TLR7,TLR9,TNF	740 (18)
	sorafenib		chemical drug	Inhibited	-3.025	1.54e-08	BCL2L1,BID,CCL3,CCL5,CD69,CXCL10,CXCL9,DDIT3,HSPA5,IFIT2,IFNG,IL1B,IL2RA,PIM1,SOCS1,TNF	586 (17)
	Go 6976		chemical drug	Inhibited	-3.214	1.55e-08	ACTA1,BCL2L1,CCL4,CCL5,CD83,CDKN1A,CXCL10,CXCL3,CYBB,HMOX1,IFNB1,IFNG,IL6,MYH7,NFKBIA,NR4A2,TNF,TNFRSF4,TNFRSF9,TRAF2,VCAM1	493 (12)
	SFTPA1		transporter	Inhibited	-2.389	1.57e-08	AMOT,ANGPTL4,ARRB2,CCL3,CXCL10,CXCL3,CXCL5,ESM1,GFPT2,GUCY1A1,IL1A,IL1B,IL2RA,IL6,LGALS7/LGALS7B,MYC,NAMPT,PLIN2,RASD1,SERPINE1,SFRP2,SLC22A3,TNF	638 (17)
	diphtheria toxin		chemical - endogenous non-mammalian			1.59e-08	ACTA1,ALOX5AP,BCL3,C1QA,CASP1,CCR2,CD163,CD274,CD40,CD63,CFP,CTSW,IL1A,IL1R2,LGALS1,NLRC5,NLRP3,PFKFB3,PLA2G7,PLAC8,PLAU,RELB,TGM2,TLR2,TNF,TNFAIP3,TNFRSF11A,TNNI2,ZMYND15	324 (7)
	oleic acid		chemical - endogenous mammalian		-0.907	1.64e-08	ACADM,ANGPTL4,ARG1,ATF3,ATF4,BAX,CD68,DDIT3,DEFB4A/DEFB4B,GADD45B,GAPDH,GDF15,HK2,HMOX1,HSPA5,ICAM1,IGFBP3,IL1B,IL6,LCN2,NCF1,NFKBIA,NR4A1,PLIN2,SELE,SERPINE1,SPHK1,TLR2,TNF,VCAM1,XBP1	695 (20)
	SR 144528		chemical reagent		-1.25	1.68e-08	CCL2,CCL4,CCR1,CCR2,ICAM1,IL1B,IL1RN,NFKBIA,TNF	536 (18)
	homocysteine		chemical - endogenous mammalian	Activated	4.17	1.87e-08	ACADM,ASNS,ATF3,ATF4,BAX,BCL2L1,CCL2,CCL5,CDKN1A,CXCL10,DDIT3,F3,FDPS,FGF1,HCAR2,HMOX1,HSPA5,IL1B,IL6,ITGAM,MTHFR,PGF,SNAI2,SOCS3,TIMP1,TRIB3,VCAM1,XBP1	468 (19)
	anakinra		biologic drug	Inhibited	-3.234	1.89e-08	CCL2,CCL4,CXCL1,GRINA,HMOX1,ICAM1,IL1A,IL1B,IL6,PIM1,SELE,TNF,VCAM1,VWA5A	557 (16)
	IL6R		transmembrane receptor	Activated	2.74	1.92e-08	BCL2L1,CCL2,CCL20,CCL3,CCL5,CCL7,CCNE1,CDKN1A,CXCL10,CXCL3,CXCL5,ICAM1,IGFBP5,IL1B,IL6,IRF1,LCN2,MMP3,NAMPT,SOCS3,TIMP1,TNF,TNFRSF11A,VCAM1	413 (12)
	CCN1		other	Activated	2.726	1.92e-08	BAX,BCL2L1,C3,CCL2,CCL4,CDKN1A,CXCL10,CXCL3,FCER1G,IFNG,IL1A,IL1B,IL6,MIF,MMP3,MYC,NR4A1,PLAU,SERPINE1,SFRP1,TIMP1,TLR7,TNF,WIF1	502 (15)
	ITGB2	1.045	transmembrane receptor		-0.131	2.02e-08	BAX,BCL2L1,BDKRB1,CCL3,CCL4,CD69,CD86,CSF2,CXCL10,CXCL3,GADD45B,IFNG,IL6,RAC2,TBX21,TNF,TNIP3,VCAM1	480 (17)
	MDK		growth factor	Activated	3.356	2.25e-08	CCL2,CCL3,CSF1,CXCL16,CXCL3,FOSL1,GZMB,IL1B,IL6,LGALS1,LIF,RELT,S100A8,S100A9,TNF	598 (17)
	IL17RA		transmembrane receptor	Activated	2.392	2.25e-08	CCL11,CCL20,CCR1,CXCL3,IFNB1,IL1A,IL1B,IL6,MMP3,S100A8,S100A9,SELE,SELP,TIMP1,TNF	460 (14)
	CORT		other	Inhibited	-3.8	2.25e-08	CCL19,CCL4,CCL5,CCR1,CCR2,CCR5,CXCL10,CXCL3,IFNG,IL15,IL1A,IL1B,IL6,MIF,TNF	576 (13)
	PML-RARA		fusion gene/product		-1.373	2.25e-08	CDKN1A,CYTH4,F3,FGR,HK3,HMOX1,MYC,MYO1F,PSMB10,PSMB8,PSMB9,RAD51,SPI1,TNF,VCAM1	626 (17)
	PI3K (family)		group	Activated	3.433	2.31e-08	ADM,BIRC3,CAT,CCL2,CD274,CLDN2,CXCL1,CXCL10,CXCL11,CXCL9,DDIT3,FDPS,GLI1,HMOX1,HSPA5,IFIT1,IL1B,IL6,ISG15,MMP3,MYC,RIPK3,SERPINE1,SHH,SLC2A1,SNAI2,TGM2,TNF	511 (12)
	PRKCI		kinase		-1.342	2.35e-08	CD274,CLDN4,CXCL10,CXCL3,ELF3,HK2,HMOX1,IFNB1,IFNG,IL1A,IL6,IRF1,IRF7,PLS1,SLC2A1,STAT1	465 (13)
	PS-1145		chemical drug	Inhibited	-2.75	2.35e-08	CCL2,CCL5,CSF2,CXCL1,EBI3,HSPA5,ICAM1,IL6,IRF1,NFKBIA,TNFAIP3	498 (16)
	tyrphostin AG490		chemical drug	Inhibited	-3.256	2.5e-08	BAX,BCL2L1,BIRC3,CCL2,CCL5,CD68,CDKN1A,ENPP2,ESR2,ICAM1,IFNB1,IFNG,IL1B,IL6,IRF1,JAK2,MYC,MYH10,PCNA,PDCD1,PIM1,PTX3,SOCS3,STAT1,TIMP1,TNF	530 (16)
	pirinixic acid		chemical toxicant		1.409	2.52e-08	ACADM,ANGPTL4,APOC2,ASNS,BAX,C3,CAT,CCL2,CCL5,CCNE1,CD63,CDKN1A,CTSB,CXCL3,CYP1A1,CYP7B1,EIF3E,F3,FCER1G,FEN1,GADD45B,GAPDH,H2-T10,HLA-E,HMGCS2,HMOX1,HPX,HSD17B11,HSD17B4,HSPE1,IFITM3,IFNG,IL1B,IL1RN,IL6,IRF8,ITGAM,JUNB,LCN2,LGALS3,LGALS4,LIFR,MEST,MYC,NFKBIA,NPC2,NUDT7,ORM1,PCNA,PIK3R3,PLIN2,PSMA2,PSMA3,PSMA5,PSMA7,PSMB3,PSMB4,PSMB5,PSMB6,PSMC6,PSMD14,PSME1,PTAFR,SERPINE1,SLC23A1,THRB,TNF,TSPO,V…	521 (17)
	Ca2+		chemical - endogenous mammalian	Activated	4.587	2.54e-08	ADORA2A,AHR,ARC,ATF3,BCL2L1,CALR,CCNE1,CCR2,CD19,CD80,CD83,CD86,CDKN1A,CEBPB,CEBPD,CYP1A1,DDIT3,DNASE1L3,DUOX1,ELF3,FLG,FOSL1,HSPA5,ICAM1,IFNG,IL1B,IL6,IRF1,JUNB,KLF4,LORICRIN,MMP19,MSR1,MXD1,MYH7,NFKBIA,NR4A1,NTRK2,ODC1,PNPLA1,S100A8,S100A9,SELP,SERPINE1,SNAI2,TGM1,TNF,TNFSF9,VCAM1	540 (16)
	HMGXB4		other	Activated	3.464	2.58e-08	B4GALT5,CD274,ICAM1,IER5,IFIH1,IL27,PARP14,PIM1,RNF19B,RNF213,TGM2,TNFAIP2
	lipoarabinomannan		chemical - endogenous non-mammalian	Activated	3.286	2.58e-08	CCL3,CCL4,CCR5,CD14,ICAM1,IFNB1,IL1B,IRF1,ITGA7,SELE,STAT1,TNF	663 (19)
	curcumin		chemical drug	Inhibited	-3.617	2.68e-08	ADAMTS4,ATP1B2,AXL,BAX,BCL2L1,BIRC3,CAV1,CCL2,CCL5,CCNE1,CD80,CD86,CDC14B,CDKN1A,CEBPB,CLDN4,CLIC1,COX7B,CSF2,CXCL1,CXCL3,CYP1A1,DDIT3,ENTPD5,F3,FOSL1,GSR,HDAC8,HMOX1,ICAM1,IFNG,IGFBP5,IL1B,IL6,ITGAM,JUNB,KATNA1,MARCKSL1,MIF,MMP3,MYC,NAMPT,NEO1,NFKBIA,PGF,PIM1,PLAU,SELE,SERPINE1,SIM2,SOCS1,SOCS3,TET1,TLR2,TNF,TNFRSF11A,TOB1,TUBB3,UBA7,VCAM1,WNT10B,YPEL1	400 (13)
	BTNL2		transmembrane receptor		1.279	2.76e-08	APPL2,CSF2,DAPL1,FGL2,FGR,GBP3,GBP4,IFITM3,IFNG,IL6,MXD1,NCOA7,NT5E,NTRK3,PRXL2A,S100A4,SELL,TMEM64,TNF,TNFRSF1B,XDH,YPEL2	605 (15)
	fenamic acid		chemical reagent	Activated	4.153	2.77e-08	ASNS,BIRC3,CD14,CLDN4,ELF3,EMP3,FXYD5,GPX2,LCN2,LGALS3,MCM3,MYC,PLA1A,PSMB10,PSMB8,SELL,STING1,TIMP1,TMSB10/TMSB4X,TNFRSF12A,UPP1	312 (6)
	SQSTM1	0.865	transcription regulator		-0.083	2.87e-08	ARID5A,CXCL10,FGL2,HMOX1,IFNB1,IL15,IL15RA,IL1B,IL6,IRF1,ISG15,KEAP1,LHX2,MX2,NFKBIA,PTGES2,RSAD2,TNF	507 (18)
	EIF4EBP1	0.762	translation regulator	Inhibited	-2.178	2.87e-08	ARG1,ATF4,CCL5,CD40,CEBPB,CEBPD,CXCL10,DDIT3,IFNB1,IL1RN,IL6,IRF7,IRF8,MYC,NFIL3,SLC2A1,SOCS1,TNF	474 (14)
	ZC3H12C		other	Inhibited	-3.673	3.12e-08	CCR2,CCR5,CLEC4E,FPR2,GBP2,GBP6,GBP7,IFNG,IRGM,MPEG1,PLA2G7,SLAMF8,STAT1,ZC3H12A	309 (7)
	EIF4EBP2		translation regulator	Inhibited	-2.265	3.12e-08	ARG1,CCL5,CD40,CEBPB,CEBPD,CXCL10,GRIA1,IFNB1,IL1RN,IL6,IRF7,IRF8,NFIL3,TNF	495 (14)
	eicosapentenoic acid		chemical drug		-1.631	3.13e-08	ANGPTL4,BCL2L1,CAT,CCL2,CCR5,CD40,CD80,CD83,CD86,CEBPB,CEBPD,DDIT3,HMOX1,IL1B,IL1R2,IL2RA,IL6,PLIN2,PSMB3,PSMC6,SERPINE1,SLC2A1,SPI1,TGFB3,TNF,TNFRSF1B	582 (17)
	RGS10		enzyme		-1.473	3.33e-08	ARG1,CASP1,CCL11,CCL19,CCL2,CCR1,CXCL10,IFNG,IL10RA,IL1A,IL1B,IL1R2,IL2RB,IL6,ITGAM,ITGB2,SELP,TNF,TNFRSF1B	567 (13)
	RNA polymerase II		complex			3.48e-08	ALPL,ANGPTL4,ARG1,ARID5A,ASNS,B2M,C3,CCL5,CD14,CD40,CD80,CD83,CDH11,CDKN1A,CSDC2,CSF1,CYP1A1,DDIT3,DHFR,FOSL1,GADD45B,GAPDH,GBP2,GBP7,GDF15,HSD11B2,ICAM1,IGFBP3,IL1B,IL1RN,IL2RA,IL6,JUNB,MAP2K1,MCM3,MYC,NFKBIA,PBX3,PCDHAC2,PCNA,PSMB9,RBBP8,SFN,SOCS3,SPI1,SPTA1,TAP1,TAP2,TAPBP,TNF	662 (21)
	GNB2		enzyme			3.51e-08	AHR,ARC,CCL4,CD80,CD83,CDKN1A,CXCL3,IL1B,IL1R2,MAFB,MXI1,NR4A1,NR4A2,PLAU,PTGER4	460 (15)
	S-nitrosoglutathione		chemical toxicant		-0.84	3.53e-08	BCL2L1,BIRC3,CCL2,CCL5,CD86,CDKN1A,CXCL10,ICAM1,IFNG,ITGAM,LIF,NFKBIA,PRKG1,SELE,TNF,VCAM1	401 (13)
	CDK19	-0.74	kinase	Inhibited	-2.758	3.53e-08	ABAT,AEN,ATF3,BAK1,BAX,CDKN1A,CXCL1,DDB2,EPHA2,HMOX1,IER5,IL1A,KLF4,LIF,MXD1,MYC,NINJ1,PHLDA3,PLK3,PROCR,RHBDF2,RNF19B,RPS27L,SAT1,SFN,SPHK1,TNFSF9,TRIB3,UPP1	329 (7)
	metronidazole		chemical drug		-1.222	3.53e-08	APOD,C1QA,C1QB,CD63,CD69,CFP,CSF1,CSF2,CTSB,DNAJB4,FXYD5,IFNG,IGFBP5,IL10RA,IL1B,IL6,JMY,JUNB,LAG3,LGALS1,LGALS3,NAV2,NPNT,RBBP9,SDC3,SLC7A8,SLCO4A1,TNF,TNFRSF11A	506 (16)
	emodin		chemical drug	Inhibited	-2.757	3.59e-08	ARG1,BAX,CCR1,CD86,CDKN1A,CLDN4,CXCL10,CXCL3,CYP1A1,HSPA5,ICAM1,IFNG,IL1B,IL6,IRF5,SELE,SOCS1,TNF,TRAF2,VCAM1	461 (18)
	SHARPIN		other	Inhibited	-2.138	3.77e-08	CASP1,CASP4,CXCL10,IL1B,IL6,ISG15,MLKL,RIPK3,RNF31,TNFAIP3	430 (14)
	CXCL2		cytokine	Activated	2.648	3.77e-08	CCL4,CCL5,CXCL10,CXCL3,ICAM1,IFRD1,IL1B,IL6,ITGAM,TNF	584 (17)
	triptolide		chemical drug		-0.089	3.96e-08	ABLIM3,ADM,AHR,BAX,BCL2L1,BID,CADM1,CAV1,CCR5,CD38,CDKN1A,CXCL1,EDNRB,EFNB2,FBLN5,ICAM1,IFNG,IGFBP3,IL1A,IL6,KIT,LAMA3,LIFR,MMP19,MYC,PCNA,RASGRF2,RHOC,SOCS3,TLR2,TLR3,TNF	674 (21)
	CFTR		ion channel	Inhibited	-2.179	3.99e-08	ASNS,CAPG,CCL5,CXCL3,DMBT1,FDPS,GPX2,GSR,HSD17B11,HSD17B4,IL1B,IL6,LRG1,NFKBIA,NFKBIZ,OSBPL1A,REG3G,S100A8,SLC7A8,SOCS3,STAT1,TIMP1,TNF,TNFAIP3	566 (19)
	AS1842856		chemical reagent	Inhibited	-3.558	4.06e-08	CCL2,CCL5,CDKN1A,CXCL1,CXCL10,GFPT2,ICAM1,IFIT2,IL6,MMP3,NFKB2,PLAU,VCAM1	205 (5)
	MALP-2s		chemical reagent	Activated	3.506	4.06e-08	CCL4,CD40,CD86,CXCL3,IFNG,IL15,IL15RA,IL1A,IL1B,IL6,ITGAM,TLR2,TNF	385 (13)
	TCF3		transcription regulator		1.823	4.41e-08	ADA,ASF1B,ATF3,BID,CASP6,CCNE1,CCR2,CDKN1A,CDKN3,CKS2,CRELD2,DCK,DDX58,EIF4EBP1,GADD45B,GRIA1,HMGB2,IL1B,IL21R,IL2RA,IL2RB,IL6,IL9R,IRF1,IRF8,KCNN4,KIT,KLF4,LDHA,LMO4,MANF,MUC16,MYC,NFIL3,NFKBIE,NTRK2,PDCD1,PDIA4,PLAC8,PLCG2,PML,PTPRCAP,RASA4,RGS16,SAMD9L,SDF2L1,SELL,SEMA7A,SERINC5,SLAMF7,SLC7A5,SOCS1,SOCS3,TAPBPL,TBX21,TLR1,TMEFF1,TMEM184B,TNF,TUBB3,VIPR2,WNT10B,XBP1,ZBP1,ZC3H12A	462 (23)
	daidzein		chemical drug	Activated	2.431	4.47e-08	AIF1,ARG1,BAX,CAV1,CCL2,CD86,CYP1A1,DNASE1L3,EVI2A,FCGR2B,FERMT3,FXYD5,HLA-A,HMOX1,IL6,IRF7,ITGB2,KLRD1,LAPTM5,LCP2,LY86,MUC5AC,MYC,PTPN6,SH2B2	771 (17)
	PLCG2	1.001	enzyme		-1.345	4.67e-08	C1QA,C1QB,CCL2,CD63,CD68,CXCL10,H2-Q5,HLA-A,ICAM1,IFIT2,IFIT3,IFITM3,IL6,ISG15,ITGAM,MMP19,MS4A4A,PLCG2,PTGES2,STAT1,STAT2,TNF	604 (20)
	IL23		complex	Activated	3.231	4.71e-08	AHR,CCL20,CCR2,CSF2,HSPA5,IFNG,IL17RC,IL1B,IL2RA,IL4I1,IL6,REG3G,S100A8,TBX21,TLR2,TLR3,TNF	476 (14)
	PROC		peptidase	Inhibited	-2.649	4.71e-08	CALR,CCL2,CXCL3,CXCL5,ICAM1,IL1B,IL6,NFKB2,NR4A1,PCNA,PROCR,SELE,SERPINE1,TLR2,TNF,TNFAIP3,VCAM1	463 (18)
	losartan potassium		chemical drug		-0.679	4.72e-08	ACTA1,ATF4,BAX,CAV1,CXCL10,CXCL3,CYBB,F3,GBP2,GBP6,HSPA5,IL1B,IL6,ITGB2,MYH4,MYH7,MYLPF,PDE3A,PLCB1,S100A8,S100A9,SERPINE1,SOCS3,TBX21,TGFB3,TIMP1,TNF,TNNC2,TNNI2,TUBB3,VCAM1,XBP1	610 (16)
	IL36B		cytokine	Activated	2.794	4.8e-08	CCL20,CD40,CD80,CD83,CD86,CXCL1,CXCL10,IFNG,IL1B,IL6,NFKBIZ,TNF	400 (12)
	NFKBIE	2.026	transcription regulator	Activated	2	4.82e-08	CCL2,CSF2,CXCL3,ICAM1,LIF,SELE,TNF,VCAM1	440 (11)
	S-(2,3-bispalmitoyloxypropyl)-cysteine-GDPKHPKSF		chemical reagent	Activated	3.251	4.86e-08	CCL2,CCL4,CCL5,CD40,CD80,CD86,CXCL10,ICAM1,IFNG,IL6,TNF	513 (15)
	RICTOR		other	Inhibited	-3.321	4.91e-08	ATP5MF,ATP6V0C,ATP6V1G2,BAX,BCL2L1,CD69,COX7A2,COX7B,DAXX,HK2,IFIT2,IFNG,IL1B,IL6,ISG15,MRPL13,NDUFS4,OAS2,PFKFB3,POMP,PPA1,PSMA2,PSMA3,PSMA5,PSMA6,PSMA7,PSMB10,PSMB2,PSMB3,PSMB4,PSMB5,PSMB6,PSMB8,PSMB9,PSMC6,PSMD13,PSMD14,PSMD8,PSME1,PSME2,RGS16,RPL26,RPL38,RPS24,TBX21,TCIRG1,TNF,TRIM21,UQCRB,VCAM1	468 (17)
	C1QA	1.99	other	Activated	2.589	5.04e-08	C3,C3AR1,CD163,CD274,CD68,CD80,CXCL10,F3,IFNG,IL6,LCN2,SERPINE1,TIMP1,TNF	552 (12)
	PLA2G2D		enzyme	Inhibited	-2.158	5.08e-08	ARG1,CCR2,CD68,IFNG,IL1B,IL6,ITGAM,S100A9,TNF	704 (19)
	PIM3		kinase		0.67	5.08e-08	BCL2L1,CD38,IFNG,IL12RB2,IL1B,MYC,SELL,TBX21,TNF	453 (11)
	lenalidomide		chemical drug		-0.458	5.14e-08	ANTXR1,AUTS2,BEST3,BID,CASP1,CAV1,CCL3,CD38,CD68,CEBPB,CEP72,CTTNBP2,DHTKD1,DNM3,ELF3,GZMB,HSPA5,IFIH1,IFIT3,IFNG,IL3RA,IRF8,KLF4,KLRC4-KLRK1/KLRK1,LRP6,MYC,NFIB,NFKBIZ,NMI,PLOD2,PNP,PRF1,RGS1,RGS16,RNF213,RTP4,RYR1,SHISAL1,SPI1,SPSB1,TET1,TMEM64,TNF,WNT10B,XBP1,YPEL2	651 (14)
	mir-96		microRNA	Activated	2.806	5.22e-08	CMPK2,DDX58,DDX60,HERC6,IFIT1,IFITM1,IFNB1,ISG15,NMI,OAS2,RSAD2,RTP4,SLC39A1,SP110,SYTL4,XAF1
	lipoxin A4		chemical - endogenous mammalian		-1.177	5.39e-08	CCL2,CCR5,CDKN1A,CYP1A1,FPR2,HMOX1,ICAM1,IFNG,IL1B,IL6,IRF5,SELE,SERPINE1,TIMP1,TNF	640 (18)
	PRKCE		kinase	Activated	3.394	6.04e-08	BAX,BCL2L1,BIRC3,CAV1,CCNE1,CDKN1A,CDON,CEBPB,CSF2,HSPA5,IFNB1,IL1B,IL2RA,IL2RB,IL2RG,IL6,JUNB,MYC,ODC1,PIM1,TNF,VCAM1	388 (13)
	nicotine		chemical drug		0.525	6.24e-08	AHR,CCL2,CCL3,CCL4,CD40,CD80,CD86,CDKN1A,CEBPB,CHRNA7,CHRNB2,CXCL3,DDIT3,DEFB4A/DEFB4B,DHFR,FLG,GCH1,GRIA1,GSR,HMOX1,HSD11B2,ICAM1,IKBKE,IL1A,IL1B,IL6,ITGAM,JUNB,LGALS3,LITAF,MUC4,NDUFS4,NTRK2,PCNA,PLAUR,SELE,SERPINE1,STAT1,TGM1,TNF,TNFSF9,TREX1,XBP1	407 (13)
	triamcinolone acetonide		chemical drug		0.913	6.31e-08	ACKR4,ALDH5A1,ANGPTL4,ANGPTL7,ATF3,ATP10A,BAX,BHLHE40,BID,CAPG,CASP4,CHL1,CRYBG1,DDIT3,EFNB2,ELK3,ERG,F10,FKBP5,GZMA,HCK,IGFBP3,IRF7,JUNB,MT2A,MYC,NFKBIA,PALLD,PER3,PLAU,PRF1,RGS16,RHOBTB3,SEMA6A,SFRP2,SLC9A3R1,SPRY1,TRIB1,TRIM21,VLDLR	593 (15)
	Igm		complex		1.281	6.33e-08	BAK1,BCL2L1,CCL3,CD40,CD69,CDKN1A,CYCS,DAXX,DUSP2,FCGR2B,IL1B,IL2RA,IL6,JAK2,MYC,NFKB2,PIM1,PTAFR,SAMSN1,TNF,XBP1	463 (19)
	SP3		transcription regulator	Activated	2.06	6.34e-08	ASNS,ATF3,CCL20,CD40,CDKN1A,CYP7B1,DHFR,EIF2AK2,F10,F3,FGF10,FOSL1,GDF15,HPSE,HSD11B2,HSPA5,IGFBP3,IL12RB2,IL1A,IL2RB,KLF4,LORICRIN,MAOB,MUC4,MUC5AC,MYH7,NCF2,PLAU,PLAUR,PRKG1,PROCR,SERPINE1,SERPINH1,SLC39A8,STAT1,TGM1,TIMP1,TLR2,TNFRSF4,TNFSF14,TSPO	738 (23)
	TSH		complex	Activated	3.399	6.41e-08	CCNE1,CDKN1A,CTSS,DUOX1,ERP29,GAPDH,GCH1,IGFBP3,IGFBP5,IL1RN,IL6,JUNB,KRT14,KRT5,LORICRIN,MYC,SLC2A1,SOCS1,SOCS3,TNF	623 (16)
	triamterene		chemical drug	Activated	4.427	6.41e-08	ASNS,BIRC3,CD14,CLDN4,ELF3,EMP3,FXYD5,GPX2,LCN2,LGALS3,MCM3,MYC,PLA1A,PSMB10,PSMB8,STING1,TIMP1,TMSB10/TMSB4X,TNFRSF12A,UPP1
	TXN		enzyme		0.563	6.69e-08	ACADM,CD38,CD40,CD86,CDKN1A,CYP1A1,HMOX1,ICAM1,IFNG,IL1A,IL1B,IL6,MIF,MUC5AC,NFKBIA,SELL,TNF	579 (17)
	ELANE		peptidase		1.893	7.61e-08	CD14,CEBPD,CSF2,CTSB,CXCL5,DDIT3,DEFB4A/DEFB4B,HMOX1,HSPA5,IL1B,IL6,MUC5AC,OSM,SLPI,SPI1,TNF	530 (13)
	HDL		complex	Inhibited	-2.493	7.75e-08	ATF3,CCL2,CCL5,CCR2,CD40,CD80,CD86,DDIT3,HSPA5,ICAM1,IL1B,IL6,ITGAM,ITGB2,MYD88,SELP,TNF,VCAM1	410 (15)
	ICAM1	1.046	transmembrane receptor	Activated	2.666	7.75e-08	CCL4,CCL5,CD69,CD80,CD86,CXCL3,ICAM1,IFNG,IL12RB2,IL1A,IL1B,IL2RA,IL6,KLF4,MYC,SNAI2,TNF,VCAM1	425 (15)
	SELP	2.654	transmembrane receptor	Activated	2.801	7.96e-08	BST1,CCL2,CCL3,CCL4,CDKN1A,CSF2,F3,HCK,IL1B,IL1R2,IL6,PLAUR,SELP,TNF	636 (16)
	SOCS3	2.664	phosphatase	Inhibited	-3.091	7.98e-08	ACTA1,ARG1,ATF3,CD40,CD86,CDKN1A,CXCL10,ICAM1,IFIT1,IFIT2,IFNG,IL1B,IL1RN,IL6,IRF1,ISG20,JAK2,MX1,OAS2,SOCS1,SOCS3,TBX21,TNF,TNFRSF1B	478 (14)
	GNB1		enzyme			8.13e-08	AHR,ARC,CCL4,CD80,CD83,CDKN1A,CXCL3,IL1B,IL1R2,MAFB,MXI1,NR4A1,NR4A2,PLAU,PTGER4	423 (17)
	thalidomide		chemical drug	Inhibited	-3.487	8.13e-08	BCL2L1,BIRC3,CAV1,CD80,GADD45B,GDF15,ICAM1,IFNG,IL1B,IL6,ITGAM,PIM1,PLAUR,SERPINE1,TNF	539 (13)
	AGN194204		chemical drug	Activated	4.56	8.18e-08	AHR,ANGPTL4,ANGPTL7,ASS1,ATF3,BNIP3L,CCL4,CDKN1A,CLIC4,COTL1,CRABP2,CRYBG1,CSF2,CYP7B1,EMP3,FDPS,GAPDH,GBP2,GBP3,GGCT,GPR65,HK2,IFITM3,IL12RB1,IL1R2,IL2RA,IL2RB,IRF1,ITGB2,LGALS1,LIFR,MYC,NPC2,PIM1,PLAC8,PLIN2,RAMP3,RCAN2,SLCO4A1,TAP1,TIMP1,XBP1	477 (11)
	tetrodotoxin		chemical drug	Activated	2.157	8.33e-08	ABCC9,ARC,B2M,BMP3,CNTNAP1,CXXC4,ETV1,FAT3,GDA,GPR176,GRIA1,GUCY1A1,HPSE,IFRD1,ITGA8,KCNA2,LURAP1L,MTHFD1L,MTHFD2,MYH7,NTRK2,RCAN2,ROBO2,STARD4,TAP1,TAP2,TMEFF1,TRIM14,TSPAN2,VLDLR,WIF1	354 (7)
	CHD1		enzyme	Activated	3.162	8.52e-08	CCL20,CSF2,CXCL1,CXCL3,ICAM1,IL1A,IL1B,IL6,LIF,TNF
	tosylphenylalanyl chloromethyl ketone		chemical - protease inhibitor	Inhibited	-3.004	8.58e-08	BAK1,BIRC3,CCL2,GZMB,ICAM1,IL6,MYC,NFKBIB,PLCG2,PRF1,TNF,VCAM1	545 (12)
	butyric acid		chemical - endogenous mammalian		-1.276	8.61e-08	ADCY1,BAK1,BAX,BCL2L1,CCL20,CCNE1,CCR1,CCR5,CD14,CD80,CD83,CD86,CDC6,CDH11,CDKN1A,CSF1,CSF2,CYCS,CYP1A1,ELK3,EMP3,F10,FES,GBP2,GLI1,GRN,HMGB2,ICAM1,IFI30,IFIT1,IFIT3,IFITM1,IFITM2,IGFBP3,IL18BP,IL1B,IL6,IRF1,ITGAM,KIT,KLF4,KRT13,LY6E,MT2A,MVP,MXD1,MYC,MYH7,NAMPT,NFKB2,NFKBIA,NR4A1,OAS2,PCNA,PLAU,POU2F2,PTAFR,SAT1,SERPINE1,SLC2A1,SOCS3,STAT2,TGFBI,TGM1,TGM2,TIMP1,TLR2,TNF,TNFAIP2	647 (13)
	VDR		transcription regulator		-0.151	8.63e-08	AGR2,BAX,BCL2L1,CD14,CDKN1A,CDT1,CEBPB,CSF1,CSF2,CXCL10,DOK1,F3,FEN1,GADD45G,GLI1,HK2,ICAM1,IFNB1,IFNG,IGFBP3,IGFBP5,IL1A,IL1RN,IL6,ISG15,KEAP1,LGALS1,MAGI1,MYC,MYD88,MYH8,NOD2,ODC1,PHEX,PLIN2,RELB,RNF144A,S100A8,S100A9,SELE,SERPINC1,SOCS1,SOCS3,TLR2,TMPRSS2	526 (16)
	ATG7		enzyme		-1.222	9.04e-08	ADORA2B,AGR2,ARPC3,ATF4,CCL4,CMPK2,CTSB,HK2,IFIH1,IFNB1,IFNG,IKBKE,IL1B,IL6,MSR1,MYC,MYH7,NFKBIA,S100A4,SLC2A1,SLC37A2,SNAI2,SOCS3,SQSTM1,TET1,TNF	592 (17)
	WNT5A		cytokine		1.064	9.32e-08	ARG1,ARPC3,BCL2L1,CCL2,CD14,CD38,CD40,CD80,CLDN4,CXCL1,DOK2,ENPP2,ESR2,HMOX1,IFNB1,IL15,IL1A,IL1B,IL6,IRF1,IRF8,KIT,LAG3,LAMA3,MMP3,MYC,NT5E,PDCD1,PGF,RMRP,SELPLG,SEMA4D,SOCS3,STAT1,TLR1,TLR3,TNF,TNFRSF11A	553 (15)
	BAPTA-AM		chemical reagent		-1.199	9.41e-08	ATF3,CCL2,CDKN1A,CXCL10,CXCL11,CYP1A1,DDIT3,HSPA5,ICAM1,IFNB1,IL6,NR4A1,SELE,SOCS1,SOCS3,TNF,VCAM1	383 (12)
	Aldose Reductase		group	Activated	3.244	9.5e-08	BCL2L1,CCNE1,CSF2,ICAM1,IL1B,IL6,ITGAM,MSR1,MYC,PCNA,TNF	505 (17)
	PTPN11		phosphatase	Inhibited	-2.71	9.93e-08	BAX,BCL2L1,CD14,CD68,CDKN1A,CDKN2D,CSF1,CYBB,GAB1,IFNB1,IFNG,IL6,KIT,LTF,MMP19,NCF2,NKX2-1,PIM1,PLAUR,SOCS3,SPDEF,TNF	538 (19)
	nelfinavir		chemical drug	Activated	2.783	9.93e-08	ASNS,ATF3,ATF4,CARS1,CH25H,CHAC1,DDIT3,GARS1,HMOX1,KLF4,LONRF1,LURAP1L,MTHFD2,NFIL3,PSAT1,SESN2,STK40,SYBU,TGM1,TRIB3,VLDLR,XBP1
	EZH2		transcription regulator		1.076	1e-07	ALOX5AP,ALPL,ATF3,BIRC3,C15orf48,C3,CCL5,CCNE1,CCR5,CD63,CDKN1A,CEMIP,CSF1,CSF2,CTNNAL1,CXCL1,CXCL10,CXCL11,DUSP5,EOMES,EPAS1,EPDR1,FANCB,FGF11,FKBP5,GDF15,HSD11B2,ICAM1,IFNB1,IFNG,IGFBP3,IL10RA,IL12RB2,IL6,KCNK1,KIT,KLF4,LCN2,LORICRIN,MYC,MYH4,NCOA7,NFKBIA,PARP9,PGF,PHEX,PLEKHA6,S100A4,S100A8,S100A9,SFN,SFRP2,SHH,SOCS1,SOCS3,TBX21,TGFB3,TGFBI,TMPRSS2,TNF,TSPAN7,UBD,WIF1,WNT10B	680 (27)
	LEP		growth factor	Activated	3.266	1.03e-07	ACADM,ANGPTL4,ASS1,BAK1,BAX,BCL2L1,BID,CASP1,CASP6,CAT,CAV1,CCL2,CCL5,CD14,CD63,CD68,CDKN1A,CEBPB,CSF2,CXCL10,CYBA,CYBB,ESR2,F3,FMO5,GAPDH,GRIA1,HPX,HSPA5,ICAM1,IFNG,IGFBP3,IL1B,IL1R2,IL1RN,IL6,IRF1,ITGAM,JAK2,JUNB,KIF3A,LIF,LIFR,MMP19,MMP3,MUC5AC,MUC5B,MYC,MYH7,NAMPT,NCF1,NCF2,NLRP3,NPR2,NPY1R,ORM1,PCNA,PLIN2,PRF1,PSMB3,SELE,SELP,SERPINE1,SLC13A2,SOCS3,SORD,SPI1,STEAP4,TIMP1,TNF,TSPO,VCAM1	593 (16)
	PTPRJ		phosphatase	Activated	3.308	1.06e-07	ARID5A,CCL4,CD69,CEBPD,CXCL3,FCER1G,FGL2,IFNB1,IL1A,IL6,INHBA,LHX2,NFKBIZ,PLA1A,PLAUR,TNF,TNFSF8,ZC3H12A	419 (16)
	sulindac sulfide		chemical drug		1.965	1.07e-07	ARPC1B,ATF3,ATF4,BCL2L1,CDKN1A,CEBPB,CYP1A1,DDIT3,ESD,GADD45G,GARS1,GDF15,HSPA5,IFRD1,LDHA,MTHFD2,MYOZ1,NRG1,PLAU,RANBP1,SERPINB5	612 (17)
	CXCL12		cytokine	Activated	3.182	1.08e-07	ACP5,AIF1,AXL,BAX,BCL2L1,BCL3,CCL2,CCL5,CD14,CD69,CXCL10,GSR,HCLS1,ICAM1,IFNG,IL1A,IL1B,IL2RA,IL6,JUNB,KIT,LCP2,MMP3,MYC,NR4A1,PLAU,RHOC,RUNX3,RYR1,RYR3,SELE,SELPLG,SHH,SOCS1,SOCS3,TIMP1,TNF,TNFRSF11A,TNFRSF1B	439 (13)
	DDIT3	0.917	transcription regulator	Activated	2.846	1.09e-07	ANKRD1,ASNS,ATF3,ATF4,BAK1,CASP4,CEBPD,DDIT3,FAP,HMOX1,HSPA5,HSPE1,IFNB1,IFNG,IL1B,IL6,ITGAM,LCN2,MTHFD2,NFIL3,PCNA,RUNX3,SELE,SH3RF3,SNAI2,TGM2,TRIB3,WARS1,XBP1	715 (18)
	ANXA1		enzyme		-0.669	1.1e-07	CCL2,CD69,CD80,CD83,CD86,CSF1,FPR2,IL1B,IL2RA,IL6,ITGAM,ITGB2,PLAU,SELL,SPHK1,TIFA	623 (17)
	IL6ST		transmembrane receptor		0.283	1.11e-07	BCL2L1,CGAS,CLDN2,ENPP2,HPX,IL6,IRF1,JUNB,LTF,MYC,ORM1,PIM1,SERPINE1,SOCS1,SOCS3,SPRR1A,STING1,TIMP1,TNFRSF1B,VCAM1	522 (17)
	tosedostat		chemical drug	Activated	3.582	1.12e-07	ASNS,ASS1,ATF3,CARS1,CDKN1A,CEBPB,CHAC1,CLEC7A,DDIT3,PSAT1,SESN2,TRIB3,WARS1
	RACK1		enzyme	Inhibited	-2.758	1.12e-07	BAX,BCL2L1,CCL5,CDKN1A,DDX60,GLI1,IFI44,IFIT2,IFIT3,IFNB1,ISG15,MYC,RSAD2	467 (17)
	U1 snRNP		complex	Activated	2.578	1.2e-07	CCL3,CCL4,CCL5,IFNG,LY9,SLAMF7,TNF
	PLAUR	0.947	transmembrane receptor	Activated	2.087	1.21e-07	BCL2L1,CCL2,CCL5,CTSB,CXCL3,CYBB,FOSL1,ITGAM,JUNB,MMP3,MYC,PLAU,PLAUR,SOCS1,TNF	623 (14)
	IKK (complex)		complex	Activated	2.289	1.23e-07	BCL2L1,BIRC3,CCL5,CXCL10,EOMES,FANCC,ICAM1,IFNG,IL1B,MYC,RAD51,TBX21,TNF,VCAM1	361 (11)
	ziritaxestat		chemical drug	Inhibited	-3.638	1.31e-07	APOL6,C3AR1,CEMIP,FYB1,GBP2,HMOX1,IFIT1,IFIT2,IFIT3,KLHL24,LAP3,MTURN,MX1,MX2,OAS2,OAS3,USP18
	Pdgf (complex)		complex	Activated	2.338	1.31e-07	BAX,CAV1,CCL2,CDKN1A,CXCL3,CYBA,F10,F3,GRIA1,HMOX1,ICAM1,INHBA,JUNB,MEOX2,MYC,NR4A2,ODC1,PCNA,PIK3R3,PLAU,PLAUR,SERPINE1,TGFB3,TIMP1,VCAM1	624 (17)
	IFNA17		cytokine	Activated	2.425	1.33e-07	CD86,CXCL10,CXCL11,CXCL9,EIF2AK2,IFIH1,IFNG,MX1,ZBP1	379 (11)
	N(2)-(gamma-D-glutamyl)-meso-2,2'-diaminopimelic acid		chemical reagent	Activated	2.985	1.33e-07	CASP1,CCL11,CCL3,CCL4,CCL5,ICAM1,IL1A,IL1B,ITGB2	472 (14)
	GLI2		transcription regulator		1.197	1.36e-07	ANO1,ATP2A1,BCL2L1,CCL11,CCL4,CCL5,CCR1,CCR5,CDKN1A,CLEC7A,CXCL10,CXCL3,GLI1,HHIP,HK2,HSD11B2,IFNG,IL15,IL1B,IL6,JUNB,MMP3,MYC,PFKFB3,SFRP1,SMO,TNF	750 (25)
	SPP1		cytokine	Activated	2.997	1.39e-07	ARG1,BAX,BCL2L1,CCL2,CCL20,CCL3,CCL4,CCL5,CCNE1,CCR2,CD163,CDKN1A,CXCL1,CXCL3,CXCL5,CYP39A1,EPDR1,HMOX1,ICAM1,IFNG,IL1A,IL1B,IL6,LIF,MYC,NDUFS4,NRCAM,PLAU,S100A4,SELENOW,SERPINE1,SLC35C2,SNAI2,SPARCL1,TASL,TIMP1,TNF	648 (17)
	8-bromo-cAMP		chemical reagent		1.773	1.41e-07	ACP5,ADCY1,ADM,ALDH18A1,ARG1,ARG2,ARPC1B,ASS1,BAX,BCL2L1,BID,BIRC3,CAV1,CD68,CDC6,CDKN1A,CEBPB,COL4A4,COL4A6,CSF2RB,CTSB,CXXC4,DAPK3,DDB2,FGF1,FOSL1,GCH1,GLI1,GTSE1,GUCY1A1,HPSE,ID4,IFNB1,IL12RB1,IL15,IL1B,IL6,INHBA,ITGA7,ITGA8,JAK2,KIT,LAMA2,LGMN,LIF,LIFR,MANBA,MAOA,MAOB,MCM3,MCM5,MYC,MYH10,MYH7,NFIL3,NFKBIA,ODC1,PCNA,PLCB1,PTGFR,RAC2,SAT1,SERPINE1,SFRP1,SLC2A1,SOCS1,SPRY1,STAT1,TGFB3,TIMP1,TMSB…	799 (21)
	TBX21	1.76	transcription regulator	Activated	2.031	1.46e-07	CCL4,CCR5,CD38,EOMES,GZMA,GZMB,IFNG,IL12RB1,IL12RB2,IL2RB,KLRD1,KLRG1,NKG7,PDCD1,PRF1,PTGER4,RUNX3,SELL,SELPLG,TBX21	686 (20)
	HSPD1		enzyme	Activated	2.398	1.48e-07	BAX,CXCL3,ICAM1,IFNG,IL15,IL1B,IL6,SELE,SOCS3,TBX21,TNF,VCAM1	436 (15)
	Hbb-b2		other	Activated	3.973	1.56e-07	C1QA,CCR2,CCR5,CLEC7A,CXCL10,CYBA,CYBB,IL10RA,IL1B,IL2RB,IL2RG,ITGAM,LY86,NCF2,SPI1,TLR2	385 (7)
	RAG1		enzyme			1.56e-07	CD86,CXCL10,EIF2AK2,IFNB1,IFNG,IL1B,IL2RA,IL6,IRF7,ISG15,NT5E,PTAFR,STAT1,TLR3,TLR7,TNF	550 (20)
	TGFA		growth factor	Activated	2.727	1.6e-07	BCL2L1,BIRC3,CASP1,CCL2,CCL20,CCL5,CDKN1A,CEBPB,CSF2,CXCL10,ICAM1,IL6,ITGAM,JUNB,LCN2,MUC4,MUC5AC,NR4A2,SERPINB5,SERPINE1,SLPI,TLR9	640 (16)
	ABCA4		transporter		-0.873	1.65e-07	C3,CCL4,CFB,CFP,CXCL10,IFNB1,IFNG,TLR3	357 (12)
	Traj18		other		0.493	1.65e-07	CCL5,CD40,CD80,CD86,CXCL3,IFNG,IL6,TNF	614 (14)
	TNNI3		transporter	Activated	2.646	1.65e-07	CCL11,CCL4,CCL5,CCR1,CCR2,CCR5,CXCL3,MYH7
	SD6		chemical reagent	Activated	2.804	1.65e-07	CCL5,CSF2,CXCL1,ICAM1,IFITM1,IL1B,MX1,MX2
	LGALS1	0.986	other	Activated	2.447	1.77e-07	ADAMTS4,AHR,CD69,CDKN1A,CXCL16,F3,GLI1,HLA-G,ICAM1,IFNG,IL1A,IL1B,IL2RA,IL6,LGALS1,LGALS3,MMP3,PDCD1,PTX3,SERPINE1,TNF	394 (12)
	lactosylceramide		chemical - endogenous mammalian		1.951	1.77e-07	CCL5,CD40,CSF2,CXCL10,ICAM1,IL6,RELB,TLR2,TNF,TNFRSF11A,VCAM1	521 (13)
	IL17R		complex	Activated	2.226	1.77e-07	CCL11,CCL2,CCL20,CCL5,CCL7,CXCL1,CXCL3,CXCL5,DEFB4A/DEFB4B,S100A8,S100A9	393 (12)
	CCL4	5.514	cytokine		1.775	1.77e-07	CCL2,CCL3,CCR1,CCR5,CD40,CHRNA7,IFNB1,IFNG,IL6,TNF,XBP1	469 (20)
	KLF5		transcription regulator		0.311	1.78e-07	ACADM,ANO1,ARG1,BCL2L1,CDKN1A,CDT1,CEBPD,CITED4,CSRNP1,EPAS1,HLF,IL1B,KRT5,LITAF,MAFF,MEOX2,MYC,NFKBIZ,NMI,NR2F1,PCNA,S100A9,SP140	630 (18)
	tofacitinib		chemical drug	Inhibited	-3.112	1.78e-07	CCL2,CXCL10,DNASE1L3,HK2,IFIT3,IFNG,IL6,ISG15,MYC,TNF	507 (16)
	NCR2		transmembrane receptor		1.324	1.78e-07	CCL20,CCL4,CSF2,IFNG,NR4A1,NR4A2,TNF,TNFSF14,TYROBP,XCL1	420 (16)
	KRT17		other	Activated	2.496	1.8e-07	CCL11,CCL4,CCL5,CCR1,CCR5,CLEC7A,CXCL10,CXCL3,IL15,IL1B,IL6,MMP3,TNF
	gentamicin C		chemical drug	Activated	4.347	1.96e-07	ASNS,BIRC3,CD14,CLDN4,ELF3,EMP3,FXYD5,GPX2,LCN2,LGALS3,MCM3,MYC,PLA1A,PSMB10,PSMB8,TIMP1,TMSB10/TMSB4X,TNFRSF12A,UPP1
	Nfat (family)		group	Activated	3.187	1.98e-07	ACP5,ATF3,BAK1,CCL2,CCL3,CD40,CSF2,CYBB,ESM1,FHL1,GRIA1,ICAM1,IFNG,LAG3,NCOA7,PDCD1,PGM2L1,RELB,SELE,SERPINE1,SPARCL1,TNF,TNFSF14,TUBB3,VCAM1	685 (19)
	C3	1.146	peptidase	Activated	3.71	2.02e-07	C1QA,C3,C3AR1,CASP4,CCL2,CCL4,CCL5,CSF1,CXCL10,CXCL16,CXCL3,IFNG,IL1A,IL1B,IL6,ITGAM,LCN2,SELL,SELP,TIMP1,TNF,ZBP1	485 (18)
	dopamine		chemical - endogenous mammalian	Inhibited	-2.475	2.04e-07	ATF3,BAX,BCL2L1,CCL19,CCL2,CCL5,CD69,CSF2,CSRNP1,CXCL10,CXCL3,DDIT3,DUSP2,GPC3,GRIA1,GUCY1A1,H3-3A/H3-3B,HMOX1,IFNB1,IL15,IL1A,IL1B,IL27,IL6,KCNK1,KCNK2,KLF4,NCF1,NFKB2,NOD2,NR4A1,PDE10A,RASD1,TNF,TNFAIP3	459 (14)
	Mek		group		1.155	2.07e-07	APLP2,AXL,B4GALT5,BCL2L1,BID,CD63,CDKN1A,CLDN2,CPM,CXCL10,CXCL11,CXCL9,DDX58,DUSP5,EPAS1,EPHA2,ETV1,F3,FOSL1,FUT11,GBP2,GDA,GDF15,GGT5,GXYLT2,ICAM1,IFNB1,IFNG,IL15,IL1B,IL6,IRF1,JUNB,LAMA3,LRP8,MAFF,MUC16,MYC,NOP58,NR4A1,NT5E,OSM,SEMA4D,SEMA6A,SERPINE1,SLC2A1,SLC6A15,SLCO4A1,SPRY1,STEAP4,TACSTD2,TET1,TNF,TNFAIP3,XAF1	636 (17)
	CLEC12A	1.725	other	Activated	2.425	2.09e-07	IFIT2,IFIT3,IRF7,ISG15,RSAD2,USP18	429 (12)
	coxsackievirus A21		biologic drug	Activated	2.449	2.09e-07	CD274,CXCL10,CXCL11,CXCL9,DDX58,LAG3
	PTEN		phosphatase		-0.035	2.15e-07	ABCA9,ADM,ALOX5AP,ARG1,ATF3,BAX,BCL3,BDKRB1,BRIP1,C3,CCL5,CCNE1,CD274,CD40,CD80,CD86,CDKN1A,CDKN2D,CEBPB,CHML,CKS2,CTSB,CTSZ,CXCL10,CXCL11,CXCL13,DEFB4A/DEFB4B,DHFR,EFNB2,EIF4EBP1,EPAS1,F3,FDPS,FES,FGF1,FGF10,FZD6,GAPDH,GPR160,GPR176,GSDMA,GSR,HCLS1,ID4,IFI30,IFNG,IFRD1,IGFBP3,IGFBP5,IL1B,IL6,ISG15,KIF3A,KLHL24,LAMA3,LGALS3,MMP3,MT2A,MYC,MYO6,NFIL3,NHP2,NME2,NR4A2,P2RY14,PFKFB3,PHGDH,PIM1,PLAU,RA…	419 (12)
	C3AR1	3.524	G-protein coupled receptor		0.812	2.2e-07	C3,CASP4,CCL4,CCL5,CD40,CD80,CD86,CXCL10,DDIT3,HSPA5,IFNG,IL1B,IL6,MEFV,SERPINE1,TNF	547 (13)
	MYOD1		transcription regulator		1.899	2.32e-07	ACTA1,ANKRD1,ASS1,ATP2A1,BCL2L1,CCL2,CCNE1,CDC6,CDKN1A,DHFR,EIF2AK2,EIF3E,ENPP2,FOSL1,GADD45G,GREM2,HSPB8,IFIT2,IGFBP5,ITGA7,JUNB,LIF,MAFB,MAP2K1,MX2,MYH4,MYH7,MYL1,MYLPF,PCLAF,PNP,PRKAR2B,PSMB4,RAC2,RYR1,SDC2,SELENOW,SLC2A1,STAT1,TNNC2,TNNI2,TNNT3,TRIM21,UBA7	818 (28)
	RAF1		kinase	Activated	4.203	2.35e-07	ANKRD1,CCL19,CDC6,CDKN1A,CDON,CSF2,CXCL3,DUSP2,DUSP5,EMP3,FAM171A1,GRN,HSD11B2,IGFBP3,IL1B,IL6,ITGAM,KLRC2,LAMA3,LDHA,LIF,LIFR,MAOB,MMP3,MXD1,MYC,NINJ1,OPCML,OSMR,PLAU,PLAUR,PNP,PPP1R10,RAN,RGS1,SH2D1A,SNRPD1,TGM2,TIMP1,TNF	635 (17)
	NFAT (complex)		complex		1.176	2.48e-07	AIF1,ATF3,CCL2,CD68,CD86,F3,ICAM1,IFNG,IL6,NR4A1,SERPINE1,TNF	286 (7)
	METTL3		enzyme		1.098	2.48e-07	CCL2,CXCL10,CYCS,ICAM1,IL1B,IL6,ITGAM,KLF4,SOCS1,SOCS3,TIMP1,TNF	497 (19)
	PLK4		kinase	Activated	2.887	2.48e-07	CD40,CMPK2,CXCL10,FGL2,IFIT2,IFNB1,IL15,IL15RA,IL1B,IRF1,MMP3,RGS1	258 (7)
	CCR5	3.504	G-protein coupled receptor	Activated	2.877	2.56e-07	BAX,BID,CCL3,CCL4,CCL5,CCR5,CXCL10,CXCL3,F3,IFNG,IL1B,IL6,SLPI,TNF,TNFRSF1B	598 (16)
	PDCD1	2.082	phosphatase		-1.335	2.57e-07	BATF,CD40,CD80,CD86,CST7,GZMA,GZMB,IDO1,IFNG,IL2RA,IL3RA,IL6,IRF9,NCR1,PDCD1,RAB30,SLC7A5,STAT1,TNF	558 (16)
	GSTO1		enzyme		-0.768	2.57e-07	APLP2,CHAC1,DDX58,F3,IFIT1,IRF9,NAV3,NECTIN3,NR4A2,OAS3,PARP9,SAT1,SHISAL1,SLC17A5,SLC2A1,SLC9A3R1,SMAD9,STAT1,VSNL1
	PRKCB		kinase	Activated	3.364	2.59e-07	ACTA1,BAX,BCL2L1,CCL11,CD40,CD80,CD83,CD86,CDKN1A,CYCS,ICAM1,IL6,MYC,MYH7,MYLPF,RELB,SERPINE1,TCIRG1	447 (13)
	TREM2		transmembrane receptor		0.35	2.59e-07	AXL,CD40,CD86,CST7,CTSB,CYCS,GRIA1,IL1A,IL1B,IL6,IRF8,LGALS1,LGALS3,MAMDC2,NFKBIA,TNF,TNFAIP3,WIF1	625 (14)
	methylselenic acid		chemical reagent		-1.109	2.6e-07	ABCA5,APOD,ATF3,BCL2L1,BIRC3,CADM1,CDC14B,CDC6,CDKL1,CDKN1A,CDKN2D,CORO1A,DDIT3,DHFR,DPYSL2,ELF3,ESR2,FKBP5,GDF15,GUCY1A1,HSD17B11,IRF1,JUNB,KLF4,MANF,MAP2K1,MCM3,MCM5,MXD1,MYC,NFIL3,NMI,NREP,PCNA,PDIA4,PEG3,RAB29,SAT1,SERPINB5,SH3BP5,SNAI2,TLR2,TMPRSS2,TNFAIP3	720 (20)
	GSK3B		kinase	Activated	2.162	2.74e-07	BAX,BCL2L1,BIRC3,CCL2,CDC6,CDH11,CDKN1A,CSF2,CTNND2,DDIT3,DEFB4A/DEFB4B,GLI1,IFIT2,IFNG,IL1B,IL6,ISG15,KIF3A,LCN2,MYC,NFKBIZ,PDCD1,SELP,SERPINE1,SNAI2,SQSTM1,TET1,TNF	586 (19)
	FOXO3		transcription regulator		-0.469	2.77e-07	AHR,BAX,BNIP3L,C1QA,CASP4,CAT,CAV1,CDC6,CDKN1A,CDKN3,CDT1,CERS4,CH25H,CTSB,CXCL10,DDIT3,DEFB4A/DEFB4B,EDNRB,EIF4EBP1,ERG,GADD45B,HDAC8,HMGCS2,ICAM1,IFIH1,IFNB1,IFNG,IL6,INHBA,ITGAM,ITGB2,JUNB,LCN2,LCP2,MTHFD2,MXD1,MXI1,MYC,MYO6,NAMPT,NFKBIA,NPNT,NT5E,NTN4,PCNA,PLAU,PRDX5,SELL,SERPINE1,SIX4,SLIT2,SOX5,TNF,TNFRSF1B,VCAM1	544 (18)
	MTOR		kinase	Activated	2.047	2.79e-07	ACADM,ADM,BCL2L1,CASP1,CCL2,CCNE1,CD274,CD40,CD86,CDKN1A,CEBPB,CEBPD,CNP,CXCL1,CYCS,DDIT3,DHFR,EOMES,EPAS1,FDPS,GZMB,HK2,HMGCS2,IFNG,IL1A,IL1B,IL2RB,IL6,IRF1,IRF8,JAK2,LDHA,MEFV,MYC,MYH8,PCNA,PFN1,PIM1,PRDX5,PRF1,PRKAR2B,PSMB5,PTPN6,SELL,SLC16A3,SLC2A1,SNAI2,SOCS3,SQSTM1,SRPX,STAT1,TBRG1,TBX21,TMPRSS2,TNF,TPPP,VCAM1	488 (14)
	PPARG		ligand-dependent nuclear receptor		-1.262	2.8e-07	ACADM,ACOD1,ANGPTL4,ARG1,BAX,BCL2L1,C3,CAT,CAV1,CCL11,CCL2,CCL5,CD274,CD40,CD68,CDKN1A,CEBPB,CRABP2,CTPS1,CXCL1,CXCL3,CXCL5,CYBA,CYCS,EIF4EBP1,EPAS1,FDPS,FGF1,FOSL1,GAPDH,GDF15,HCAR2,HK2,HMGCS2,HMOX1,ICAM1,IFNB1,IFNG,IGFBP3,IGFBP5,IL1B,IL2RA,IL6,KEAP1,KLF4,MANBA,MMP3,MRTO4,MUC5AC,MYD88,MYH7,NCF1,NR4A1,ODC1,PCNA,PFKFB3,PLIN2,RAB20,S100A8,SAT1,SELE,SERPINE1,SHISA5,SLC2A1,SMO,SOCS1,SOCS3,SPRR1A,TBCC…	617 (19)
	XDH	1.628	enzyme		1.004	2.8e-07	CCR5,CD69,CEBPB,CXCL3,CYBB,F3,IL1B,IL2RA,MUC5AC,PLAU,PLAUR,SERPINE1,SLC2A1,TNF	469 (13)
	Fc gamma receptor		group	Activated	2.22	2.81e-07	CCL19,CCL3,CCNE1,CD40,CD86,CDKN1A,ICAM1,IL6,IRF8,SOCS3,TNF,TNFAIP3,TNIP3	473 (17)
	RHOA		enzyme	Activated	3.183	2.89e-07	ACTA1,BAX,BCL2L1,CCNE1,CDKN1A,CEBPB,CXCL10,CXCL11,CXCL5,GDF15,ICAM1,IL1B,IL6,IRF1,ITGBL1,MYLPF,NFKBIB,NKX2-1,PLAU,PRKG1,RHOC,SDC2,SNAI2,VCAM1	544 (14)
	N-formyl-Met-Leu-Phe		chemical reagent	Activated	2.346	3.06e-07	CAPG,CCL2,CCL4,CCR5,CYBB,IL1B,ITGAM,ITGB2,NFKBIA,NFKBIB,OSM,RAC2,SELL,SELPLG,SOCS1,TNF	571 (18)
	MEF2C		transcription regulator	Activated	2.069	3.08e-07	ACTA1,ARC,ATF3,ATP2A1,CALR,CCL11,CCL2,CCL4,CCR2,CCR5,CDKN1A,ECM2,FAP,IL6,JUNB,KCNJ2,MMP25,MYH1,MYH7,MYLPF,MYOT,MYOZ1,NR4A1,S100A4,SCN5A,SFRP2,SRPK3,THEM5,TNNI2	528 (25)
	amphotericin B		chemical drug		1.617	3.09e-07	CCL2,CCL4,IFNG,IL1B,IL1RN,IL6,LCN2,TIMP1,TNF	482 (14)
	nystatin		chemical drug	Activated	2.63	3.09e-07	CD40,CD80,CD86,ICAM1,IL1B,IL6,LCN2,TIMP1,TNF	461 (14)
	isopentenyl diphosphate		chemical - endogenous mammalian		1.124	3.09e-07	CCL3,CCL4,CCR1,CCR2,CCR5,IFNG,IL2RA,TNF,XCL1	539 (20)
	Pde4		group		-0.182	3.15e-07	CCL2,CD14,CD163,CD40,CDKN1A,CXCL5,FDPS,ICAM1,IL2RA,IL6,TNF	511 (19)
	TREX1	3.977	enzyme	Inhibited	-2.937	3.15e-07	CD86,CXCL10,IFI44,IFIT1,IFIT2,IFNB1,ISG15,ISG20,MX1,TNF,USP18	327 (9)
	SUPT20H		other	Inhibited	-3.293	3.15e-07	BIRC3,CCL4,CSF2,EOMES,IL1B,IL6,NFKBIA,TNF,TNFAIP2,TNFSF14,XCL1	519 (14)
	tamoxifen		chemical drug	Activated	2.406	3.23e-07	ADM,AGR2,ASS1,ATF4,BAX,BCL2L1,BID,C3,CAT,CAV1,CDH11,CDKN1A,CEBPD,CPE,CYCS,EIF4EBP1,ESR2,GAPDH,GDF15,GDPD3,H19,IGFBP3,IL1RN,IL6,IRF1,ISG20,JUNB,KLHL24,LIF,LOXL3,MAFF,MIF,MUC5AC,MX1,MYC,NOP58,NRCAM,ORM1,PCNA,PFN1,PHGDH,RAMP3,SCUBE2,SDC3,SELE,SLC2A1,SLC5A3,SLC7A5,SLC9A3R1,SQSTM1,TNF,TOR3A	726 (20)
	mir-183		microRNA	Activated	3.401	3.35e-07	CMPK2,DDX58,DDX60,HERC6,IFIT1,IFITM1,IFNB1,ISG15,KLF4,NMI,OAS2,RSAD2,RTP4,SLC39A1,SP110,STAT1,XAF1	386 (11)
	metformin		chemical drug	Inhibited	-2.084	3.41e-07	AHR,ARG1,ATF3,ATF4,BAX,BCL3,CAV1,CCL2,CCNE1,CD274,CEBPB,DDIT3,EOMES,F3,GADD45B,GLP1R,HMOX1,HSPA5,IDO1,IFI44,IFNG,IL1B,IL1RN,IL6,JAK2,MUC5B,MX1,MYC,NFKBIA,NR4A1,PARP14,PDCD1,PLIN2,SERPINE1,SHH,SLC2A1,SLIT2,SOCS3,TNF,XBP1	504 (14)
	DIO3		enzyme		-1.006	3.53e-07	ALOX5AP,ATP13A4,CLCA1,CPM,CTTNBP2,EPAS1,ESYT3,FGF11,GDA,GPC3,HLA-A,IER5,INHBA,IRF8,ITGA7,ITGAM,ITGB2,KCNJ3,KY,LAPTM5,LRP8,LZTS1,MAMDC2,MEOX2,MSR1,PLS1,SEMA7A,SHH,SHISAL1,SLC13A2,SLC27A6,SNED1,TBC1D30,VCAM1	287 (7)
	SELPLG	1.285	other	Activated	2.569	3.65e-07	BST1,CCL2,CCL3,CCL4,CDKN1A,HCK,IDO1,IFNG,IL1B,IL1R2,ITGAM,LAG3,PDCD1,PLAUR,TNF	638 (18)
	CSF1R		kinase	Activated	3.212	3.65e-07	ARG1,CCNE1,CD163,CDKN1A,CSF1,GAL3ST2,HMOX1,IL1A,IL6,JUNB,MSR1,MYC,PCNA,SPI1,VCAM1	482 (17)
	D-galactosamine		chemical - endogenous mammalian	Activated	3.757	3.65e-07	BAX,CASP1,CD14,CTSB,CXCL10,GDF15,ICAM1,IFNB1,IFNG,IL6,JUNB,MYC,SDC3,TIMP1,TNF	531 (14)
	tanespimycin		chemical drug	Inhibited	-2.428	3.87e-07	AHR,ARRB2,AXL,BAK1,BCL2L1,BIRC3,CAV1,CDKN1A,CYCS,DDIT3,HAT1,HSPA5,JAK2,KIT,LDHA,MIF,MYC,OSM,PLAU,PSMA7,RPL35,SERPINE1,SERPINH1,SLC2A1,SNAI2,SNRPE,TLR3,TNFAIP3	674 (17)
	PSEN1		peptidase		-1.372	3.93e-07	ACTA1,ARC,ARF6,ARL11,ATP1A3,AXL,BASP1,BAX,C1QA,C1QB,C1QC,C3,C3AR1,CCL4,CCL5,CCR5,CFL1,CHRNA7,COX7A2,CTSS,CTSZ,CYCS,DPYSL2,ENPP2,EPM2A,FBL,GADD45B,GAPDH,H4C9,HLA-E,HSPA5,HSPE1,IFNG,IL1B,IL6,IRF5,IRF7,LRP8,MCM10,MSR1,MTHFD1L,MYC,NDUFS4,PER3,PRDX5,PSTPIP1,RELN,RYR3,SELPLG,SH3GL2,SOCS1,SQSTM1,TNF,TPPP,TUBA1C,TUBB2B,TUBB3,TUBB6,VSNL1,WARS1	740 (21)
	histamine		chemical - endogenous mammalian		1.256	3.97e-07	BCL2L1,CCL2,CCL3,CCL4,CCL5,CD40,CD80,CD86,CLCA1,CLDN4,CSF2,CXCL10,F3,GDF15,ICAM1,IFNG,IL1B,IL6,NR4A1,SELE,SELP,TNF	479 (15)
	GAS6		growth factor		-0.549	4.03e-07	AXL,BCL2L1,CD68,IFNB1,IFNG,IL1B,IL6,MSR1,SNAI2,SOCS1,SOCS3,TNF	484 (19)
	JAK inhibitor I		chemical drug	Inhibited	-2.744	4.03e-07	BCL2L1,C3,CD38,CXCL1,CXCL10,CXCL11,CXCL3,CXCL9,IFNG,SOCS1,SOCS3,TIMP1	487 (15)
	estrogen receptor		group		0.578	4.1e-07	ACSS1,AXL,BAX,C3,CAPG,CAV1,CD68,CDH11,CDH13,CLDN4,CNKSR1,COL12A1,COL4A5,COL4A6,CPM,CXCL1,CYP1A1,FGF1,GJB3,ICAM1,IL1A,IL6,KIT,KRT15,LTF,LY6E,MYC,NT5E,PGLYRP2,PLAU,PLAUR,SAT1,SELL,SERPINE1,SHH,SLC9A3R1,SNAI2,TFF2,TGFB3,TGM2,TIMP1,TMEFF1,TMOD1,XBP1	774 (18)
	SUMO3		other	Inhibited	-2.758	4.12e-07	CAV1,CD38,CHRNA7,CXCL10,CXCL16,HLA-G,HMGA1,IL6,ISG15,LY6E,PML,PNP,RNASE4,TAP1	671 (18)
	CD80	1.565	transmembrane receptor		1.04	4.12e-07	BAK1,BAX,BCL2L1,CSF2,ICAM1,IDO1,IFNG,IL1B,IL2RA,IL6,PDCD1,TBX21,TNF,TNFRSF9	639 (19)
	IGFBP3	-1.441	other		-0.851	4.12e-07	BAX,BCL2L1,CCL11,CCL4,CCL5,CD38,CDKN1A,ICAM1,IL1B,SDC2,SERPINE1,STAT1,TNF,VCAM1	607 (15)
	doxycycline		chemical drug		-0.947	4.2e-07	ASNS,BCL2L1,CCL19,CD38,CD86,CEBPD,CHAC1,CXCL3,IL1B,IL2RA,IL6,MUC5AC,MUC5B,NKX2-1,PLK3,SLC9A3R1,SOCS1,SOX11,SPI1,TIMP1,TLR2,TNFSF14,XDH	462 (15)
	SCARB1		transporter		-1.306	4.22e-07	APOD,CCL2,CCL5,CD68,F3,ICAM1,IFNB1,IFNG,IL1B,IL1RN,IL6,NLRP3,SELE,SELP,TNF,VCAM1	524 (16)
	2-bromoethylamine		chemical reagent	Activated	3.97	4.22e-07	CD14,CLDN4,ELF3,EMP3,FXYD5,GPX2,LCN2,LGALS3,MCM3,MYC,PLA1A,STING1,TIMP1,TMSB10/TMSB4X,TNFRSF12A,UPP1
	NCOA2		transcription regulator		-0.22	4.42e-07	AHR,ALDH1B1,APOC2,BCAS1,C3,CCL4,CCL5,CDKN1A,CXCL10,CYP1A1,GBP5,HCAR2,HLA-A,IFIT2,IFNB1,IFNG,IL1A,IL1B,IL6,IRF1,IRF7,ISG15,KLF4,LIPG,NFKBIA,NR4A2,OAS3,P2RY13,PLIN2,PPP1R3C,SQSTM1,TNF	812 (21)
	IFNGR1		transmembrane receptor	Activated	2.534	4.5e-07	CCL20,CCL5,CD38,CXCL10,CXCL3,ICAM1,IDO1,IFNG,IL1A,IL1B,IL6,IRF1,IRF7,MX1,MYH7,TBX21,TNF	515 (17)
	prostaglandin D2		chemical - endogenous mammalian		0.605	4.52e-07	AHR,CCL3,CCL5,CSF1,CSF2,CXCL10,EPAS1,ESR2,HMOX1,IFNG,IL1A,IL6,ITGAM,MUC5B,NINJ1,PLAUR,TNF,TNFRSF12A	414 (14)
	EDN1		cytokine	Activated	4.54	4.6e-07	ACTA1,ARF6,CAT,CCL2,CYBB,EDN3,EDNRB,FOSL1,GRN,HSPA5,ICAM1,IL6,INHBA,ITGAM,JUNB,MAP2K1,MARCKSL1,MMP3,MYC,MYH7,NCF1,NRG1,ODC1,PLAU,PLAUR,PTGER4,RAMP3,SELE,SELL,SERPINE1,SLC2A1,SOCS1,SOCS3,SOX5,TGM2,TIMP1,VCAM1,VCAN	680 (17)
	brusatol		chemical reagent	Inhibited	-2.121	4.6e-07	CCL2,CCL5,CXCL1,CXCL10,ICAM1,IL6,SERPINE1,VCAM1	359 (10)
	mir-223		microRNA		0.701	4.63e-07	APOBEC1,ASPRV1,BST1,C15orf48,CCNE1,CD180,CD274,CLEC4E,CSF1,FGL2,GALC,GASK1B,GPR65,ICAM1,IL1A,IL1B,IL1RN,IL6,MCTP2,MLKL,MMP25,NFIA,NLRP3,PGAP1,RIPK3,S100A9,SLC39A1,TGFBI,TLR7,TOB1	652 (16)
	HOXA10		transcription regulator		-1.445	4.72e-07	ACTA1,ADM,ALOX5AP,ALPL,CDKN1A,CYBB,ENPP2,ERG,FCER1G,HLF,HOXA5,IGFBP3,IGFBP5,KRT15,KRT4,LAMA2,LCN2,LTF,MEIS2,MIR99AHG,NCF2,NR4A1,PBX3,PEG3,PHGDH,PIGR,PTGER4,RHOG,RNASE4,SAT1,SLC27A6,SNRPE,SSPN,WNT10B,XDH
	SMO	-0.912	G-protein coupled receptor			4.93e-07	COL27A1,CXXC4,DIXDC1,FZD3,GLI1,GOLM2,HHIP,HSD11B2,KRT5,LAP3,LHX2,MYC,NKX2-1,NRCAM,PRSS35,S100A8,SOX5,SYNM,TGFB3,VCAM1,VCAN,WIF1	587 (18)
	INSR		kinase	Activated	2.194	4.95e-07	ACADM,ACTA1,AGR2,ALDH6A1,ALPL,ANKRD1,ATF3,ATP5MF,C1QA,C2,CASP6,CCL2,CCL4,CD83,CDC6,CDKN1A,CFL1,CLCA1,CORO1A,CRABP2,CSTB,CTSB,CYCS,EOMES,FCGBP,FDPS,FEN1,FHL1,GAPDH,GCH1,GRN,H19,HOXA2,HPX,HSD17B4,IFITM2,IFNG,IL10RA,IL1B,IL2RA,IL6,JUNB,KIFAP3,KIT,KLRG1,LAT2,LGALS1,MAOA,MAOB,MARCKSL1,MCM5,MPEG1,MXI1,MYC,MYH7,NAMPT,NFKB2,NR4A1,PDCD1,PIM1,PRKN,RAD51,RGS16,SAT1,SERPINE1,SFRP2,SIX4,SLAMF7,SLC2A1,SOCS3,ST…	629 (20)
	FBXO42		other	Activated	2.621	5.02e-07	CCL5,CSF1,ICAM1,IL6,STAT1,TNF,VCAM1	537 (12)
	RUBCN		other	Inhibited	-2.621	5.02e-07	CCL4,GBP2,IFIT3,IL1B,IL6,STAT1,TNF	611 (16)
	Brd4		kinase		1.5	5.1e-07	CCR2,CCR5,CFB,COL4A3,COL4A5,EDNRB,H2-T24,IL1A,IL6,KIT,KLF4,LGALS3,LY86,MAGOH,MYC,PLAU,SELE,SPTA1,TIMP1,TNFSF8	512 (11)
	lactacystin		chemical - protease inhibitor		1.869	5.32e-07	ASNS,ATF3,BAK1,CCL2,CCRL2,CD69,CDKN1A,CFL1,CLIC1,CYP1A1,DDIT3,EIF5A,FANCC,FOSL1,HLA-A,HMGB2,HMOX1,HSPA5,HSPB8,IFRD1,IGFBP5,IL6,MCM10,MRTO4,NFKBIA,NFKBIB,NKX2-1,NR4A1,PFN1,RAD51,RANBP1,SAT1,SQSTM1,TACSTD2,THRB,TLR2,TNF	595 (21)
	PTGS2		enzyme	Activated	4.333	5.38e-07	BAX,BCL2L1,BIRC3,CCL2,CCL4,CCL5,CCNE1,CD163,CD274,CD68,CDKN1A,CXCL10,CXCL3,CXCL5,GRIA1,ICAM1,IFNB1,IGFBP3,IL1B,IL6,IRX2,LORICRIN,MSR1,MYC,NR4A2,PCNA,PPA1,PTGER4,PTGES2,SELL,SEMA7A,TET1,TGM2,TNF,TNFAIP6,TNFRSF12A	635 (14)
	RBP4		other		1.944	5.41e-07	ARG1,CASP1,CD68,IL1B,IL6,MYD88,MYH7,NLRP3,PYCARD,SHH,TNF	450 (14)
	MLN120B		chemical drug	Inhibited	-2.764	5.41e-07	ACP5,CD68,CSF2,CTSB,CXCL1,ICAM1,IL1B,IL6,MMP3,TNF,TNFRSF1B	380 (12)
	FGF1	-1.667	growth factor		0.868	5.42e-07	ACTA1,AHR,CCL3,CD68,CDH11,CDKN1A,CXCL1,GADD45G,GSTM1,HMOX1,ICAM1,IL1B,IL6,ITGAM,LRRC17,MYC,NDNF,NR4A2,ODC1,PXYLP1,RFLNB,SELE,SNAI2,TGFB3,TGM2,TNF,TNFRSF12A,VCAM1	648 (20)
	SOX2		transcription regulator		0.514	5.53e-07	ABTB2,ACOD1,ADAMTS4,ADORA2A,AHR,AMOT,ARHGEF10,ARPC1B,ASPRV1,ATF3,BCAS1,BCL2L1,BHLHE40,CCL20,CCL5,CD274,CDKN1A,CHST3,CNFN,CNP,CRABP2,CTNNAL1,CXCL10,CXCL3,CXCL5,CXCL9,DDC,DUSP5,EFEMP1,ELF3,EOMES,EPHA2,GAB1,GADD45B,GBP3,GBP4,GLI1,H19,IER5,IER5L,IL6,INAVA,INHBA,KLF4,KRT14,LHX2,LORICRIN,LRRC4,MPZL1,MYD88,NFKB2,NKX2-1,PEG3,PIK3R3,PSAT1,SEMA6A,SERINC5,SERPINE1,SPRR1A,SPRR3,TBX6,TET1,TGFB3,TGM1,TM7SF3,TN…	609 (10)
	MAP3K14		kinase	Activated	3.625	5.7e-07	BCL2L1,BIRC3,BST1,CCL5,CXCL1,ICAM1,IL15,IL1A,IL1B,IL1R2,IL6,NFKB2,NFKBIA,NFKBIE,RELB,RIPK3,TNF,TNFAIP3,TNFAIP6,VCAM1,XBP1	368 (12)
	CRP		other	Activated	2.101	5.77e-07	ACTA1,CCL2,CCL5,CD40,IFNG,IL1B,IL1RN,IL6,ITGAM,PSMA7,PSMB9,PSMC6,PSME2,SELL,SERPINE1,TNF	498 (17)
	JAK3		kinase		-0.893	5.77e-07	BAX,CCNE1,CD274,ENPP2,GADD45G,GLI1,IFNG,IL2RA,IL6,IRF1,LAG3,PDCD1,SHH,SOCS3,TNF,TUBB3	511 (18)
	zVAD-FMK		chemical - protease inhibitor		-0.88	5.77e-07	ARG1,BIRC3,CASP1,CCL2,CCNE1,CD163,CD40,CD80,CDKN1A,CXCL3,IL1B,IL2RA,IL6,PSMB9,TNF,VCAM1	397 (13)
	staurosporine		chemical drug		-0.611	5.77e-07	ARC,BCL2L1,CCL4,CD53,CDKN1A,CYP1A1,FOSL1,H19,HMOX1,ICAM1,IFIT2,IFNB1,IGFBP5,IL1B,IL6,ISG15,ITGB2,KRT14,MYC,NCF1,NR4A1,ODC1,PIM1,PLAU,SELE,SELL,SERPINE1	632 (16)
	PTPN6	1.509	phosphatase	Inhibited	-2.281	6e-07	BAX,BCL2L1,CD86,CYBB,DHFR,IFNB1,IL1B,IL27,IL6,IRF1,ITGB2,MYC,NCF2,PTPN6,TBX21,TIMP1,TNF	424 (15)
	carbonyl cyanide m-chlorophenyl hydrazone		chemical toxicant		1.754	6e-07	ALOX5AP,ATF4,CCL20,DDIT3,DUSP5,ESM1,GDF15,HK2,IL1A,IL1B,LCN2,MYCT1,NAMPT,NFKBIZ,SELP,SERPINE1,ST6GALNAC3	516 (14)
	GATA4		transcription regulator		-0.402	6.37e-07	ACOD1,ACTA1,ANKRD1,ASPRV1,ASS1,BCL2L1,CCL11,CCL2,CCL4,CLDN2,CNFN,CRABP2,CTHRC1,ECM2,EPDR1,F10,FAP,HSPA5,IGFBP5,IL6,INHBA,IRF8,KCNJ2,KIT,KRT14,LCN2,LDHA,LORICRIN,LRG1,MUC4,MYC,MYH7,MYL1,MYLPF,PML,S100A4,SCN5A,SPRR1A,SPRR3,TCAF1,TGFBI,TGM2,TIMP1,VCAM1	255 (9)
	YAP1		transcription regulator	Activated	2.232	6.39e-07	ANKRD1,ARG1,BAX,BCL2L1,CCL5,CCRL2,CD274,CD80,CDC6,CDCA5,CDKN1A,CEP85,CSF1,CSF2,CXCL3,DNASE1L3,FGF1,GAB1,GDF15,HMGCS2,ICAM1,IFIT1,IFIT2,IL1A,IL1B,IL6,INHBA,ITGB2,LDHA,LIFR,MCM3,MMP25,MYC,MYH7,PHACTR2,PLOD2,RAD51,RPL26,RPL35,RPL36AL,RPL38,RPL39,RPS15A,RPS24,RPS27L,SERPINE1,SFN,SHH,SNAI2,TIMP1,TNF,UHRF1,VCAM1	668 (21)
	NFKBIZ	1.074	transcription regulator	Activated	3.21	6.4e-07	CCL20,CEBPD,CSF2,CXCL3,DEFB4A/DEFB4B,IFNG,IL6,LCN2,MMP3,S100A8,S100A9,TNF	530 (11)
	MSR1	3.832	transmembrane receptor		0.436	6.53e-07	ACOD1,CCL5,CD40,CXCL10,CXCL3,IFIT1,IL1B,IL6,ISG15,TNF	583 (20)
	ZNF148		transcription regulator		-1.323	6.53e-07	BAK1,BCL2L1,CCL3,CDKN1A,CXCL5,DEPTOR,ITGAM,MMP3,ODC1,STAT1	529 (13)
	Klra7 (includes others)		transmembrane receptor	Activated	2.757	6.53e-07	CASP4,CCL4,CCL5,CSF2,GPR65,IFNG,TBX21,TNF,TYROBP,XCL1	585 (17)
	FCGR1A		transmembrane receptor		1.976	6.57e-07	CSF1,CXCL3,F3,IL1B,IL1RN,IL6,ITGAM,ITGB2,TNF	456 (17)
	VIPR1		G-protein coupled receptor	Activated	2.131	6.57e-07	CCL4,CCL5,CD40,CD80,CD86,CXCL10,CXCL3,IRF1,TNF	427 (18)
	concanamycin A		chemical drug		1.807	6.57e-07	BST2,DAXX,GRN,ICAM1,IFNB1,IFNG,NFKBIA,SELE,VCAM1	562 (16)
	erythromycin		chemical drug	Inhibited	-2.435	6.57e-07	CD86,CSF2,ICAM1,IFNG,IL1B,IL6,TLR2,TLR3,TNF	552 (16)
	spermidine		chemical - endogenous mammalian		0.216	6.57e-07	CDKN1A,HMOX1,HSPA5,ITGAM,KRT15,ODC1,PTPN2,SAT1,XBP1	711 (19)
	PPARD		ligand-dependent nuclear receptor		-1.583	6.65e-07	ADORA2A,ANGPTL4,ARG1,ASS1,BCL2L1,C1QA,C1QB,C1QC,CCL20,CCNE1,CD68,CEBPB,CLEC7A,CXCL1,CXCL3,FCGBP,HMGCS2,HSD11B2,ICAM1,IFNG,IKBKE,IL1B,IL6,LDHA,LGALS4,LIPG,MPEG1,NR4A1,NR4A2,PCNA,PCYOX1,PER3,PGM5,PLIN2,PRKAG3,SAT1,SLC22A3,SORD,STAT1,TBX21,TFF2,TNF,TNFAIP3,TNFRSF12A,VLDLR	485 (16)
	MEF2A		transcription regulator	Activated	2.919	7.1e-07	ACTA1,ARHGAP20,CD69,CXCL10,GBP2,IFI44,IFIT2,IFIT3,IFNB1,IL15,IL27,IRF1,IRF7,ISG20,ITGA7,MEOX2,MXD1,NLRC5,NR4A1,RSAD2,TGFB3	326 (7)
	ibrutinib		chemical drug		-0.902	7.15e-07	BCL2L1,CD69,CD86,EPAS1,GZMA,IDO1,IFITM3,IFNG,IL6,MYC,MYD88,OSM,PLCG2,POU2F2,RIPK2,SELL,TNF,TTC28,UGGT2	475 (17)
	ATP2B2		transporter		0.168	7.16e-07	BATF2,BAX,C15orf48,CALR,CDKN1A,DDIT3,EIF4EBP1,HSPA5,IGFBP5,IL12RB1,KIT,PSRC1,UBD,XBP1,ZBP1	579 (14)
	pristane		chemical toxicant	Activated	3.353	7.16e-07	CCL19,CCL20,CCL5,CD86,CXCL10,ICAM1,IL1B,IL6,IRF5,IRF7,IRF8,ISG15,OAS3,TLR3,TNF	474 (12)
	tetrachlorodibenzodioxin		chemical toxicant		1.322	7.22e-07	AARS1,ADM,AHR,AIF1,ASNS,ATF4,BAX,CASP1,CCL5,CCNE1,CD86,CDCA5,CDH13,CDKN1A,CDKN2D,CEBPB,CHST2,COL4A5,CYP1A1,DHFR,EMP3,F3,GLRX,GRN,H2-T10,HMOX1,IFNG,IL10RA,IL1B,IL2RA,IL6,IRF1,ITGA7,JAK2,KRT14,KRT4,MANF,MUC5AC,MYC,NCF4,ODC1,PCLAF,PCNA,PLAUR,POMP,PRKAR2B,PTGFR,REG3G,RYR1,S100A4,S100A8,S100A9,SAT1,SERPINB5,SERPINE1,SERPINH1,SFN,SLC2A1,SLC7A5,STEAP4,TGFB3,TGM1,TIMELESS,TNF,TNFRSF19,TNFSF8,TSPO,VLDLR	662 (20)
	NPC1		transporter		0.593	7.52e-07	ACKR4,ALPL,ATF4,CAV1,CCR1,CCR2,CCR5,CD68,CTSB,DDIT3,KLF4,KLRG1,LGALS3,LIPG,MYLIP,NPC2,S100A8,S100A9,STAT1,STAT2,TNF,XBP1	498 (17)
	9,10-dimethyl-1,2-benzanthracene		chemical toxicant		0.372	7.8e-07	AHR,ARG1,BAX,BCL2L1,CDKN1A,CXCL3,CYP1A1,EPHA2,IL1B,IL6,LORICRIN,S100A8,S100A9,SERPINE1,SNAI2,TNF	572 (18)
	SHH	-1.001	peptidase		0.379	7.94e-07	BAX,C1QA,CAV1,CCNE1,CD69,CSF1,CTPS1,DDC,DHFR,FGF10,GLI1,HHIP,HK2,HMGA1,HSD11B2,IFNG,IGFBP5,IL2RA,IL6,MAGI1,MCM3,MCM5,MYC,NKX2-1,NR4A1,PCNA,PFN1,PGF,RAD51,SERPINE1,SFRP1,SFRP2,SHH,SNAI2,TGFB3,TUBB3	612 (18)
	MAP2K7		kinase	Activated	2.747	7.94e-07	ATF3,BIRC3,CCL5,CDKN1A,CXCL10,EFNB2,ENPP2,HSPA5,JUNB,MAOB,MMP3,MUC5B,MYC,MYH7,PLAU,SERPINC1,TNF	462 (16)
	molybdenum disulfide		chemical reagent		1.3	8.1e-07	ALDH1B1,BDKRB1,BST1,CCL2,CFB,COL12A1,CSF2RB,CTPS1,ESM1,FHL1,FLG,FNDC1,HMGA1,HMOX1,IFI44,IFIT1,IGFBP5,ITGA7,KRT14,LIMCH1,LPXN,LRRC17,MYH10,NREP,PODN,SLC2A1,STEAP1,TINAGL1,TMEM171
	CYLD		transcription regulator		0.132	8.54e-07	CD40,CD80,CD86,FCER1G,IFNB1,IFNG,IL1B,IL2RA,IL6,NFKB2,NFKBIA,NTRK3,RELB,SERPINE1	482 (15)
	FCER1G	2.227	transmembrane receptor	Activated	2.155	8.54e-07	CCL3,CCL4,CCL5,CD300LD,CD69,CSF2,IDO1,IFIT2,IL1B,IL1RN,IL6,MX1,RSAD2,TNF	538 (19)
	ethionine		chemical toxicant	Activated	2.673	8.54e-07	CD14,GPX2,LCN2,LGALS3,MCM3,MYC,PLA1A,PSMB10,PSMB8,TIMP1,TMSB10/TMSB4X,TNF,TNFRSF12A,UPP1
	carbon tetrachloride		chemical toxicant	Activated	2.614	8.86e-07	ASS1,ATF3,BAX,BCL2L1,BMP3,CAT,CCL4,CCL5,CCR1,CCR5,CD38,CDKN1A,CEBPB,CXCL10,CYP1A1,DDIT3,DHFR,GADD45B,GDF15,GSTM1,H19,HMOX1,ICAM1,IFNG,IGFBP5,IL1B,IL6,ITGA8,JUNB,MYC,NR4A1,ODC1,PCNA,PTAFR,SORD,SPHK1,TIMP1,TNF,TNFRSF12A,VCAM1	516 (16)
	SLPI	1.633	other		-1.424	8.99e-07	CCL5,CD40,CD86,CTSS,ICAM1,IFNG,IGFBP3,IL6,NFKBIA,NFKBIB,TNF	468 (17)
	ELOVL3		enzyme	Activated	2.524	9.1e-07	C3AR1,CD53,CD68,CTSS,CYBB,EPAS1,FCER1G,HACL1,HMGCS2,IFI30,IGSF6,ITGB2,MSR1,PCCA,PLA2G7,SLAMF7,TIMP1,TYROBP,ZC3H12A
	ITGB1		transmembrane receptor		1.686	9.45e-07	ACTA1,ADAM15,CCL2,CDKN1A,COL27A1,COL4A4,EIF4EBP1,FGF1,ICAM1,IFNG,IL1B,IL1RN,IL6,ITGA7,JUNB,LRP6,MMP19,MYC,PLAU,PLAUR,RAC2,RAD51,RELN,ROBO1,SERPINE1,SHH,TGM2,TNF,TNFAIP3	505 (17)
	1-palmitoyl-2-(5-oxovaleroyl)-sn-glycero-3-phosphorylcholine		chemical reagent	Activated	3.065	9.6e-07	BIRC3,CCL2,CCL20,CSF2,ICAM1,IGFBP3,IL1A,IL1B,IL6,MYC,TANK,TNF,VCAM1	528 (19)
	ITGAM	1.734	transmembrane receptor	Activated	2.311	9.6e-07	CCL3,CCL4,CCL5,CD80,CD86,CXCL10,IFNB1,IL1B,IL6,LCN2,TIMP1,TNF,ZBP1	425 (16)
	ABCG1		transporter	Inhibited	-3.479	9.6e-07	CCL4,CCR5,CH25H,CXCL13,CXCL3,CYP7B1,IFNG,IL10RA,IL12RB2,IL1B,IL6,SLC2A1,TNF	632 (22)
	resatorvid		chemical drug	Inhibited	-2.436	9.92e-07	CAT,CCL2,HK2,IFNG,IL1B,IL6,LDHA,MYH7,NLRP3,SLC2A1,TLR7,TNF	544 (15)
	CD69	2.77	transmembrane receptor		0.223	9.92e-07	CCL19,CCL5,CD69,CLCA1,CXCL10,IL1B,IL2RA,MUC5AC,S100A9,SOCS1,SOCS3,TNF	527 (15)
	COP1		enzyme	Inhibited	-2.258	9.92e-07	ACOD1,C3,CCL5,CD69,CDKN1A,CEBPB,CXCL10,CXCL3,FPR2,ICAM1,MMP3,TRIB3	578 (13)
	Sn50 peptide		chemical toxicant	Inhibited	-3.992	9.92e-07	BAX,BCL2L1,BIRC3,CXCL10,DEFB4A/DEFB4B,GZMB,HMOX1,ICAM1,IFNG,IL15,IL1B,IL6,LIPG,MIF,MYC,SERPINE1,TNF,VCAM1	403 (10)
	paraquat		chemical toxicant		0.174	1.02e-06	ADAM22,BAK1,BAX,BCL2L1,BID,CAT,CCL19,CEBPD,CRLF2,CYBB,GSR,HMOX1,IL6,INHBA,ITGAM,KCNA2,LIFR,MBOAT2,MMP3,NFIB,NFKBIB,NR4A1,PLCE1,PRR7,STRBP,TIMP1	473 (19)
	fulvestrant		chemical drug		-1.13	1.04e-06	ASCC3,ASNS,ATF4,AXL,BAK1,BAX,C3,CASP4,CAV1,CCL2,CCL5,CCNE1,CDKN1A,CEBPD,CSF1,CXCL10,CXCL11,CYCS,ESR2,FEN1,GTSE1,GUCY1A1,ICAM1,IGFBP5,IL1B,IRF1,LRP8,LTF,MANF,MAP2K6,MCM3,MCM5,MYC,PCNA,SELP,SEMA7A,SHH,SLC7A5,SLC9A3R1,SNAI2,SQSTM1,SUSD3,TIMELESS,TNF,VCAM1,XBP1	695 (20)
	UBQLN2		other			1.05e-06	CD68,EPB41L5,HPX,PSMA3,PSMA5,PSMA6,PSMA7,PSMB2,PSMB3,PSMB4,PSMB6,PSMC6,PSMD13,PSMD14,PSMD8,SQSTM1
	PP2/AG1879 tyrosine kinase inhibitor		chemical drug	Inhibited	-2.492	1.09e-06	BIRC3,CCL2,CD38,CDKN1A,CXCL16,DEFB4A/DEFB4B,FGR,GRIA1,HMOX1,ICAM1,IFNB1,IL1B,IL2RA,IL6,ITGAM,JAK2,NCF1,PLAU,RHOC,SERPINE1,VAV1	569 (18)
	ISGF3		complex	Activated	2.599	1.11e-06	EIF2AK2,IFIH1,IFIT2,IRF1,IRF7,ISG15,MX1,RSAD2
	SAMHD1	1.44	enzyme	Inhibited	-2.203	1.11e-06	DDX58,IFNB1,IL6,MX1,NFKB2,NFKBIA,SAMHD1,TNF	387 (10)
	PDE4B		enzyme		1.934	1.11e-06	CCL5,CCL7,CXCL10,CXCL11,IFNG,ITGB2,MUC5AC,TNF	666 (17)
	B4GALNT1		enzyme	Inhibited	-2.784	1.11e-06	C1QA,C1QB,C1QC,C3,C3AR1,IL1A,IL1B,TNF	428 (12)
	CCL3L3		cytokine		1.632	1.11e-06	CCL4,CCL5,CD40,CXCL10,IFNG,IL1B,IL6,TNF	429 (18)
	6-aminopyrazolopyrimidine derivative compound II		chemical drug	Inhibited	-2.804	1.11e-06	IFITM3,IFNB1,IFNG,IL1A,IL6,IRF7,ISG15,TNF	344 (10)
	N,N-dimethylsphingosine		chemical reagent	Inhibited	-2	1.11e-06	GCH1,ICAM1,IL6,MUC5AC,SELE,SPHK1,TNF,VCAM1	499 (17)
	bempedoic acid		chemical drug	Inhibited	-2.804	1.11e-06	CCL2,CCL4,CCL5,CXCL10,ICAM1,IL1B,IL6,TNF	626 (19)
	1-methyl-4-phenyl-1,2,3,6-tetrahydropyridine		chemical toxicant	Activated	4.642	1.12e-06	AIF1,BAX,CASP1,CCL11,CCL5,CSF1,CYBB,FKBP5,HMOX1,IL1A,IL1B,IL6,ITGAM,LIF,NCF2,NLRP3,NR4A1,NR4A2,OSM,PYCARD,RMRP,SQSTM1,TNF,TNFRSF1B	579 (13)
	EBF1		transcription regulator	Activated	2.413	1.15e-06	CCL3,CCL5,CD19,CEBPB,CSF2,CXCL10,CXCL17,EIF4EBP1,HK2,IFNB1,IFNG,IL12RB1,IL6,IRF1,IRF7,MAP2K1,MYD88,NFIL3,PIK3R3,PPP1R3C,PRKAG2,PRKAG3,PRKAR2B,RASGRF2,SFRP2,SOCS1,SOCS3,STAT1,TLR2,TLR3	502 (18)
	lovastatin		chemical drug		0.581	1.15e-06	ATF3,ATF4,BCL2L1,CAT,CCL2,CCL5,CD86,CDKN1A,COTL1,CXCL10,DDIT3,DPYSL2,FDPS,HMOX1,IFNB1,IFNG,IL1A,IL1B,IL6,IRF1,KLF4,LIF,MYC,NFKBIB,NRG1,PIK3R3,RHOC,SERPINE1,TBX21,TNF	520 (16)
	JAK1/2		group	Activated	3.448	1.15e-06	CCL2,CD69,EIF2AK2,FAM81A,GBP2,GBP5,GDA,IL6,IRF1,IRF7,ISG15,LHX2,MX1,PLAC8,PSMB9,RGS14,RSAD2,TNF,WIPF3	506 (12)
	ADORA3		G-protein coupled receptor	Activated	2.53	1.16e-06	CCL2,CCL3,CCL4,CCL5,CCL7,CCL8,CSF1,CSF2,CXCL3,IRF1	560 (17)
	ST8SIA1		enzyme	Inhibited	-2.447	1.16e-06	C1QA,C1QB,C1QC,C3,C3AR1,CCNE1,CDKN1A,IL1A,IL1B,TNF	608 (22)
	tranilast		chemical drug	Inhibited	-2.375	1.16e-06	CD40,CD80,CD86,CDKN1A,CSF2,CXCL1,IFNG,IL6,TNF,VCAM1	598 (18)
	TNIP1	1.293	other	Inhibited	-3.066	1.2e-06	CCL20,CCR1,CXCL3,HLA-A,IFNB1,IL1B,KRT15,LCE3C,LCN2,RELB,RPTN,S100A8,S100A9,TNF	449 (14)
	AGER		transmembrane receptor	Activated	2.965	1.27e-06	ARG1,CCL2,CCL3,CCL4,CDKN1A,CSF1,CXCL3,F3,ICAM1,IFIT1,IL1B,IL6,MMP3,S100A8,S100A9,SELE,SERPINE1,TNF,TUBB3,VCAM1	443 (14)
	NEUROG1		transcription regulator		-1.698	1.27e-06	ASS1,C3,CEMIP,CXCL1,EPAS1,FAP,GASK1B,GFPT2,IL6,INHBA,LIX1,LRRN3,MEST,MFAP4,NEO1,S100A4,TMTC2,TSPAN7
	lomustine		chemical drug	Activated	4.243	1.27e-06	ASNS,BIRC3,CD14,CLDN4,ELF3,EMP3,FXYD5,LCN2,LGALS3,MCM3,MYC,PLA1A,PSMB8,STING1,TIMP1,TMSB10/TMSB4X,TNFRSF12A,UPP1
	LBP		transporter		0.961	1.3e-06	CD14,CXCL10,CXCL3,IFIT1,IL1B,IL1RN,IL6,TLR2,TNF	447 (16)
	LAMA5		other	Activated	2.357	1.3e-06	CCL4,CCR1,CXCL10,CXCL3,OGFR,SHH,STAT1,TNF,TNFRSF1B
	PPP2R5C		other	Inhibited	-3	1.3e-06	BCL2L1,BCL3,BIRC3,CD69,IFNG,RELB,TNFAIP3,TNIP3,TRAF2	576 (16)
	FSTL1		other	Activated	2.937	1.3e-06	CASP1,EIF4EBP1,GDF15,IL1B,IL6,MYC,NLRP3,OSM,TNF	604 (17)
	IL1RAP		transmembrane receptor		1.066	1.3e-06	CCL20,CD14,CD40,CSF2,CXCL1,CXCL10,IL6,KIT,TNF	432 (12)
	BCL10		transcription regulator	Activated	2.765	1.3e-06	CCL4,CCL5,CSF2,IFNG,IL2RA,IL6,NFKB2,TNF,TNFAIP3	449 (14)
	YY1		transcription regulator		0.19	1.33e-06	ACTA1,ANKRD1,ATF4,BAK1,BCL2L1,CALR,CAPG,CCL2,CCR5,CDC6,CDKN1A,CEBPB,CHRDL1,CTNND2,CYBB,DNAJB4,FDPS,FEN1,GADD45G,GFER,GPC3,HMOX1,HSPA5,ID4,IFNG,IGFBP5,IL1B,IL1R2,KLF4,MCM5,MYC,MYH1,MYH4,MYL1,MYLPF,NFKBIZ,ORM1,PCNA,PEG3,PSRC1,RAD51,ROBO1,TGFBI,TGM2,TIMP1,TNFRSF4,TNNC2,UHRF1,VAV1	676 (23)
	diethylstilbestrol		chemical drug		1.077	1.33e-06	ACTA1,AHR,AKAP8L,ALPL,C1QA,C3,CD14,CD83,CDH13,CDKN1A,CFB,CPE,CRABP2,DPYSL2,ESR2,F3,FDPS,GLRX,HLA-A,IGFBP3,IGSF6,IL1R2,INHBA,ITIH4,JAK2,KLF4,KRT13,KRT15,KRT5,LGALS1,LMO4,LTF,MAFB,MAOA,MFAP4,NTRK2,PCNA,PIGR,PIM1,RGS5,S100A8,SCARA5,SCN7A,SERPINB5,SFN,SLPI,TANK,TGFB3,TGFBI	828 (25)
	CXCL8		cytokine	Activated	2.103	1.35e-06	BAX,BCL2L1,CD69,COL12A1,CPE,CXCL3,DEFB4A/DEFB4B,F3,ICAM1,IFRD1,IL1B,IL2RA,ITGAM,ITGB2,LGALS3,NFKBIA,SELL,SNAI2,SOCS1,TNF,VCAM1	571 (16)
	ITK		kinase	Activated	2.793	1.35e-06	AHR,BAX,CCL5,EOMES,FCER1G,HLA-A,IFNG,IL10RA,IL2RB,KLRC1,KLRD1,LAT2,MYC,MYO1F,NCR1,SCIMP,SLAMF7,SLC2A1,TBX21,TNF,XCL1	651 (17)
	Ccl2		cytokine	Activated	3.196	1.36e-06	CCL11,CCL4,CCL5,CCR2,CCR5,CD14,CSF1,CTSB,CXCL10,CXCL3,CYBB,IFNG,IL1B,IL6,KLF4,TNF,VCAM1	450 (15)
	bis(3',5')-cyclic diguanylic acid		chemical - endogenous non-mammalian	Activated	2.391	1.36e-06	CD86,IFNB1,IL15,IL15RA,IL6,TNF	438 (13)
	ANKRD42		transcription regulator	Activated	2.433	1.36e-06	CSF2,CXCL3,IFNB1,IL1B,IL6,TNF	343 (7)
	patulin		chemical toxicant		-1.747	1.36e-06	ATF3,CYP1A1,IFNB1,IL1B,IL6,TNF	319 (10)
	TRIM8		enzyme		-1.722	1.36e-06	CCL5,IFIT2,IFNB1,IL6,SOCS1,TNF	428 (15)
	CLEC2A		other	Activated	2.449	1.36e-06	BCL2L1,CCL3,CCL4,CCL5,CSF2,CXCL10	472 (7)
	15-E2-isoketal modified phosphatidylethanolamine		chemical reagent	Activated	2.425	1.36e-06	CCL2,DDIT3,HSPA5,ICAM1,SELE,VCAM1	333 (7)
	Hdac		group		-0.405	1.38e-06	AHR,ARC,ATF3,BCL2L1,CDKN1A,CRABP2,DDIT3,EDN3,EDNRB,FOSL1,GADD45B,IFNB1,IGFBP3,IL1B,IL6,ITGA8,MEOX2,MXD1,MYC,NDRG4,NPNT,NR4A1,PGF,ROBO2,SFRP1,SFRP2,SIM2,SMO,SPRY1,TIMELESS,TNF,WIF1	636 (23)
	NLRP12		other		-1.209	1.4e-06	BCL3,CASP1,CXCL13,HLA-A,HLA-E,HLA-G,ICAM1,IFNG,IL1B,IL1RN,IL6,PSMB8,TNF	534 (11)
	TICAM2		other		0.592	1.45e-06	CCL4,CCL5,CXCL10,DDIT3,IFNB1,IL1B,IL6,IRF1,IRF7,S100A8,TNF	455 (15)
	PLK2		kinase	Activated	2.714	1.45e-06	CD40,CMPK2,CXCL10,FGL2,IFIT2,IFNB1,IL15,IL15RA,IL1B,IRF1,RGS1
	HMGB2	1.056	transcription regulator		0.831	1.45e-06	BAX,CCL20,CEBPB,CXCL1,CXCL5,IFNB1,IL1B,IL6,INHBA,MMP3,NRG1	662 (14)
	immethridine		chemical reagent	Inhibited	-3.317	1.45e-06	C3,CCR5,CD14,CTSS,CXCL3,IL6,LCN2,RELT,SIGLEC1,SOCS3,VCAM1	244 (7)
	RNASEH2B		other			1.56e-06	CCL5,CDKN1A,CXCL10,IFI44,IFIT3,ISG15,PHLDA3	173 (4)
	B4GALT6		enzyme	Activated	2.621	1.56e-06	CCL2,CCL5,CSF2,IL1B,IL6,TLR2,TNF	280 (7)
	LGALS8		other	Activated	2.58	1.56e-06	CCL2,CCL5,CDKN1A,CSF2,CXCL1,CXCL3,IL6	526 (15)
	TNFRSF17		transmembrane receptor		1.912	1.56e-06	BAX,BCL2L1,CD40,CD80,CD86,CSF2,ICAM1	430 (16)
	IL9R	1.512	transmembrane receptor			1.56e-06	BCL3,GZMA,IL6,JUNB,MYC,PIM1,SELL	446 (17)
	NCR1	1.776	transmembrane receptor	Activated	2.358	1.56e-06	CCL4,CCL5,CD69,CSF2,IFNG,NCR1,TNF	510 (24)
	captopril		chemical drug	Activated	2.548	1.58e-06	ASNS,F3,GPX2,HMOX1,IL1RN,IL6,LCN2,LGALS3,MAOA,MCM3,MYH7,MYO6,PSMB8,SERPING1,SHH,TGFB3,TIMP1,TMSB10/TMSB4X,TNFRSF12A,UPP1	680 (19)
	SAA1		transporter	Activated	2.31	1.68e-06	ALPL,ARG1,CCL11,CCL3,CCL4,CCL5,CXCL10,IL1B,IL1RN,IL6,MMP3,S100A8,S100A9,TNF	449 (13)
	bafilomycin A1		chemical drug		0.819	1.68e-06	AXL,BCL2L1,BST2,CD40,CTNND2,CXCL10,DDIT3,GRN,IDO1,IFNB1,NFKBIA,SQSTM1,TNF,TRIB3	666 (18)
	pentoxifylline		chemical drug	Inhibited	-2.839	1.68e-06	BCL2L1,CCL5,CCR5,CXCL3,CYBB,ICAM1,IL1B,IL6,ITGAM,NFKBIA,ORM1,TIMP1,TNF,VCAM1	471 (14)
	INHBA	1.81	growth factor		0.916	1.72e-06	AMT,ANKRD1,BAX,BCL2L1,CCL2,CCR2,CDKN1A,CHMP4B,EFNB2,FIGN,HLA-G,IFNG,IL6,INHBA,IRF1,JUNB,KLF4,MAFB,NAV3,NKX2-1,NR4A2,NRG1,PCNA,PGM2L1,PLOD2,RGS16,S100A8,S100A9,SERPINB5,SERPINE1,SOCS1,STRBP,TENT5B,TIMP1,VANGL2	764 (18)
	anisomycin		chemical - endogenous non-mammalian		1.252	1.76e-06	AHR,ATF3,BCL2L1,CDKN1A,CYBB,CYP1A1,HMGA1,HSPA5,IL6,IRF1,JUNB,NR4A1,NTRK2,PLAU,PLAUR,SERPINE1,TNF	603 (17)
	PRKD1		kinase	Activated	2.983	1.83e-06	CCL11,CCL4,CCL5,CD86,CXCL10,CXCL3,F3,IFNG,IL1B,IL2RA,IL6,LOXL3,MMP3,MYH1,NR4A1,TNF,TNFAIP3,VCAM1,XBP1	383 (12)
	TSC22D3		transcription regulator	Inhibited	-2.216	1.84e-06	CCL2,CCL3,CCL5,CD274,CD80,CD83,CD86,CDKN1A,ICAM1,IL1B,IL2RA,IL6,PDCD1,SELE,TLR2,TNF	448 (13)
	TNFRSF18	1.184	transmembrane receptor		1.214	1.98e-06	BCL2L1,CCL2,CDKN1A,CXCL3,ICAM1,IDO1,IFNG,IL6,TNF,TNFRSF9	445 (13)
	CLDN7		other		-0.793	1.98e-06	APLP2,C3,CCL20,CD68,F3,FLG,FOSL1,GRINA,HELZ2,IFI44,LGALS3,MT2A,MX1,NCOA7,NRG1,PHGDH,RPL34,SDCBP2,SF3B6,SLC25A22,SPRR3,SYTL2,TINAGL1,TPK1,TSPAN12,UBE2L6
	EBF3		transcription regulator			2e-06	CCL11,CCL3,CSF2,CXCL17,CXCL3,CXCL5,CXCL9,IFNG,IL6,OSM,TNF,TNFSF8,XCL1
	CDKN1A	2.012	kinase	Inhibited	-2.089	2.01e-06	BAX,BCL2L1,CCL2,CCNE1,CDC6,CDKN1A,CDKN3,CLIC4,CSF2,CTSB,CXCL3,EOMES,GRN,HMGB2,HSPA5,IFITM3,IFNG,IL1B,IL6,INHBA,ITGAM,KRT5,LGALS3,LGALS3BP,LORICRIN,MCM3,MCM5,MMP3,MYC,NFKBIA,OSMR,PCLAF,PCNA,PHGDH,RAD51,SERPINE1,SPDL1,SSPN,TGM1,TNF,TNFAIP6,TNFRSF18,TUBB3,UHRF1	609 (21)
	MUC1		other		-0.279	2.02e-06	ARG1,BCL2L1,CAT,CD40,CD83,CD86,CDH11,DDIT3,HSPA5,IFIT3,IFITM1,IL6,MYC,NFKBIA,PLAU,PNP,SNAI2,STAT1,TNF,UPP1,XBP1	765 (22)
	vitamin E		chemical drug	Inhibited	-3.023	2.06e-06	ACTA1,ATP1A3,BAX,BCL2L1,CAT,CAV1,CCL2,CD53,CDKN1A,F3,IL1A,IL1B,NFIL3,PCNA,SELP,SERPINE1,TNF,VCAM1	441 (15)
	H89		chemical drug		-1.333	2.06e-06	ADORA2A,ALPL,BAK1,BAX,BCL2L1,CCL3,CCL5,CD14,CD80,CD83,CDKN1A,CEBPB,HMOX1,HSD11B2,IGFBP5,IL1B,IL6,MUC5AC,MYC,NFIL3,NFKBIA,NR4A1,NR4A2,PLAU,PPP1R16B,S100A8,SERPINE1,SH2D2A,TNF,TNFAIP6,VCAM1	497 (18)
	MIF	1.154	cytokine	Activated	3.471	2.12e-06	ARG1,BAX,BCL2L1,C3AR1,CCL2,CCL4,CCR1,CCR5,CDC34,CEBPB,COL4A4,CXCL16,CXCL3,GZMB,ICAM1,IFNG,IL15,IL15RA,IL1B,IL2RA,IL6,IL9R,MMP3,SQSTM1,TIMP1,TNF,VCAM1	536 (15)
	arsenite		chemical toxicant		1.183	2.13e-06	AHR,ATF4,CAV1,CDKN1A,CXCL3,CXCL9,CYP1A1,DDIT3,ESD,HMOX1,INHBA,IRF1,MAFF,MYC,NR4A1,PLCB1,PPP1R3C,PRKDC,PRKG1,PTGES2,RNH1,SERPINE1,SGCD,SNAI2,SQSTM1	594 (18)
	RNASEL		enzyme		1.504	2.24e-06	CDKN1A,EIF2AK2,FAT4,FREM2,IFIT2,IFNB1,IL1B,IRF7,ISG15,OAS2,TNF,USP18	603 (19)
	colistin		biologic drug		-0.335	2.27e-06	APOD,C1QA,C1QB,CD63,CD69,CFP,CSF1,CTSB,DNAJB4,FXYD5,IGFBP5,IL10RA,JMY,JUNB,LAG3,LGALS1,LGALS3,NAV2,NPNT,RBBP9,SDC3,SLC7A8,SLCO4A1,TNFRSF11A
	IL17C		cytokine	Activated	3.269	2.27e-06	BCL2L1,CCL20,DEFB4A/DEFB4B,IFNG,IL1A,IL1B,IL6,LCN2,S100A8,S100A9,TNF	487 (8)
	PROCR	1.271	other		0.521	2.27e-06	GBP2,GBP4,GBP6,ICAM1,IL1B,IL6,IRF8,LIF,MYC,TNF,VCAM1	582 (21)
	SLC9A3		ion channel			2.27e-06	B2M,CCL5,IFNG,IRF8,PSMB8,PSMB9,REG3G,SLC5A1,STAT1,TAP2,UPP1	474 (7)
	JQ1		chemical reagent	Inhibited	-3.501	2.35e-06	ADORA2A,BCL2L1,BIRC3,CD274,CDC6,CDCA5,CXCL3,CXCL5,DDIT3,ERG,H4C4,HSPA5,IFIT1,IL2RA,IL6,ISG15,MAP2K6,MCM3,MX1,MYC,NFKB2,P2RY14,RUNX3,SLAMF8,SOCS3,SQSTM1,TLR2,TNF,TNFAIP3,TRAF2	724 (19)
	lysophosphatidylcholine		chemical - other	Activated	3.366	2.41e-06	CAT,CCL2,CCL5,CD274,CSF2,CXCL1,CYBB,F3,ICAM1,IL1B,IL2RA,IL6,IRF5,NOD2,PLAU,PLAUR,SELE,SERPINE1,TNF,TNFRSF9	578 (18)
	RETNLB		other	Activated	3.13	2.41e-06	CCL2,CCL5,CCR1,CCR2,CCR5,CD86,FAP,FZD6,IL1B,IL6,MAP3K6,MID1,MYC,MYCT1,NR4A1,PLA1A,SFRP1,TIMP1,TINAGL1,TLR2	569 (17)
	belnacasan		chemical drug	Inhibited	-2.8	2.42e-06	CASP1,CXCL3,GSDMD,IFNG,IL1B,MEFV,NLRP3,TNF	467 (13)
	Ptprd		phosphatase	Inhibited	-2.121	2.42e-06	CCL2,CDKN1A,CEBPD,GADD45G,IFI35,IGFBP5,MYC,PSMB9	355 (7)
	MVP	1.494	other	Activated	2.164	2.42e-06	CD83,CD86,CXCL3,ICAM1,IL1B,IL6,IRF7,TNF	739 (20)
	ST14		peptidase		1.51	2.42e-06	CLDN2,CSF2,ICAM1,IFNG,IL1B,MMP3,TMEFF1,TNF	504 (17)
	Pkc(s)		group		1.562	2.44e-06	ADM,AHR,ARG2,ATF3,BCL2L1,CCL2,CCR2,CCR5,CDC6,CDKN1A,CTSB,CYBB,CYP1A1,DDIT3,F3,FOSL1,GADD45B,HMOX1,HSPA5,IL1B,IL6,JUNB,KCNJ2,LORICRIN,MAOB,MSR1,MUC5AC,NR4A1,NR4A2,PDIA4,POU2F2,S100A8,SERPINE1,TGM1,TNF,TNFRSF11A,VCAM1,XBP1	537 (16)
	DSCAM		other		-1.857	2.45e-06	CNTNAP1,GADD45G,JAK2,KCNA2,KCNJ2,KLF4,LHX2,LIX1,MYC,NRCAM,NREP,NTN4,NTRK2,PCDH17,PLCB1,ROBO2,SEMA7A,SFRP1,SHANK2,SYT12,SYTL4,TUBB3
	NLRP3	1.649	other		1.243	2.45e-06	ARG1,CCL11,CCL20,CCL4,CCL5,CCR5,CD69,CXCL10,DDB2,HMOX1,IFNG,IL1B,IL6,LIF,MSR1,NFKB2,NFKBIE,PRKDC,RAD51,RELB,TBX21,TNF	454 (12)
	MAP2K1	0.714	kinase	Activated	4.132	2.49e-06	AHR,ANKRD1,ATF3,BCL2L1,BIRC3,CCL2,CCL4,CCL5,CD274,CDKN1A,CLDN2,CSF2,CTSB,CXCL3,DUSP5,F3,FOSL1,HSPA5,IL1A,IL6,LGALS3,MAOB,MMP3,MUC5B,MYC,NFKBIA,OSM,PCNA,PIM1,PLAUR,SNAI2,SPDEF,TGM2,TNF,TNFRSF11A	606 (15)
	NFATC1		transcription regulator	Activated	2.725	2.52e-06	ACP5,AHR,ATF3,CD40,CSF2,CYBB,CYP1A1,GLI1,HMOX1,ICAM1,IFNG,IL1B,IL2RA,IL6,MYC,MYH4,MYH7,PDCD1,PDIA4,SELL,SELPLG,TBX21,TNF,VCAM1,XBP1	664 (22)
	SRF		transcription regulator		-0.798	2.66e-06	ACTA1,ANKRD1,ANO1,ARC,ARHGAP20,ATF3,AZI2,BATF,BCL2L1,CCL5,CD177,CD19,CDKN1A,CEBPD,CPM,CYBB,DUSP5,EIF6,ETV1,FGF1,FHL1,FOSL1,GADD45G,GCH1,GDA,GLIPR1,HMOX1,IL15,ITGAM,JUNB,LAMA3,LCN2,LTF,MYH1,MYH4,MYH7,MYL1,MYLPF,NCOA7,NR4A1,NR4A2,PDCD10,PKHD1L1,RNH1,S100A8,S100A9,SELP,SHH,SLC2A1,SLPI,TMEM184C,TMEM44,VCAN	586 (17)
	LGALS3	2.065	other	Activated	2.693	2.69e-06	BAX,CCL2,CCR1,CCR2,CDKN1A,CEBPB,CXCL3,ENPP2,FSCN1,ICAM1,IFNG,IGFBP5,IL1B,IL6,ITGAM,LGALS7/LGALS7B,MAP2K1,MSR1,MUC5AC,MYC,SELE,SOCS3,TNF,VCAM1	497 (15)
	puromycin aminonucleoside		chemical reagent	Activated	4.491	2.69e-06	ASNS,BAX,CAT,CD14,CLDN4,CYBA,CYBB,ELF3,EMP3,FXYD5,GPX2,HSPA5,LCN2,LGALS3,MCM3,MYC,NCF1,PLA1A,PSMB10,PSMB8,TIMP1,TMSB10/TMSB4X,TNFRSF12A,UPP1	289 (7)
	G6PC3		phosphatase		0.739	2.71e-06	ATF4,CYBA,CYBB,DDIT3,NCF1	414 (7)
	ERN2		kinase		1.338	2.71e-06	DDIT3,HSPA5,ICAM1,MTHFR,XBP1	422 (13)
	tranexamic acid		chemical drug	Inhibited	-2.236	2.71e-06	F3,IL1A,IL1B,PLAU,TNF	359 (11)
	atorvastatin		chemical drug	Inhibited	-2.125	2.72e-06	AGR2,BCL2L1,CAT,CAV1,CCL19,CCL2,CD40,CD69,CYBA,CYBB,DDIT3,ELF3,F3,FDPS,GADD45B,GLI1,GSR,HMOX1,ICAM1,IFNG,IL2RA,IL6,ITGB2,JUNB,LIPG,MMP3,NR4A1,PNPT1,RGS1,SELE,SELP,SERPINE1,SLC25A51,TGFB3,TLR2,TMEM106A,TNFRSF11A,VCAM1	511 (12)
	imatinib		chemical drug	Inhibited	-3.169	2.74e-06	ATP1B2,ATP6V0C,BAX,BCL2L1,CALR,CCNE1,CD274,CDKN1A,CEBPB,COX7A2,COX7B,CSF2,CXCL10,CYBB,DDIT3,DNAJB11,EPAS1,ERP29,HAT1,HMOX1,HSPA5,HSPE1,IDO1,IFIT2,IFIT3,IFNG,IFRD1,IL1B,IL6,IRF1,ITGAM,KIT,MCM3,MT2A,MYC,NDUFA12,NKX2-1,PCNA,PDIA4,PIM1,PLIN2,PPA1,RAB8A,RAD51,RASA4,SNRPE,STAT1,TCIRG1,TMOD1,TNF,TNFAIP3	567 (20)
	estrogen		chemical drug	Activated	3.577	2.78e-06	ALDH1B1,AXL,BCL3,CCL2,CDKN1A,COL14A1,CYBB,DHFR,EPAS1,ESR2,FEN1,GRIA1,ICAM1,IDO1,IFNB1,IFNG,IGFBP5,IL1A,IL1B,IL27,IL6,JUNB,KLK10,LCN2,LGALS1,LIF,LTF,MCM3,MCM5,MEOX2,MYC,NAMPT,NFIL3,NR4A1,PCNA,PIM1,PSMA2,PTAFR,PTX3,STAT1,TBX21,TGFB3,TNF,TSPAN4,UHRF1,XBP1	544 (15)
	lisinopril		biologic drug	Activated	2.252	2.83e-06	ACTA1,CYBB,GBP2,GBP6,IL1B,ITGB2,MYH4,MYLPF,S100A8,S100A9,TNF,TNNC2,TNNI2	337 (7)
	NS-398		chemical reagent	Inhibited	-3.623	2.84e-06	ALPL,ARG1,BAX,CCL5,CDKN1A,CEBPB,F3,ICAM1,IFNG,IL1A,IL1B,IL2RA,IL6,MAGI1,MUC5AC,PCNA,PSMB5,PSMB8,PSMB9,S100A8,S100A9,TNF,WNT10B	467 (15)
	IL4R		transmembrane receptor	Activated	2.395	2.9e-06	ARG1,CCL11,CD14,CD69,CD86,CLCA1,FCER1G,GCSAM,GP2,IFNG,IL12RB2,IL1B,IL2RA,IL6,MUC5B,SOCS3,TBX21	483 (18)
	AIRE		transcription regulator		-1.812	2.96e-06	CCL19,CCL5,CD274,CXCL10,CXCL11,DDX60,EIF2AK2,GBP6,HERC6,IFI44,IFNG,IL18BP,LTF,NMI,PARP14,S100A9,TLR1,TLR3,UPP1,VCAM1	410 (7)
	ciglitazone		chemical drug		-1.16	2.99e-06	BAX,BCL2L1,CAT,CAV1,CCL2,CCL5,CDKN1A,CRABP2,CXCL1,CYBB,EOMES,ICAM1,IFITM2,IFNG,IL6,KIT,LCN2,MXD1,NFKBIA,NFKBIB,PTGER4,SELE,SERPINE1,SFRP2,TGM1,TNF,TUBB3,VCAM1	605 (16)
	NCOA3		transcription regulator	Activated	2.973	2.99e-06	AHR,ANKRD1,CCNE1,CDC6,CDKN1A,CYP1A1,DDIT3,EOMES,HK2,HMOX1,IGFBP3,IRF1,LDHA,NFKBIA,PCNA,PLIN2,PSMA2,SLC16A3,SLC2A1,XBP1,XDH	771 (21)
	TAC1		other	Activated	4.084	2.99e-06	BAX,CASP1,CCL2,CCL4,CSF2,CXCL10,CXCL3,HMOX1,IFNB1,IFNG,IL1A,IL1B,IL1RN,IL6,MAFB,NCR1,PRF1,SELE,SELP,SERPINE1,TNF	392 (13)
	KL		enzyme	Inhibited	-2.084	3.13e-06	ATF3,ATF4,AXL,BAX,BCL2L1,CDKN1A,CYBB,DDIT3,HSPA5,ICAM1,IL6,IRF7,MYC,SELP,TNF,XBP1	586 (22)
	CAT	-1.119	enzyme		-1.182	3.13e-06	ADM,BAK1,BAX,CAV1,CCL2,CD69,CDKN1A,CLCA1,HMOX1,IL2RA,IL6,MUC5AC,SERPINE1,TIMP1,VCAM1,XAF1	529 (14)
	TNC		other		0.418	3.15e-06	ADAMTS4,CASP1,CCL2,CCL20,CCL4,CDH11,CDKN1A,CXCL3,IFNG,IL1A,IL1B,IL6,MYC,TNF	649 (17)
	celecoxib		chemical drug		0.243	3.18e-06	ATF4,BAK1,BAX,BCL2L1,CD68,CDKN1A,CLDN4,DDIT3,F3,GDF15,HMOX1,HSPA5,ICAM1,IFNG,IL1B,MAGI1,MUC5AC,PCNA,RIPK2,SELP,SERPINE1,TLR2,TNF,TNFRSF11A,TNFRSF1B,VCAM1	679 (16)
	AR		ligand-dependent nuclear receptor		0.168	3.18e-06	ACTA1,ADM,ANKRD1,ARG1,ARHGAP21,ATP13A4,ATP1A3,BASP1,BCL2L1,C3,CAV1,CCL11,CCL5,CDCA5,CDH11,CDKN1A,CDT1,CEBPB,CITED4,COTL1,COX7B,DAPL1,DDX58,EDNRB,EPAS1,ESYT3,ETV1,FEN1,FGF10,FKBP5,FZD6,GADD45G,GDF15,GSTM1,GUCY1A1,HLA-A,HSPA5,ICAM1,IFIH1,IGFBP3,IGFBP5,IGSF8,IL1A,IL6,KCNJ2,KCNJ3,KRT14,LGALS7/LGALS7B,LRP8,MAD2L2,MAOA,MCCC2,MECOM,MIR99AHG,MT-RNR2,MTHFD2,MYC,MYOT,ODC1,PDLIM4,PIGR,PLAU,PLCE1,PLOD2,RASSF…	768 (22)
	KITLG		growth factor	Activated	3.676	3.18e-06	AIF1,ALOX5AP,AXL,B2M,BCL2L1,CASP1,CCL2,CCL4,CCNE1,CD14,CD68,CDKN1A,CLIC1,CSF1,CSF2,CXCL3,EDNRB,EFNB2,HCK,HMOX1,IFNG,IGFBP3,IL1A,IL1B,IL1RN,IL6,KIT,KLHL24,LAPTM5,LTF,LY6E,MAP2K1,NFKBIA,OSBPL1A,OSM,PIM1,PLCL2,PSMB5,SAMSN1,SNAI2,SOCS1,TNF	548 (20)
	kanamycin A		chemical drug		-0.335	3.19e-06	APOD,C1QA,C1QB,CD63,CD69,CFP,CSF1,CTSB,DNAJB4,FXYD5,IGFBP5,IL10RA,JMY,JUNB,LAG3,LGALS1,LGALS3,NAV2,NPNT,RBBP9,SDC3,SLC7A8,SLCO4A1,TNFRSF11A
	plicamycin		chemical drug		-1.507	3.19e-06	ADAMTS4,AHR,AXL,B4GALT5,BAK1,BNIP3L,CCL2,CDKN1A,CXCL1,CYBRD1,F3,HMOX1,HSD11B2,IER5,MAOA,MIF,MUC5AC,MUC5B,PLAUR,PRKDC,SEMA7A,SERPINE1,SOCS3,TIMP1	663 (19)
	NADPH oxidase		complex	Activated	2.059	3.26e-06	CCL2,CXCL1,CYBB,F3,HMOX1,IL6,MUC5AC,NCF1,SERPINE1,VCAM1	374 (12)
	GDF15	2.615	growth factor	Activated	2.024	3.26e-06	CCR2,CDKN1A,GDF15,IL6,MYH7,PLAU,PLAUR,SERPINB5,SERPINE1,TNF	535 (17)
	OVA-8		chemical reagent			3.27e-06	BCL2L1,EIF6,FBL,GADD45B,IFNG,IL2RA,IL2RB,MYC,NHP2,NOP58,RPL36AL,RPS27L	25 (3)
	HAVCR2		other		-0.989	3.27e-06	CASP1,CASP4,CCR5,CD80,CDKN1A,IFNG,IL1B,IL6,NLRP3,PRDX5,TBX21,TNF	651 (14)
	vitamin K3		chemical drug	Activated	2.577	3.27e-06	ATF4,BAX,BID,CCL20,DDIT3,ESM1,HK2,HMOX1,HSPA5,IL1A,MYC,NAMPT	623 (15)
	F3	1.747	transmembrane receptor	Activated	2.339	3.27e-06	ARG1,CCL2,DUSP2,EFEMP1,F3,ICAM1,IFNG,IL1B,IL6,ITGAM,SELE,SERPINC1,SERPINE1,SPRY1,TGM2,TNF,TNFRSF11A,VCAM1	327 (13)
	calphostin C		chemical drug	Inhibited	-2.324	3.27e-06	BCL2L1,CCL2,CDKN1A,CSF2,HSPA5,ICAM1,IL6,KIT,MAOB,MSR1,MUC5AC,MYC,PDIA4,PLAU,POU2F2,S100A8,SLC2A1,TNF	634 (18)
	CLDN6		other			3.48e-06	ATF4,CLDN4,CLDN8,HSPA5,KLF4,LORICRIN,MOV10,PLEKHA6,RPTN,SPRR1A,TGM3
	hydrochloric acid		chemical - endogenous mammalian		1.314	3.48e-06	CCL11,CCL2,CCL4,CXCL3,HSH2D,ICAM1,IL1B,IL6,SELE,TNF,VCAM1	622 (13)
	miR-155-5p (miRNAs w/seed UAAUGCU)		mature microRNA	Inhibited	-3.739	3.52e-06	ANKFY1,CASP1,CCL20,CCL3,CCL4,CD69,CEBPB,CXCL1,CXCL3,IFNG,IKBKE,IL1A,IL1B,IL6,LCLAT1,MAFB,MMP3,MPZL1,MSI2,MYD88,NT5E,PDE3A,PHC2,RAB5C,SDCBP,SERPINE1,SOCS1,SPI1,SYNE2,TACSTD2,TNF	437 (16)
	EIF2AK3		kinase	Activated	3.898	3.52e-06	AARS1,ALDH18A1,ASNS,ATF3,ATF4,BIRC3,CARS1,CCL20,CEBPB,DDIT3,EIF4EBP1,FOSL1,GCH1,HSPA5,IL1B,IL6,KLF4,LMO4,MTHFR,MYC,NFIL3,NFKB2,RELB,SCN5A,SQSTM1,TNF,TRIB3,WARS1,XBP1	591 (23)
	POU2F2	1.072	transcription regulator	Activated	3.714	3.54e-06	ADA,ARG2,CCR5,CD69,COCH,DIXDC1,EIF2S2,GATM,H2BC21,IL6,KCNN4,LY6E,MOCOS,MYC,PFKFB3,POU2F2,PRR7,RYR1,SPI1,TNFAIP2,TNFRSF12A,XBP1	281 (8)
	SMAD3		transcription regulator		0.731	3.67e-06	ALPL,ANKRD1,ATF4,C3,CCL2,CCL20,CCL4,CCNE1,CDH11,CDKN1A,CHRDL1,CXCL10,CXCL3,CYP1A1,DDIT3,DEPTOR,ESM1,ESR2,FPR2,GADD45B,GLI1,GZMA,GZMB,HMOX1,HSPA5,IFNB1,IFNG,IL15,IL1B,IL2RA,IL6,JUNB,MBOAT2,MXD1,MYC,PCNA,PDCD1,PTX3,SERPINE1,SNAI2,SPHK1,TBX21,TGFB3,TIMP1,TNF	587 (18)
	HDAC1		transcription regulator	Inhibited	-2.143	3.67e-06	ARC,ATF3,BAX,CCL5,CCNE1,CDC6,CDKN1A,CDT1,CXCL1,DHFR,GLI1,IFNB1,IL1A,IL1B,IL6,KRT15,LCE3C,LCN2,MCM10,MCM3,MCM5,MUC4,MYC,MYH4,MYH7,MYO1F,NFKBIA,PFKFB3,PLAU,PTPN6,RELB,S100A9,SERPINE1,SFRP1,SNAI2,SOX11,SQSTM1,TBX6,TDRKH,TGM2,TNF,TNFRSF19,TNNI2,TUBB3,UHRF1	649 (23)
	parthenolide		chemical drug		-1.575	3.94e-06	ANKRD1,BCL2L1,CASP1,CCL2,CCL5,CXCL3,DDIT3,HMOX1,IL1B,IL6,LIF,TNF,VCAM1	406 (12)
	1-hydroxy-2-methyl-2-butenyl 4-diphosphate		chemical - endogenous non-mammalian	Activated	2.415	4.01e-06	CD69,CXCL13,IFNG,IL2RA,IL6,OSM,TNF
	APOH		transporter	Activated	2.4	4.01e-06	CD40,CD80,CD83,CD86,IFNG,SELE,TNF	478 (14)
	CYBA	2.039	enzyme		1.671	4.01e-06	CDKN1A,CYBB,EPAS1,IL6,PIM1,SERPINE1,TNF	499 (19)
	Ifnz (includes others)		cytokine	Activated	2.63	4.01e-06	CD40,CD80,CD83,CD86,DAXX,IRF1,TLR3	397 (15)
	BP-1-102		chemical reagent	Inhibited	-2.607	4.01e-06	BCL2L1,ICAM1,IL1B,IL1RN,IL6,NFIL3,TNF	439 (11)
	ANGPT2		growth factor	Activated	3.833	4.02e-06	ACTA1,ADA,CALR,CAT,CCL5,CD163,CD68,CD86,CDC34,CDKN1A,CEBPB,CFB,CYBA,CYBB,DBNL,DDIT3,DNAJB4,FEN1,HMOX1,HSPA5,ICAM1,IL1B,IL6,MAP2K1,MIF,MYH7,NCF1,PGAP1,PLAU,SERPINE1,SERPING1,TLR3,TNF,TNFRSF12A,TOR1AIP2,TUBB3,VCAM1	511 (17)
	BRD4		kinase	Activated	2.297	4.04e-06	ALDH1B1,BCL2L1,BCL3,BHLHE40,CCR1,CD274,CDC6,CDCA5,CXCL3,CXCL5,DDIT3,GLI1,HMOX1,ICAM1,IL2RA,IL6,IRF1,IRF8,MCM3,METAP1D,MTHFD1L,MYC,MYD88,PIM1,PLAU,SELE,SORD,TIMP1,XBP1	711 (24)
	alitretinoin		chemical drug		1.105	4.04e-06	ACADM,ADAMTS4,APOD,ATP1A3,BCL2L1,CASP1,CASP4,CCL20,CCL8,CD14,CD38,CD83,CD86,CDKN1A,CPM,CXCL10,CXCL11,CXCL13,CYCS,DNASE1L3,IL2RA,IL2RB,IL6,IRF1,ISG15,ITGAM,LTF,PLAU,RUNX3,UBA7	540 (12)
	HDAC3		transcription regulator		0.424	4.23e-06	ARG1,BIRC3,CDKN1A,CXCL10,ENPP2,FENDRR,HMOX1,ICAM1,IL1B,IL6,LGALS9,MUC4,MYC,NFKBIA,PLIN2,RELB,SERPINE1,SMARCA2,TLR9,TNF,TNNI2,USP18	488 (15)
	ZMPSTE24		peptidase	Inhibited	-2.623	4.25e-06	ATF3,CDKN1A,CXCL3,GADD45B,GADD45G,ICAM1,IGFBP3,IGFBP5,IL6,JAK2,RGS16,SOCS1,SOCS3,TNF	666 (16)
	S1PR2		G-protein coupled receptor		1.348	4.28e-06	CCL5,F3,ICAM1,PCNA,SELE,SNAI2,SPHK1,TIMP1,VCAM1	428 (13)
	BIRC2		enzyme		0.787	4.28e-06	BIRC3,CCL2,CCNE1,CSF1,CXCL1,IFNB1,IL27,IL6,TNF	543 (15)
	helenalin		chemical - endogenous non-mammalian		-1.813	4.28e-06	ATF4,CCL20,CXCL1,CXCL3,CXCL5,DEFB4A/DEFB4B,HMOX1,IL6,NFKBIA	489 (13)
	UCHL1		peptidase		-0.434	4.32e-06	BCL2L1,CDKN1A,CGAS,DPYSL2,HERC6,HSPA5,JMY,PSMB5,PSME1,PURG,SERPINE1,SH3D19,SLC39A8,SMPDL3B,STXBP4,TACSTD2,UBA7,VWA5A,ZC4H2	228 (7)
	BCR-ABL1		fusion gene/product	Activated	2.101	4.37e-06	BCL2L1,CAV1,CCL2,CDKN2D,CEBPB,CSF2RB,EPAS1,HK2,HK3,HMOX1,IL2RA,LCN2,LDHA,MECOM,MSR1,MYC,OSM,PIM1,SLC2A1,SNAI2,SOCS1	608 (16)
	pioglitazone		chemical drug		-1.548	4.48e-06	ACTA1,ANGPTL4,ATF4,BAX,CAT,CAV1,CD80,CD86,CDKN1A,CEBPD,CXCL10,EPAS1,FOSL1,HMOX1,HSPA5,ICAM1,IFNG,IL1B,IL1RN,IL6,ITGAM,KLF4,NCF1,NCF2,NR4A1,PCNA,PLIN2,SERPINB5,SERPINE1,SLC2A1,TNF,TNFRSF11A,TNFRSF1B,VLDLR,XBP1	665 (18)
	MSC		transcription regulator	Activated	2	4.67e-06	CCL2,CCL4,CD19,CHL1,DDX60,EPSTI1,FCRL5,IFI44,IFIT1,IRF7,POU2F2,SELL,SYNE2,TLR7,TRIB1,XAF1,XCL1
	THBS4		other	Activated	3.377	4.7e-06	ATF4,CALR,CD40,CRELD2,CXCL10,HSPA5,ICAM1,MANF,MTHFD2,SDF2L1,SELE,VCAM1	482 (16)
	TAP1	3.211	transporter		-1.615	4.84e-06	EIF2AK2,HLA-A,IFIT1,IL1B,IL6,MX1,PSMB9,TNF	427 (15)
	AIMP1		cytokine	Activated	2.784	4.84e-06	CCL2,CCL3,CCL4,CCL5,ICAM1,IFNG,IL1B,TNF	478 (18)
	CRKL		kinase	Activated	2.804	4.84e-06	CXCL10,FGL2,IFNB1,IL15,IL15RA,ISG20,PLA1A,TLR3
	IL18R1		transmembrane receptor		-0.213	4.84e-06	IFNG,IL1A,IL1B,IL6,SOCS1,SOCS3,STAT1,TNF	469 (17)
	albuterol		chemical drug		-0.034	4.84e-06	CCL5,CCR2,CCR5,EBI3,IL27,IL6,RGS5,TNF	748 (20)
	TMPRSS2-ERG		fusion gene/product		0.862	5.01e-06	ADORA2B,C15orf48,CEBPB,CHAC1,COL27A1,CYBA,DDIT3,FAP,FSCN1,GDF15,IFI44,IL1A,INHBA,LAMA3,LURAP1L,MYC,OSBPL6,PIM1,PSAT1,SAMD9L,SCARA5,SFRP1,TGFBI,TLR2,TRIB3,TSPAN2	458 (7)
	IKZF3		transcription regulator		-0.411	5.09e-06	ANTXR1,BCL2L1,CAV1,CD38,CD68,DDX58,DNM3,IFIT3,IRF7,KLF4,MYC,NFKBIZ,RNF213,RTP4,RYR1,SHISAL1,SPSB1,YPEL2
	PPT1		enzyme	Inhibited	-2.449	5.1e-06	CCL4,CXCL10,CXCL3,IFNG,OSM,TNF	316 (7)
	FEM1A		transcription regulator	Inhibited	-2.415	5.1e-06	CCL4,CD68,CXCL10,IL1B,IL6,TNF	554 (16)
	NCR3		transmembrane receptor		0.19	5.1e-06	CCL3,CCL4,CCL5,CSF2,IFNG,TNF	392 (13)
	AGI-1067		chemical drug	Inhibited	-2.425	5.1e-06	CCL2,F3,IL1B,IL6,TNF,VCAM1	547 (18)
	levofloxacin		chemical drug		-0.816	5.1e-06	CDKN1A,CSF2,IFNG,IL1A,IL6,MMP3	333 (7)
	theaflavin		chemical - endogenous non-mammalian		-0.896	5.1e-06	CCL2,CDKN1A,CDKN2D,ICAM1,IL6,VCAM1	577 (20)
	4-(1-D-ribitylamino)-5-amino-2,6-dihydroxypyrimidine		chemical - endogenous non-mammalian		0.883	5.1e-06	GZMA,GZMB,IFNG,PRF1,TNF,TNFRSF9
	PIM1	1.911	kinase	Activated	2.179	5.19e-06	BCL2L1,CD38,CDKN1A,EPHA2,FOSL1,IFNG,IGFBP5,IL12RB2,IL2RA,IL6,MYC,PIM1,SELL,SOCS1,TBX21,TNFRSF18	618 (20)
	APOA1		transporter	Inhibited	-3.756	5.19e-06	ADCY1,ATF3,CAV1,CCR2,CYBB,HSPA5,ICAM1,IL1B,IL6,ITGAM,MYD88,SLC2A1,TLR2,TNF,VCAM1,XDH	458 (17)
	IRF6		transcription regulator		0.877	5.19e-06	ARG1,CCL2,CD14,CD69,CD86,ENPP2,FPR2,IFNB1,IL1B,IL6,KLF4,LCN2,NLRP3,NR4A2,PLAU,SOCS1	435 (14)
	brefeldin A		chemical - endogenous non-mammalian		1.197	5.19e-06	CEBPB,CHRNA7,CXCL3,DDIT3,GADD45B,GRIA1,HLA-A,HMOX1,HSPA5,IFNG,KLF4,MMP3,SESN2,STARD5,TIMP1,TNF	585 (20)
	Ikb		group		1.783	5.2e-06	BCL2L1,CCL2,CFB,CXCL3,HSPA5,ICAM1,IL6,NR4A1,TNF,TNFAIP3	371 (12)
	Ciap		group	Inhibited	-2.477	5.2e-06	BCL2L1,CCL11,CCL4,CCL5,CSF2,IL1A,IL1B,IL6,MYC,TNF	569 (17)
	TINCR		other		-0.357	5.2e-06	ALOX12B,ATF4,AXL,CHAC1,DDIT3,EPAS1,EPHA2,FLG,LORICRIN,S100A8	261 (7)
	TRIM21	1.927	enzyme	Inhibited	-2.117	5.2e-06	ANO1,CXCL10,HMOX1,IFNB1,IL1B,IL6,IRF7,MYC,TNF,TRIM25	460 (18)
	chrysin		chemical - endogenous non-mammalian	Inhibited	-2.36	5.2e-06	ADORA2B,CCL2,CXCL10,HMOX1,ICAM1,IFNB1,MUC5AC,NT5E,PDE5A,SELE	514 (20)
	GRIN3A		ion channel		1.633	5.21e-06	ABCC9,ARC,BMP3,CNTNAP1,CXXC4,ETV1,FAT3,GDA,GPR176,GUCY1A1,HPSE,IFRD1,ITGA8,LURAP1L,MTHFD1L,MTHFD2,RCAN2,ROBO2,STARD4,TMEFF1,TRIM14,TSPAN2,VLDLR,WIF1
	1-palmitoyl-2-oleoylphosphatidylserine		chemical - endogenous mammalian	Activated	2.975	5.22e-06	CCL4,CSF2,CXCL10,CXCL3,IL3RA,IL6,LIF,OSM,TNF,TNFRSF12A,TNFRSF1B
	rituximab		biologic drug		0.596	5.22e-06	ADORA2A,BAX,BCL2L1,CCL3,CCL4,CCL5,CD19,CDKN1A,IFNB1,IFNG,TNF	467 (18)
	EPOR		transmembrane receptor			5.22e-06	BCL2L1,HMOX1,JUNB,MYC,PIM1,SIGLEC1,SOCS1,SOCS3,SPI1,TNF,VCAM1	475 (17)
	ATG5		other		-1.405	5.31e-06	AGR2,ARG1,CCL5,DAPK3,EIF5A,HSPA5,ICAM1,IFIH1,IFNB1,IFNG,IKBKE,IL1B,IL6,LGALS1,MAP2K6,SEMA6A,SQSTM1,TGM2,TNF	656 (19)
	CDH1		other		-0.261	5.35e-06	EIF4EBP1,FOSL1,GLI1,GRIA1,IFITM1,IFNG,IGFBP3,KRT13,KRT15,LCN2,MMP19,MMP3,MUC16,MYC,PFKFB3,PLAUR,S100A4,SHH,SNAI2,TNF	690 (18)
	mycophenolic acid		chemical drug	Activated	2.559	5.35e-06	ADM,ATF3,BIRC3,CCL2,CCL20,CD274,CD63,CDKN1A,CXCL3,CXCL5,CYBB,HSPA5,IL1B,IL6,INHBA,MYLPF,NFKB2,PCNA,SERPINE1,TNFAIP3	636 (21)
	TNFSF15		cytokine	Activated	3.535	5.43e-06	BIRC3,CD40,CD80,CD83,CD86,CSF2,GZMB,IFNG,IL2RA,IL2RB,IL6,TBX21,TNF	475 (16)
	pimagedine		chemical drug		-0.616	5.43e-06	BAX,BCL2L1,CASP1,CASP6,CAV1,GADD45B,HMOX1,ICAM1,IL6,POU2F2,SERPINE1,SLC22A3,TNF	600 (19)
	NOX4		enzyme		1.469	5.56e-06	ACTA1,BCL2L1,CCL2,CDKN1A,CYBA,CYBB,EPAS1,HMOX1,ICAM1,KIT,NCF1,NCF2,RHOC,SERPINE1,SLC2A1	682 (17)
	BCL2L1	1.032	other		0.06	5.87e-06	ALOX5AP,BAK1,BAX,BCL2L1,CD19,CDC6,CXCL1,CXCL3,CYCS,DHFR,GSR,IFNB1,IL1B,TIMP1,TNF,TNFSF8,TUBB3	544 (17)
	IL2RG	1.058	transmembrane receptor		0.948	5.87e-06	CCL11,CSF2,CXCL10,HLA-A,IFNB1,IFNG,IKBKE,IL6,IRF7,ISG15,MYC,NPC2,SPRR1A,STAT1,TLR3,TNF,UBA7	601 (16)
	RARA		ligand-dependent nuclear receptor		-1.91	6.09e-06	CD14,CD38,CD53,CDKN1A,CDKN3,CEBPB,CENPU,CRABP2,CREBL2,CTSS,CXCL5,GDF15,GLI1,HLA-G,HOXA2,HOXA3,HOXA5,IFI44,IFNG,IL12RB1,IL12RB2,IL1A,IL6,IRF1,KLF4,KRT15,KRT5,LGALS1,LGALS3BP,LIFR,LTF,LY6G6D,MAFB,MAOB,MED7,MYC,NAV2,NR2F1,RASD1,RSAD2,RTP4,SAMHD1,SELL,SHANK2,SP100,SP110,STAT1,TAPBP,TNF,UBA7,XBP1,YPEL1,ZMAT4	552 (20)
	SHC1		other		0.211	6.3e-06	BAK1,BAX,BCL2L1,CCL19,CD69,CDKN1A,CXCL1,CXCL10,CXCL13,DAPL1,GDA,HMGB2,ICAM1,ITGAM,PCNA,SELE,SERPINE1,SQSTM1	563 (16)
	PPIF		enzyme	Activated	2.4	6.3e-06	ACKR4,CCL2,CCL20,CCL4,CCL5,CCR1,CCR2,CCR5,CCRL2,CSF2,CXCL10,CXCL3,GJB3,IL6,IRF5,LIF,MEIS2,SFRP1,SLCO4A1,TNF,XCL1	433 (11)
	6-hydroxydopamine		chemical toxicant	Activated	2.487	6.3e-06	ATF4,BAX,BCL2L1,BNIP3L,C3,CALR,CCL5,CXCL13,CYBB,DDIT3,GADD45G,HEPH,HSPA5,HSPBP1,IFNG,IL1B,IL6,MMP3,NR4A2,PSMB2,TRIB3	407 (12)
	daporinad		chemical drug		-0.577	6.65e-06	BHLHE40,BRIP1,CCL2,CD274,CEBPB,IL1B,IL6,LIF,MCM10,SERPINE1,SOX11,TNF	585 (16)
	EZR		other		0.454	6.65e-06	ATF3,ATF4,BAX,BCL2L1,DDIT3,EIF4EBP1,IL1B,IL6,MYC,TMEM8B,TNF,TRIB3	626 (17)
	andrographolide		chemical drug		-1.778	6.65e-06	BAX,BCL2L1,CCL11,CYP1A1,HMOX1,ICAM1,IL1B,IL6,SELE,TIMP1,TNF,VCAM1	588 (17)
	HDAC4		transcription regulator		1.714	6.88e-06	ACTA1,ANGPTL4,ARC,ATF3,C1QC,CDKN1A,CHRDL1,FOSL1,IFITM3,IL6,ISG15,LDHA,MYH10,MYOT,MYOZ1,NR4A1,NR4A2,NRCAM,RSAD2,RTN1,SH3GL2,SLC2A1,SYN2,TNF,TNFRSF12A,TSPAN7,VCAM1	619 (25)
	CD 437		chemical drug	Inhibited	-2.674	7.04e-06	ARPC3,ATP6V0C,BAX,CCL5,CDKN1A,CEBPB,CLIC1,COX7A2,COX7B,CST7,EIF5A,F3,FKBP5,FSCN1,GDF15,KARS1,KIF3A,LGALS1,LSM3,MYC,NFKBIA,NR4A1,ODC1,PCLAF,PFN1,RASL10B,RPL36AL,RPL39,SLIRP,SOX11,SP140,SSR2,TMSB10/TMSB4X,UBE2M,WDR45	493 (14)
	KCNJ10		ion channel	Activated	3	7.26e-06	CXCL10,FOSL1,GBP5,GBP6,ICAM1,LGALS3,TGM1,TIMP1,TNFRSF12A
	LY6E	1.646	other		-1.628	7.26e-06	CD14,CD274,CD83,IL1B,IL6,NFKBIA,RELB,SERPINE1,TNF	448 (16)
	TLR1	1.72	transmembrane receptor	Activated	2.954	7.26e-06	CSF2,DEFB4A/DEFB4B,IFNG,IL15,IL15RA,IL1B,IL6,TNF,TNFAIP3	423 (16)
	S1PR1		G-protein coupled receptor		-0.63	7.26e-06	ICAM1,IFNB1,IFNG,IL1A,IL6,JUNB,NLRP3,TNF,VCAM1	444 (14)
	EGLN1		enzyme		1.881	7.34e-06	ADM,CCL20,CD86,EPAS1,ICAM1,IFNG,IL1A,IL1B,IL6,INHBA,MMP3,MYC,SELL,SLC2A1,TGFB3,TNF,VCAM1	536 (20)
	PP1		chemical drug	Inhibited	-2.933	7.39e-06	BCL2L1,CDC6,CXCL16,GRIA1,HMOX1,IL1A,IL1B,IL1RN,MYC,ODC1,SERPINE1,TNF,VCAM1	596 (21)
	PGF	1.343	growth factor	Activated	2.386	7.39e-06	ALOX5AP,ANGPTL4,ATF3,CASP1,CCL2,CCL20,CCL4,IL1B,IL6,JAK2,KIT,SERPINE1,TNF	603 (20)
	3M-002		chemical reagent	Activated	2.6	7.52e-06	ACOD1,BMX,CCL20,CCL4,CCL5,CD300A,CD40,CD69,CD83,CD86,CLEC4E,CXCL10,CXCL3,ESM1,FOSL1,IFI44,IFNG,IL18BP,IL1B,IL6,IRF7,MYD88,NCF4,RPL26,TNF	407 (14)
	PDLIM2		other		0.218	7.53e-06	BST1,CCL20,CEMIP,CSF2,ENPP2,GSTM1,IFI44,IFIT3,IFNG,IGFBP3,KIT,LGALS3BP,MECOM,NR2F1,OAS3,PHLDA3,RTN1,SH3GL2,SLC22A3,STAT1,SUSD3	433 (16)
	BAK1	1.584	other	Activated	3.286	7.67e-06	CCL5,CXCL10,H2-T10,HLA-A,IFITM2,IFNB1,IL15,IL6,IRF7,TNF,XBP1	582 (20)
	IRAK3		kinase		-0.214	7.67e-06	CCR2,CD274,CXCL3,IFNB1,IFNG,IL6,IRF5,NFKBIA,SOCS1,TNF,TNFAIP3	412 (14)
	STAT5B		transcription regulator		1.225	7.72e-06	ANKRD1,BAX,BCL2L1,BIRC3,CASP4,CASP6,CCNE1,CDKN1A,CYP39A1,DDC,DDIT3,ESR2,GADD45B,IFNG,IL2RA,IL2RB,IL6,IRF1,LAMA3,MYC,MYH1,MYH7,MYL1,NR4A2,NT5E,NUDT7,OSM,PIM1,POU2F2,PPP1R3C,RAB30,RASD1,SCARA5,SH3RF3,SOCS1,SOCS3,SYBU,TANK,TLR2,TNF,TNFRSF11A,TNFRSF4,TRAF2,WARS1	620 (13)
	WNT3A		cytokine		-1.39	7.75e-06	ADAMTS4,AHR,ALPL,CALR,CCL5,CD274,CD300A,CD68,CEBPB,CST7,CXCL10,CXCL3,EOMES,EPAS1,GADD45G,GGT5,GLI1,HHIP,IGF2BP1,IGFBP5,IL1A,IL1B,IL6,KIT,KLF4,LCN2,LRP6,LRRC17,MYC,NCALD,NDNF,NDUFA12,NRG1,PXYLP1,RFLNB,RMRP,RUNX1T1,SFRP2,SHH,SLPI,SPRY1,SYTL3,TGFB3,TNF,TNFRSF19,TRIB3,TUBB3,VCAM1,WIF1,XBP1	660 (19)
	TARDBP		transcription regulator		-0.496	7.76e-06	C1QA,C1QB,C3,FDPS,GBP2,HLA-A,HLA-E,IFNB1,IFNG,IL1B,IL6,LCN2,PRKN,PSMB8,SERPING1,SQSTM1,TNF,VLDLR	666 (22)
	cadmium chloride		chemical toxicant	Activated	2.441	7.76e-06	ARG1,ATF4,CCL5,DDIT3,GAPDH,GSR,GSTM1,HK2,HMOX1,HSPA5,LDHA,MYC,PCNA,PFKFB3,PLAU,SLC5A1,TGFB3,TNF	612 (17)
	tyrphostin AG 1478		chemical drug	Inhibited	-4.165	7.76e-06	BCL2L1,CAV1,CCL2,CDKN1A,CSF2,F3,FAP,ICAM1,IL6,ITGAM,MUC5AC,NCF1,NCF2,PLAU,SLC2A1,SPHK1,TNFAIP6,VCAM1	593 (15)
	topotecan		chemical drug	Activated	2.911	7.82e-06	ARPC1B,ATF3,BCL3,C3,CCNE1,CCR2,CD83,CDKN1A,CHD3,CTSW,DCK,DUSP5,GDF15,HLA-E,JUNB,MYC,NECTIN3,NFIA,NINJ1,NRXN1,PHC2,PLCB1,PLK3,PNP,PRKAR2B,PRKN,RELN,ROBO2,SELP,SESN2,SLC2A1,SLC7A5,TANK	516 (10)
	mibolerone		chemical drug	Activated	2.377	7.9e-06	AHR,ALDH18A1,CALR,DNAJB11,ERP29,F3,FDPS,FHL1,FKBP5,GADD45G,GPC3,HLA-E,HSD17B11,HSPA5,IGFBP3,IRF7,ISYNA1,LRG1,MYC,NME2,PCNA,SEC23B,SHANK1,SPARCL1,TGFBI,TMPRSS2,USP18	506 (7)
	Notch		group		-1.482	7.93e-06	ADAM15,ADAP1,ADM,ANKRD1,CAPG,CCL19,CD300LF,CDKN1A,CSF2RB,FCGR2B,GADD45B,GATM,GUCY1A1,GZMA,HPSE,IFNG,IL6,MEX3B,MYC,NCF1,PIK3AP1,PLAU,PLD4,RUNX3,SAMHD1,TBX21,TGM1,TNF	630 (19)
	kaempferol		chemical toxicant	Inhibited	-2.746	8.07e-06	BCL2L1,CD69,CDKN1A,CYP1A1,HMOX1,ICAM1,MUC5AC,PLAU,SELE,TNF	641 (16)
	PPARA		ligand-dependent nuclear receptor		-1.812	8.13e-06	ACADM,ACTA1,ANGPTL4,APOC2,ARG1,ASNS,ASS1,BAX,BCL2L1,C1QA,C1QB,C2,C3,CAT,CCNE1,CD63,CDKN1A,CEBPB,CEBPD,CYBA,CYBB,CYCS,CYP1A1,CYP7B1,FDPS,H2-T10,HACL1,HLA-E,HMGCS2,HMOX1,HPX,HSD17B11,HSD17B4,IFITM3,IFNG,IGFBP3,IGFBP5,IL1B,IL1RN,IL6,LGALS4,LIFR,LIPG,LORICRIN,MYC,NCF1,NCF2,NFKBIA,PCNA,PLA2G7,PLIN2,PPA1,PRKN,REG3G,S100A8,S100A9,SAT1,SORD,TBX21,TLR2,TMTC2,TNF,TSPO,VCAM1	706 (21)
	POR		enzyme		-1.315	8.17e-06	ACTA1,AHR,ANTXR2,ASNS,BATF3,CAPRIN2,CYP1A1,CYP39A1,CYP7B1,ENTPD5,FDPS,FGF1,GADD45B,GBP2,GSTM1,HLA-A,HLF,HMOX1,HSD17B11,LGALS1,MAP3K6,NOCT,PFKFB3,PLA2G7,RAB30,STARD4,STAT1,TMEM176A,TMEM184C,TUBB2B,UBD,ZMAT4	562 (11)
	methamphetamine		chemical drug	Activated	3.179	8.97e-06	ALDH18A1,BAX,BCL2L1,BID,CAT,GDA,H3-3A/H3-3B,HMOX1,ICAM1,IL1A,IL1B,IL6,LGALS1,MAOA,MYC,NR4A1,NTRK2,TLR9,TNF,TNFRSF1B,VCAM1	476 (19)
	icilin		chemical reagent	Inhibited	-2.646	8.98e-06	CCL4,CXCL10,IL15,IL1A,IL1B,IL6,TNF	623 (12)
	DEPTOR	-0.901	other	Inhibited	-2.646	8.98e-06	CCL20,CCL5,CXCL10,CXCL11,CXCL9,ICAM1,VCAM1	389 (13)
	IL1R2	3.262	transmembrane receptor		-1.993	8.98e-06	CCL20,CSF2,CXCL3,ICAM1,IL1B,IL6,TNF	395 (15)
	DGKZ		kinase		1.03	8.98e-06	CCL5,CD69,IFNG,IL1B,IL6,IRF5,TNF	439 (19)
	C1q		complex		-0.113	9.03e-06	CCL2,CD80,ICAM1,IFNG,IL6,IRF5,SELE,VCAM1	472 (16)
	IL1RL2		transmembrane receptor	Activated	2.779	9.03e-06	CCL20,CD83,CXCL1,CXCL10,IL6,MMP3,REG3G,S100A8	386 (10)
	ATG16L1		enzyme	Inhibited	-2.137	9.03e-06	AOAH,CH25H,IL1A,IL1B,IL6,KLHL13,NFKBIA,SQSTM1	544 (21)
	hydrogen sulfide		chemical - endogenous mammalian	Activated	2.592	9.03e-06	BCL2L1,CD69,DDIT3,HMOX1,HSPA5,IL2RA,SELL,TMPRSS2	527 (16)
	NFKB2	1.996	transcription regulator		1.887	9.05e-06	BCL2L1,BIRC3,CCL19,CCL20,CCL5,CD83,CD86,CDKN1A,COCH,CRCT1,CTSS,CXCL13,CXCL3,ENPP2,FAP,IFNB1,IGFBP5,IL1B,MARCKSL1,MYC,NFKB2,NOD2,PSMB8,SELL,TNF,TNFAIP2,UPK1B,VCAM1	527 (12)
	EIF2S1		translation regulator		1.387	9.27e-06	ATF4,CAT,CCNE1,CEBPB,CH25H,CHAC1,DDIT3,EIF2AK2,HMOX1,IFNG,IFRD1,SESN2,SYBU,TGM1,TRIB3	577 (12)
	carbamazepine		chemical drug	Activated	3.828	9.27e-06	AARS1,ASNS,ATF3,ATF4,CEBPB,DDIT3,EIF4EBP1,GARS1,GDF15,MTHFD2,OSMR,PSAT1,SQSTM1,TNFRSF12A,TRIB3	560 (15)
	AKT inhibitor VIII		chemical reagent		0.181	9.28e-06	BAX,CCL2,CEBPB,F3,GZMA,GZMB,HSD11B2,ICAM1,IL6,MYC,SELL,TRIM21	620 (19)
	NCSTN		peptidase	Inhibited	-3.45	9.28e-06	CD14,CD68,CEBPB,CEBPD,CSF2RB,FCER1G,FCGR2B,GRN,IRF8,NCF1,NCF4,SPI1	509 (16)
	TRIB3	1.606	kinase		-0.383	9.28e-06	ASNS,DDIT3,GARS1,GDF15,HK2,LDHA,MTHFD2,PRKN,PSAT1,SLC2A1,SQSTM1,TRIB3	624 (18)
	vinblastine		chemical drug	Activated	2.835	9.28e-06	BAK1,CCL5,CD40,CD80,CD86,CDKN1A,CYP1A1,HLA-A,IL1B,IL6,MYC,TNF	527 (16)
	RAC1		enzyme	Activated	3.121	9.72e-06	ACP5,ANKRD1,ATF3,BCL2L1,BID,CD86,DPYSL2,FOSL1,HMOX1,HSD11B2,ICAM1,IFNB1,IFNG,IL1B,IL6,KRT14,MYC,MYH7,PLAUR,PRKG1,SNAI2,SOX5,STAT1,VCAM1	526 (17)
	BRAF		kinase			9.77e-06	APLP2,ATF4,B4GALT5,BIRC3,CCR2,CD40,CD63,CD80,CD86,CDKN1A,CEBPB,CPM,CSF1,DDIT3,EPAS1,F3,GGT5,ICAM1,IFNG,IL1A,IL1B,IL6,LAMA3,MAN2A2,MYC,NT5E,PCNA,PRKN,PSMB10,PSMB8,PSMB9,SEMA4D,SLC6A15,TACSTD2,XBP1	504 (18)
	NR1H2		ligand-dependent nuclear receptor		-0.629	9.95e-06	C3,CCL4,CCL5,CD38,CH25H,CXCL10,CXCL16,DDX60,FDPS,GBP4,GLI1,HSD17B4,IFIT2,IFNG,IL1B,IL1RN,IL6,LRP8,NFKBIA,THRB,TNF,TNFRSF9	512 (20)
	paricalcitol		chemical drug	Inhibited	-3.464	9.95e-06	BCL2L1,CASP1,F3,ICAM1,IFNG,IL1B,NLRP3,PCNA,PTGER4,PYCARD,TIMP1,TNF,VCAM1	481 (15)
	phenacetin		chemical drug	Activated	3.569	9.95e-06	BIRC3,CLDN4,ELF3,GPX2,LCN2,LGALS3,MYC,PLA1A,PSMB8,TIMP1,TMSB10/TMSB4X,TNFRSF12A,UPP1	280 (7)
	DYSF		other			1.07e-05	ABRACL,ANKRD1,B2M,C1QB,CAV1,CD48,CD53,CD68,CD83,CTSS,CXCL10,CYBA,EVI2A,FCGR2B,GPR65,HLA-A,LGALS3,MPEG1,S100A4,TIMP1,TMEM50B
	SLC22A5		transporter		0.194	1.11e-05	ACADM,CDKN1A,IFNG,IGFBP3,IL6,JUNB,PLAU,STAT1,TGFB3,TGFBI,TNF
	suramin		chemical drug		-0.732	1.11e-05	CCL2,CCL5,CD40,CD80,CD86,F3,HMOX1,ICAM1,IL6,KRT5,ODC1	626 (20)
	cyclic AMP		chemical - endogenous mammalian	Activated	2.7	1.12e-05	ANTXR1,ANTXR2,ARC,ARG1,ARG2,ASS1,CCL2,CD80,CD86,CDKN1A,CEBPB,CEBPD,CYCS,DDIT3,F3,GCH1,HSD17B11,IFNG,IGFBP3,IGFBP5,IL15,IL1B,IL1RN,IL2RA,IL6,INHBA,JUNB,LGALS3BP,MEST,MYC,NR4A1,NR4A2,ODC1,PRKAR2B,SERPINE1,SLC2A1,SOCS3,STAT1,TIMP1,TNF,VLDLR,WNT10B	658 (19)
	COL18A1		other	Inhibited	-2.564	1.12e-05	ANTXR1,BCL2L1,CCL2,EDNRB,EFNB2,F10,F3,HK2,ICAM1,IL6,ITGB2,JUNB,LDHA,MXI1,MYC,PLAU,SELP,SERPINE1,STAT1,TNF	683 (22)
	LCN2	2.431	transporter		0.16	1.12e-05	ARG1,BAX,CAPG,CCL20,CCL4,CCL5,CCR1,CCR5,CXCL10,CXCL13,CXCL3,HMOX1,IL15,IL1A,IL1B,IL1RN,IL6,MIF,TINAGL1,TNF	498 (14)
	3,3'-diindolylmethane		chemical drug	Activated	2.535	1.13e-05	ATF3,BAK1,BAX,BCL2L1,CDKN1A,GDF15,HLA-A,HMOX1,IFIT1,IFNG,IL1B,IL6,NFKBIA,OAS2,SNAI2,TAP1,TAP2	625 (15)
	miR-199a-5p (and other miRNAs w/seed CCAGUGU)		mature microRNA	Inhibited	-2.868	1.16e-05	ACTA1,ALOX5AP,C3,CDKN1A,CMPK2,COL4A5,CSTB,ISG15,KLF4,LCN2,MUC4,MX2,PIGR,RND1,RSAD2,SAMD9L,TMPRSS2,ZBP1	267 (7)
	halofuginone		chemical drug		-1.197	1.18e-05	ACP5,BHLHE40,CTHRC1,CTSS,CXCL10,CXCL9,EDNRB,FBLN5,GATM,GYG1,H19,IFITM2,IGFBP3,ITGA7,KLRG1,LGALS1,LGALS3BP,MMP3,REG3G,SELENOW,SLC39A8,SPARCL1,TGFB3,TGM2,TIMP1,TNF,VCAM1,VSNL1	525 (16)
	W7		chemical reagent		-1.066	1.18e-05	BIRC3,CCL2,CD14,CD80,CD83,CD86,IL6,MYH7,NR4A1	623 (18)
	carboplatin		chemical drug	Activated	2.552	1.18e-05	ASNS,CD274,CLDN4,ELF3,FXYD5,GPX2,LCN2,LGALS3,MCM3,MYC,NT5E,PLA1A,TIMP1,TNFRSF12A,UPP1	323 (7)
	Pka		complex		1.67	1.19e-05	ANTXR1,ANTXR2,ARC,BAX,CAV1,CD14,CD40,CDKN1A,CEBPB,CXCL10,DDIT3,DUOX1,HMOX1,IFNG,IL6,IRF1,JUNB,MEST,MMP3,MUC4,NCF1,NR4A1,NR4A2,SHH,SPI1,TNF,XAF1	597 (18)
	Insulin		group	Activated	2.838	1.21e-05	ACADM,ACTA1,ANGPTL4,ARG2,ATF3,BCL2L1,CCL2,CCL4,CCL5,CCNE1,CDKN1A,CEBPB,CEBPD,COX7A2,CRABP2,CXCL1,CYBB,CYCS,CYP1A1,DDIT3,DHFR,DNAJB4,DUOX1,EIF4EBP1,ENPP2,EPAS1,ERP29,GAPDH,HAP1,HK2,HMOX1,HPSE,HSD11B2,HSD17B4,HSPA5,HSPE1,ICAM1,IFIT2,IFIT3,IGFBP3,IGFBP5,IL1B,IL6,INHBA,IRF7,JAK2,JUNB,KCNJ3,KLF4,LDHA,LGALS3BP,LIFR,MAOA,MAOB,MIF,MMP3,MYC,NCF1,NDUFS4,NFIL3,NFKBIA,NR4A1,NR4A2,ODC1,PCNA,PFKFB3,PLCB1,PLIN2…	632 (18)
	alpha-tocopherol		chemical drug	Inhibited	-3.138	1.22e-05	BAX,CXCL3,HMOX1,IFNG,IL1A,IL1B,IL6,MMP19,SQSTM1,TNF	382 (14)
	PLP1		other		1.777	1.28e-05	ATF3,ATF4,CCL2,CCL20,DDIT3,ENPP2,HSPA5,IFNG,MMP3,SHH,TIMP1,TNF	620 (19)
	AKT1		kinase	Activated	3.991	1.3e-05	ANKRD1,ASS1,BAX,BCL2L1,BIRC3,C1QC,CCL11,CCL2,CCL4,CCL5,CCNE1,CD40,CD69,CD86,CDKN1A,CEBPD,CKS2,CXCL10,FXYD5,GATM,GDF15,GSR,HMGB2,HMOX1,IFNB1,IFNG,IGFBP5,IL2RA,IL6,LCN2,MSR1,MT2A,MYC,MYH10,MYH7,MYL1,NFKB2,PDCD1,RAMP3,SERPINE1,SLC2A1,SNAI2,TIMP1,TNF,VCAN	560 (15)
	nitric oxide		chemical - endogenous mammalian	Activated	2.204	1.3e-05	AHR,ATF3,BAX,BCL2L1,CDKN1A,CXCL10,DDIT3,GSTM1,HMOX1,IDO1,IFNG,IL12RB2,IL1B,IL6,JUNB,KRT14,MYC,ODC1,PDIA4,PGF,PRDX5,PRKDC,PRKG1,RHBDF2,SELE,SERPINB5,SFN,SQSTM1,TNF	617 (19)
	10E,12Z-octadecadienoic acid		chemical - endogenous mammalian	Activated	3.889	1.3e-05	ALDH6A1,ATF3,ATF4,CAV1,CCL2,CDKN3,CLEC12A,CREB5,DDIT3,GDF15,GPRIN3,IGFBP3,IL1B,IL1RN,IL6,MCM10,NAMPT,NR4A1,NR4A2,PANK1,PLIN2,PODN,RGS1,RHBDF2,SPDL1,TNF,TNIP3,TRIB3,XBP1	487 (17)
	CBX5		transcription regulator		-0.853	1.34e-05	AGR2,C15orf48,CD68,CDC6,CDKN1A,CEMIP,CPA4,CXCL5,GALC,GASK1B,GDPD3,IFIT2,ITGA7,KIT,LCN2,LY6G6D,NNT,PPFIBP2,PSMB8,PTK6,SH3GL2,SLC7A8,SYTL2,TACSTD2,TGFBI	283 (7)
	DNMT3B		enzyme		1.978	1.36e-05	ACTA1,BATF3,CCL5,CDKN1A,DDIT3,EPDR1,GLT8D2,GUCY1A1,IFIT1,IFITM1,IRF5,KIT,LACC1,LONRF1,MID1,MLH3,MUC4,MYC,MYH1,MYH7,PIK3C2B,PLEKHA6,PPP1R14C,PPP1R3C,RCAN2,RGS16,SFRP2,SH2D1A,STAT1,TNNT3,WNT10B	512 (13)
	Il3		cytokine		1.722	1.42e-05	BCL2L1,BHLHE40,CD14,CD68,CDKN1A,CSF1,CSF2,IL6,ITGAM,LCN2,LTF,MMP3,MYC,NFIL3,OSM,PIM1,SOCS1,TNFRSF1B	450 (17)
	minocycline		chemical drug	Inhibited	-3.415	1.42e-05	ATF3,BAX,BCL2L1,CASP1,CCR2,CD163,CD86,CSF2,CYBB,ICAM1,IFNG,IL1A,IL1B,IL6,ITGAM,TNF,TNFRSF1B,VCAM1	522 (12)
	berbamine		chemical reagent		-0.984	1.43e-05	BCL2L1,CD274,CD80,CD86,IFNG,NFKBIA	479 (11)
	CCDC88A		other	Inhibited	-2.408	1.43e-05	CXCL3,IFNB1,IL1A,IL1B,IL6,TNF	432 (14)
	TRG		other		-0.2	1.43e-05	CAV1,CXCL1,FCER1G,IFNG,IL1B,NT5E	356 (7)
	PSMB9	2.099	peptidase		0.555	1.43e-05	HLA-A,NFKB2,NFKBIA,RELB,TAP1,TNFAIP3	478 (14)
	mir-873		microRNA		1.104	1.43e-05	CCL2,CXCL3,IL6,RIPK3,TNF,TNFAIP3	611 (11)
	IL4I1	2.302	enzyme	Inhibited	-2.449	1.43e-05	CCL2,CCL8,CXCL1,IFNG,IL1A,TOB1	353 (7)
	MCC950		chemical reagent	Inhibited	-2.395	1.43e-05	CASP1,CXCL10,IL1B,IL6,NLRP3,PYCARD	441 (15)
	SLR14		chemical reagent	Activated	2.414	1.43e-05	CD274,CXCL10,H2-Q5,HLA-A,IL1B,TNF
	TO-901317		chemical reagent		0.475	1.45e-05	ABCA5,ADM,APOC2,APOD,ARG2,ASS1,BCL2L1,C3,CASP1,CASP4,CCL2,CH25H,CYP7B1,DDC,DNASE1L3,FDPS,FMO5,HK2,HMGCS2,HSD17B11,IL1B,IL6,ITIH4,LGALS3,LIFR,LIPG,MPEG1,NFKBIA,PFKFB3,PSMA5,PSMA7,PSMB2,PSMB8,PSME1,TGM2,TIMP1,TNF,VLDLR	594 (24)
	RORC		ligand-dependent nuclear receptor	Activated	2.764	1.48e-05	ADGRL1,ASNS,CCL20,CCL5,CSF2,CXCL3,CYP39A1,CYP7B1,DDC,GADD45B,IFNG,IL12RB1,IL1A,IL1B,IL2RA,IL4I1,IL6,LCN2,NLRP3,NOCT,PPP1R3C,PROCR,S100A8,S100A9,SLC13A2,SLC2A13,TNF,UGGT2,VLDLR	631 (16)
	CEBPE		transcription regulator		1.105	1.5e-05	ALOX5AP,BCL2L1,CCNE1,CD14,CEBPB,IL1RN,IL6,ITGAM,LCN2,LTF,MYC,NCF1,SELL,TLR9,TNF	440 (13)
	roxithromycin		chemical drug	Inhibited	-2.219	1.52e-05	CSF2,IFNG,IL1B,IL6,TNF	462 (7)
	(R)-limonene		chemical toxicant			1.52e-05	CD69,IL1B,IL2RA,IL6,TNF	339 (9)
	N-hexanoylhomoserine lactone		chemical - endogenous non-mammalian	Inhibited	-2.215	1.52e-05	CSF1,CSF2,IFNG,IL1A,IL1B
	IKBIP		other	Inhibited	-2.174	1.52e-05	CXCL1,IL1B,IL6,NFKBIZ,TNF	416 (12)
	TMEM106A	2.124	other			1.52e-05	CD80,CD86,IL1B,IL6,TNF
	RNF152		enzyme	Activated	2.195	1.52e-05	CXCL1,CXCL10,IL1B,IL6,TNF	360 (10)
	RDH8		enzyme	Inhibited	-2	1.52e-05	CCL4,CXCL10,IFNB1,IFNG,TLR3	325 (7)
	CASP4	4.107	peptidase		1.298	1.52e-05	CASP4,IFNB1,IFNG,IL1A,IL1B	458 (17)
	obinutuzumab		biologic drug	Activated	2.224	1.52e-05	CCL3,CCL4,CCL5,IFNG,TNF	619 (11)
	VTX-2337		chemical drug		1.172	1.52e-05	FCGR2B,GZMB,IL1B,IL6,TNF	593 (14)
	taselisib		chemical drug	Inhibited	-2.236	1.52e-05	CCL3,CCL4,CCL5,IFNG,TNF
	SPRR5		other	Activated	2.216	1.52e-05	FLG,LCE3A,LORICRIN,SPRR1A,SPRR3
	ZFA-fmk		chemical reagent	Inhibited	-2.213	1.52e-05	C3,IL1A,IL1B,IL2RA,TNF	590 (17)
	L-asparagine		chemical - endogenous mammalian	Activated	2.236	1.52e-05	CCNE1,CDKN1A,IFNG,PCNA,TNF	449 (11)
	deferasirox		chemical drug	Activated	2.111	1.57e-05	CD300A,ITGAM,ITGB2,KIT,LRRC25,MCEMP1,PLD4,RGS1,SLC26A11,TNF,TREML2
	MALT1		peptidase		1.895	1.57e-05	CD38,CD83,CXCL3,IL1B,IL2RA,IL6,KLRG1,LCN2,NT5E,S100A8,TNF	484 (17)
	ADP		chemical - endogenous mammalian		0.633	1.59e-05	CCL4,F3,HMOX1,IL1B,IL6,SELP,SERPINE1,TNF	536 (18)
	triclosan		chemical drug	Activated	2.121	1.59e-05	CYBB,HMOX1,IL6,NCF1,NCF2,PLAU,TIMP1,TNF	669 (12)
	EPHX2		enzyme	Activated	2.1	1.59e-05	CCL2,HSPA5,ICAM1,IL1B,IL6,SELE,VCAM1,XBP1	520 (18)
	IFIT2	4.719	other		1.98	1.59e-05	CCL5,EIF2AK2,IFNB1,IFNG,IL1B,IL6,ISG15,TNF	619 (16)
	C5		other	Activated	2.621	1.59e-05	BCL2L1,CCL4,CXCL3,IL1B,IL6,ITGB2,SOCS3,TNF	519 (17)
	SIRPA		phosphatase	Inhibited	-2.394	1.59e-05	BCL2L1,CCL5,CD63,IFNB1,IL1B,IL2RA,IL6,TNF	434 (17)
	phorbol esters		chemical - other	Activated	4.197	1.59e-05	B2M,DUSP2,HK2,HOXA5,HSD17B4,IFNG,IL1B,IL2RA,IL6,ITGAM,JUNB,LIF,MMP3,ODC1,OSM,PLAU,PTPRO,TGM1,TIMP1,TNF	612 (16)
	PRKAA1		kinase		-0.89	1.6e-05	ARG1,ATF3,BAX,BIRC3,CAT,CDKN1A,DDIT3,FKBP5,GALM,H2BC21,HSPA5,IFI44,IFNB1,IFNG,IL6,JAK2,KCNA2,LDHA,LITAF,LMO4,NCF1,NCF2,NFIB,NFKBIA,PARP3,PSMB8,SOCS3,TGM2,TNF,VCAM1	488 (18)
	FGFR1		kinase		1.587	1.61e-05	BAX,CDKN1A,DDIT3,EBI3,EIF4EBP1,EIF5A,FGF1,FGF10,GRINA,HK2,HSPA5,IL6,LIF,MMP3,MYC,NKX2-1,PLAU,PLAUR,POU2F2,SFN,TUBB3,XBP1	656 (18)
	E2F1		transcription regulator	Activated	2.401	1.62e-05	AGR2,ALPL,BAK1,BAX,BCL2L1,BID,CALR,CASP6,CAV1,CBX7,CCNE1,CCNO,CDC6,CDKN1A,CDKN2D,CLIC1,CRABP2,CTSB,DDB2,DDIT3,DHFR,EIF2AK2,FEN1,FHL1,H19,HMGA1,HMGB2,HSD11B2,HSPE1,ICAM1,IFNG,JMY,JPT1,KIT,KRT14,MAGEF1,MCM10,MCM3,MCM5,MMP3,MUC4,MYC,MYH4,MYH7,NFKBIA,NFKBIB,NMI,PCLAF,PCNA,PRKDC,PSAT1,PSMB9,RAD51,RAN,RANBP1,RBBP8,SELE,SERPINE1,TAP1,TAP2,TAPBP,TGM1,TNF,TNFSF9,TRAF2,UHRF1,VCAM1	611 (20)
	maneb		chemical toxicant		-1.807	1.64e-05	ADAM22,BAX,BCL2L1,CCL19,CEBPD,CRLF2,CYP1A1,INHBA,KCNA2,LIFR,MBOAT2,NFIB,NR4A1,PLCE1,PRR7,STRBP
	NOS3		enzyme		-0.6	1.66e-05	ACTA1,ATF3,CCL2,CD80,CD86,CXCL3,F3,ICAM1,IFNG,IL6,PDE5A,SLC2A1,TNF,VCAM1	388 (12)
	glutathione		chemical - endogenous mammalian		-1.283	1.71e-05	ASS1,ATF3,BAX,BCL2L1,CD274,CDKN1A,DDIT3,HMOX1,HSPA5,IL1B,IL27,IL6,MYC,PCNA,SERPINE1,TNF,VCAM1	447 (16)
	CAV1	-1.018	transmembrane receptor		0.867	1.72e-05	ADAMTS4,ARG1,CAV1,CCNE1,CD14,CDKN1A,CLDN8,CXCL10,HK2,HMOX1,ICAM1,IDO1,IFNB1,IFNG,IL6,INHBA,KRT4,LRP6,MUC5B,NR4A1,NTRK2,PCNA,SERPINE1,SNAI2,SPRR1A,TNF,TRAF2,VCAM1	543 (20)
	CP-55940		chemical reagent	Activated	2.4	1.74e-05	BCL2L1,CCL2,CCL4,CCNE1,CSF1,GAPDH,JUNB,MAP2K1,MYC,NFKBIA,TNF,TNFAIP3	599 (16)
	STAT		group	Activated	2.928	1.74e-05	BCL2L1,CASP1,CDKN1A,CEBPD,EIF2AK2,IL2RA,IRF1,JUNB,SOCS1,SOCS3,TIMP1,TNF	573 (14)
	N-(3-(aminomethyl)benzyl)acetamidine		chemical reagent	Inhibited	-2.236	1.74e-05	BAK1,BAX,BCL2L1,CASP1,CASP4,HMOX1,IL1B,IL6,NLRP3,RIPK2,TNF,TNFRSF1B	663 (19)
	SN-38		chemical drug		1.795	1.74e-05	BAK1,BAX,BCL2L1,BIRC3,CCL20,CDKN1A,ESM1,GDF15,HK2,IL1A,MYC,NAMPT	405 (13)
	fasudil		chemical drug		-1.532	1.75e-05	ARG1,BCL2L1,CCL2,CD14,CD40,F3,ICAM1,IL1B,IL6,MIF,TGFB3,TNF,VCAM1	450 (13)
	TERT		enzyme		1.013	1.76e-05	ASNS,ATF3,B2M,BAX,CAV1,CCNE1,CDKN1A,EFEMP1,ELK3,ICAM1,IFIT1,IFIT2,IL1B,IL6,ISG15,LIPG,MMP3,MTHFD1L,MX1,MYC,NFKBIA,NOP58,PCDHGA1,PLOD2,PRXL2A,TNF,XBP1	597 (19)
	dimethyl sulfoxide		chemical drug		-1.329	1.78e-05	CALR,CEBPB,CYP1A1,DDIT3,DNAJB4,EIF4EBP1,EMP3,HMOX1,IL1B,ITGAM,ITGB2,LCN2,LIFR,MEFV,MYC,MYH7,NCF1,SELP,SPI1,SQSTM1,TNF,UBE2L6,VCAM1,VLDLR,WIF1	512 (15)
	Z36		chemical reagent	Activated	3.148	1.8e-05	ASNS,ATF4,CDKN1A,CEBPB,CHAC1,DDIT3,HMOX1,HSPA5,TRIB3,XBP1	474 (11)
	BPIFA1		other		-0.57	1.82e-05	CCL20,CXCL3,IL1B,IL6,LTF,MUC5AC,MUC5B
	TRIM38		enzyme		0.755	1.82e-05	CCL5,CXCL10,IFIT2,IFNB1,IL1B,IL6,TNF	417 (17)
	LECT2		other		0.984	1.82e-05	C3,CXCL10,CXCL3,IFNG,IL1B,IL6,TNF	599 (16)
	ANG		enzyme			1.82e-05	BAX,CCL5,CCL8,CDKN1A,CXCL10,CXCL9,IL6	540 (22)
	PIK3R2		kinase	Activated	2.007	1.82e-05	BCL2L1,CASP6,CXCL10,IFNG,IRF7,ISG15,PLAU	560 (14)
	PON1		phosphatase	Inhibited	-2.425	1.82e-05	CD68,HMOX1,ICAM1,IFNG,IL6,MSR1,TNF	533 (17)
	RPL22		translation regulator	Inhibited	-2.621	1.82e-05	ATF3,ATF4,BAX,CDKN1A,DDIT3,HSPA5,XBP1	474 (11)
	isatoribine		chemical reagent	Activated	2.63	1.82e-05	CD40,CD80,CD86,IFNB1,IFNG,IL6,TNF	362 (9)
	TNFSF9	1.405	cytokine	Activated	2.942	1.86e-05	BCL2L1,CD14,ICAM1,IFNG,IL2RA,IL6,KLRD1,TNF,VCAM1	547 (14)
	RPS6KA5		kinase		0.448	1.86e-05	CCL20,FOSL1,IFNB1,IL1B,IL2RA,IL6,JUNB,MYC,TNF	576 (16)
	TLR6		transmembrane receptor	Activated	2.938	1.86e-05	ATF3,CCL5,CSF2,DEFB4A/DEFB4B,IFNG,IL15,IL1B,IL6,TNF	428 (18)
	mezerein		chemical - endogenous non-mammalian		1.982	1.86e-05	CDKN1A,IFIH1,IFIT1,IL1A,IRF9,MX1,OAS2,RGS16,TNF	307 (7)
	irinotecan		chemical drug	Activated	2.215	1.86e-05	BCL2L1,CCL5,CXCL10,IFNB1,IFNG,IL1B,IL6,SNAI2,TNF	479 (16)
	OGT		enzyme		-0.604	1.88e-05	ACADM,BAX,BCL2L1,CDKN1A,CPE,CXCL3,DNM3,HMGA1,IFNG,IL1B,IL6,MYC,PRKN,PSMC6,PSMD14,RGS16,SHH,SQSTM1,TET1,TFF2,TNF,WIF1	563 (22)
	hexachlorobenzene		chemical toxicant	Activated	3.85	1.9e-05	ASNS,CD14,ELF3,EMP3,FXYD5,GPX2,LCN2,LGALS3,MYC,PSMB10,PSMB8,TIMP1,TMSB10/TMSB4X,TNFRSF12A,UPP1	285 (7)
	LTA		cytokine	Activated	3.642	1.9e-05	CCL19,CCL20,CD274,CD40,CD80,CXCL13,IFNG,IL1B,IL6,JAK2,NFKB2,ODC1,RELB,SELL,VCAM1	599 (15)
	FOXL2		transcription regulator	Activated	2.416	2e-05	ATF3,BID,CCL20,CCL3,CH25H,CPM,CXCL3,ESM1,HMCN1,HRH2,ICAM1,IFNB1,IL6,INHBA,LIF,MAFF,MYO6,SPRY1,TNFAIP3	563 (18)
	mir-15		microRNA	Activated	2.451	2e-05	CCL2,CCL5,CCNE1,CD69,DDX58,FGF1,IFIT1,IFNB1,IFNG,IL1B,IL6,ISG15,MX1,PCNA,PIM1,PLAUR,SOX5,TIMP1,TNF	556 (15)
	methapyrilene		chemical drug		1.807	2.03e-05	ABAT,ACADM,ASS1,ATF3,ATF4,CAT,CDC34,CTSB,CTSS,CXCL3,DDIT3,ENPP2,GSTM1,HMGCS2,HMOX1,HSPA5,IFRD1,ITIH4,MAOB,MAP2K1,MYC,NFIB,ODC1,ORM1,PLCB1,RIPK3
	RORA		ligand-dependent nuclear receptor		1.266	2.03e-05	ADGRL1,ASNS,CCL4,CCL5,CCNE1,CDC6,CDKN1A,CH25H,CLCA1,CXCL10,CYP39A1,CYP7B1,DDC,GADD45B,IFNG,IL1B,IL6,LCN2,MUC5B,NFKBIA,NOCT,NTRK2,PLIN2,PPP1R3C,RAD51,RBBP8,S100A8,S100A9,SLC13A2,SLC2A13,SOCS3,TLR3,TNF,UGGT2,VLDLR	523 (14)
	rotenone		chemical toxicant		-0.083	2.04e-05	ATF4,BAX,BIRC3,CYBB,DDIT3,GADD45G,HMOX1,IFNG,IL1B,IL6,ITGAM,NR4A2,SELL,TIMP1,TNF,VCAM1	510 (18)
	PLK1		kinase			2.12e-05	ANKRD1,BAX,CDKN1A,DTX3L,EEF1E1,EPHA2,MYC,PARP9,PYCARD,SFN,SNAI2,TGFB3,TGFBI,TNFAIP6	575 (17)
	diallyl disulfide		chemical - endogenous non-mammalian		0.175	2.19e-05	ATF3,BID,GDF15,GSR,HMOX1,IL1B,IL6,MUC5B,NT5E,PCNA,TNF	477 (19)
	Hbb-b1		transporter	Activated	3.247	2.23e-05	ATP5MF,C1QA,CCR2,CCR5,CLEC7A,CXCL10,CYBA,CYBB,ICAM1,IL10RA,IL1B,IL2RB,IL2RG,ITGAM,LY86,NCF2,NDUFS4,SPI1,TLR2,VCAM1	440 (12)
	Collagen(s)		complex	Activated	2.18	2.29e-05	ATF4,BCL3,C3,C3AR1,CD63,CD68,DDIT3,GZMA,ITGAM,PRF1,PSAT1,SELP,SERPINH1	469 (16)
	PTGS1		enzyme		0.854	2.29e-05	ARG1,ATF3,CEBPB,CYBB,IL1B,IL6,MYOZ1,NCF1,NRG1,PTGER4,TNF,TNFRSF9,TNNI2	617 (23)
	NR5A2		ligand-dependent nuclear receptor		0.088	2.33e-05	C1QB,C3,C3AR1,CDKN1A,CEBPB,CEBPD,CFP,CXCL10,CXCL16,CYP7B1,GADD45G,GATM,ICAM1,IL1B,IL1RN,IL6,JUNB,MMP3,MYC,NR4A1,PLK3,TGFB3,TNF,TNFRSF12A,TNFRSF1B	737 (19)
	arsenic trioxide		chemical drug	Activated	3.632	2.33e-05	ALOX5AP,ATP1B2,ATP6V0C,BAX,BCL2L1,BNIP3L,CALR,CCL2,CCL7,CDKN1A,COX7A2,COX7B,DDIT3,DNAJB11,EPAS1,ERP29,FDPS,GLI1,GLRX,GSR,HAT1,HMOX1,HSPA5,HSPE1,IFRD1,IRF1,ITGAM,KEAP1,MCM3,MT2A,MYC,NCF1,NDUFA12,NFKBIA,NKX2-1,PCNA,PDIA4,PIM1,PML,PPA1,RAB8A,RASA4,S100A8,TCIRG1,TMOD1,TNF,TNFAIP3,XBP1	586 (21)
	amphetamine		chemical drug		1.515	2.38e-05	ADORA2B,ATF3,ATF4,BAX,BCL2L1,DDC,DSG3,EFNB2,F3,FAP,FGF10,FOSL1,ICAM1,INHBA,JPT1,JUNB,MAOB,SELL,TNFAIP3	547 (19)
	2-deoxyglucose		chemical drug		-0.955	2.49e-05	ATF4,BCL2L1,BID,CCL5,CDKN1A,CYCS,DDIT3,HSPA5,IFNB1,IFNG,IL1B,IL6,IRF8,MYC,ODC1,SLC5A1,SPI1,TNF	662 (19)
	BACH2		transcription regulator	Inhibited	-2.291	2.51e-05	AHR,BATF,CD38,HMOX1,IFNG,IL12RB2,IL6,JUNB,KLRG1,MAFB,S100A8,S100A9,TBX21,TNF,TNFRSF4,XBP1	741 (17)
	ELK1		transcription regulator	Activated	2.637	2.54e-05	ARRB2,BCL2L1,CCL2,CCL20,CDKN1A,FOSL1,JUNB,MECOM,MTHFD2,MUC4,PRKN,PSMB10,PSMB8,PSMB9,SLC2A1,TLR9,TNF	738 (23)
	CA4		enzyme	Inhibited	-2.121	2.61e-05	ACTA1,DDIT3,HSPA5,KRT13,KRT4,KRTDAP,LORICRIN,RPTN,TGM3,TMC5
	ruxolitinib		chemical drug		-1.854	2.61e-05	BCL2L1,CAT,CD274,CXCL10,CXCL13,IL6,JAK2,MSR1,PRDX5,RAD51	512 (18)
	ADA	2.514	enzyme	Inhibited	-2.784	2.61e-05	ADA,ADORA2B,CCL11,CXCL3,DCK,IL6,PDE5A,SERPINE1,TIMP1,TNF	467 (16)
	TGFB2		growth factor	Activated	2.048	2.63e-05	AHR,ANGPTL4,BHLHE40,CD40,CD86,CDH11,HMOX1,ID4,IFNG,INHBA,LIPG,MUC4,PLOD2,PTAFR,RUNX1T1,S100A8,SELL,SERPINE1,SNAI2,SPHK1,TIMP1,TMEFF1,VCAN	616 (17)
	glycine		chemical - endogenous mammalian		-0.388	2.67e-05	ATF4,CCNE1,CDKN1A,IL1B,ITGAM,ODC1,PCNA,TNF	621 (18)
	Fcgr3		group			2.67e-05	BAX,CSF2,IFNG,IL1RN,ITGAM,ITGB2,TBX21,TNF	631 (19)
	UNC93B1	1.37	other	Activated	2.552	2.67e-05	CSF2,CXCL10,IFNB1,IFNG,IL1B,IL6,TLR7,TNF	472 (16)
	GPR132		G-protein coupled receptor		0.445	2.67e-05	ARG1,CSF2,ICAM1,IFNG,IL1B,IL6,SELE,TNF	618 (15)
	CD46		transmembrane receptor		-0.749	2.67e-05	C3,CD69,GZMB,IFNG,IL2RA,PTGER4,SLC2A1,SLC7A5	452 (21)
	CXCL3	4.804	cytokine	Activated	2.791	2.67e-05	CCL4,CCL5,CXCL10,CXCL3,ICAM1,IL1B,IL6,TNF	435 (15)
	superoxide		chemical - endogenous mammalian		0.798	2.67e-05	CAV1,CYBA,HMOX1,ICAM1,IL1B,IL6,MARCKSL1,TIMP1	532 (15)
	vinorelbine		chemical drug		-1.254	2.67e-05	B2M,BCL2L1,CCL5,CD69,HLA-E,LGALS1,LGALS3,RAC2
	neuroprotectin D1		chemical - endogenous mammalian		-1.4	2.67e-05	BAX,BCL2L1,CCL20,HMOX1,IL1B,IL6,TNF,TNFAIP2	623 (17)
	LRP1		transmembrane receptor		-1.443	2.7e-05	CCL4,CD14,CD68,DDIT3,GRIA1,IL1B,IL6,PLIN2,SERPING1,SHH,SMO,SQSTM1,TNF,WNT10B	462 (19)
	GW9662		chemical reagent		-0.185	2.83e-05	AGR2,ANGPTL4,BAX,CAV1,CCL2,CD14,CD83,CD86,CDKN1A,CNP,ESR2,GDF15,GSR,HSPA5,IFNG,IL6,KLF4,LCN2,PLIN2,TNF,VCAM1	545 (20)
	zidovudine		chemical drug		-0.762	2.85e-05	BCL3,BID,CCL2,CCL3,CDKN1A,IFNG,IL1B,MYC,STAT1	457 (16)
	1-chloro-2,4-dinitrobenzene		chemical drug	Activated	2.596	2.85e-05	CCL11,CCL20,CCL4,HMOX1,IL1B,IL1R2,IL6,KRT4,TNF	424 (10)
	NCOR2		transcription regulator		-0.298	2.96e-05	BIRC3,C1QA,C3,CD69,CD80,CDKN1A,CTSB,CTSS,IL1A,IL1B,IL6,MYC,OSM,RELB,SEMA4D	803 (23)
	heparin		chemical - endogenous mammalian		0.705	2.98e-05	ACADM,ARG1,CD40,CD80,CD83,CD86,DUOX1,F3,HPSE,ICAM1,IFNG,IGFBP3,IL6,PROCR,SELP,SLC2A1,TNF,TNFAIP6	543 (19)
	Gsk3		group		1.279	2.98e-05	ATF4,CD40,DDIT3,FSCN1,GDF15,ICAM1,IFNG,IL1B,IL6,MYC,NR4A1,NR4A2,PDCD1,STAT1,TBX21,TBX6,TNF,TNFAIP3	503 (16)
	IL23A		cytokine	Activated	3.225	3.01e-05	CLEC5A,CSF2,CXCL10,CXCL13,HPX,IFNG,IL1B,IL6,S100A8,S100A9,TNF	441 (14)
	WWTR1		transcription regulator	Inhibited	-2.033	3.03e-05	ANGPTL4,ASPRV1,AUTS2,CDKL2,CDKN1A,CXCL1,CXCL3,DDX58,FGF10,ICAM1,IFIH1,IL1A,IL1B,IL6,IRF7,IRF9,ITGB2,LAMA3,MX1,SERPINE1,SHH,STAT1,VCAM1	636 (25)
	LCK		kinase	Activated	4.043	3.08e-05	BAK1,BCL2L1,CD69,EIF6,FBL,GADD45B,IFNG,IL2RA,IL2RB,IRF1,ITGB2,MYC,NHP2,NOP58,PLCG2,RPL36AL,RPS27L	508 (21)
	3-deazaneplanocin		chemical drug		0.543	3.08e-05	ADORA2A,BCL2L1,CD274,CDKN1A,CEBPB,IFNB1,IFNG,IGFBP3,IRF8,MVP,MYC,PLAU,PPP1R18,SLPI,SQSTM1,TRIM14	638 (26)
	prednisolone		chemical drug		-1.687	3.09e-05	ADORA2A,ARG1,BAK1,BAX,BCL2L1,BID,BIRC3,CAT,CCL2,CD163,CD86,CEBPD,CTSB,CTSS,CXCL10,CYP1A1,FANCC,FKBP5,GAB1,GLI1,IFNB1,IFNG,IL1B,IL6,ISG20,ITGAM,MAP2K1,NFIL3,PDCD1,RGS19,SDC2,SLC29A3,SOCS1,SQSTM1,STAT1,TGM2,TNF,TNFAIP3	616 (18)
	SAA		group	Activated	3.071	3.1e-05	ARG1,CCL2,CSF1,F3,ICAM1,IL1B,IL1RN,IL6,NLRP3,TLR2,TNF,VCAM1	582 (14)
	TLR7/8		group	Activated	2.704	3.1e-05	CCL2,IFNB1,MCOLN2,NFKBIA,NFKBIZ,PLAUR,REPS2,RGS1,TNF,TNFAIP3,TNFAIP6,TRIB3	530 (12)
	mitoxantrone		chemical drug		0.647	3.1e-05	BAX,CDKN1A,CXCL10,IFIT2,IFNB1,IL1B,IL6,IRF7,OAS2,RSAD2,SFRP2,TNF	569 (19)
	tempol		chemical drug	Inhibited	-2.382	3.1e-05	BCL2L1,CAT,CYBA,CYCS,F3,GCH1,GDF15,ICAM1,NCF1,PLAUR,SERPINE1,VCAM1	485 (16)
	F2R		G-protein coupled receptor	Activated	2.806	3.3e-05	CASP4,CCL2,CDH11,CXCL3,F3,HMOX1,ICAM1,IL1B,IL6,MIF,NR4A1,PLAU,PLAUR,PTAFR,S100A4,SELE,SELP,SERPINB5,TGM2,TNFAIP3,VCAM1	549 (13)
	GPX8		enzyme		0.816	3.34e-05	CDH11,CXCL10,IL15,IL1B,IL6,SNAI2	363 (7)
	TLR2/3/4/9		group		1.777	3.34e-05	CD40,CD80,CD83,CD86,FCGR2B,ICAM1	344 (7)
	L2HGDH		enzyme	Inhibited	-2.449	3.34e-05	AIF1,CCL4,CD68,CLEC7A,CYBB,TNF
	CD244		transmembrane receptor	Activated	2.39	3.34e-05	CCL3,CCL4,CCL5,CSF2,IFNG,TNF	527 (18)
	P2RX4		ion channel	Activated	2.449	3.34e-05	CXCL3,ICAM1,IL1B,IL6,MMP3,TNF	498 (16)
	SLC6A1		transporter	Inhibited	-2.425	3.34e-05	BCL2L1,IFNG,IL6,STAT1,TBX21,TNF	462 (16)
	TRAF1		other		-0.277	3.34e-05	BCL2L1,IFNB1,IL6,NFKB2,TNF,TRAF2	507 (18)
	CTTN		other	Activated	2.425	3.34e-05	CCL5,CCR2,IFNG,IL1B,IL6,TNF	529 (19)
	IC87114		chemical drug	Inhibited	-2.412	3.34e-05	CCL11,CCL5,ICAM1,IFNG,TNF,VCAM1	622 (18)
	mastoparan		chemical toxicant		-1.802	3.34e-05	CXCL10,IFNB1,IL1B,IL6,SELE,TNF	456 (19)
	TET2		enzyme		1.012	3.39e-05	ADORA2B,APOBEC1,ATP1A3,BCL3,BHLHE40,CLEC4D,CMPK2,FGL2,IFIT2,IFIT3,IFITM3,IL1B,IL6,ITGB2,JAML,MAFF,MTSS1,MYH7,RGS1,RNF144A,RSAD2,S100A8,TBX6,TGM1,TIMP1,TNFSF14	268 (7)
	xanthine		chemical - endogenous mammalian		1.23	3.39e-05	CCR5,CD69,IL2RA,MUC5AC,PLAU,PLAUR,SLC2A1	554 (17)
	TRAF3IP3		other		0.394	3.39e-05	CCL5,HK2,IFNG,IL1B,IL6,MYC,TNF	407 (15)
	SCAVENGER receptor CLASS A		group		0.152	3.39e-05	CCL5,CD80,CD86,IFNG,IL6,TBX21,TNF	666 (16)
	TAC4		other	Activated	2.607	3.39e-05	CD80,CD86,IFNG,IL1B,IL6,TNF,XBP1	501 (15)
	PLCE1	-0.995	enzyme	Activated	2.621	3.39e-05	CCL2,CCL20,CCR2,CXCL3,IFNG,IL6,TNF	574 (18)
	F10	1.905	peptidase	Activated	2.594	3.39e-05	CCL2,F3,ICAM1,IL6,MIF,SELE,VCAM1	413 (15)
	zeranol		chemical - endogenous mammalian		-0.555	3.39e-05	BAX,BCL2L1,HMOX1,MAOA,MYC,SLC9A3R1,TGFB3	628 (12)
	nickel chloride		chemical toxicant		1.684	3.39e-05	CCL2,GAPDH,IL1B,IL6,MEG3,PLK3,TNF	438 (14)
	BAR501		chemical reagent	Inhibited	-2.592	3.39e-05	ICAM1,IFNG,IL1B,IL6,SELE,TNF,VCAM1
	GATA2		transcription regulator		1.498	3.41e-05	BPIFB1,C1QC,CCL2,CCL5,CCR2,CD177,CD300LD,CD40,CD69,CDKN1A,CLDN18,CLEC4E,CST7,CXCL10,CYBB,DMBT1,ECT2L,ERG,FCRLA,GBP2,GCSAM,GDA,GPR141,GPR65,GZMA,HMOX1,ICAM1,IL2RB,IL3RA,IL6,ITGAM,KIT,KLF4,KRT13,LCN2,LTF,MAFB,MAOB,MCEMP1,MCTP2,MYC,NFIL3,NKG7,PHLDA3,S100A8,S100A9,SELP,SPI1,SYTL3,TACSTD2,TGM2,TMEM44,TMPRSS2,TNF,TSPAN12,VCAM1	644 (20)
	treprostinil		chemical drug	Inhibited	-2	3.53e-05	CSF2,IL1B,IL6,TNF	393 (10)
	platelet activating factor-C16		chemical - endogenous mammalian			3.53e-05	IL6,ITGAM,PLA2G7,PTAFR	387 (10)
	HECTD3		enzyme	Activated	2	3.53e-05	IFNB1,IL1B,IL6,TNF
	B3GNT2		enzyme		-1.982	3.53e-05	CD14,IL1B,IL6,TNF	364 (9)
	SPATA2		other		-1.982	3.53e-05	CASP1,IL1B,IL6,TNF	589 (18)
	RAB7		group			3.53e-05	CXCL10,CXCL5,IFNB1,MYC
	cerotic acid		chemical - endogenous mammalian	Activated	2	3.53e-05	CD40,CD80,IL1A,IL1B
	CLIP1		other		-0.883	3.53e-05	ICAM1,IL6,PCNA,TNF	596 (18)
	mir-105		microRNA		0	3.53e-05	IL6,MXI1,MYC,TNF
	BAG2		other	Activated	2	3.53e-05	CTSB,IL1B,IL6,TNF	609 (24)
	CD163	-1.52	transmembrane receptor		1.972	3.53e-05	HMOX1,IL1B,IL6,TNF	448 (11)
	ITF3056		chemical reagent		-1.972	3.53e-05	IFNG,IL1B,IL6,TNF	516 (9)
	AC083837.1		other		1.999	3.53e-05	CCL2,CCL5,CCL7,IL6	303 (7)
	S-nitroso-N-acetyl-DL-penicillamine		chemical reagent		1.513	3.67e-05	ADM,CCL2,CCNE1,CDKN1A,DDIT3,HMOX1,IFNG,MARCKSL1,MYC,NPR2,PRKG1,SLC2A1,TGFB3,TIMP1,TNF	650 (18)
	HSP90B1		other	Activated	2.112	3.67e-05	CALR,CD40,CD86,CXCL5,EIF5A,FANCC,HSPA5,IFNG,IL1B,IL6,ITGB2,TLR2,TLR9,TNF,XBP1	549 (15)
	phenylbutazone		chemical drug	Activated	3.382	3.67e-05	ASNS,CLDN4,FXYD5,GPX2,IDO1,LCN2,LGALS3,MCM3,PLA1A,PSMB8,STING1,TIMP1,TMSB10/TMSB4X,TNFRSF12A,UPP1
	CHADL		other		0	3.71e-05	CADM1,CDKN1A,IGFBP3,IL6,NCF1,NTRK3,PHEX,PTX3,STEAP4,VCAM1
	chrysotile asbestos		chemical toxicant	Activated	3.088	3.71e-05	CKS2,CLCA1,CTSS,CTSZ,HSPA5,IL1B,IL6,MMP3,PDIA4,TIMP1	672 (21)
	buthionine sulfoximine		chemical drug		1.526	3.71e-05	BCL2L1,CCR2,CCR5,CD274,HMOX1,HSD11B2,IL2RA,NFKBIA,SERPINE1,TNFAIP3	415 (13)
	RHO		G-protein coupled receptor		-1.127	3.76e-05	ACADM,B2M,C1QA,CEBPB,CEBPD,CTSS,DDIT3,HCLS1,HK2,HMGB2,NT5E,PLA2G7,SERPING1,SHH,TNFAIP3,XBP1	435 (14)
	SMAD1		transcription regulator	Activated	2.764	3.81e-05	ALPL,BCL2L1,CDKN1A,COCH,CSF1,CXCL3,GADD45B,ICAM1,ID4,IRF1,MYC,SELE,VCAM1	667 (21)
	HDAC6		transcription regulator		1.434	3.81e-05	BAX,ICAM1,IFNB1,IFNG,IL6,JUNB,MYC,MYD88,PLAU,SERPINE1,TGFBI,TNF,VCAM1	619 (17)
	ShK-223		chemical reagent	Activated	2.4	3.83e-05	BAG4,BID,C1QC,C3AR1,CCR2,HAT1,IFI30,IGSF6,IL1B,IL1R2,IL1RN,ITGAM,KDM2B,LAIR1,LGMN,MAFB,MAP2K1,MYCT1,PLCG2,PTPN6,STING1
	SOD2		enzyme		-0.663	3.83e-05	ACP5,ALOX12B,BCL2L1,CAT,CDKN1A,DDIT3,GCH1,HMOX1,IL1B,IL6,INPP1,KCNN2,MMP3,MYC,NCALD,ODC1,PTPRO,SERPINE1,STAB2,TNF,TRIM14	554 (16)
	CBFB		transcription regulator	Inhibited	-2.714	3.96e-05	ATF4,CCR5,COCH,ICAM1,IFT80,IL2RA,IL2RB,LGALS3BP,LGMN,PTGER4,RGS1,RUNX3,SNAI2,TBX21,TLR7,TNFAIP8L2,TNFRSF18,TNFRSF4,WNT10B	510 (11)
	niacinamide		chemical - endogenous mammalian		-0.889	3.96e-05	BAX,CCL2,CD14,CD40,CDKL2,CDKN1A,CDKN2D,CDKN3,GAPDH,ICAM1,IL15,IL6,IRF1,ITGAM,JUNB,KLF4,MYC,RUNX3,TNF	500 (16)
	SRC		kinase	Activated	3.552	3.99e-05	ABCA9,BCL2L1,CAV1,CCL2,CCNE1,CDKN1A,CDON,CSF2,CTSB,CXCL10,CYP1A1,DOK1,F3,FGR,FOSL1,ICAM1,IFNB1,IL6,MYC,PLAU,PLAUR,SLC2A1,TNFRSF11A,VCAM1	569 (14)
	berberine		chemical drug		-0.619	4e-05	BAX,BCL2L1,BIRC3,CCL2,CD40,CD80,CD86,CDKN1A,CYP1A1,DAXX,HMOX1,ICAM1,IFNG,IL1B,IL6,PCNA,PIK3R3,SAT1,SPHK1,TBX21,TIMP1,TNF,VCAM1	407 (14)
	conjugated linoleic acid		chemical drug		0.113	4.08e-05	ANGPTL4,BCL2L1,CCR5,FCGR2B,GDF15,IFNG,IL10RA,IL1RN,ITGB2,SOCS3,TNF,WNT10B	581 (14)
	DACH1		transcription regulator		-0.724	4.08e-05	CDKN1A,CXCL3,DEFB4A/DEFB4B,EFEMP1,IGFBP3,IL6,KLF4,MMP3,RAD51,RELN,SERPINE1,TNFAIP3	741 (21)
	CHRNA7	2.011	transmembrane receptor	Inhibited	-2.739	4.09e-05	CDKN1A,CXCL10,CXCL3,FGF10,IFNG,IL1B,IL1RN,IL6,ITGAM,KLRC4-KLRK1/KLRK1,TNF	591 (16)
	ACE2		peptidase		0.423	4.09e-05	CCL2,CCL5,CXCL10,CXCL3,CYBB,IFNB1,IFNG,IL1B,IL6,SERPINE1,TNF	506 (16)
	SU6656		chemical toxicant	Inhibited	-2.739	4.09e-05	ADM,ATF3,CSF1,DDIT3,GFPT2,INHBA,JUNB,MYC,NFIL3,NR4A2,SOCS3	589 (18)
	sodium orthovanadate		chemical reagent	Activated	3.093	4.09e-05	BCL2L1,CCL2,CCNE1,CDKN1A,IFIT2,IL2RA,MSR1,NFKBIA,PLAUR,SERPINE1,TNF	517 (15)
	eplerenone		chemical drug	Inhibited	-2.578	4.09e-05	CD68,CYBA,CYBB,EDN3,ICAM1,IL1B,LGALS3,NCF1,SERPINE1,TNF,VCAM1	611 (16)
	TF		transporter	Activated	2.738	4.25e-05	CCL2,CCL5,CCNE1,CYBRD1,ERP29,IL1B,IL6,NFKBIA,TNF	548 (22)
	resolvin D2		chemical - endogenous mammalian	Inhibited	-2.159	4.25e-05	CXCL3,HMOX1,IL1B,IL6,IRF5,ITGB2,MYD88,SELL,TNF	385 (11)
	MAP3K3		kinase		1.742	4.25e-05	ACTA1,ADSS1,IFNG,IL6,MYH7,SNAI2,STEAP4,TGFB3,TNFAIP3	456 (20)
	P2RX7		ion channel		1.948	4.25e-05	BAX,CCL2,CCL20,CXCL10,IL1A,IL1B,IL6,NLRP3,TNF	392 (13)
	oxazolone		chemical reagent	Activated	2.424	4.25e-05	CXCL10,CXCL3,ICAM1,IFNG,IL1B,IL6,S100A8,SLIT2,TNF	343 (10)
	chelerythrine		chemical drug	Inhibited	-2.333	4.25e-05	CXCL3,CYBA,CYBB,ICAM1,IL6,NFKBIA,PIM1,SELE,VCAM1	450 (12)
	SB 290157		chemical reagent		-0.853	4.25e-05	C3AR1,CASP4,CD40,CD80,CD86,CXCL3,IL1B,IL6,TNF	436 (14)
	CD3 group		group	Activated	3.637	4.28e-05	CCNE1,GBP2,HK2,IFNG,IL1B,IL27,IL2RA,LDHA,ODC1,PDCD1,SLC16A3,SLC7A5,TBX21,TNF	571 (19)
	NX-13		chemical reagent	Inhibited	-2.791	4.3e-05	CCL2,CSF2,IFNG,IL15,IL1A,IL1B,IL6,TNF	343 (7)
	N4BP1		enzyme	Inhibited	-2.242	4.3e-05	CCL4,CCL5,HLA-A,IL6,JUNB,NFKB2,RELB,TNF	562 (12)
	RIPK3	1.048	kinase	Activated	2.59	4.3e-05	IFNG,IL1A,IL1B,IL6,MLKL,NLRP3,PYCARD,TNF	529 (20)
	TEK		kinase	Activated	2.784	4.3e-05	CDKN1A,IFNG,IL1A,IL6,S100A8,S100A9,TNF,TUBB3	603 (19)
	PAEP		other	Inhibited	-2.138	4.3e-05	CCL5,CD274,CD83,CSF2,CXCL1,CXCL16,CXCL5,IFNG	416 (9)
	HNRNPU		transporter	Activated	2.398	4.3e-05	BAX,CCL2,GAPDH,IL1B,IL6,MYC,TNF,VCAM1
	MAPKAPK3		kinase		0.245	4.3e-05	CXCL3,DDIT3,HSPA5,HSPB6,HSPB8,IFNB1,IL6,TNF	570 (20)
	CEP-1347		chemical drug		-1.271	4.3e-05	ATF4,CCL4,CCL5,CSF2,IL6,PLAU,SH3RF1,TNF	460 (16)
	taxifolin		chemical - endogenous non-mammalian		-1.89	4.3e-05	AIF1,CAT,CYP1A1,HMOX1,IFNB1,IL1B,IL6,TNF	545 (17)
	aflatoxin B1		chemical - endogenous non-mammalian	Activated	3.086	4.37e-05	ACTA1,ASF1B,BAX,CCNE1,CD40,CDC6,CDH13,CDKN1A,CNKSR1,COL14A1,COL4A3,CXCL13,CYP1A1,DMBT1,EDNRB,FGF1,GDF15,GPX2,GSR,GTSE1,H19,HLA-A,INHBA,LGALS3BP,MCM3,MCM5,MTHFD1L,NCF2,NRCAM,NRG1,PCLAF,PHGDH,PHLDA3,PRND,PSAT1,RAD51,RGS5,RHOC,SFRP1,SLC5A1,TLR1,TNFRSF9,VLDLR	305 (7)
	corticosteroid		chemical drug		-0.469	4.45e-05	CD69,CLCA1,DEFB4A/DEFB4B,FKBP5,GZMA,IFNG,IL1R2,IL1RN,IL27,IL6,MAFF,NFKBIB,NPY1R,PARP14,SLPI,SNORD22,TNF	544 (14)
	valsartan		chemical drug	Inhibited	-3.34	4.52e-05	CD163,CD68,CTSS,CYBA,CYBB,F3,ICAM1,IFNG,IL1B,IL6,KIT,NCF1,SERPINE1,TIMP1,TNF	687 (22)
	MMP12		peptidase	Activated	2.35	4.56e-05	ARPC1B,CCL5,CSF2,FSCN1,ICAM1,IL6,LIF,NFKBIA,PSMA3,PSMA5,PSMA6,PSMB2,PSMD14,SHH,SPARCL1,TNF	568 (14)
	GPS2		transcription regulator	Inhibited	-3.351	4.56e-05	CCL20,CCL4,CD14,CDKN1A,CXCL1,CXCL10,IL1B,IL6,MYC,NFKBIA,RAB20,SHISA5,SOCS1,TBCC,TNF,VCAM1	507 (19)
	acetaminophen		chemical drug	Activated	4.616	4.59e-05	ACADM,CAT,CCR1,CCR2,CDKN1A,CXCL10,CXCL3,DDIT3,DMBT1,GSR,HMGCS2,HMOX1,HSD17B4,HSPA5,ICAM1,IFNG,IFRD1,IGFBP3,IL1A,IL1B,IL6,MYC,ODC1,ORM1,PCNA,PLAUR,PRKN,SOCS3,TLR3,TNF,VCAM1	588 (16)
	ERBB4		kinase		-1.388	4.66e-05	ACTA1,CADM1,CASP4,CCL2,CDKN1A,DDIT3,EFNB2,GJB3,HMOX1,IGFBP5,MXI1,MYC,SFRP1,SLC2A1,SLPI,SOCS3,SPARCL1,WNT10B,WNT2	632 (17)
	PAX3		transcription regulator			4.72e-05	ARC,ASNS,ASS1,BCL2L1,BST2,CCNE1,CDC6,CDKN1A,DUSP2,F3,FHL1,GUCY1A1,HPX,ID4,IFITM2,IL6,LRRC17,MED21,MEST,NFKB2,NKX2-1,NPC2,PCNA,PGF,PHGDH,PSME1,RUNX3,SFN,ST8SIA2,TRIM14,TSPAN7,VCAN	514 (10)
	PPRC1		transcription regulator		1.833	4.86e-05	ALOX5AP,ATF4,CCL20,DUSP5,ESM1,GDF15,HK2,IL1A,LCN2,MYCT1,NAMPT,NFKBIZ,ST6GALNAC3	457 (7)
	OLR1		transmembrane receptor	Activated	3.553	4.86e-05	CCL2,CD68,CYBA,CYBB,ICAM1,IL6,ITGAM,MMP3,NCF1,NCF2,SELP,TNF,VCAM1	403 (14)
	NR4A1	-1.438	ligand-dependent nuclear receptor	Inhibited	-2.244	4.87e-05	ACTA1,ADM,APOD,ATF3,CCL5,CD69,COX7A2,CRABP2,CSF1,CSF2,CST7,DDIT3,ELK3,GALM,HK2,HK3,HMOX1,ICAM1,IFNG,IL1B,IL2RA,IL6,LY6E,MARCKSL1,MUC5AC,NFKBIA,NR4A1,NR4A2,NT5E,PCNA,PDCD1,PPA1,PPP1R3C,PRKAG3,RAMP3,SAT1,SERPINE1,SLC37A2,TGFB3,TNF,TNFRSF9,VCAM1	470 (15)
	LIMIT		other	Activated	2.2	4.99e-05	GBP2,GBP3,GBP4,GBP5,HLA-A
	Sphk		group			4.99e-05	CCL2,IL6,SELE,TNF,VCAM1	430 (19)
	Stat1 dimer		complex	Activated	2.165	4.99e-05	EIF2AK2,IFNG,IRF1,PIM1,TBX21	311 (7)
	poly(dG-dC)		chemical reagent	Activated	2.229	4.99e-05	CXCL10,IFNB1,ISG15,RSAD2,STAT1	385 (11)
	FIRRE		other	Activated	2.186	4.99e-05	CSF1,IL1A,IL1B,TNF,VCAM1
	TCIM		other	Activated	2.207	4.99e-05	CXCL1,ICAM1,IL1A,IL6,VCAM1	363 (10)
	Org 48762-0		chemical drug	Inhibited	-2.236	4.99e-05	CCL4,CCL5,IL1B,IL6,TNF	517 (11)
	PF-4418948		chemical drug	Inhibited	-2.236	4.99e-05	CCL11,CSF2,CXCL10,IL15,IL1B	447 (13)
	ULBP2		transmembrane receptor		1.432	4.99e-05	CCL4,CSF2,IFNG,KLRC4-KLRK1/KLRK1,TNF	411 (15)
	miR-511-5p (miRNAs w/seed UGUCUUU)		mature microRNA	Inhibited	-2.236	4.99e-05	CCL3,CD80,CXCL10,IL6,TNF	512 (12)
	CTSE		peptidase		-1.342	4.99e-05	CD40,CD80,CD86,CTSB,IL1B	701 (16)
	TRIM14	1.881	other		-1.296	4.99e-05	GBP3,GBP5,IRF7,ISG15,SOCS3	376 (8)
	KLKB1		peptidase	Activated	2.2	4.99e-05	BDKRB2,F3,ICAM1,KLF4,VCAM1	525 (16)
	KLRB1		transmembrane receptor		1.594	4.99e-05	CCL4,CCL5,CSF2,IFNG,TNF	548 (15)
	ubiquinone 9		chemical - endogenous mammalian	Inhibited	-2.236	4.99e-05	IFNG,IL1A,IL1B,IL6,TNF	434 (13)
	2-mercaptoethanol		chemical - endogenous mammalian		0.692	4.99e-05	ATF3,HMOX1,HSPA5,IDO1,SLC2A1	541 (18)
	diacerein		chemical drug		-1.418	4.99e-05	BAX,BCL2L1,IL1B,IL6,TNF	483 (17)
	murabutide		chemical reagent	Activated	2.236	4.99e-05	CD40,CD80,CD83,CD86,CEBPB	429 (12)
	borrelia burgdorferi strain B31 peptidoglycan		chemical reagent	Activated	2.236	4.99e-05	IFNG,IL1A,IL1B,IL6,TNF
	vinpocetine		chemical drug	Inhibited	-2.207	4.99e-05	CXCL3,ICAM1,IL1B,TNF,VCAM1	360 (14)
	MAPK3		kinase	Activated	3.093	5.15e-05	ARC,B4GALT5,CCL3,CCR2,CD69,CD86,CDKN1A,CSF2,FOSL1,IFNG,IL2RA,IL6,JUNB,MYC,NR4A1,PLAUR,SELE,SELL,SELPLG,TIMP1,TNF	474 (14)
	PLAGL1		transcription regulator	Activated	2.213	5.19e-05	ANGPTL4,CCL20,CDKN1A,CSF2,CXCL5,LDHA,OSM,PLIN2,SORD,TNFSF8	335 (7)
	fucoidin		chemical reagent		-1.32	5.19e-05	BAK1,BDKRB1,CCL5,CDKN1A,IL1B,IL6,IRF7,ISG15,TNF,XBP1	481 (16)
	PELP1		other		-0.447	5.25e-05	ADA,ASNS,AUTS2,BCL2L1,COL12A1,CXCL1,CYSRT1,EPDR1,IFI44,IKBKE,IL1A,IL1B,KCNK2,KRT15,LGALS7/LGALS7B,MYC,P3H2,PSAT1,PTK6,RAB5IF,S100A9,SLPI,TGM2	684 (19)
	EFNA4		kinase		1.212	5.31e-05	CRABP2,DSC1,FOSL1,IRF1,IRF7,KRT13,KRT4,LPXN,NT5E,PKP1,SPRR3,TGM1
	IL17F		cytokine	Activated	3.214	5.31e-05	CCL2,CCL20,CSF2,CXCL1,CXCL10,CXCL3,CXCL5,ICAM1,IFNG,IL6,MMP3,TNFRSF1B	414 (12)
	ibuprofen		chemical drug		-0.047	5.31e-05	COL12A1,CYBB,EDNRB,EPAS1,GDF15,IL1B,IL6,ITGAM,MAGI1,PLIN2,SLC2A1,TNF	454 (18)
	arginine		chemical - endogenous mammalian		1.26	5.48e-05	AXL,BCL2L1,CXCL10,DDIT3,GCH1,HSPA5,IFNG,MYC,SLC7A5,TNF,XBP1	615 (21)
	PRKCQ		kinase	Activated	2.755	5.48e-05	BCL2L1,CD69,CDKN1A,FOSL1,IFNG,IL2RA,IL6,NFKB2,TBX21,TNF,TNFRSF4	377 (13)
	ACVRL1		kinase		0.263	5.48e-05	CDKN1A,EFNB2,GDF15,ICAM1,MYC,PLAU,PLAUR,SELE,SERPINE1,STAT1,VCAM1	625 (18)
	EIF2AK4		kinase		0.802	5.48e-05	ASNS,ATF3,ATF4,CAT,CHAC1,DDIT3,IL1B,IL6,PHGDH,PSAT1,TNF	615 (18)
	PLAT		peptidase	Activated	2.396	5.48e-05	CXCL10,DDIT3,IFNG,IL1B,IL6,INHBA,MMP3,MVP,MYC,SERPINE1,TNF	672 (18)
	rolipram		chemical drug		-1.982	5.48e-05	CCL2,CD80,CD86,GRIA1,IFNG,IL1B,IL27,IL6,MUC5AC,NTRK2,TNF	450 (15)
	FUS-DDIT3		fusion gene/product		1	5.48e-05	ASNS,CNGB3,EFEMP1,IL1B,IL6,LCN2,MMP3,NAMPT,PALLD,PTX3,SERPINE1	366 (7)
	HNRNPA2B1		other		0.447	5.51e-05	ADORA2B,BCL2L1,CADM1,CEMIP,FHL1,FSCN1,GDF15,H19,IDS,IFNG,IL6,KRT4,MEIS2,MEST,MOCOS,MYC,NR2F1,NRCAM,NTRK3,PGM2L1,PHACTR2,PLOD2,RYR1,SNAI2,SRPX,VCAN	329 (7)
	RGS2		enzyme	Inhibited	-2.236	5.77e-05	ADM,CEBPD,CHMP4B,ERP29,F3,GAPDH,GRINA,HSD11B2,IGFBP3,MANF,NINJ1,PDIA4,PDLIM4,PSTPIP1,RFLNB,SDF2L1,SLC16A3,SLC2A1,SLC7A8,SLCO4A1	460 (11)
	SELENOS		other		-1.977	5.93e-05	CAV1,CEBPB,DDIT3,HSPA5,IL6,TNF,XBP1	343 (7)
	miR-130a-3p (and other miRNAs w/seed AGUGCAA)		mature microRNA		-1.126	5.93e-05	CSF1,CXCL3,HOXA5,IL6,MAFB,MEOX2,TNF	492 (8)
	CCL19	1.59	cytokine	Activated	2.449	5.93e-05	BCL2L1,CCL19,CSF2,CXCL10,IFNG,IL1B,TNF	461 (18)
	FITC		chemical reagent			5.93e-05	CD80,CD86,CSF2,CXCL10,ICAM1,IFNG,TNF
	gamma-tocotrienol		chemical drug		-1.111	5.93e-05	BCL2L1,IL1B,IL6,NFKBIA,NLRP3,TNF,TNFAIP3	453 (15)
	formoterol		chemical drug		-1.664	5.93e-05	CALR,CXCL10,EBI3,FOSL1,IL27,IL6,PSMA3	646 (16)
	lauric acid		chemical - endogenous mammalian	Activated	2.562	5.93e-05	CD40,CD80,CD86,DEFB4A/DEFB4B,IL1A,IL6,TNF	403 (13)
	EHMT1		transcription regulator		1.698	6.02e-05	ADGRL1,C3,CD38,CDKN1A,CEBPD,CORO2A,EDN3,GRINA,HSD11B2,IFNB1,IL17RC,IL6,LCN2,MSRB1,PLIN2,PSD4,SAT1,SCARA5,SMPDL3B,SYBU,TDRKH,TNF	515 (7)
	ITGA5		transmembrane receptor		1.998	6.15e-05	CD40,CDKN1A,CEBPB,ENPP2,IL1B,IL6,JUNB,PLAU,PLAUR,RAC2,SELP,SHH,TNF	686 (20)
	INS		other	Activated	2.387	6.25e-05	ACADM,ADM,ANO1,BCL2L1,CAT,CDKN1A,CEBPB,CRABP2,DDIT3,DEPTOR,EIF4EBP1,F3,FOSL1,HSPA5,ICAM1,IGFBP3,IGFBP5,IL6,JUNB,NR4A1,PLIN2,SELP,SERPINB5,SLC2A1,TNF,TRIB3,VLDLR,XBP1	767 (20)
	SOX4		transcription regulator		-0.236	6.44e-05	ADAMTS4,ALDH1B1,AZI2,BAX,CASP1,CD53,CGAS,CHAC1,EOMES,EVI2A,FCER1G,FHL1,GPR171,HDAC8,IFI30,LRRN3,MAGI1,MARCKSL1,NREP,PNP,PRXL2A,PXYLP1,RNASE4,RNF144A,SELL,SLC2A6,SLC5A9,SNX10,SPI1,TDRKH,TMEM176B,TNFRSF19,TUBB2B
	acetic acid		chemical - endogenous mammalian		0.723	6.44e-05	APOBEC1,ARPC3,CCNE1,CDKN2D,CTSB,EPHA2,FHL3,GPR141,HSPE1,JUNB,LGMN,MCM5,MCTS1,MIF,MYH1,MYH7,MYLPF,NPC2,PCYOX1,PSMB4,PSMD14,PTGER4,RGS16,RNH1,RRP9,S100A4,SESN2,SLCO4A1,SLIRP,TENT5B,TNF,TOR1AIP1,TRIB3
	Creb		group	Activated	2.287	6.48e-05	ADM,ANTXR1,ANTXR2,ARG1,ARHGEF9,ATF3,BAK1,BCAS1,C3AR1,CACNA1S,CASP1,CD14,CDKN1A,CEBPB,CEBPD,CTSB,CXCL10,DDX28,FCER1G,FOSL1,FSCN1,GDA,GDPD3,HLA-G,HSPB8,IFNG,IL1B,IL6,ITGAM,JUNB,KDM2B,LMO4,MAP2K1,MCM3,MIF,MUC4,MUC5AC,MUC5B,NR4A1,ORM1,PCNA,SLC2A1,SLIT2,TCAF1,TMEM184C,TNF,ZBP1	722 (25)
	CBL		transcription regulator	Inhibited	-3.26	6.62e-05	CDKN1A,CSF2RB,CXCL3,DDIT3,HMOX1,IFNG,IL1B,IL6,JAK2,NR4A1,SQSTM1,STAT1,TNF,VAV1	552 (21)
	SOX14		transcription regulator			6.68e-05	CCL2,CSF2,CXCL10,CXCL5,IL15,TNFSF14,TNFSF8,TNFSF9
	CL097		chemical reagent		1.062	6.68e-05	AXL,BCL3,CD274,CD86,CXCL10,IL6,MX1,TNF	332 (10)
	NOD1		other	Activated	2.367	6.68e-05	CCL5,DEFB4A/DEFB4B,IFNB1,IL1A,IL1B,IL6,TNF,VCAM1	469 (21)
	TRAIP		enzyme	Inhibited	-2.764	6.68e-05	CCL11,CXCL13,IFNG,IL1A,IL1B,IL27,IL6,TNF	437 (18)
	PIM2		kinase		1.044	6.68e-05	CD38,IFNG,IL12RB2,IL2RA,MYC,SELL,SOCS1,TBX21	695 (22)
	leptomycin B		chemical drug		-0.368	6.68e-05	ACTA1,CDKN1A,FGF1,IFIT2,IL1B,IL6,MYH7,TNF	549 (27)
	CD274	3.681	enzyme		-0.266	6.76e-05	ATF4,BCL2L1,CD274,CD69,CD86,CSF2,GZMB,ICAM1,IDO1,IFNG,IL6,KLRC4-KLRK1/KLRK1,PDCD1,PRF1,TNF	511 (18)
	CXCR4		G-protein coupled receptor	Activated	2.746	6.76e-05	AXL,CCL2,CD69,CDH11,CDKN1A,CHRNA7,CSF2,CXCL1,CXCL10,F3,IL2RA,IL6,JUNB,MYC,SHH	445 (14)
	seocalcitol		chemical drug		0.359	6.76e-05	ANKRD1,BAK1,BCL2L1,CDKN1A,ERG,FOSL1,IGFBP5,ITGA7,KRT4,MYC,NINJ1,PCNA,SLC9A3R1,SSPN,TMPRSS2	643 (23)
	ADORA2B	0.954	G-protein coupled receptor		-0.109	6.85e-05	ARG1,CCL11,CD86,CXCL3,HSD11B2,IL1B,IL6,KLF4,PDE5A,SERPINE1,TIMP1,TNF	449 (17)
	EFNA3		kinase		1.155	6.85e-05	CRABP2,DSC1,FOSL1,IRF1,IRF7,KRT13,KRT4,LPXN,NT5E,PKP1,SPRR3,TGM1
	BCL2		transporter		0.576	6.85e-05	AIF1,BAK1,BAX,BCL2L1,CCNE1,CDKN1A,CSF2,CXCL1,GZMA,ICAM1,IFNG,IL15,IL1B,IL6,NFKBIA,PLAUR,PRF1,SPHK1,SQSTM1,TIMP1,TNF	616 (17)
	L-serine		chemical - endogenous mammalian		-0.751	6.86e-05	ATF4,CCNE1,CDKN1A,PCNA,PHGDH,PSAT1	364 (7)
	PARP14	2.424	enzyme		1.481	6.86e-05	CCL5,CXCL10,F3,IFNB1,ISG15,PIM1	431 (7)
	YOD1		enzyme		-1.258	6.86e-05	ANKRD1,CCL5,CXCL10,IFIT1,IFNB1,INHBA	428 (13)
	IL17RD		other	Inhibited	-2.412	6.86e-05	CXCL3,IFNG,IL1B,IL6,S100A9,SOCS1	436 (14)
	SLC7A5	1.887	transporter		-0.647	6.86e-05	ATF4,CHAC1,DDIT3,IFNG,SPIRE2,TRIB3	517 (12)
	VASP		other		-1.561	6.86e-05	ARG1,EPAS1,IL1B,SELP,STAT1,TNF	587 (21)
	KLRD1	2.736	transmembrane receptor		0.896	6.86e-05	IFNG,IL2RA,KLRC1,NCR1,TNF,TYROBP	426 (16)
	NR1H4		ligand-dependent nuclear receptor		-1.903	7.09e-05	ABCA9,ACSS1,ADAMTS4,APOC2,BAK1,C3,CCNE1,CEBPB,COL14A1,CTSB,CTSZ,CXCL3,FBLN5,GSTM1,HK3,HSPA5,IFNG,IL1B,IL6,ITGAM,KLF4,LCN2,LDHA,MMP3,MYC,OSM,SEMA7A,SERPINC1,SQSTM1,TCEA2,TGFBI,TGM2,TIMP1,TNF,TNFSF8	526 (13)
	PTX3	4.316	other		-1.378	7.13e-05	CCL2,CCL4,CCL5,CCR2,CCR5,F3,IL1B,IL6,TLR2,TNF	481 (13)
	WAS	1.098	other		0.849	7.13e-05	CD69,CSF2,IFNG,IL1B,SELPLG,STAT1,TBX21,TLR1,TNF,TNFAIP2	615 (17)
	PTPN22		phosphatase		-0.895	7.13e-05	ARG1,CD274,IL1B,IL6,ISG15,LAG3,OSMR,PDCD1,TNF,TNFRSF18	559 (27)
	CFLAR		other		-1.626	7.13e-05	BCL2L1,BID,CDKN1A,HMOX1,IFIT2,IFNG,IL1B,IL2RA,ISG15,TNF	531 (16)
	CASP1	3.221	peptidase		1.335	7.26e-05	CCL11,CSF2,IFNB1,IFNG,IL1A,IL1B,IL6,MLKL,RIPK2,RIPK3,TNF	406 (14)
	SP110	1.971	transcription regulator	Inhibited	-4.2	7.29e-05	ATF3,BCL3,BST2,CTSB,CXCL10,CXCL11,F3,GRN,IFIH1,IFIT1,IFIT3,IFITM1,IFITM3,IRF9,MAOA,MTHFR,MX1,MYC,NFIL3,OAS3,PTAFR,RIPK2,SQSTM1,STAT1,TIMP1
	ritonavir		chemical drug		-1.937	7.29e-05	ATP10B,BCL2L1,CARS1,CFL1,CSF2,CTNNAL1,CYP1A1,FDPS,FGGY,GBP2,ICAM1,IFRD1,IKBKE,IL1B,IL6,LAMA3,MAOB,MYC,SELE,TMEM140,TMPRSS4,TNF,TWF2,USP18,VCAM1	438 (16)
	RASSF1		other		0.497	7.47e-05	ABAT,BHLHE40,CASP4,CAV1,CDKN1A,CPE,CRABP2,EFEMP1,EFNB2,EPB41L3,GDF15,IGFBP3,KLF4,LIF,LITAF,MYC,SRPX,TGM2,TUBB2B	581 (17)
	Y 27632		chemical drug		-1.685	7.55e-05	ACTA1,ADA,AXL,CCL2,CDKN1A,CEBPB,COL12A1,DPYSL2,ICAM1,IL6,MYC,MYLPF,PLAU,SERPINE1,SOX5,TNF,VCAM1	574 (18)
	ALB		transporter	Activated	3.258	7.73e-05	CCL2,CCL5,CDKN1A,CYBA,DDIT3,EDNRB,HPSE,HSPA5,IL1B,IL6,SQSTM1,TNF,XBP1	531 (21)
	BSG		transporter	Activated	2.404	7.73e-05	BCL2L1,CCL20,CXCL3,EPAS1,IL1A,IL1B,IL2RA,MMP3,PLAU,PLAUR,SELP,SERPINE1,TNF	624 (19)
	FOXA1		transcription regulator		0.493	7.77e-05	AGR2,ALDH6A1,ARHGEF9,CDKN1A,CXCL10,DDC,ELK3,GBP2,H19,HHIP,IL6,MUC4,MUC5AC,MUC5B,MYC,NKX2-1,NR4A2,PPP1R14C,SHH,SLC6A15,SLPI,SNAI2,SPDEF,SPSB1,TMPRSS2,TNF,TNFRSF12A,XBP1	731 (22)
	silibinin		chemical drug		-1.809	7.97e-05	BAX,CCNE1,CD38,CDKN1A,IFNB1,IGFBP3,IL6,KLF4,MMP3,MUC5AC,MYC,NFKBIA,PCNA,PLAU,PLAUR,SNAI2	624 (16)
	ATF6		transcription regulator	Activated	2.736	8.21e-05	CALR,CDKN3,CEBPB,DDIT3,DNAJB11,FDPS,HSPA5,IL6,MANF,PDIA4,PLIN2,RAN,SLC39A14,SRR,XBP1	583 (24)
	POU2AF1		transcription regulator		1.417	8.23e-05	BCL2L1,CCR5,CD69,CD83,CD86,GADD45G,HMGB2,IFI44,IFIT3,IFITM1,IL6,IRF8,KCNN4,LGALS1,MX1,MYC,NFKB2,SPI1	707 (20)
	ADCYAP1		other		-0.571	8.39e-05	CCL4,CCL5,CD40,CD80,CD86,CEBPB,CEBPD,CFL1,CXCL10,CXCL3,ENPP2,EPHA2,GLI1,GPC3,GREM2,IL6,IRF1,ITGAM,KCNN4,MEST,MYC,NFKBIA,NPY1R,NTRK2,ORM1,PDE10A,PHEX,RNF34,SH2B2,SLC2A1,SMPDL3B,SOCS3,TGFBI,TMSB10/TMSB4X,TNF,TUBB2B	434 (14)
	GATA1		transcription regulator		-0.435	8.5e-05	ALOX5AP,BATF3,BCL2L1,CALR,CCL5,CCR1,CCR5,CDKN1A,CDKN2D,CYBB,F10,FHL1,FYB1,HPSE,IFNG,IRF8,JUNB,KIT,LMO4,MAMDC2,MCM3,MCM5,MECOM,MYC,NCOA7,NFIL3,NHP2,NR4A2,PCNA,PIM1,PLEK,PRKG1,PSMG4,PTPN6,RANBP1,RUNX3,SELP,SP140,SPTA1,TGM2,UHRF1,USP25	522 (17)
	TSC1		other		-0.94	8.69e-05	ATP6V0C,BAX,CASP1,CTSB,DDIT3,GLRX,GPX2,GSR,HMOX1,IFNG,IL6,LITAF,MAP2K1,MAP2K6,NME2,PDCD1,PLAU,STAT1,TNF	603 (22)
	DPP4		peptidase		1.51	8.76e-05	CCL5,CD86,CXCL10,FAP,IFNG,IL1A,IL1B,IL1RN,IL6,PLAU,TIMP1,TNF	495 (18)
	TNFRSF9	3.24	transmembrane receptor		0.041	8.76e-05	BCL2L1,CD14,CD40,CD80,CD83,CD86,IFNG,IL1B,IL6,ITGAM,PRF1,TNF	472 (15)
	AHI1		other		-1.667	8.83e-05	HCK,IL1RN,IL4I1,LAPTM5,NKG7,NTRK2,RAB8A,REPS2,STAP1
	SGPL1		enzyme		0.544	8.83e-05	BAX,BCL2L1,DDIT3,DDX58,HSPA5,IFIT1,ISG15,LORICRIN,MX1	581 (24)
	CDC73		other		1.606	8.83e-05	CXCL9,H19,HMGA1,HMGCS2,IRF1,LGALS3,MYC,SOCS1,STAT1	684 (19)
	XIAP		enzyme		1.823	8.83e-05	ACOD1,CDKN1A,CSF1,CXCL1,IL6,MYC,SELE,SERPINE1,TNF	422 (13)
	CTSB	0.946	peptidase	Activated	2.226	8.83e-05	ARG1,CTSB,CXCL3,CYBB,IL1B,MYC,PLAUR,SPHK1,TNF	806 (23)
	SPRY1	-0.746	other		-0.631	8.83e-05	EOMES,ETV1,FGF1,FGF10,ISG15,LMO4,LOXL3,MEST,NR2F1
	CLEC4E	2.99	other	Activated	2.925	8.83e-05	CCL4,CLEC5A,CSF1,CXCL3,IL1B,IL6,NLRP3,REG3G,TNF	483 (17)
	MMP9		peptidase		0.379	8.94e-05	BCL2L1,CCL11,CD68,CDKN1A,CTSB,DDIT3,ICAM1,IFNB1,IFNG,IL1A,IL6,MMP3,MUC5B,MYC,TIMP1,TNF,TYROBP	408 (14)
	RARB		ligand-dependent nuclear receptor		0.72	8.94e-05	ACADM,CASP4,CCNE1,CDKN1A,DDX58,GBP2,GBP6,GP2,HOXA2,HOXA3,HOXA5,ICAM1,IFIT1,IFITM1,IGFBP3,IL1B,IL6,KLF4,LTF,LY6G6D,NR2F1,PLS1,REG3G,SLC2A1,STAT1,TGM1,UBA7,USP18,ZMAT4	626 (21)
	4-phenylbutyric acid		chemical - endogenous mammalian		-1.146	8.95e-05	ATF4,ATP1A3,CALR,CCL2,CCL5,CDKN1A,CNP,DDIT3,EIF2S2,GFER,HLA-A,HSPA5,IL1B,IL6,MXD1,NLRP3,PSMA3,SOCS3,TNF,XBP1	600 (23)
	PTGER2		G-protein coupled receptor	Activated	3.585	9.04e-05	CCL5,CDKN3,CFP,CKS2,CLEC4D,CXCL10,ESD,IFNG,IL1A,IL1B,IL1R2,IL27,IL6,KLRD1,LIF,NFKBID,PIM1,SERPINE1,TIMP1,TNF,TNFAIP6	602 (19)
	KRT14	4.444	other			9.51e-05	ARHGEF9,CXCL1,CXCL11,DSC1,DSC3,DSG3,HSPA5,KLK10,KRT15,KRT5,MMP19
	NQO1		enzyme		0.282	9.51e-05	BAX,BCL2L1,BIRC3,CCL5,CCR1,CCR2,CDKN1A,IL6,KIT,SPI1,VCAM1	409 (12)
	SPRY2		other		-0.997	9.51e-05	CDKN1A,EOMES,EPAS1,ETV1,ISG15,LMO4,MEST,NR2F1,PCNA,PFKFB3,SLC2A1	626 (17)
	IGHM		transmembrane receptor		-0.447	9.51e-05	BCL2L1,CCL5,CD80,CD86,CXCL13,IL1B,LGALS3,MYC,NFKBIE,SELP,SLAMF7	439 (15)
	ethylene glycol tetraacetic acid		chemical reagent		-1.444	9.51e-05	BAX,BIRC3,CD80,CD83,CD86,DDIT3,HSPA5,IFNG,IL6,ITGAM,KCNJ2	461 (15)
	cilostazol		chemical drug	Inhibited	-2.31	9.51e-05	BAX,CCL2,GCH1,HMOX1,ICAM1,NR4A2,SELE,SELP,SERPINE1,TNF,VCAM1	489 (15)
	MMP2		peptidase		0.844	9.53e-05	ACTA1,BCL2L1,CCL11,CCL5,CDKN1A,CEBPB,CITED4,CSF2RB,IL1B,IL1RN,IL2RG,IRF7,JAK2,MYC,SOCS1,TNF	542 (17)
	GnRH-A		chemical reagent	Activated	2.375	9.53e-05	ATF3,BBS9,CD53,CD68,CDKN1A,FANCC,FOSL1,FXYD5,GADD45B,JUNB,KLF4,NFKBIZ,NR4A1,RASD1,SERPINE1,SYNE4	636 (22)
	CLOCK		transcription regulator		0.688	9.57e-05	ANGPTL4,ARHGEF10,ARHGEF28,BHLHE40,CD86,CEMIP,CHRNA7,CHST3,DDIT3,DHTKD1,FGF1,FKBP5,FZD6,GADD45B,GLIPR1,HMG20A,HMGCS2,ICAM1,IGFBP5,IKBKE,IL18BP,JUNB,LGALS7/LGALS7B,LIX1,MEST,NFIL3,NKX2-1,NOCT,OAS3,PCGF5,PER3,PTAFR,RAP2A,RGS5,SERINC5,SRR,TRIL,TSPAN4	365 (7)
	MAFB	1.639	transcription regulator		1.96	9.64e-05	ADA,CCL2,CCL4,CD163,CD38,CXCL9,FBLN5,FCGBP,GATM,GSDMA,HOXA3,IFNB1,IL18BP,LGMN,MAFB,MTSS1,PTGIR,SLC7A8
	EML4-ALK		fusion gene/product		1.784	9.64e-05	BAX,CD274,CDC14B,CDKN1A,GADD45B,IGFBP3,IL15RA,IRF1,JUNB,KRT14,RAB29,SERPINE1,SOCS3,SP100,TGFB3,TLR2,TNFAIP3,VCAN	576 (17)
	IRS1		enzyme	Activated	2.127	9.65e-05	CEBPB,CEBPD,CRABP2,DBNL,DDIT3,EFNB2,FEN1,FHL1,GJB3,HMOX1,IL6,KLF4,MYC,MYL1,MYLPF,NFKBIA,NR2F1,SFRP2,SIGLEC1,SNAI2,SPARCL1,TGFBI,TNNT3,TRIB3	661 (19)
	RPTOR		other		0.585	9.65e-05	ACADM,BCL3,CASP1,CD80,CD86,FDPS,HK2,IFI44,IL1B,IL6,IRF8,ITGAM,JAK2,LDHA,MYC,NLRP3,PYCARD,SHH,SLC2A1,SOCS3,SPI1,SQSTM1,TBX21,TNF	679 (22)
	EFNA5		kinase		1.387	9.65e-05	ADAMTS4,CRABP2,DSC1,FOSL1,IRF1,IRF7,KRT13,KRT4,LPXN,NT5E,PKP1,TGM1,TNFAIP6	316 (7)
	SB 216763		chemical drug		0.304	9.65e-05	BHLHE40,CCL2,CCL8,CD40,FSCN1,IL1B,IL6,MYC,NR4A1,NR4A2,PLAU,RGS1,TNF	536 (16)
	irbesartan		chemical drug	Inhibited	-2.614	9.66e-05	CCL2,CYBB,FHL1,ICAM1,IL1B,IL6,ITGAM,SERPINE1,TNF,VCAM1	468 (17)
	rosuvastatin		chemical drug		-1.993	9.66e-05	CYBA,CYBB,FDPS,HMOX1,HSD11B2,IFNG,IL6,KIT,NCF4,TNF	579 (13)
	as605240		chemical drug		-1.992	9.84e-05	CXCL3,IFNB1,IFNG,IL1B,IL2RA,IL6,TNF	444 (12)
	COL1A1		other		1.98	9.84e-05	CCL2,CDKN1A,CLIC4,ICAM1,PCNA,SELE,VCAM1	511 (15)
	LY96		transmembrane receptor		1.057	9.84e-05	CCL5,CD40,CD86,CXCL3,IL6,SELE,TNF	434 (17)
	TNFRSF12A	1.757	transmembrane receptor	Activated	2.213	9.84e-05	ACTA1,BCL2L1,CCL2,CCL5,CXCL10,IL6,MMP3	478 (17)
	MS4A1		other		1.342	9.84e-05	BAX,CD19,CD40,CD69,CD86,HK2,MYC	434 (17)
	101.10 peptide		chemical reagent		-1.746	9.84e-05	IFNB1,IL1B,IL1RN,IL6,MMP3,PTGFR,TNF	444 (14)
	tributyrin		chemical drug	Activated	3.368	9.91e-05	ADM,ATF3,BIRC3,CCL2,CCL20,CD274,CDKN1A,CXCL3,CXCL5,HSPA5,IL1B,IL6,INHBA,NFKB2,TNFAIP3	587 (19)
	NR0B2		ligand-dependent nuclear receptor	Inhibited	-3.103	9.99e-05	ACADM,ARG1,CD163,CD40,CD80,CD86,CDKN1A,CYP7B1,GSTM1,IFNG,IL1B,IL1RN,IL6,NFKBID,PDIA4,PLCG2,SERPINE1,TIMP1,TLR2,TLR3,TNF,TNFAIP3,TNFRSF11A	451 (17)
	Stat5 dimer		complex		0.478	0.000101	BAK1,BAX,BCL2L1,IFNG,IGFBP3,MYC,SOCS1,TLR2
	Iga		complex		1.336	0.000101	CCL3,CD80,CD86,CXCL10,FCGR2B,IL1B,IL6,TNF	534 (15)
	CpG ODN 2395		chemical reagent	Activated	2.8	0.000101	CCL4,CD14,CD40,CD86,HMOX1,IL1B,IL6,TNF	447 (17)
	CYP2E1		enzyme	Activated	2.085	0.000101	C3AR1,CAT,CD14,HMOX1,IL6,NCF1,NCF2,TNF	537 (19)
	ACKR1	2.554	G-protein coupled receptor			0.000101	CCL2,ICAM1,NINJ1,SELE,TNFAIP2,TNFAIP3,UBD,VCAM1	378 (13)
	PPP1R15A		other		0.967	0.000101	ATF4,CEBPB,DDIT3,HSPA5,IFNB1,IL6,TNF,XBP1	381 (13)
	PD 153035		chemical drug		0.912	0.000101	BCL2L1,CCL2,DDIT3,HSPA5,KRT13,KRT14,UPK1B,XBP1	608 (19)
	tert-butyl-hydroquinone		chemical reagent		0.694	0.000101	ATF3,CHML,CYP1A1,FOSL1,GPX2,GSR,HMOX1,HSPA5,ICAM1,IDO1,IL2RA,ITGAM,JUNB,PALLD,PSMA5,RAP2A,SERPINE1,SESN2,TNF	646 (17)
	LIF	1.576	cytokine	Activated	3.834	0.000102	BATF,BCL2L1,BCL3,CCNE1,CDKN1A,CEBPB,CEBPD,COCH,CXCL10,ELF3,ENPP2,HK2,HLA-G,HPSE,IFNG,IL1B,IL2RA,IL6,IRF1,JUNB,LIFR,MYC,MYH7,NMI,PIM1,SOCS1,SOCS3,SPRR1A,TIMP1,TMEM176A,TMEM176B,TNF,TSPAN7,XBP1	423 (16)
	IGF2		growth factor		-0.771	0.000107	CASP6,CDC6,CDKN1A,DDIT3,FEN1,GCH1,GRN,H19,IFITM2,IGFBP3,IGFBP5,IL6,JUNB,KIFAP3,MCM5,MMP3,MXI1,MYC,NFKBIA,NKX2-1,PIM1,RAD51,RGS16,SAT1,SERPINE1,SOCS3,TGFBI,UHRF1	672 (22)
	MET		kinase	Activated	2.873	0.000109	ARID5A,CD274,CDKN1A,CXCL1,FGL2,GSDMA,HMOX1,IFNB1,IL15,IL15RA,IL1B,IL6,INHBA,KLF4,LAMA3,MYC,NFKBIZ,NREP,PIM1,SH3BP5,SOCS3,TLR3,TNFSF8,TRIM21	469 (14)
	aldosterone		chemical - endogenous mammalian	Activated	3.684	0.00011	ACTA1,ADM,CCL2,CCL7,CD68,CYBA,CYBB,DAXX,FKBP5,FOSL1,HHIP,HSPA5,ICAM1,IFNG,IL6,LCN2,LGALS3,NCF1,NCF2,NFKBIA,ORM1,PGF,PLAUR,PROCR,SERPINE1,SLC26A4,TIMP1,TNF,VCAM1	576 (19)
	A2M		transporter		0.543	0.000111	ATF4,CCL4,DDIT3,GADD45B,HSPA5,IL1B,IL6,SLC2A1,TNF,TRAF2,WNT10B,XBP1	629 (20)
	ANGPT1		growth factor		-0.051	0.000111	ACTA1,ADAMTS4,BAX,BCL2L1,CCL2,DUSP5,EFNB2,ICAM1,MYH7,SELE,TNF,VCAM1	424 (16)
	GPX1		enzyme	Inhibited	-2.122	0.000111	CAT,CCL4,CD14,CXCL10,CXCL3,CYBB,GLRX,GPX2,ICAM1,IL6,TNF,VCAM1	603 (18)
	2-amino-1-methyl-6-phenylimidazo-4-5-b-pyridine		chemical toxicant	Activated	2.887	0.000111	APOC2,BAX,HSPA5,HSPE1,PSMA2,PSMA6,PSMB2,PSMB4,PSMB9,PSME1,RAC2,RAN
	RXRB		ligand-dependent nuclear receptor	Inhibited	-2.236	0.000113	ACADM,ATP1A3,C1QA,CCL20,CTSB,CTSS,CXCL10,IFNG,IL1A,IL1B,LCN2,S100A4,S100A8,SEMA4D,TNF,VCAN	619 (19)
	ATM		kinase		1.247	0.000113	BAX,BCL2L1,CDKN1A,CDKN2D,GADD45B,GADD45G,HMOX1,HSPE1,IL6,IRF1,PCNA,PSME2,SERPINE1,TGM2,TNFAIP3,TNFSF9	575 (19)
	azoxymethane		chemical toxicant	Activated	2.471	0.000113	CCL4,CDKN1A,CXCL10,CXCL3,FANCB,IFNG,IGFBP3,IL1B,IL6,ISLR,LRP6,MYC,ODC1,PCNA,TANK,TNF	639 (19)
	ST1926		chemical drug	Inhibited	-4.048	0.000115	ARPC3,CDKN1A,CEBPB,CFL1,CLIC1,COX7A2,COX7B,DAPK3,EIF3E,EIF5A,FKBP5,KARS1,KIF3A,LGALS1,LSM3,ODC1,PCLAF,PFN1,RPL36AL,RPL39,SLIRP,SOX11,SP140,SSR2,TMSB10/TMSB4X,UBE2M,UQCRB
	sulforafan		chemical drug		-0.606	0.000116	BAK1,BAX,BCL2L1,CCL2,CDKN1A,DDC,ENTPD5,GPX2,GSR,GSTM1,HMOX1,ICAM1,IFNG,IL1B,IL6,KEAP1,NFKBIA,PML,PSMB5,SELE,SOCS3,SQSTM1,TNF,USP18,VCAM1	454 (17)
	cobalt chloride		chemical reagent	Activated	2.07	0.000117	ADM,ADORA2B,BHLHE40,CD274,CDKN1A,CYBRD1,CYP1A1,EPAS1,HK2,HMOX1,HSD11B2,PFKFB3,PLAUR,PLIN2,RGS1,RGS5,SLC2A1,SMAD9,SPHK1	718 (22)
	BMP6		growth factor		1.63	0.000119	ACADM,AKTIP,CDKN1A,CDKN2D,CHD3,CYP39A1,FOSL1,HMOX1,IL1A,IL6,INHBA,KLF4,MYH10,SAP30,SERPINE1,SORD,TIMP1,TNFRSF12A,WNT2,XBP1	460 (16)
	C5AR1		G-protein coupled receptor	Activated	2.962	0.000119	C3,CD40,CD80,CD86,CXCL3,FCER1G,FCGR2B,HSPA5,IFNG,IL1B,IL27,IL6,SELP,SERPINE1,TNF	509 (15)
	SRC (family)		group	Activated	2.756	0.00012	CCL2,CYP1A1,FGR,ICAM1,IFNB1,IL27,IL6,MAOA,MUC4,S100A4,STAT1,TNF,VCAM1	552 (19)
	LRP6	-0.98	transmembrane receptor		-1.068	0.00012	CAV1,CD68,CXCL3,HK2,IDO1,IFNG,IL1B,IL6,LRP6,MMP3,MYC,NKX2-1,TNF	640 (19)
	RAC2	0.938	enzyme		1.091	0.00012	ARPC3,BCL2L1,CCL4,CCR5,EFNB2,GCSAM,IFNG,IL1B,LDHA,MACF1,MIF,NR4A1,SLPI	499 (17)
	BRD2		kinase		0.277	0.00012	CD300A,HMOX1,IL1B,IL6,LY9,MYC,NFIB,PPA1,ROBO1,SLAMF9,SOX5,SPTA1,TNF
	NPM1		transcription regulator		-0.816	0.000123	CCL2,CCL3,CCL4,CSF1,CXCL3,DDB2,HOXA5,IFNG,IL6,LTF,TNF	616 (19)
	LINC00941		other	Inhibited	-3.311	0.000123	FLG,HRNR,IGFBP5,LCE1B,LCE1C,LCE3A,LCE3C,LCE3E,LORICRIN,SPRR3,TGM3
	CLEC10A		other	Inhibited	-3.283	0.000123	CREB5,CSF2,IFNG,IL1B,IL6,JAK2,MAP3K6,S100A9,STAT2,TLR7,TNF	311 (7)
	ALOX15		enzyme	Activated	2.357	0.000123	BAX,CCL4,FOSL1,HMOX1,ICAM1,IL1A,IL1B,IL6,MUC5AC,TNF,VCAM1	576 (16)
	ARRB2	0.919	other	Inhibited	-2.411	0.000123	CCR2,CXCL3,F3,IL1B,IL6,JUNB,MYC,NFKBIZ,SERPINE1,STAT1,TNF	574 (16)
	TFAP2B		transcription regulator			0.000123	CCL11,CSF2,EPAS1,HOXA2,IL15,KIT,LORICRIN,MT2A,OSM,TNF,TNFSF9	463 (10)
	ceruletide		biologic drug	Activated	2.504	0.000123	ATF4,CCNE1,CXCL3,DDIT3,HMOX1,HSPA5,IFNG,SELP,SHH,TNF,XBP1	461 (15)
	TRPV4		ion channel	Activated	2.95	0.000123	CCL5,CXCL10,IL1B,IL6,SOCS3,TIMP1,TLR2,TNF,VCAM1	473 (16)
	ozone		chemical toxicant	Activated	2.394	0.000123	CCL11,CXCL10,CXCL3,HMOX1,IFNG,IL1B,IL6,JUNB,TNF	395 (15)
	WR 1065		chemical drug		1.807	0.000123	BAX,CASP4,CAT,CDKN1A,DDB2,GDF15,GSR,MYC,S100A4	532 (14)
	Cyp4a14		enzyme	Activated	2.236	0.000125	CXCL10,CXCL3,IL1A,IL1B,TNF	276 (7)
	SERPINC1	-1.323	enzyme	Inhibited	-2.19	0.000125	AIF1,F3,IL6,MIF,TNF	378 (14)
	LITAF	1.221	transcription regulator	Activated	2.186	0.000125	CCL5,CCL8,IFNG,IL1A,TNF	468 (19)
	immune complex		complex		1.982	0.000125	IFNG,IL1RN,SOCS1,SOCS3,VCAM1	582 (19)
	EIF2AK1		kinase	Activated	2.216	0.000125	DDIT3,HSPB8,IL1B,IL6,TNF	384 (10)
	FYB1	1.432	other		1.387	0.000125	BCL2L1,CD69,IFNG,IL2RA,ITGAM	430 (18)
	filgotinib		chemical drug	Inhibited	-2.236	0.000125	IL1B,IL6,MMP3,MX1,TNF	439 (14)
	teasaponin		chemical - endogenous non-mammalian	Inhibited	-2.207	0.000125	IL1B,IL6,NFKBIA,SOCS3,TNF
	itraconazole		chemical drug		-1.408	0.000125	AGR2,CD14,CYP1A1,GLI1,TLR2
	epoxyeicosatrienoic acid analog B		chemical reagent	Inhibited	-2.213	0.000125	CYBB,HSPA5,IL1B,IL6,TNF
	epoxyeicosatrienoic acid analog A		chemical reagent	Inhibited	-2.213	0.000125	CYBB,HSPA5,IL1B,IL6,TNF
	tosyllysine chloromethyl ketone		chemical - protease inhibitor		0.555	0.000125	BDKRB1,CCR2,CYP1A1,IRF1,NFKBIA	344 (7)
	darapladib		chemical drug		-1.68	0.000128	ARG1,IFNG,IL1B,IL6,IRF5,TNF	175 (3)
	CpG ODN 1585		chemical reagent	Activated	2.186	0.000128	CXCL10,IFNB1,IL6,IRF7,OAS3,TNF	431 (13)
	tectorigenin		chemical - endogenous non-mammalian	Inhibited	-2.407	0.000128	ATF4,BCL2L1,DDIT3,ICAM1,IL1B,TNF	676 (20)
	STAT1/3/5 dimer		complex		1.664	0.000128	BCL3,EPAS1,MMP3,MT2A,PLAU,SOCS3
	PELI1		enzyme		1.135	0.000128	CCL5,IFNB1,IFNG,IL1B,IL6,TNF	446 (19)
	OGG1		enzyme		0.908	0.000128	CCL20,IFNG,IL1A,IL1B,IL6,TNF	654 (17)
	ISG15	5.934	other		-1.659	0.000128	DDX58,IFIT1,IFITM3,IFNG,MX1,USP18	426 (12)
	ARF6	0.972	transporter	Activated	2.407	0.000128	CCL5,IFNB1,IL1B,IL6,ISG15,TNF	440 (15)
	CACNA1A		ion channel			0.000128	CD68,GRN,IL1B,IL6,ITGAM,TNF	507 (16)
	KU-60019		chemical drug		1.671	0.000128	ARG1,CASP1,IL1B,IL6,PYCARD,TNF	513 (18)
	roflumilast N-oxide		chemical - endogenous mammalian		-1.633	0.000128	CLCA1,HMOX1,ICAM1,IL6,MUC5AC,TNF	495 (10)
	tetrathiomolybdate		chemical drug		-1.633	0.000128	IL1A,IL2RA,ITGAM,SERPINE1,TIMP1,VCAM1	633 (14)
	diaminopimelic acid		chemical - endogenous non-mammalian	Activated	2.36	0.000128	CCL5,CXCL3,IFNG,IL6,ISG15,TNF	507 (11)
	MARK2		kinase	Activated	2.53	0.000129	BATF,CXCL3,IFNB1,IFNG,IL15,IRF1,LMO4,NFKBIZ,RSAD2,TNF	580 (12)
	raloxifene		chemical drug		1.24	0.000131	ASCC3,BAK1,BCAS1,BCL3,CCL5,CDKN1A,CSF1,EDN3,ENPP2,ESR2,FMO5,H2BC21,HMOX1,IFI30,IL6,KLRC2,LITAF,MIF,MMP3,PCNA,PLK3,PPP1R3C,SERPINE1,SLIT2,SOCS1,TGFB3,TIMP1,TNF	722 (20)
	IGF1R		transmembrane receptor		1.562	0.000134	ACADM,ACTA1,ANKRD1,ATP5MF,BAX,BCL2L1,CAPG,CAVIN3,CCL5,CD300A,CD38,CD48,CD53,CD68,CDKN1A,CEBPB,CKS2,CYCS,DDIT3,GLI1,H19,HSPA5,IGFBP3,IGFBP5,IL1A,IL1B,IL6,INHBA,ITGAM,KRT5,MYC,MYH7,NR4A1,PDCD10,PLAU,PRKN,PSMC6,RPS24,S100A4,SCARA5,TGFBI,TNF	621 (17)
	1,2-dithiol-3-thione		chemical reagent	Activated	4.272	0.000136	CDC34,DNAJB11,EIF3E,EIF6,ENTPD5,ERP29,ESD,F10,FKBP5,GSR,GSTM1,HMOX1,LY6E,NOCT,PDIA4,PSAT1,PSMA2,PSMA5,PSMA6,PSMA7,PSMB2,PSMB3,PSMB4,PSMB5,PSMB6,PSMC6,PSMD13,PSMD14,PSMD8,RAN,TBRG1,XBP1	273 (7)
	NRG1	1.521	growth factor	Activated	4.191	0.000139	ANKRD1,ATF4,AXL,BAK1,BCL2L1,CAV1,CCNE1,CDKN1A,CKS2,COL4A3,DDIT3,ELF3,EPHA2,ESR2,FGF1,FSCN1,GDA,HK2,HMGA1,HMOX1,ITGAM,ITGB2,JUNB,LIFR,LMO4,MSR1,MUC5AC,MYC,NR4A1,NRG1,PDE3A,PHGDH,PLAU,PLAUR,SELE,SERPINE1,SLC2A1,SLIT2,TGM2	598 (16)
	mir-19		microRNA		-1.269	0.00014	CDKN1A,CXCL1,F3,IFNG,IL6,LRP6,MYH7,MYLIP,SOCS3,TLR7,TNF,TNFAIP3	656 (14)
	S100A4	2.656	other	Activated	2.395	0.00014	BAX,CCL19,CCL5,CDKN1A,CLIC4,CXCL3,ICAM1,PLAU,S100A8,S100A9,TIMP1,VCAM1	393 (14)
	PIN1		enzyme		1.417	0.000145	ATF4,BAX,CD274,CDKN1A,DDIT3,HSPA5,IFNB1,IL1B,IL6,MMP3,MYC,PDCD1,PML,RUNX3,TIMP1,TNF,XBP1	660 (22)
	corticosterone		chemical - endogenous mammalian		1.79	0.000146	ARC,BDKRB2,CAV1,CDKN1A,CEBPB,CYBA,DDIT3,EDN3,FKBP5,GZMB,H19,HSPA5,IFNG,IL2RA,IL6,MAOA,MYC,RELN,SFRP1,TGM2,TIMP1,TLR2,TNF,WNT10B,XBP1	519 (14)
	prostaglandin A1		chemical - endogenous non-mammalian		0.8	0.000147	BCL2L1,CD14,CDKN1A,CSF2,HMOX1,IL6,NFKBIA,PCNA	581 (18)
	cis-urocanic acid		chemical drug		1.97	0.000147	GADD45B,GLRX,IGFBP3,IL6,KCNK1,NCF2,TNF,TNFAIP3	345 (7)
	CD200		other		-1.815	0.000147	CD80,CLEC7A,IDO1,IFNG,IL1B,IL6,TLR2,TNF	512 (17)
	SPHK2		kinase		0.622	0.000147	CCL5,CDKN1A,FGR,IFNG,IL6,TLR7,TLR9,TNF	464 (18)
	CYP2J2		enzyme		-1.077	0.000147	BCL2L1,ICAM1,IL1B,IL6,NFKBIA,SELE,TNF,VCAM1	570 (17)
	edaravone		chemical drug	Inhibited	-2.158	0.000147	CAT,CCL2,CXCL3,DDIT3,GSR,HSPA5,IL6,TNF	586 (19)
	farnesol		chemical reagent	Activated	2.795	0.000147	ATF3,CDKN1A,DDIT3,HSPA5,LORICRIN,PDIA4,TNF,XBP1	556 (21)
	naltrexone		chemical drug		-1.71	0.000147	GZMB,IFNG,IL1B,IL6,NTRK2,NTRK3,PRF1,TNF	570 (17)
	arecoline		chemical drug		1.539	0.000147	BCL2L1,HMOX1,IL6,MAOA,PGF,S100A4,TNFRSF1B,VCAM1	572 (15)
	isobutylmethylxanthine		chemical toxicant		0.605	0.000148	ANGPTL4,CAV1,CCNE1,CD14,CDKN1A,CEBPB,CEBPD,CRABP2,CYCS,DHFR,GAPDH,IFIT2,IFIT3,IFNG,IL1B,IL2RG,INHBA,IRF7,ITGB2,JUNB,KLF4,LDHA,MMP3,MYC,PCNA,PLIN2,RAB5C,SERPINE1,STAT1,STAT2,TIMP1,WNT10B,ZC3H12A	615 (17)
	DSCAML1		other	Inhibited	-2.357	0.000152	CNTNAP1,GADD45G,KCNA2,KCNJ2,KLF4,MYC,NRCAM,NTN4,NTRK2,PCDH17,PLCB1,ROBO2,SEMA7A,SFRP1,SHANK1,SHANK2,TUBB3,VLDLR
	TNFRSF1B	1.359	transmembrane receptor	Activated	2.708	0.000156	BCL2L1,CCR5,CD69,CSF2,CXCL13,ICAM1,IFNB1,IFNG,IL2RA,IL6,MMP3,MSR1,SELL,SERPINE1,SOCS3,TIMP1,TNF,TNFAIP3,TNFRSF11A,TRAF2	591 (15)
	ZC3H14		other	Activated	2.646	0.000156	BATF,FGL2,IFNB1,IL15,IL15RA,LHX2,NMI
	PSMB8	2.647	peptidase		-0.692	0.000156	IL1A,IL6,KCNJ2,NFKB2,NFKBIA,PTGFR,TNFAIP3	533 (13)
	TNK1		kinase	Activated	2.63	0.000156	IFIH1,IFIT2,IL6,IRF7,ISG20,OAS2,TLR9	385 (11)
	KLK5		peptidase	Activated	2.646	0.000156	CCL20,ICAM1,IL1B,IL6,S100A8,S100A9,TNF	575 (20)
	3-aminobenzamide		chemical toxicant	Inhibited	-2.608	0.000156	CDKN1A,CXCL1,ICAM1,IFNB1,IL1B,PCNA,TNF	529 (23)
	phenyl-N-tert-butylnitrone		chemical reagent		-1.504	0.000156	CD40,CD80,CD83,CD86,HMOX1,IL6,TNF	662 (18)
	cadmium		chemical toxicant	Activated	2.136	0.000159	B2M,BAX,BCL2L1,BID,C3,CDKN1A,CYP1A1,ESR2,HMOX1,HSPA5,LGALS3,MYC,PLAU,SLC39A8,SLC5A1,TIMP1	638 (19)
	DMD		other		0.896	0.000161	ANKRD1,APLP2,ARHGAP20,ATP1B2,ATP2A1,C1QB,CDH13,CDKN1A,CNKSR1,CTSS,FZD3,GATM,H19,HSPB6,KY,LIF,MAOB,MPEG1,MSI2,MYBPC1,MYH1,MYH4,MYH7,MYH8,MYL1,MYOZ1,PPP1R14C,PPP1R3C,SCN3B,SYNM,TMEM108,TTL,UNC79
	RET		kinase	Activated	2.133	0.000163	ACTA1,ATF4,CCL2,CCL20,CSF1,CSF2,CTSB,DPYSL2,EDN3,EDNRB,ETV1,IFNB1,IFNG,IL1B,IL6,MEOX2,MMP3,PER3,PHEX,PLAU,PLAUR,PLOD2,S100A9,SELL,TNF	435 (13)
	NSC 172285		chemical reagent		-1.993	0.000165	HCK,MYD88,NFKB2,RELB	254 (7)
	H-151		chemical reagent		-1.987	0.000165	IFNB1,IL1B,IL6,TNF
	1-palmitoyl-2-oleoylglycero-3-phosphoglycerol		chemical reagent		-1.951	0.000165	IFNG,IL1B,IL6,TNF	632 (20)
	[Lys15,Arg16,Leu27]VIP(1-7)GRF(8-27)		chemical reagent		-1.732	0.000165	CCL2,CD80,CD86,IL6
	MARCHF3		other		-1.987	0.000165	CXCL1,FCGR2B,NFKBIA,TNF	524 (12)
	FENDRR	-1.191	other		1.977	0.000165	CXCL10,IL1B,IL6,TNF	649 (18)
	BPI		transporter			0.000165	ICAM1,IFNB1,IL6,TNF	669 (11)
	TRIM58		enzyme		0	0.000165	IFIT2,IFNB1,MYD88,TLR2
	ZNF598		enzyme	Inhibited	-2	0.000165	DDX60,IFI44,IFIT2,RSAD2
	benzenesulfonic acid		chemical reagent			0.000165	CD86,IL1A,IL6,TNF
	PLA2G7	1.479	enzyme	Activated	2	0.000165	IL1B,IL6,IRF5,TNF	459 (17)
	RAP1B		enzyme		1.982	0.000165	CCL4,CCL5,CSF2,IFNG	657 (20)
	STX11	1.579	transporter	Inhibited	-2	0.000165	IFNG,IL1B,IL6,TNF	636 (17)
	miR-147 (and other miRNAs w/seed UGUGCGG)		mature microRNA		-1.067	0.000165	CCL3,DEPTOR,IL6,MMP3
	RHOH		enzyme		-0.849	0.000165	CDKN1A,IFNG,IL3RA,ITGB2	176 (3)
	PILRB		other		1	0.000165	IFNG,IL1B,IL6,TNF	606 (15)
	ACOD1	7.346	enzyme		-0.655	0.000165	IFNB1,IL6,TNF,TNFAIP3	440 (15)
	ARL5B		enzyme		-1.96	0.000165	CXCL10,IFNB1,IL6,TNF	486 (13)
	CC-122		chemical drug		1.969	0.000165	DDX58,IFIT3,IRF7,MYC	155 (4)
	H3B-8800		chemical drug	Activated	2	0.000165	CCL5,CXCL10,CXCL11,MX1
	pegintron		biologic drug	Activated	2	0.000165	CXCL10,DDX58,ISG15,USP18	355 (10)
	grepafloxacin		chemical drug		-1.98	0.000165	IL1A,IL1B,IL6,TNF	333 (7)
	vanadyl sulfate		chemical reagent		1.414	0.000165	IL1B,IL1R2,IL1RN,IL6	269 (7)
	AL162253.2		other		1.997	0.000165	CD274,IDO1,JAK2,STAT1	305 (7)
	2-(4-acetoxyphenyl)-2-chloro-N-methylethylamine		chemical reagent	Inhibited	-2.931	0.000169	CCL2,CCL3,CCL5,CXCL10,IFNG,IL1B,IL6,SELE,TNF	734 (15)
	IL-1R		group	Activated	2.765	0.000169	CSF2,IFNG,IL1A,IL1B,IL6,MMP3,PDCD1,SELE,TNF	461 (15)
	Mir122a,b		group		0.461	0.000169	BCL2L1,CD68,CD69,CXCL3,IFNG,IL1B,IL6,SOCS1,TNF	684 (18)
	CCR1	2.334	G-protein coupled receptor		0.788	0.000169	ATF4,CCL11,CCL5,CCR1,CTSS,IFNG,ITGAM,TNF,TNFRSF11A	671 (17)
	bardoxolone		chemical drug		0.612	0.00017	BCL2L1,CDKN1A,CEBPB,DDIT3,GSR,HMOX1,NFKBIA,PCNA,SQSTM1,UBE2H	565 (21)
	hydroxyurea		chemical drug	Activated	2.59	0.00017	BAX,CCL2,CCNE1,CDC6,CDKN1A,IFIT1,ISG20,MCM5,MX1,MYC,NMI,RAD51,SELE,STAT1,UHRF1	656 (21)
	VHL		transcription regulator		0.067	0.000173	AIF1,ATF4,BCL2L1,BHLHE40,CAV1,CDKN1A,CFL1,CLDN4,EPAS1,F3,HK2,HMOX1,IFITM3,MIF,MXI1,NDUFB1,NREP,PCNA,PFKFB3,SEC61G,SLC16A3,SLC2A1,TNF,VCAM1	576 (20)
	FOXO4		transcription regulator		-0.652	0.000174	BCL2L1,C1QA,CAT,CAV1,CDKN1A,CERS4,CH25H,EDNRB,ERG,GADD45B,HSPA5,ITGAM,ITGB2,LCP2,NAMPT,PDIA4,SELL,SERPINE1,SLC2A1,SOX5,VCAM1	664 (22)
	SERPINA1		other		-0.621	0.000175	ANGPTL4,ATF4,CCL2,DDIT3,HSPA5,IL1A,IL1RN,IL6,RGS16,TLR2,TNF,XBP1	574 (17)
	KDR		kinase		1.941	0.000175	CD38,F3,HMOX1,LAG3,NME2,NR4A1,PDCD1,PIM1,SELE,SFRP1,SNAI2,XBP1	504 (18)
	promegestone		chemical drug	Activated	2.194	0.000176	AMOT,BCL2L1,BIRC3,CCNE1,CDKN1A,CEBPB,DUSP5,ELF5,F3,FKBP5,HSD11B2,IFIT3,LGALS3BP,MT2A,MYC,NFKBIA,RASD1,STAT1	672 (23)
	miR-125b-5p (and other miRNAs w/seed CCCUGAG)		mature microRNA		-1.783	0.000178	ACSS1,ARG1,BAK1,BAX,CASP6,CBX7,CCR5,CYP1A1,GPR160,H3-3A/H3-3B,HK2,IGFBP3,IL1B,IL1RN,IL6,MAP2K1,MYD88,PIGR,SMO,TNF	684 (15)
	CYP19A1		enzyme		1.883	0.000178	ACADM,ASPG,CCNE1,CD14,CXCL10,ESR2,FKBP5,GBP2,HLA-A,HLA-E,HSD11B2,IL6,OSMR,PCNA,PLIN2,PTX3,STEAP4,TGM1,TIMP1,TNF	576 (21)
	Sos		group			0.00018	APLP2,CADM1,CAT,CERS4,CMTM4,CRABP2,DSG3,ESM1,GSR,HMOX1,HSPB8,IGFBP5,KCNN4,KRT13,LAMA3,LGALS3BP,LGALS4,LRP8,MAOA,MMP3,MXD1,NFIL3,ODC1,PFN1,PLAU,PXK,SEMA4D,SLPI,STX11,TNFRSF18,XDH	620 (13)
	1,25-dihydroxyvitamin D		chemical drug		-0.087	0.000181	CSF1,ERG,IL6,MMP3,MYC,SOCS1,SPI1,TLR1,TLR2,TLR3,TLR7,TLR9,TNF	521 (15)
	MAP3K1		kinase	Activated	3.085	0.000181	ATF3,BIRC3,CSF2,HMOX1,LOXL3,MAOB,MMP3,MUC4,PLAU,PLAUR,SERPINE1,TIMP1,TNF	525 (17)
	N-[N-(3,5-difluorophenacetyl-L-Ala)]-S-phenylglycine t-butyl ester		chemical - protease inhibitor	Inhibited	-2.18	0.000181	BCL2L1,CCL5,CSF1,CXCL1,HLA-G,ICAM1,IL1B,IL6,MYD88,RELB,S100A4,SIM2,TNF	442 (13)
	STK40	0.833	kinase		-1.857	0.000187	ACTA1,C1QA,C1QB,CCL2,CCL4,CCR5,CXCL1,CXCL5,FGF1,IL1B,IYD,MR1,MYH8,SHH,TBX6,WNT2	359 (9)
	testosterone		chemical - endogenous mammalian		-0.622	0.000188	ABCC9,ANKRD1,ARG2,ARRB2,BAX,BCL2L1,BCL3,CAT,CAV1,CCNE1,CDKN1A,CYCS,CYP7B1,DDIT3,EIF4EBP1,ESR2,FGF10,FOSL1,GRIA1,HMGCS2,HSPA5,IFNG,IGFBP3,IGFBP5,IL1B,IL6,INHBA,LGALS1,MAOA,MX1,NFKB2,NFKBIA,ODC1,PCNA,PDE5A,PDIA4,PLAU,PSMA2,SELP,SERPINB5,SHH,SLC39A8,TAP2,TLR9,TMEM144,TNF,TUBB3,VCAM1,VCAN,XBP1	778 (21)
	SMARCB1		transcription regulator		-0.421	0.000197	BNIP3L,CCNE1,CDC6,CDKN1A,CDT1,COL14A1,CSF1,CYP39A1,DHFR,EIF2AK2,F10,GPC3,IFITM1,IFNB1,IFNG,IL15RA,IL1A,MCM10,MCM3,MCM5,MX1,MYC,NEO1,OAS3,PLCL1,PPP1R3C,RAB36,RAB5C,TBX21,TMOD1,WASF3	770 (25)
	bexarotene		chemical drug		-1.546	0.000198	AKAP8L,ASNS,AXL,CCL2,CYCS,DUSP5,EPHA2,GARS1,ICAM1,IL15,IL1B,IL2RA,IL2RB,KRT15,MAFF,MRPL54,MTHFD2,NKX2-1,NR4A2,NTRK2,ODC1,PLAUR,PLOD2,PTPRO,S100A9,SLC7A5,TGM2,TUBB3,VCAM1,XBP1	614 (16)
	ARRB1		transcription regulator		-1.89	0.000201	CXCL5,F3,IL1B,IL6,JUNB,MMP3,MYC,PCNA,SERPINE1,TNF,VCAM1	440 (15)
	SPDEF	1.319	transcription regulator		1.883	0.000202	BIRC3,CD40,CDH11,CDKN1A,COL4A5,COL4A6,IFNB1,MUC5AC,PLAU,PLAUR,SDC2,SERPINB5,SERPINE1,SNAI2,SQSTM1	661 (15)
	MYF6		transcription regulator	Activated	2.178	0.000203	ANGPTL4,CCL11,CDKN1A,CTSB,CXCL10,CXCL13,IFNG,IGFBP3,IL15,IL1A,IL1RN,IL6,INHBA,LIF,LTF,METRNL,NAMPT,OSM,SERPINE1,TNF
	miR-34a-5p (and other miRNAs w/seed GGCAGUG)		mature microRNA	Inhibited	-2.565	0.000204	ATF3,AXL,CD69,CDKN1A,CTSW,DHFR,EFEMP1,FAM221A,GPR155,ICAM1,IFITM2,KLF4,LGALS3BP,MAP2K1,MCM10,MCM3,MVB12A,MYC,PLCB1,SAMD9L,SCN3A,SELL,SELPLG	541 (13)
	ORMDL3		other		1.948	0.000211	CCL20,CD48,CXCL10,CXCL11,IFNB1,OAS2,OAS3,TNF	396 (9)
	MBP		other		1.174	0.000211	CCL2,CD300A,CD40,IFNG,IL12RB2,IL6,MYC,TNF	565 (16)
	pifithrin alpha		chemical reagent		-1.604	0.000211	BAX,BCL2L1,CDKN1A,CYP1A1,HMOX1,SH2D1A,SQSTM1,XAF1	581 (20)
	tauroursodeoxycholic acid		chemical - endogenous mammalian	Inhibited	-2.41	0.000211	BAX,BCL2L1,DDIT3,HSPA5,IL1B,IL6,NLRP3,TNF	521 (22)
	FSH		complex		1.445	0.000214	ACP5,ACTA1,ADM,AHR,AKAP7,ALPL,AXL,BNIP3L,CASP4,CH25H,CPE,CREBL2,ESR2,FKBP5,FOSL1,GZMB,HK2,ID4,IGFBP3,IL1RN,IL6,ING2,INHBA,ISG20,JUNB,LGALS1,LYPD3,MAMLD1,MAP2K1,MT2A,MYC,NEO1,NPC2,NPY1R,NR4A1,PCNA,PLA1A,PLCL1,PPFIA4,RAB5C,RGS16,RGS5,RPL39,SERPINE1,SLC2A1,STAT1,TIMP1,TNFAIP3,TNFAIP6,TOB1,TRIB1,UPP1	819 (20)
	PTGES		enzyme	Activated	2.093	0.000214	CDKN1A,CXCL3,CYBA,CYBB,IFNG,IL1B,IL6,MYC,MYH7,NCF1,PPA1,PTGES2,SERPINE1,TNF	658 (21)
	norepinephrine		chemical - endogenous mammalian		1.225	0.000216	ACTA1,CCR2,CEBPB,CHST2,CITED4,EOMES,FPR2,GDF15,HHIP,HMOX1,IFNG,IL1B,IL27,IL6,LRRN3,MYH7,NFKBIA,NPY1R,NR4A1,PCNA,PDE10A,PDE8B,PIGR,PRKN,SERPINE1,SLC2A1,TINAGL1,TNF	628 (17)
	NDRG1		kinase		1.802	0.000217	APOC2,ATF3,CASP4,CAV1,CXCL1,CXCL3,CXCL5,GLI1,IL1A,PML,SHH,SNAI2	636 (16)
	dimethylnitrosamine		chemical toxicant		0.314	0.000217	BMP3,CDKN1A,HMOX1,ICAM1,IGFBP5,IL1B,IL6,NR4A1,PCNA,TGM2,TIMP1,TNF	618 (16)
	MTORC1		complex	Activated	3.054	0.00022	AHR,ATF4,FDPS,HK2,IFNG,KLF4,LDHA,MYC,NFIL3,ODC1,PRF1,SLC2A1,TNF	468 (16)
	pyridaben		chemical toxicant		-1.941	0.00022	ADAM22,CCL19,CEBPD,CRLF2,INHBA,KCNA2,LIFR,MBOAT2,NFIB,NR4A1,PLCE1,PRR7,STRBP
	SAFB		other	Inhibited	-3.606	0.00022	B2M,CCL5,CHD3,CXCL10,CXCL11,HLA-E,HMOX1,IFNB1,ISG20,PFDN4,PSMB9,S100A8,UBD
	ZC3H12A	1.694	enzyme		-1.262	0.000222	CCL2,CEBPB,CEBPD,IFNG,IL1B,IL6,NCF1,TNF,TNFRSF1B,TNFRSF4	445 (16)
	NGLY1		enzyme		-1.708	0.000222	CXCL10,IFI44,IFIT1,IFIT2,IFIT3,KEAP1,OAS3,RSAD2,SQSTM1,USP18
	azithromycin		chemical drug		-1.461	0.000223	ARG1,CXCL3,IL1B,IL6,SOCS1,TNF	575 (21)
	IgG2a		complex		-0.775	0.000223	BCL2L1,HMOX1,IFNG,IL1B,IL6,TNF	590 (18)
	AIM2		other		0.872	0.000223	CASP1,FCGR2B,IFNB1,IFNG,IL1B,STAT1	692 (20)
	cantharidin		chemical drug		-0.753	0.000223	BCL2L1,CASP1,IL6,SERPINH1,TNF,XBP1	523 (20)
	thermozymocidin		chemical reagent	Inhibited	-2.2	0.000223	BCL2L1,CD86,IL1B,NLRP3,PYCARD,TNFAIP3	510 (10)
	THRA		ligand-dependent nuclear receptor		-1.132	0.000224	ACTA1,ANGPTL4,ATF4,CCL2,CDKN1A,CDKN2D,CSF2,CTSB,CXCL10,CXCL3,HMOX1,IL6,INHBA,IRF1,MYH1,MYH7,PTAFR,RCAN2,SERPINE1,SFRP2,SQSTM1,SYT12,THRB,TNF,WNT10B	633 (20)
	trans-cinnamaldehyde		chemical drug	Activated	2.353	0.000229	CASP1,CDKN1A,DDIT3,FMO5,GPX2,GSR,HMOX1,NCF1,SERPINE1	531 (11)
	IL1RL1		transmembrane receptor		-0.378	0.000229	ARG1,CXCL10,CXCL3,IFNG,IL6,ITGAM,PRKN,TLR1,TNF	609 (17)
	isoflurane		chemical drug		-0.332	0.000229	BAX,BCL2L1,HMOX1,ICAM1,IL6,ITGAM,SLIT2,SPHK1,TNF	610 (17)
	epoxomicin		chemical - protease inhibitor		1.981	0.000229	DDIT3,HSPA5,PSMA2,PSMA6,PSMB3,PSMB4,PSMB5,RAD51,SQSTM1	562 (16)
	deoxynivalenol		chemical toxicant		1.723	0.000229	CLDN2,CLDN4,HSPA5,ICAM1,IL1B,IL6,PCNA,TNF,XBP1	595 (20)
	hydroxypropyl-beta-cyclodextrin		chemical drug	Inhibited	-2.333	0.000229	CD68,CTSB,IL1A,IL1B,IL6,MYLIP,NPC2,SQSTM1,TNF	501 (20)
	PRKAA2		kinase	Inhibited	-2.15	0.000229	ACTA1,BAX,CDKN1A,CYBB,DDIT3,GALM,GLP1R,HSPA5,IFI44,IFNB1,IL6,JAK2,KCNA2,LDHA,LMO4,NCF1,NCF2,NFIB,NFKBIA,PARP3,SOCS3,TGM2,TNF	642 (22)
	FFAR3		G-protein coupled receptor	Activated	3.647	0.00023	BAX,CD80,CXCL10,ENPP2,FCGR2B,GBP2,GBP6,ICAM1,IL1A,IL1B,LY86,PITPNM3,RASGRF2,RELN,SGIP1,TLR7,VSNL1	406 (9)
	POMC		other		0.521	0.000234	FOSL1,GAPDH,GZMB,H19,HMOX1,HSD11B2,ICAM1,IFNG,IL6,JUNB,NR4A1,NR4A2,PCNA,PRF1,SDC2,SELE,SLC9A3R1,TNF,VCAM1	547 (18)
	ATF2		transcription regulator	Activated	2.512	0.000234	ASNS,ATF3,BCL2L1,DDIT3,DMBT1,DUSP5,IFNB1,IFNG,IL6,MEIS2,MT2A,MYH7,PGLYRP2,PLAU,SERPINB5,SNAI2,TNF,VCAM1	586 (15)
	PLC		group		1.455	0.000239	CCL2,CXCL10,MYC,NR4A1,ODC1,TNF,TNFRSF11A	629 (18)
	elastase		group	Activated	2.19	0.000239	HMOX1,ICAM1,IL1B,IL6,MLKL,MMP3,TNF	545 (19)
	propionic acid		chemical - endogenous mammalian	Activated	2.635	0.000239	CD80,ICAM1,IL1A,IL1B,LY86,RASGRF2,RELN
	clenbuterol		chemical drug		1.633	0.000239	BCL2L1,CXCL1,IFNG,IL1B,IL1RN,MYH1,SOCS3	402 (15)
	TGAL copolymer		biologic drug		-0.293	0.000239	CCL5,CD163,IFNG,IL1B,IL1RN,NRG1,TNF	485 (14)
	melphalan		chemical drug		1.806	0.000239	BAX,BCL2L1,CD80,CDKN1A,IFNB1,TNF,XAF1	559 (20)
	ZEB2		transcription regulator		0.599	0.000239	ALPL,AXL,CASP6,CDKN1A,GATM,GZMA,KLRG1,MEOX2,MYC,NKG7,NKX2-1,PLCG2,SELL,SFRP1,VCAM1	519 (16)
	ITGB3		transmembrane receptor		-0.273	0.000239	APLP2,BCL2L1,CD274,CD40,CSF1,IFNG,IL1B,OSM,PCNA,PLAU,PLAUR,SELP,SERPINE1,SNAI2,TIMP1	647 (18)
	HRH3		G-protein coupled receptor	Inhibited	-2.157	0.000254	CLEC4D,CXCL10,CXCL3,FPR2,GDA,IFNG,ITIH4,S100A8,S100A9,SLPI,VCAN	390 (11)
	ABCB4		transporter	Inhibited	-3.138	0.000254	BCL2L1,CCL20,CGAS,CXCL10,ELF3,H19,LGALS3,NFKB2,SERPINE1,STING1,TIMP1	510 (14)
	SUMO2		enzyme	Inhibited	-2.164	0.000254	CAV1,CD38,CHRNA7,CXCL16,HLA-G,HMGA1,IL6,ISG15,LY6E,PNP,RNASE4	576 (11)
	naringenin		chemical - endogenous non-mammalian		0.928	0.000254	CCL4,CCL5,CLDN4,CXCL1,CXCL10,CXCL5,CYP1A1,HMOX1,HSPA5,IFNG,TLR2	588 (21)
	LEPR		transmembrane receptor		0.995	0.000261	ANGPTL4,BCL2L1,CD63,CD68,EIF4EBP1,FYB1,GADD45B,GADD45G,HPX,IDO1,IGFBP3,IL18BP,IL1R2,IL1RN,IL6,ITGAM,LCN2,LGMN,LIF,MMP19,MMP3,PSMB8,SELE,SERPINE1,SOCS3,STAT2,TIMP1,TNF,TNFRSF4	613 (17)
	abatacept		biologic drug		-0.391	0.000262	IDO1,IFNG,PDCD1,SELL,TNFRSF4	312 (9)
	Ck2		complex		0.298	0.000262	ATF4,BCL2L1,BID,CYBB,MYC	608 (22)
	C8		complex		-0.132	0.000262	CXCL3,ICAM1,IL1B,SELE,VCAM1	394 (10)
	cytidylyl-3'-5'-guanosine		chemical reagent	Activated	2.213	0.000262	BCL2L1,CD86,IL1B,TLR9,TNF	325 (7)
	CLEC14A		other	Inhibited	-2.216	0.000262	CCL2,IL1B,IL6,PLAUR,TNF	284 (7)
	SLC16A3	1.287	transporter	Activated	2.152	0.000262	HK2,IL1B,IL6,PFKFB3,TNF
	Hoxa11os		other	Activated	2.193	0.000262	IL1B,IL6,NLRP3,PYCARD,TNF	345 (7)
	MARCHF2		enzyme	Inhibited	-2.227	0.000262	CCL5,CXCL10,IL1B,IL6,TNF	514 (20)
	salmonella typhimurium lipopolysaccharide		chemical - endogenous non-mammalian	Activated	2.224	0.000262	CCL5,CD86,IL1B,IL6,TNF
	IL26		cytokine		1.969	0.000262	CCL20,ICAM1,IL1B,IL6,TNF	402 (15)
	TIP60		complex			0.000262	BAX,CDKN1A,EOMES,MCM3,PCNA	674 (24)
	NEK6		kinase	Activated	2.236	0.000262	CXCL10,FGL2,IFNB1,IL6,RGS1	355 (7)
	LY86	2.664	other		1.165	0.000262	CD14,CD180,CD80,CD86,TNF
	C7		other		-0.132	0.000262	CXCL3,ICAM1,IL1B,SELE,VCAM1	394 (10)
	HA900		chemical reagent		-0.937	0.000262	CCL2,CCL5,CXCL3,SELP,SOCS3
	adapalene		chemical drug	Inhibited	-2.219	0.000262	CCL11,CCL2,CCL4,IL1B,TLR2	274 (7)
	prodigiosin		chemical toxicant			0.000262	CDKN1A,DDIT3,HSPA5,IL2RA,RAD51	527 (13)
	SR1078		chemical reagent	Activated	2.208	0.000262	ATF4,DDIT3,HSPA5,IL6,TNF	424 (9)
	JMF3086		chemical reagent	Inhibited	-2.236	0.000262	CXCL3,IFNG,IL1B,IL6,TNF	660 (19)
	mir-142		microRNA		1.095	0.000267	AHR,CXCL3,FNDC3A,IFNG,IL21R,IL2RA,IL2RB,IL6,KIT,NFKB2,SELL,SOCS1,TNF	365 (7)
	3-methyladenine		chemical toxicant		-0.413	0.000267	AGR2,CD40,CD80,CD86,HMOX1,HSPA5,IFNB1,IL1B,IL6,PCNA,SQSTM1,TNF	501 (19)
	LGR4		transmembrane receptor	Inhibited	-2.224	0.000267	AHR,CD14,CSF2,CXCL10,IFNB1,IL1A,IL1B,IL6,KDM2B,MYC,PLBD1,TNF	464 (16)
	IL24		cytokine	Activated	2.551	0.000267	BAK1,BATF2,BAX,BCL2L1,CCL20,DDIT3,EIF2AK2,GADD45G,HSPA5,IFNG,IL27,XBP1	680 (16)
	N-cor		group		-1.951	0.000267	C1QA,CCL5,CCR1,CDKN1A,CTSB,CTSS,CXCL10,IGFBP3,IL1A,IL1B,PLIN2,RAB20,SEMA4D,SHISA5,SNAI2,SOCS1,TBCC,TBX6,USP18	622 (21)
	asoprisnil		chemical drug	Inhibited	-2.335	0.000286	APOD,CTSW,GZMB,IL15,IL2RB,PCNA,PRF1,SFN,TGFB3,XDH
	CRNDE		other		0.412	0.000286	BCL2L1,CDKN1A,DUSP5,EPHA2,GAB1,GADD45B,NR4A1,PGF,RAC2,RASA4	303 (7)
	MIR124		group		0.192	0.000286	CAV1,IFNG,IL1B,IL6,RAP2A,RHOG,SNAI2,SPHK1,SPI1,TNF	534 (16)
	CLU		other		-0.672	0.000286	BAX,BCL2L1,CCL2,CDKN1A,HSPA5,IL1B,IL6,NFKBIA,NFKBIB,TNF	550 (16)
	pyruvaldehyde		chemical - endogenous mammalian		1.671	0.000286	ARG2,GZMA,GZMB,HMOX1,ICAM1,IFNG,PRF1,SELE,TNF,TNFRSF9	618 (19)
	zerumbone		chemical - endogenous non-mammalian		-0.093	0.000295	ATF4,BCL2L1,BIRC3,DDIT3,HMOX1,ICAM1,IL6,MYC	538 (16)
	CD81		other		0.874	0.000295	CD19,CD80,CD86,ICAM1,IFNG,IL2RA,TNF,VCAM1	426 (16)
	IGFBP5	-1.352	other		1.505	0.000295	BAX,BCL2L1,BHLHE40,EFNB2,F3,MYH7,SERPINE1,SFN	604 (19)
	USP19		peptidase		-0.99	0.000295	BIRC3,CXCL10,DDIT3,FKBP5,IL1B,IL6,LCN2,TNF	494 (20)
	MAP2K1/2		group	Activated	3.803	0.000299	ARC,ARG2,ATF3,C3,CCL4,CXCL3,DDIT3,FOSL1,HK2,HMOX1,HSPA5,IL1B,IL2RA,MYC,PCNA,TNF	564 (17)
	fenretinide		chemical drug		1.227	0.000299	ANKRD1,ATF3,ATF4,ATP1B2,BAK1,BID,DDIT3,ELF3,GZMB,IL1B,IL6,MYC,NCF2,NFKBIA,PRF1,STAT1	553 (15)
	TRIM37		enzyme		-1.414	0.000305	CD63,CDT1,IFIT2,MYH7,PARP9,SFN,SFRP1,TRAF2,WNT10B	462 (9)
	BMPR2		kinase		1.47	0.000305	CLIC4,CSF2,EFNB2,ICAM1,INHBA,PTX3,RMRP,SELE,VCAM1	642 (19)
	vismodegib		chemical drug		-1.238	0.000305	CD14,CD68,CXCL9,DCK,IL1B,IL6,KLF4,LGALS3,TNF	589 (16)
	SENP1		peptidase		0.552	0.000305	ARG1,CYBB,CYCS,IFNB1,MYC,MYLIP,PML,S100A8,XBP1	697 (20)
	dithiothreitol		chemical reagent		1.947	0.000305	ATF3,DDIT3,HMOX1,HSPA5,IFNB1,MYC,PTGES2,SELE,TLR2	525 (17)
	R-WIN 55,212		chemical reagent		-1.339	0.000305	BAX,CASP6,CCNE1,ICAM1,IFNB1,IL1B,IL6,TNF,VCAM1	612 (20)
	stearic acid		chemical - endogenous mammalian	Activated	2.43	0.000305	ATF3,BAK1,DDIT3,ICAM1,IL1B,IL6,NFKBIA,PLIN2,TNF	511 (19)
	okadaic acid		chemical toxicant		1.913	0.000309	BCL2L1,CRABP2,CYBB,GCH1,IL1A,IL1B,IL1RN,IL21R,IL6,JUNB,KLF4,KRT14,MMP3,MYC,ODC1,PIM1,SQSTM1,TNF	569 (19)
	MRTFB		transcription regulator		-1.571	0.000315	ACTA1,ADM,ANKRD1,BCL2L1,CCL5,CD177,CYBA,DNAJB4,FHL1,HLA-A,IGFBP5,INHBA,LCN2,LIMCH1,LTF,MYH10,NFKBIZ,NREP,PTPRO,S100A8,S100A9,SDC2,SELP,SERPINE1,SH3D19,SLPI,YPEL1	345 (9)
	MHC II		group	Activated	2.53	0.000318	CCL4,CD53,CTSS,CYRIB,GFER,IFITM2,IL1B,PIM1,RGS1,RPL38,TNF	548 (12)
	CD2		transmembrane receptor	Activated	3.134	0.000318	CCL11,CD40,CD48,CD80,CD86,CSF2,ICAM1,IFNG,SELL,STAT1,TNF	502 (16)
	Cdc42		enzyme		-1	0.000318	BID,CASP1,CD86,CSF1,CTSB,CTSS,CTSZ,LIF,NPC2,SPI1,TNF	463 (13)
	CASR		G-protein coupled receptor		1.966	0.00032	AGR2,BAX,BCL2L1,CDT1,CSF1,CXCL10,FEN1,FLG,GADD45G,IGFBP3,IGFBP5,ISG15,KEAP1,LGALS1,LORICRIN,MAGI1,MYD88,ODC1,RNF144A,S100A8,S100A9,SOCS3,TLR2	625 (21)
	CLEC4G		other	Inhibited	-2.554	0.000321	ARG1,CSF1,FGF1,FGF10,IFNG,IL1B,IL6,PRF1,RUNX3,TBX21,TGFB3,TNF,WNT2
	bicuculline		chemical - endogenous non-mammalian	Activated	2.14	0.000321	ARC,ATF3,GADD45B,GADD45G,GRIA1,HK2,JUNB,KLF4,MAFF,NR4A1,NR4A2,PFKFB3,SNORD22	691 (22)
	ERG	-1.146	transcription regulator		-1.746	0.000325	ARHGAP20,ARHGEF6,BDKRB1,BIRC3,CDKN2D,CHRNB2,CXCL1,EPB41L3,ERG,FHL1,FKBP5,GUCY1A1,ICAM1,MAGI1,MMP3,NFIL3,NR4A2,NRCAM,NRG1,PHACTR2,PIM1,PLAU,PLAUR,PLEK,PTPN6,RALGPS2,RCAN2,RYR3,SLIT2,TMPRSS2,WASF3,WNT2	423 (10)
	ETS2		transcription regulator	Activated	2.451	0.000331	BCL2L1,CDKN1A,FGF1,HMOX1,HPSE,ICAM1,IL2RA,JUNB,MMP3,MSR1,MYC,PLAU,TLR9,TNF,TNFSF14	598 (25)
	GnRH analog		biologic drug		-1.677	0.000345	ARHGEF10,ARHGEF9,ATF3,BCL3,BHLHE40,BST2,CALR,CCL7,CD40,CXCL5,DAXX,EDNRB,EIF4EBP1,FBLN5,GAB1,GET3,GPSM2,IFNG,INHBA,ITIH4,LRRC23,MPV17,NDUFB1,NFKBIA,NME2,NR4A2,NTRK2,NTRK3,OGFR,PIK3R3,PLEKHA6,PSMA6,PSMB3,PSMB4,PSMD13,RAB5C,RAB8A,RAN,RELN,SERPINB5,SFRP1,TRAF2,UBE2M,UQCRB
	HOXA9		transcription regulator		0.898	0.000346	BCL7A,CCL2,CCL3,CDC6,CYBB,ERG,FPR2,GLRX,ITGBL1,JUNB,KIT,LAT2,LY86,MAFB,MAN2A2,MSI2,MYC,NFIA,PIM1,PPP1R16B,PTPRCAP,RAD51,S100A8,SDCBP,SELE,SHH,SLC27A6,WNT10B
	N-(1-carbamoyl-2-phenyl-ethyl) butyramide		chemical reagent	Inhibited	-2.646	0.000353	CD14,IL1B,IL6,SOCS3,TLR2,TLR9,TNF	343 (7)
	prostaglandin E1		chemical - endogenous mammalian		-0.734	0.000353	CD14,CD40,CD86,ICAM1,IFNG,IL6,MYC	647 (22)
	MFN2		enzyme	Inhibited	-2.414	0.000353	ATF4,BAX,DDIT3,IL1B,IL6,TNF,XBP1	636 (21)
	XRCC6		enzyme		1.677	0.000353	BAX,CCL5,IFIT1,IFNB1,IFNG,IL6,TNF	597 (17)
	ZBP1	5.348	other	Activated	2.554	0.000353	CXCL10,IFNB1,IL1B,IL6,ISG15,NFKBIA,TNF	442 (17)
	DPP-23		chemical reagent		1.912	0.000353	ATF4,BAK1,BAX,DDIT3,DNAJB4,HSPA5,XBP1
	triflusal		chemical drug	Inhibited	-2.58	0.000353	CCL3,CCL4,CSF1,CSF2,IFNG,TNF,XCL1	431 (10)
	EHF		transcription regulator		1.55	0.000353	ANGPTL4,CCL20,CNFN,CRABP2,CSF2,CYP1A1,HMOX1,IL1RN,IL6,KIT,MMP3,PLAUR,S100A8,S100A9,SERPINE1,SPDEF,SPRR3,TIMP1	354 (7)
	MYOC		other		1.131	0.000354	CDH11,CHRDL1,CNP,DDIT3,EPHA2,FSCN1,HHIP,HSPA5,IGFBP5,KCNJ2,LAMA2,PTGER4,SESN2,SFRP1,SOX11,SP100,UPP1	400 (7)
	SBDS		other			0.000354	CHAC1,COL14A1,COL27A1,DDIT3,EPDR1,GADD45B,HSPA5,MAFB,MAFF,MAOA,MT2A,MYD88,PTPRO,RAC2,SNAI2,TRIB3,XCL1	292 (6)
	sunitinib		chemical drug		-1.284	0.000361	BAK1,CD69,CDKN1A,CXCL10,CXCL3,CYP1A1,ICAM1,IFNG,IL2RA,ITGA8,ITGB2,LAMA3,PDCD1,TGFBI	624 (19)
	Serpin		group		1.982	0.000364	CLCA1,IFNG,IL1B,IL6,MUC5AC,TNF	401 (14)
	Ginkgo biloba		chemical drug	Inhibited	-2.433	0.000364	CCL3,CCL4,CCL5,CCL8,IL1B,PCNA	405 (11)
	SGPP1		phosphatase	Inhibited	-2.449	0.000364	IL1B,IL6,LORICRIN,RPTN,TGM3,TNF	315 (10)
	FH		enzyme		-0.849	0.000364	APOD,ATF4,CDKN1A,HMOX1,LDHA,PTPN18
	PSMB10	2.378	peptidase		-0.447	0.000364	IL1A,IL6,NFKB2,NFKBIA,TBX21,TNFAIP3	325 (7)
	TOLLIP		other		-1.732	0.000364	DEFB4A/DEFB4B,IFNB1,IFNG,IL6,RELB,TNF	427 (17)
	TYR		enzyme	Activated	2.449	0.000364	CCR1,CCR2,CSF2,IFNG,KLRC1,KLRD1
	mir-302		microRNA	Inhibited	-2.358	0.000364	CCL3,CCL5,IFNB1,IL6,RAB32,TNF	337 (7)
	TRAF4		other		1.516	0.000364	CCL11,CCL5,IFNB1,IL6,MYC,STEAP4	499 (18)
	oligomycin		chemical - endogenous non-mammalian		1.633	0.000364	CXCL10,IFNG,IL1B,IL6,SESN2,TNF	493 (17)
	N-(3-oxododecanoyl)-homoserine lactone		chemical reagent		-1.787	0.000364	CSF1,CSF2,IFNG,IL1A,IL1B,IL6	586 (15)
	picryl chloride		chemical toxicant	Activated	2.41	0.000364	CXCL10,CXCL3,IFNG,IL1A,IL1B,TNF	251 (7)
	muromonab-CD3		biologic drug		1.96	0.000364	CD69,GZMB,IFNG,IL2RA,TBX21,TNF	571 (20)
	auranofin		chemical drug		-1.067	0.000364	C3,HMOX1,IFNB1,IL6,ORM1,TNF	474 (16)
	TANK	1.391	other		0.724	0.000365	CXCL3,IFIT1,IFNB1,IL1A,IL6,NFKBIZ,PLA1A,TIMELESS,TNF,ZC3H12A	412 (15)
	CD4		transmembrane receptor		-0.68	0.000365	BAX,BCL2L1,CXCL13,F3,IFNG,IL15,IL2RA,PDCD1,TBX21,TNF	505 (20)
	UBE2I		enzyme		-1.822	0.000365	CEBPD,CXCL10,IRF1,MYC,MYLIP,PML,SLC2A1,STAT1,TAP1,XBP1	665 (23)
	acetylcholine		chemical - endogenous mammalian		-1.596	0.000365	ADCY1,CCL5,CXCL1,IL6,MAP2K1,PCNA,RELN,SELE,SOCS3,TNF	486 (19)
	alvocidib		chemical drug	Inhibited	-3.077	0.000365	AEN,AIF1,BCL2L1,BIRC3,CCL2,CCNE1,CDKN1A,DDIT3,ITGAM,PCNA	607 (18)
	MYCN		transcription regulator	Activated	2.359	0.000368	ARPC1B,B2M,BASP1,BAX,BCL2L1,BID,CAV1,CDH11,CDKN1A,DUSP2,EIF5A,GAPDH,HK2,HLA-A,HMGA1,HOXA2,INHBA,JUNB,LDHA,LGALS1,LRRN3,MXI1,NME2,ODC1,PDIA4,PHGDH,PRKN,PSMA7,PSMB6,PTPRO,RCAN2,RELN,RGS5,RPL26,RPL35,RPL38,RPL39,RPS24,SDC2,SERPINE1,SLC2A1,SORD,TGM2,TMPRSS2	672 (24)
	E2F4		transcription regulator		-1.132	0.000372	ASF1B,CASP4,CASP6,CCNE1,CDC6,CDKN1A,CKS2,DDX28,DHFR,EPAS1,FANCC,FEN1,H2BC21,IER5,MCM10,MCM3,MCM5,MRTO4,MYC,PCLAF,PCNA,PRKDC,PSAT1,RAD51,RANBP1,RBBP8,SERPINE1,SFRP1,SHH,TMEM126A,TNF,TRAF2,UHRF1	356 (7)
	mir-10		microRNA		0.502	0.000378	ARG1,BAK1,BAX,BCL2L1,CCL2,CD40,CD80,CD86,CXCL11,FKBP5,GLI1,IL6,KLF4,LIFR,MYD88,PSMD8,PTPN18,RAP2A,SMO,TNF	585 (16)
	bisindolylmaleimide I		chemical drug	Inhibited	-2.041	0.000378	ALPL,BCL2L1,BIRC3,CDKN1A,EIF4EBP1,GDF15,HMOX1,HSPA5,ICAM1,IL6,MYH7,NFKBIA,NR4A1,NR4A2,PCNA,POU2F2,SAMSN1,SERPINE1,TGFB3,TNF	507 (17)
	lithium chloride		chemical drug		-0.455	0.000381	AHR,ASS1,BAX,BCL3,CDC6,CDKN1A,CTNND2,FBXL20,FDPS,FSCN1,GDF15,HMOX1,IDS,MT2A,MTHFR,MYC,NKX2-1,PCNA,PLIN2,PTX3,RSPO1,VCAN	721 (18)
	FBXO44		enzyme		-1.941	0.000385	CCL5,CD274,CGAS,CXCL10,CXCL9,DDX58,IFIH1,MX1,PIWIL2,PTPN2,SPAG17,STING1,TMEM108	483 (7)
	CLEC11A		growth factor		1.698	0.000385	ALOX5AP,ALPL,BCL2L1,CCL4,CCR5,GCSAM,IL1B,LDHA,MIF,NR4A1,SLPI,SPI1,TNF	640 (16)
	GW501516		chemical drug		-0.224	0.000393	ACADM,ANGPTL4,APOD,CAT,CDKN1A,F3,IGFBP3,IGFBP5,IL1A,IL1B,IL6,KRT4,LIPG,LTF,PLIN2,S100A8,S100A9,SLPI,VLDLR	512 (17)
	ZNF106		other	Inhibited	-2.714	0.000394	C3,CXCL10,GLRX,IFITM3,LGALS1,LGALS3,S100A8,SLC11A1,SSPN,TNFRSF12A,TSPO
	methyl methanesulfonate		chemical toxicant	Activated	2.163	0.000394	ATF3,CDKN1A,DDB2,DDIT3,GADD45B,GADD45G,KLF4,LIF,NMI,PHLDA3,TNFSF9	636 (18)
	HSPA5	0.996	enzyme		0.116	0.000398	ACADM,BAX,BCL2L1,CCL5,CXCL10,DDIT3,HSPA5,IFIT1,IL6,ISG15,WASF3,XBP1	597 (19)
	caspase		group		1.852	0.0004	BAX,CCNE1,CD14,CDKN1A,IFNB1,IL1A,IL2RA,NCF1,TNF	606 (22)
	CXCL10	8.747	cytokine	Activated	2.593	0.0004	CCL5,CD274,CXCL10,IFNG,IL1A,IL1B,IL6,LAG3,TNF	451 (17)
	proteasome inhibitor PSI		chemical - protease inhibitor		0.726	0.0004	CCL3,CCL4,CYP1A1,DDIT3,HMOX1,HSPA5,IL6,MCM10,SQSTM1	716 (16)
	PC-SPES		chemical drug			0.000403	B2M,CCL2,CCNE1,CDC6,CDKN1A,DCK,GAPDH,GARS1,HSD17B4,HSPA5,IL1B,IRF1,MCM5,QSOX1,RAN,SELENOW,TMPRSS2,TMSB10/TMSB4X
	POU2F1		transcription regulator		-1.984	0.000404	ATP6V0C,CYP1A1,ELK3,FLG,GBP2,GSTM1,H2BC21,HK3,ICAM1,IL6,LY6E,MYH1,MYH4,NDRG4,NKX2-1,SELE,SERPING1,SESN2,TMPRSS2,TNFAIP3,VCAM1	515 (7)
	ARNT		transcription regulator		0.063	0.000404	ADM,AHR,ANGPTL4,BHLHE40,CAV1,CCR5,CYP1A1,EIF6,EPAS1,GAPDH,HK2,LDHA,NDUFS4,PRF1,RANBP1,RGS5,SELL,SERPINE1,SHH,SLC2A1,SOCS3	678 (17)
	E2F5		transcription regulator			0.000404	BAX,CASP6,CDKN1A,DHFR,MYC,PCNA,RANBP1,SERPINE1
	LINC00963		other	Activated	2.784	0.000404	BAX,DDIT3,ICAM1,IL2RG,IL4I1,IL6,TNF,TRIB3	586 (13)
	COMMD1		transporter		-1.732	0.000404	BIRC3,HK2,IFNG,LDHA,NFKBIA,PFKFB3,STAT1,TLR1	395 (10)
	piceatannol		chemical - endogenous non-mammalian		-1.941	0.000404	CCL2,CXCL5,HMOX1,ICAM1,IL1B,IL6,MYC,TNF	555 (16)
	COPS5		transcription regulator	Inhibited	-3.109	0.000421	ADA,AEN,ATF3,BAK1,BAX,CCNE1,CDKN1A,DCK,EPHA2,FCER1G,HMGA1,HMGB2,HMOX1,IER5,IL1A,IL6,MCM5,MT2A,MYC,NINJ1,ODC1,PCNA,PHLDA3,PLK3,PNP,S100A4,SAT1,SDCBP,SLC7A5,SPHK1,TOB1,TRIB3,UPP1,VWA5A	676 (24)
	EOMES	1.725	transcription regulator		-0.094	0.000426	ADM,CEMIP,CHRNA7,DIPK2A,EOMES,FAT3,GZMA,H19,IFNG,IGFBP3,IL2RB,MAP2K6,NAV2,PDCD1,PRF1,ROBO2,SLC39A2,TBX6,TDRD7,TGFBI	248 (7)
	fatty acid		chemical - endogenous mammalian	Activated	3.003	0.000426	AHR,BAX,DDIT3,FFAR4,HMOX1,HSPA5,IL1B,IL6,ITGAM,NFKBIA,NFKBIB,NR4A1,NR4A2,PLIN2,PPA1,S100A8,SERPINE1,SLC2A1,TNF,VCAM1	627 (21)
	BMI1		transcription regulator		0.382	0.000426	CADM1,CCNE1,CD63,CDKN1A,CDKN2D,GLIPR1,HK2,ID4,MCM3,MEG3,PARP9,SERPINB5,SFN,WNT10B	580 (16)
	CD3E		transmembrane receptor	Activated	2.029	0.000426	CD69,CSF2,IFNG,IL2RA,IL6,LCP2,MYC,NFKBIA,NFKBIB,SOCS1,SPHK1,TNF,TNFRSF1B,TWSG1	632 (20)
	budesonide		chemical drug		-0.4	0.000435	ABLIM3,B2M,B4GALT5,CCL11,CCL5,CD68,CDKN1A,CFAP20DC,CXCL10,IFITM3,IGFBP3,IL1RN,IL6,ITGAM,LAPTM5,LCP2,LGMN,MAP2K1,MAP2K6,MARCHF5,MTHFD1L,MUC5AC,MXD1,MYO6,NAMPT,NMI,PCNA,PDCD1,PFKFB3,PHACTR2,PIM1,PLEKHA6,RAP2A,RGS5,RHOC,RMND5A,S100A9,SAMSN1,TNF,TNFAIP6,TOR1AIP2	658 (19)
	arachidonic acid		chemical - endogenous mammalian		0.54	0.000444	BAK1,CD40,CD80,CD83,CD86,DDIT3,F3,FOSL1,GLI1,HMOX1,IL1B,IL6,NFKBIA,PLAU,SELP,TNF,TNFRSF1B,TNFRSF9,VCAM1	488 (15)
	NR1I2		ligand-dependent nuclear receptor		1.222	0.000446	AHR,APOC2,CAT,CCR2,CDKN1A,CLEC4E,CSF2,CXCL3,CYP1A1,CYP39A1,ENTPD5,FMO5,GSTM1,HMGCS2,IFNG,IL1B,IL27,IL2RA,IL6,LCN2,OSM,PDIA4,S100A8,SOCS1,SPHK1,TGM2,TLR1,TLR3,TNF	656 (16)
	linoleic acid		chemical - endogenous mammalian		1.715	0.000452	ACADM,ANGPTL4,BAK1,DDIT3,HSPA5,ICAM1,IL1B,IL6,NCF1,NFKBIA,PLIN2,S100A8,S100A9,SNAI2,VCAM1	533 (18)
	PTH		other		0.805	0.000457	ALPL,BHLHE40,CCL2,CDKN1A,CEBPB,CSF1,CYBA,DDIT3,EFNB2,HSPA5,ID4,IGFBP3,IGFBP5,IL6,NFIL3,NR4A1,NR4A2,ODC1,PLAU,PLXDC2,RAMP3,RGS1,RMDN3,SFRP2,SOCS3,WIF1,WNT10B	687 (20)
	PDK		group			0.000458	IL1B,IL6,TNF	599 (16)
	benzo(a)pyrene 7,8-dihydrodiol		chemical toxicant			0.000458	BAK1,BCL2L1,CYP1A1	530 (11)
	FREM1		other			0.000458	FRAS1,FREM2,NPNT
	LRRC8E		ion channel			0.000458	CCL5,CXCL10,IFNB1	294 (7)
	ABRAXAS2		other			0.000458	CASP1,IL1B,JAK2	338 (7)
	EDEM1		enzyme			0.000458	DDIT3,HSPA5,XBP1	232 (6)
	SDF4		other			0.000458	BAX,HSPA5,XBP1	399 (11)
	ADI PEG20		biologic drug			0.000458	ASS1,AXL,MYC	589 (10)
	CASQ1		other			0.000458	DDIT3,HSPA5,XBP1	386 (7)
	satratoxin G		chemical toxicant			0.000458	IL1B,IL6,TNF
	DHX15		enzyme			0.000458	IFNB1,IL6,TNF	443 (14)
	GNLY		other			0.000458	CCL2,CCL5,TNF	320 (7)
	YARS1		enzyme			0.000458	F3,NFKBIA,TNF	348 (11)
	TRD		other			0.000458	FCER1G,IFNG,NT5E
	miR-148b-5p (and other miRNAs w/seed AGUUCUG)		mature microRNA			0.000458	CSF1,IL6,TNF
	DOK2	2.217	other			0.000458	DOK2,MYC,TNF	581 (18)
	MKNK2		kinase			0.000458	IFIT2,ISG15,SDC2
	RAB10		enzyme			0.000458	IFNB1,IL6,TNF	351 (9)
	IFNGR2		transmembrane receptor			0.000458	GBP3,IFNG,IRF1	414 (13)
	STAG2		other			0.000458	CD69,PRKN,TNF
	Supt20		other			0.000458	IL1B,IL6,TNF	396 (14)
	PTPN12		phosphatase			0.000458	IFNB1,IL6,TNF	546 (22)
	HERC5		enzyme			0.000458	CCL5,IFIT2,IFNB1	336 (7)
	iso[4]levuglandin E2		chemical - endogenous mammalian			0.000458	IL1B,IL6,TNF
	Ro-1138452		chemical reagent			0.000458	IL1B,IL6,TNF
	C20-D3-vitamin A		chemical drug			0.000458	C3,CFB,CFP
	14-oxoDHA		chemical - endogenous mammalian			0.000458	IL1B,IL6,TNF
	nordihydrocapsiate		chemical reagent			0.000458	CD69,ICAM1,IL2RA	343 (7)
	trimethyloxamine		chemical - endogenous non-mammalian			0.000458	ATF4,DDIT3,IL6
	gabexate		chemical drug			0.000458	CXCL3,IL6,TNF	399 (13)
	oseltamivir		chemical drug			0.000458	IFNG,IL6,TNF	530 (15)
	1-heptanol		chemical reagent			0.000458	CD40,CD80,CD86
	nomifensine		chemical drug			0.000458	IL6,LIF,OSM
	ethyl gallate		chemical - endogenous non-mammalian			0.000458	ICAM1,SELE,VCAM1
	methoxyluteolin		chemical - endogenous non-mammalian			0.000458	CASP1,IL1B,TNF
	phosphorothioate oligodeoxynucleotide		chemical - other			0.000458	CCL3,CCL4,TLR9
	pegylated leptin antagonist		chemical reagent			0.000458	IL1B,IL6,TNF
	MCB-613		chemical reagent	Inhibited	-2	0.000466	CCL4,IL1B,IL6,TNF
	psychosine		chemical - endogenous mammalian	Activated	2	0.000466	FOSL1,IL1B,IL6,TNF	616 (20)
	8-hydroxyguanine		chemical - endogenous mammalian	Activated	2	0.000466	CCL20,IL1A,IL1B,TNF	555 (7)
	1-palmitoyl-2-oleoylphosphatidyl-D-serine		chemical reagent	Activated	2	0.000466	CSF2,CXCL3,IL6,TNF
	Iberiotoxin		chemical reagent	Activated	2	0.000466	CCL2,ICAM1,SELE,VCAM1	482 (10)
	TGX-221		chemical drug		-0.849	0.000466	IDO1,IFNB1,IL6,SELP	316 (7)
	glycitein		chemical drug	Inhibited	-2	0.000466	IL1B,IL6,MMP3,TNF	697 (19)
	SLAMF9	2.703	other			0.000466	CD40,CSF2,IL1B,TNF
	CERS5		transcription regulator		1.067	0.000466	CASP1,DDIT3,IL1B,TNF
	PIEZO1		ion channel		1.974	0.000466	CD69,IL2RA,IL6,VCAM1	708 (21)
	CTSC		peptidase		1.698	0.000466	CXCL3,IL1B,IL6,TNF	431 (12)
	KCNK2	-1.038	ion channel			0.000466	CCL2,ICAM1,KCNK2,VCAM1	389 (10)
	RGMB		other		-1.964	0.000466	CXCL3,IL6,LCN2,MLKL	450 (6)
	FLT4		transmembrane receptor		-1.067	0.000466	IL1B,IL6,SOCS1,TNF	427 (14)
	TNFRSF10A		transmembrane receptor		1.131	0.000466	CD14,IFNG,IL6,ITGAM	548 (17)
	entolimod		biologic drug		-1.982	0.000466	CXCL3,HMOX1,IL1B,IL6	382 (11)
	mir-708		microRNA	Inhibited	-2	0.000466	IFNG,IL1B,IL6,TNF
	EGFL7		other		-1.113	0.000466	ICAM1,NFKBIA,SELE,VCAM1
	resolvin D5		chemical - endogenous mammalian	Inhibited	-2	0.000466	CD40,ITGAM,PLA2G7,TNF
	ORM1	2.491	other		0.577	0.000466	IL1B,IL1RN,IL6,TNF	566 (19)
	PPM1L		phosphatase			0.000466	IL1B,IL6,TNF,XBP1	425 (16)
	SH2B3		other		-1.103	0.000466	HMOX1,IL12RB1,SELE,VCAM1	425 (13)
	STK38		kinase		1.205	0.000466	CCL20,CXCL3,IL6,TNF	451 (15)
	GJA8		transporter			0.000466	ATF4,CALR,DDIT3,TRIB3	413 (7)
	glaucocalyxin A		chemical - endogenous non-mammalian	Inhibited	-2	0.000466	IL1B,IL6,LCN2,TNF	370 (10)
	CBLC		enzyme		-1.982	0.000466	DDIT3,HMOX1,SQSTM1,TNF	595 (18)
	Clec2d (includes others)		transmembrane receptor		1.982	0.000466	CCL5,CXCL10,IL6,TNF	363 (8)
	pyridoxamine		chemical - endogenous mammalian	Inhibited	-2	0.000466	DDIT3,IL6,PCNA,SERPINE1
	JWH-015		chemical reagent		-1.96	0.000466	CCR1,CCR2,ICAM1,IL6	596 (16)
	FC-99		chemical reagent		-1.98	0.000466	CD40,CD69,CD80,CD86	406 (14)
	zofenopril		chemical drug		-1.98	0.000466	CSF1,HMOX1,IL6,TIMP1	343 (7)
	oxamic acid		chemical - endogenous non-mammalian		-1.067	0.000466	IFNB1,IL1B,INHBA,TNF
	9-palmitic acid hydroxy stearic acid		chemical - endogenous mammalian	Inhibited	-2	0.000466	CCL5,IL1B,IL6,TNF	491 (8)
	carrageenan		chemical drug	Activated	3.372	0.000482	BDKRB1,CCL5,CXCL3,FOSL1,ICAM1,IL1B,IL6,JUNB,KIT,NFKBIA,SELP,TNF	523 (12)
	2-methoxyestradiol		chemical - endogenous mammalian		-0.847	0.000486	ATF3,BCL2L1,BID,CAV1,EIF5A,F3,IFNG,IL6,LTF,PCNA,TNF	635 (16)
	baicalein		chemical drug		-1.554	0.000486	BAX,BCL2L1,CCL2,CYBB,CYP1A1,DDIT3,HMOX1,ICAM1,IL6,PTPN6,VCAM1	538 (15)
	eflornithine		chemical drug		1.05	0.000486	ATF4,C3,CDKN1A,DHFR,IFNG,LGALS3,LGALS3BP,ODC1,PCNA,SERPINE1,TGM2	750 (22)
	Stat1-Stat2		complex	Activated	2.213	0.000492	EIF2AK2,IFNG,IRF1,IRF7,TLR3
	ANKRD17		other	Activated	2.236	0.000492	ARID5A,CD40,IFNB1,NMI,SOCS3
	LINC01139		other		1.342	0.000492	ANGPTL4,BHLHE40,IGFBP3,LDHA,SLC16A3	366 (7)
	CAVIN1		transcription regulator	Inhibited	-2	0.000492	BAX,CDKN1A,IL6,MYC,TNF	700 (25)
	LAIR1	2.044	transmembrane receptor		-0.818	0.000492	IFNG,IL6,MX1,PTPN6,TNF	591 (21)
	ITGA4		transmembrane receptor			0.000492	IL1B,IL1RN,RAC2,TNF,TNFAIP3	643 (23)
	PDK2		kinase		1.521	0.000492	ARG1,IL1B,IL6,IRF8,TNF	623 (20)
	NCF4	1.761	enzyme	Inhibited	-2.2	0.000492	CCR1,IFNG,IL1B,IL6,TNF	417 (18)
	ATP1B1		transporter	Activated	2.228	0.000492	EIF2AK2,IFNB1,IL1B,MX1,TNF	543 (19)
	CD200R1		transmembrane receptor		1.342	0.000492	CXCL16,IDO1,IFNG,IL6,TNF	542 (19)
	GPAT4		enzyme	Activated	2.236	0.000492	ATF3,ATF4,DDIT3,HSPA5,XBP1
	mito-TEMPO		chemical reagent	Inhibited	-2.236	0.000492	ATF4,DDIT3,IFNB1,IL6,TNF	476 (18)
	cyclic guanosine monophosphate-adenosine monophosphate		chemical - endogenous non-mammalian	Activated	2.213	0.000492	CD86,CXCL10,IL1B,IL6,TNF	320 (7)
	NF 449		chemical reagent	Inhibited	-2.236	0.000492	CCL3,CCL4,GLI1,GZMB,PRF1
	TPCA-1		chemical drug	Inhibited	-2.191	0.000492	CCL2,IFNG,IL1B,IL6,TNF	390 (12)
	tiron		chemical reagent		-1.387	0.000492	CDKN1A,HMOX1,HSPA5,IL6,PLAUR	446 (16)
	gossypol		chemical drug		0.156	0.000492	ATF3,ATF4,BCL2L1,CXCL1,SAT1	519 (11)
	poly(U)RNA		chemical reagent			0.000492	CCL2,IFNB1,IL6,MX1,TNF	429 (13)
	C-miR146a		chemical reagent	Inhibited	-2.219	0.000492	IL1B,IL6,MYD88,NFKB2,TNF	387 (8)
	ESRRA		transcription regulator		1.941	0.000498	ACADM,ANGPTL4,C3AR1,CCL20,CCR2,CDC6,COL4A4,CXCL10,CYBB,CYCS,EFNB2,EPAS1,EPHA2,ESM1,FBXL20,FGF1,GAPDH,GSDMA,HK2,HMOX1,HSD17B4,HSPB6,KRT13,KRT15,LDHA,LRG1,LTF,MAOB,MYH7,SEMA6A,STARD3,TGFB3,TNFAIP2,TNFRSF11A,TNFRSF12A,XBP1,ZC3H12A	678 (15)
	puromycin		chemical - endogenous non-mammalian		-0.728	0.000506	BCL2L1,CD40,CYP1A1,F3,HSPA5,IL1B,SERPINE1	512 (19)
	kawain		chemical - endogenous non-mammalian		-1.768	0.000506	HMOX1,IL6,MYD88,NLRP3,NOD2,TLR2,TNF	271 (7)
	dactolisib		chemical drug		-1.584	0.000506	CDKN1A,CXCL5,EIF4EBP1,IL2RA,MYC,NRG1,SQSTM1	595 (20)
	ERVW-1		other		1.992	0.000506	CCL5,CDKN1A,CNP,CXCL1,HSPA5,IL6,XBP1	533 (12)
	HOXD3		transcription regulator		0.447	0.000506	HOXA3,IGFBP3,NKX2-1,SERPINE1,TGFBI,TGM2,TSPAN7
	pevonedistat		chemical drug		-0.218	0.000506	ARG1,BCL2L1,CDC6,CDT1,DDIT3,IL6,TNF	607 (15)
	YAP/TAZ		group		0.713	0.000506	AXL,CD274,IL1A,IL1B,IL6,NFKBIA,PSAT1	444 (7)
	sulfasalazine		chemical drug	Inhibited	-2.621	0.000506	ALOX5AP,BCL2L1,GZMB,ICAM1,IL15,IL1B,NFKBIA	479 (16)
	NCD-38		chemical reagent		1.372	0.000506	ATF3,ATF4,DDIT3,HSPA5,PIK3R3,TNFRSF11A,UHRF1	645 (20)
	(1S,2R)-NCL-1		chemical reagent		1.372	0.000506	ATF3,ATF4,DDIT3,HSPA5,PIK3R3,TNFRSF11A,UHRF1	675 (23)
	chitin		chemical - endogenous non-mammalian	Activated	2.537	0.000506	ARG1,CCL11,CCL5,CD274,IL1B,IL6,TNF
	CFB	4.416	peptidase	Activated	2.377	0.000519	ACTA1,ARG1,C3,C3AR1,CXCL3,DDIT3,HSPA5,IL1B,ITGAM	396 (12)
	NOSTRIN		transcription regulator		-0.896	0.000519	CAV1,CCL5,FGF1,IL6,KIT,PGF,PLAU,SELE,SELP	435 (7)
	ADIPOR1		transmembrane receptor		-0.739	0.000519	ACADM,ARG1,CASP1,CAT,CYCS,IL6,MMP3,PYCARD,TNF	704 (18)
	UXT		transcription regulator		-0.488	0.000519	BRIP1,CDC6,FKBP5,GTSE1,IL2RA,NFKBIA,SORD,TLR3,TNFAIP3
	SMAD5		transcription regulator		1.667	0.000519	ALPL,COCH,CSF1,ICAM1,ID4,IL3RA,SELE,SERPINE1,VCAM1	611 (17)
	Gm15807/Hmgn5		other	Activated	2.236	0.000519	ACTA1,ATP2A1,CSF2RB,GP2,IL4I1,TANK,TNNC2,TNNI2,TNNT3
	E2F2		transcription regulator	Activated	2.064	0.000525	CASP6,CCNE1,CDC6,CDKN1A,CDKN2D,DHFR,IL6,JMY,MCM10,MCM3,MCM5,MYC,PCNA,RAD51,SERPINE1	686 (23)
	TPH1		enzyme	Activated	2.88	0.000535	AEN,ASF1B,CCR5,GIMAP7,GPR171,GZMA,H4C4,HMOX1,IL1R2,LGMN,NMRK1,PCLAF,PLA2G7,PPFIBP2,RPS15A,SUSD3	255 (7)
	leukotriene B4		chemical - endogenous mammalian		1.82	0.000545	F3,IL1B,IL6,IRF5,ITGAM,MYD88,SOCS1,TNF	557 (15)
	shikonin		chemical drug		-0.816	0.000545	BAX,CAT,CCL5,IL1B,SLC2A1,TGM2,TIMP1,TNF	642 (19)
	trametinib		chemical drug		1.729	0.000545	CD274,IFIT1,ISG15,MX1,MYC,SNAI2,TNF,TNFAIP3	698 (21)
	MST1		growth factor		0	0.000545	BCL2L1,GPC3,IL15,IL1RN,IL6,IRF8,MSR1,TNF	559 (19)
	IL36G		cytokine	Activated	2.409	0.000545	CCL20,CD83,CSF2,CXCL1,CXCL10,IFNG,IL6,TNF	390 (14)
	P2RY2		G-protein coupled receptor		1.949	0.000545	BCL2L1,CDKN1A,F3,ICAM1,PTGES2,SERPINE1,SESN2,VCAM1	390 (16)
	NOS1		enzyme		1.572	0.000545	ARC,IL1A,IL1B,IL6,PDE5A,SLC2A1,SOCS1,TNF	581 (20)
	ERF		transcription regulator		-1.71	0.000545	CDH13,COL4A6,CSF2,KRT5,MYC,ROBO2,SEMA7A,TNFSF14
	KN-62		chemical drug		-1.294	0.000545	ATF3,DDIT3,GRIA1,IL1B,IL6,MYH7,TNF,VCAM1	482 (17)
	calyculin A		chemical toxicant		0	0.000545	CCL2,CCNE1,CDKN1A,IL21R,ODC1,SELP,TGM2,TNF	480 (24)
	IL11		cytokine		0.46	0.000546	BCL2L1,CD40,CEBPD,ICAM1,IL15,IL1B,IL6,IRF1,JUNB,SOCS3,SPHK1,TIMP1,VCAM1	425 (16)
	IL1R1		transmembrane receptor	Activated	2.215	0.000546	CCL5,CXCL1,CXCL10,CXCL3,ICAM1,IL1A,IL1B,IL6,LIFR,ORM1,SELE,TIMP1,TNF	420 (14)
	BNIP3L	-0.725	other		0.653	0.000546	BCL2L1,CD19,CDKN3,GAPDH,GPSM2,HK2,IL1B,IL2RB,NFKB2,NFKBIA,NT5C3A,PFKFB3,SFRP1	426 (13)
	IL9		cytokine		1.495	0.000546	BCL3,CCL11,CCL2,CCL20,CFL1,GZMB,IFNG,JUNB,MYC,PIM1,PRF1,RAC2,TNF	560 (16)
	MKNK1		kinase	Activated	2.164	0.000548	ANGPTL4,ATP1A3,COL4A6,DNM3,GGCT,HSD17B4,IFIT2,IFRD1,ISG15,LCN2,MMP3,MYC,MYO6,NRCAM,NREP,NRXN1,RGS5,RNH1,SERPINH1,SFRP1,SGIP1,SPARCL1,SYN2,TBC1D30,TNF,VSNL1,XDH
	HDAC2		transcription regulator		-1.02	0.000553	CDKN1A,CDT1,CYBB,F3,GLI1,IL1A,IL6,KRT15,LCE3C,MCM10,MCM3,MCM5,MYC,MYO1F,NFKBIA,PLAU,RAD51,S100A9,SFRP1,SOX11,SQSTM1,TDRKH,TNF,TNFRSF19,TNNI2	639 (25)
	clarithromycin		chemical drug		-1.264	0.000568	IFNG,IL1B,IL6,ORM1,PTAFR,TNF	506 (19)
	IFNL2		other	Activated	2.433	0.000568	CCR5,CXCL10,IFIT1,IRF7,MX1,RSAD2	374 (11)
	ALK		kinase		-0.382	0.000568	BCL2L1,CD274,GLI1,NTRK2,SHH,WAS	511 (18)
	Ptgs2os2		other		0	0.000568	BAX,CCL5,CXCL10,CYCS,DDIT3,IFNB1	249 (7)
	RGS1	4.639	enzyme	Activated	2.449	0.000568	IFNB1,IL15,IL15RA,INHBA,IRGM,LHX2
	chlorogenic acid		chemical drug		-1.633	0.000568	CCL2,HMOX1,IL6,NINJ1,TNF,VCAM1	594 (20)
	Growth hormone		group	Activated	2.347	0.00057	ANGPTL4,C3,CAT,CCL5,CEBPB,CEBPD,CXCL1,DDIT3,FDPS,FKBP5,GDF15,GSTM1,ICAM1,IGFBP3,IGFBP5,IL1B,IL6,IRF1,JUNB,MYC,NAMPT,NFKBIA,PCNA,PFKFB3,PIK3C2B,PRKAG2,S100A4,SLC2A1,SNAI2,SOCS1,SOCS3,TGFB3,TNF,XDH	591 (16)
	TAL1		transcription regulator		-1.524	0.000571	C3,C3AR1,CCNE1,CD69,CDKN1A,CDKN3,CENPU,DSC3,EEF1E1,ERG,GSDMD,GUCY1A1,HLA-A,HLA-E,ICAM1,IL10RA,KIT,LRRN3,MEST,MUC16,MYC,NFKBIZ,PTGER4,PTPRCAP,RASD1,SPI1,TMEFF1,TNFAIP3,TOB1,TSPAN7,UBE2H,ZC3H12A	455 (13)
	deoxycholate		chemical - endogenous mammalian		1.393	0.00058	APOC2,BAX,CAV1,DDIT3,HSPA5,IL6,KCNJ3,NR4A1,PLAU,PLAUR,SERPINB5,TNF	452 (13)
	L-triiodothyronine		chemical - endogenous mammalian		0.939	0.000594	ACTA1,ADM,APOC2,ASS1,ATP1A3,ATP1B2,ATP8B4,BAX,BCL2L1,BCL3,BNIP3L,CASP6,CCNE1,CDKN1A,DUSP5,EDN3,ENPP2,EPAS1,F3,GBP4,GDF15,H2-T22,HLF,IGFBP3,IL4I1,IL6,ITGA7,KCNK1,LCN2,LGALS3,LGALS4,MAMDC2,MUC5AC,MYC,MYH7,NFIB,NR4A1,NT5E,NTRK2,ODC1,PSAT1,PTAFR,RAB30,RCAN2,RELN,RGS16,RSC1A1,SEMA7A,SERPINE1,SFRP2,SH2B2,SHH,SLAMF9,SLC2A1,SYT12,TAF4B,TBC1D30,TET1,TGM2,THRB,TMPRSS2,TNF,WIPF3	685 (20)
	temozolomide		chemical drug		1.551	0.000595	BAX,BCL2L1,CCL2,CCL5,CDKN1A,CXCL10,CXCL9,DDIT3,IL6,NFKBIA,RAD51	458 (14)
	U73122		chemical reagent	Inhibited	-2.099	0.000595	ATF4,HSPA5,ICAM1,ITGAM,NR4A1,PCNA,PLCB1,SELE,TNF,VCAM1,XBP1	592 (18)
	SOX11	-1.545	transcription regulator		0.797	0.000598	ADAMTS4,BCL7A,BST2,CACYBP,CASP6,CAV1,CCL11,CCL5,CCL7,CD19,CD52,CD86,DIPK2B,DMBT1,IFIH1,IGIP,IL6,LGALS9,MSI2,NREP,STAT1,TUBB3,YPEL1
	GDF2		growth factor		0.979	0.000606	BID,CAV1,CDH11,EFNB2,ENPP2,GADD45B,HSPB8,ICAM1,LORICRIN,MYC,NFKBIA,NINJ1,NRCAM,SELE,SPARCL1,TUBB3,VCAM1	303 (10)
	SCD		enzyme	Inhibited	-2.759	0.000606	ANGPTL4,ATF3,CEBPB,CXCL10,CXCL3,DDIT3,HSPA5,IFNG,IL1B,IL6,LIFR,SLC2A1,THRB,TNF,TNFRSF9,VCAM1,XBP1	598 (20)
	TFAP2C		transcription regulator		0.442	0.000609	ADA,ANTXR2,CDKN1A,ELF5,EOMES,FREM2,HOXA2,IGFBP5,LORICRIN,MT2A,MYC,TIMP1,TNFAIP3,XBP1,ZMYND11	571 (12)
	romidepsin		biologic drug		1.569	0.000614	BAX,BCL2L1,CCL5,CD86,CDKN1A,CDKN2D,CXCL10,CXCL9,DDIT3,ICAM1,IFNB1,MYC,PLAUR,RHOC,SERPINB5,TNFAIP6	365 (11)
	apigenin		chemical - endogenous non-mammalian	Inhibited	-2.524	0.000614	BAX,BCL2L1,CCL2,CCL4,CDKN1A,CXCL3,CYP1A1,HMOX1,ICAM1,IFNB1,IL1B,IL6,MUC5AC,SELE,TNF,VCAM1	379 (12)
	FKBP10		enzyme		-1.941	0.000646	ADAMTS4,BCL3,BDKRB1,COL12A1,GLI1,INHBA,MMP3,PLOD2,SERPINE1,SOCS1,SPHK1,TIMP1,TNFAIP6
	vitamin D		chemical drug		-0.102	0.000646	BAX,CCL2,CDKN1A,CYP1A1,DEFB4A/DEFB4B,FES,IFNG,IL1B,IL6,NFKBIA,PCNA,S100A8,TNF	673 (19)
	RCAN1		other	Inhibited	-2.331	0.000665	ACTA1,F3,ICAM1,IL6,MYH1,MYH7,SELE,TNF,VCAM1	396 (17)
	PRKD		group	Activated	2.989	0.000665	CCL11,CCL4,CCL5,CXCL10,CXCL3,IFNG,IL1B,IL6,TNF	460 (15)
	GRN	1.635	growth factor		-1.462	0.000665	CTSZ,DDIT3,GRN,ICAM1,IL1B,IL6,SQSTM1,TNF,XBP1	668 (20)
	kainic acid		chemical toxicant	Activated	2.613	0.000667	ATF3,ATF4,BAX,BCL2L1,CCL5,CCNE1,CEBPB,CSRNP1,FGF10,FOSL1,GADD45B,GRIA1,IL1B,JUNB,LCN2,NFIL3,NFKBID,NR4A1,NR4A2,NTRK2,ODC1,PCNA,RELN,TIMP1,TNF	569 (19)
	EFNA1		other		1.086	0.000685	CD69,CLDN2,CRABP2,DSC1,EPHA2,FOSL1,HERC6,IL2RA,IRF7,KRT13,KRT4,NT5E,PKP1,TGM1	315 (7)
	RIPK1		kinase		1.596	0.000694	ARG1,CAT,CCL2,CCL5,CXCL1,CXCL10,GRN,IFNB1,IL1B,IL6,TNF,TNFAIP3	338 (17)
	MMP1		peptidase	Activated	3.432	0.000694	BAX,CCNE1,CDKN1A,IFNB1,MAP2K1,MYC,NFKBIA,PLAU,S100A4,SERPINB5,SERPINE1,TNF	613 (16)
	salirasib		chemical drug		-1.234	0.000694	ADM,ATF3,ATF4,BHLHE40,LDHA,LGALS1,PFKFB3,PLAU,PLOD2,SERPINE1,SLC2A1,TGM2	592 (15)
	STAT5a/b		group	Activated	2.706	0.0007	AHR,ARG1,BCL2L1,CD69,CDKN1A,CSF2,DUSP2,FCER1G,IFNG,IL1A,IL2RA,IRF1,LCP2,MYC,MYD88,OSM,PIM1,RAD51,SOCS1,SOCS3,TLR2	432 (13)
	dinoprost		chemical - endogenous mammalian		0.763	0.000703	ADM,GSTM1,HMGCS2,HSD11B2,IL1A,IL1B,IL2RA,IL6,MYC,NFIL3,NR4A1,NR4A2,PDIA4,PTGFR,PTX3	558 (21)
	ursolic acid		chemical drug		-1.009	0.000703	ATF3,BAX,BCL2L1,CD69,CDKN1A,CNP,EIF2S2,EIF4EBP1,GDF15,HK2,IL1B,MMP3,MUC5AC,MYC,VCAM1	437 (13)
	ABT-737		chemical drug		1.8	0.000709	BCL2L1,CDKN1A,CEBPB,CXCL3,CXCL5,IL6,IRF1	584 (15)
	COL2A1		other			0.000709	ATF4,DDIT3,HSPA5,IFNG,IL1B,TNF,XBP1	613 (17)
	TNFRSF11A	1.125	transmembrane receptor		1.698	0.000709	BCL2L1,CCL19,CD40,CXCL13,RSPO1,TNFRSF11A,VCAM1	476 (16)
	IDO1	3.729	enzyme		-1.857	0.000709	CD80,CD86,HLA-G,IFNB1,IL6,SLC7A5,TNF	679 (19)
	LCP2	1.698	other			0.000709	CD69,FYB1,IFNG,ITGAM,NR4A1,SELP,TNF	386 (16)
	Usp17la (includes others)		peptidase		1.038	0.000709	CCL20,IL1B,IL6,KIT,KLF4,MYC,TNF	438 (16)
	TUG1		other		-1.678	0.000709	BAX,CYCS,DDIT3,HSPA5,IL6,MYC,TNF	300 (7)
	nickel		chemical toxicant	Activated	2.63	0.000709	CD80,CD86,CRLF2,GAPDH,ICAM1,IL1RN,SERPINE1	366 (10)
	trans-hydroxytamoxifen		chemical drug		0.962	0.000713	ADM,ASCC3,BAK1,BCAS1,CAV1,COL4A5,CYBA,EPB41L3,FAP,FGF10,FMO5,H2BC21,IFI30,LDHA,LITAF,LOXL3,PLAU,PLOD2,PPP1R3C,RAB30,SFRP1,SLIT2,SP100,STAT1,TGFB3,WARS1,XBP1	596 (11)
	FOXP1		transcription regulator	Inhibited	-2.607	0.000719	CDKN1A,GZMB,IFNG,IL1B,IL6,ITGAM,NFIA,ST8SIA2,TNF,XBP1	559 (13)
	fluvastatin		chemical drug		-1.092	0.000719	BCL2L1,CCNE1,CD40,CDKN1A,CYBA,GCH1,HMOX1,IL6,SERPINE1,TNF	569 (17)
	BGN		other		0.245	0.000723	BAX,CCL2,CXCL13,CXCL3,IL1B,LRP6,SERPINE1,TNF	642 (14)
	Mt1		other	Inhibited	-2.013	0.000723	ATF3,IL1B,IL6,MEST,MYC,NFKBIA,SERPINE1,TNF	473 (13)
	amino acids		chemical - endogenous mammalian		-1.294	0.000723	ASNS,DDIT3,GAPDH,IL6,JUNB,MYC,ODC1,SELE	631 (22)
	TLR8		transmembrane receptor	Activated	3.217	0.000723	CCL2,CCL4,CD40,CD83,CD86,CXCL10,IFNB1,IL1B,IL27,IL6,TNF	428 (15)
	zoledronic acid		chemical drug		-0.323	0.000723	ACP5,BCL2L1,BID,IFNG,IL1B,IL2RA,IL6,MYD88,SOCS1,TNF,TNFRSF11A	625 (18)
	RETN		other	Activated	3.52	0.00076	CCL2,CXCL3,HMOX1,ICAM1,IL1B,IL6,MYC,SELE,SELP,SERPINE1,SOCS3,TNF,VCAM1	480 (17)
	geldanamycin		chemical drug		-1.764	0.000765	ARRB2,BAX,BCL2L1,CACYBP,CARS1,CD40,CEBPD,CNP,COX18,CYP1A1,EIF2AK2,FKBP5,HAP1,HMGA1,HSPA5,IFIT2,IRF1,IRF5,LIF,MCM3,MYC,NLRP3,PFN1,PROSER3,PTK6,QSOX1,RAB5C,RIPK3,RTN1,SDCBP,SLC5A1,STAT1,TAP1,TNF,TPPP,TRAF2,UHRF1,ZC3H12D	604 (18)
	EPO		cytokine	Activated	2.1	0.000772	ADAMTS10,B2M,BAX,BCL2L1,BCL3,BNIP3L,CCL19,CD52,CDKN1A,CLIC1,CTSZ,DDIT3,EDN3,GAPDH,GDF15,HK3,IL6,JUNB,KIT,KLHL24,LAPTM5,LY6E,MYC,MYL1,NFIB,NFKBIA,OSBPL1A,OSM,PCNA,PIM1,PLCL2,SAMSN1,SELE,SELP,SHH,SOCS1,SOCS3,TNF,ZFHX2	473 (16)
	CDKN1B		kinase		-0.391	0.000778	B2M,B4GALT5,CAT,CDKN1A,CDKN2D,CSDC2,EPHA2,FHL1,HSPA5,HSPB8,IGF2BP1,IL2RA,ITGAM,LGALS3,MCM5,MEIS2,MYC,PCNA,PDCD1,S100A9,SERPINE1	582 (21)
	MAX		transcription regulator		-1.254	0.000783	BAX,CDKN1A,CYCS,DDIT3,DHFR,DUSP2,GADD45B,HK2,HMGA1,LRRN3,MYC,MYCT1,ODC1,RBBP8,SLC2A1,TMEM126A,XCL1	309 (4)
	bromobenzene		chemical toxicant		-0.454	0.000797	CDKN1A,DDIT3,FDPS,GAPDH,GSR,GSTM1,HMOX1,HSPA5,LAP3,MYC,RPL35,TIMP1,TUBB2B,UBD
	ciprofloxacin		chemical drug		0.333	0.000801	CCR1,CD40,CD68,CD86,CSF2RB,EPB41L5,GRN,HLA-A,ICAM1,LGMN,MPEG1,MSR1,MTHFD1L,NRCAM,SEMA4D,SGIP1,SLC2A6,TLR7,UBTD1
	ERN1		kinase		1.044	0.000804	ATF3,ATF4,CEBPB,CEBPD,DDIT3,DNAJB11,HSPA5,IFITM1,IL1B,IL6,MYH7,OAS2,PLIN2,PRKDC,SCN3A,SDF2L1,SURF4,TINAGL1,TMPRSS2,TNF,TSPAN2,WARS1,XBP1	569 (20)
	SMAD7		transcription regulator		-1.231	0.000805	CCL2,CCL5,CCNE1,CDKN1A,CXCL10,DEPTOR,EFEMP1,EIF4EBP1,HMOX1,ICAM1,IFNG,IL1B,ITGA7,ITGBL1,MUC4,MYC,MYLPF,NFKBIA,PCNA,SERPINE1,TGFB3,TGFBI,TIMP1,TNF	618 (18)
	PRNP		other		0.376	0.000809	AHR,ATF4,BAX,CCL2,CCL5,FOSL1,HSPA5,IFNG,IL1B,IL6,MYC,NFKBIA,PLAUR,PRND,TNF	428 (14)
	dihydrotestosterone		chemical - endogenous mammalian	Activated	2.166	0.000814	ACTA1,ADM,ANO1,APOD,ARG1,ATP2A1,B2M,BASP1,BAX,BCL2L1,BCL7A,BRIP1,CACYBP,CASP1,CCNE1,CCNO,CD63,CDC6,CDKN1A,CYBB,EIF4EBP1,ERG,ESR2,ETV1,FKBP5,FZD6,GAPDH,GRN,HACL1,HK2,HLA-A,HOXA5,HSD11B2,IGFBP3,IGFBP5,IL1A,IL6,IRX2,KRT14,KRT5,LDHA,LGALS1,LY6E,MAFF,MCM10,MCM5,MMP3,MYC,MYH4,NCF1,NFKBIA,NR4A1,ODC1,PFN1,PHF21A,PHGDH,PLAU,PTGER4,RPS24,SDC3,SELENOW,SLC2A1,SLC7A8,SNAI2,TGM2,TMPRSS2,TNF,VCAM1,VCAN,VLDLR,WI…	842 (25)
	leukotriene D4		chemical - endogenous mammalian		1.265	0.000826	ATF3,CCL2,CCL3,CCL4,F3,IL6,KCNJ2,KLF4,NR4A1,NR4A2,SELE,TNF	608 (22)
	TSHZ3		transcription regulator		-1.154	0.000826	ADCY1,CASP4,FGF10,GSG1L,IGFBP3,NR4A1,NTRK3,PODN,RAMP3,RMRP,SPSB1,TRMT61A
	CDK9		kinase	Activated	2.596	0.000826	CCL5,CD80,CDKN1A,DDIT3,IL6,MAGI1,MAGOH,MYC,NFKBIA,ODC1,SELE,TNFAIP3	602 (18)
	5-hydroxytryptamine		chemical - endogenous mammalian	Activated	2.635	0.000838	ARC,CCL2,CFL1,CYBB,CYP1A1,EIF4EBP1,F3,ICAM1,IFNG,IL1A,IL1B,IL6,MYC,NCF2,NR4A1,PFN1,RAB8A,SERPINE1,TNF,VCAM1	438 (15)
	Secretase gamma		complex	Activated	2.832	0.000844	BATF,CD83,CD86,IL2RA,KCNE2,MUC5AC,MYC,RELN,SLC2A1	598 (18)
	GLIS2		transcription regulator		-1.342	0.000844	C3,CXCL10,CXCL3,IFNG,IL15,IL27,OSM,SERPINE1,SNAI2	480 (12)
	ZBTB7A		transcription regulator		-0.108	0.000844	ADA,BID,CDKN1A,DMBT1,H19,IL2RA,MYC,RUNX3,SELE	643 (20)
	TIMP1	4.881	cytokine		0.853	0.000844	BCL2L1,CD38,CD40,CDKN1A,IFNG,IGFBP3,MMP3,PLAU,PLAUR	643 (19)
	TYK2		kinase		0.76	0.000844	CD274,DAXX,ENPP2,IFNB1,IFNG,IL1B,IRF1,OSMR,SOCS3	427 (17)
	4-(2-aminoethyl)benzenesulfonylfluoride		chemical - protease inhibitor		0.52	0.000844	CASP4,CDKN1A,DDIT3,ENPP2,HMOX1,HSD17B11,HSPA5,IFNB1,PHEX	632 (21)
	4-hydroxyestradiol-17beta		chemical - endogenous mammalian		1.398	0.000844	CAT,HSPA5,LTF,NOP58,SFRP2
	teriflunomide		chemical drug		-1.443	0.000844	ICAM1,IL10RA,IL1B,IL6,TNF	537 (21)
	tocilizumab		biologic drug	Inhibited	-2.213	0.000844	CCL2,CCL4,CCL5,IFNG,IL6	552 (17)
	APOL1		transporter			0.000844	CASP1,IL1B,NLRP3,TLR1,UBD
	TRIM25	1.169	transcription regulator		-0.298	0.000844	BAX,CDKN1A,IFIT2,IFNB1,SFN	635 (24)
	HDAC11		transcription regulator		-1.35	0.000844	EIF2AK2,IL1B,ISG15,SLC2A1,TNF	532 (12)
	PPP1R15B		phosphatase	Inhibited	-2.191	0.000844	ATF4,CHAC1,DDIT3,SESN2,TRIB3
	SARM1		transmembrane receptor		-1.181	0.000844	CCL5,IFNB1,IL6,TNF,XAF1	521 (16)
	CD80/CD86		group		1.303	0.000844	IDO1,IFNG,IL1B,IL6,TNF	429 (11)
	quizartinib		chemical drug		-1.406	0.000844	ADM,BATF3,COCH,FGF11,HDAC8
	TXK		kinase		0.505	0.000844	EOMES,IFNG,IL2RB,TBX21,TNF	653 (20)
	PDE3B		enzyme			0.000844	IL6,SERPINE1,SOCS3,TNF,TRIB3	591 (19)
	COPA		transporter	Inhibited	-2.236	0.000844	IL1A,IL1B,IL6,ISG15,RSAD2	537 (18)
	VLDLR	-0.868	transporter		-0.651	0.000844	IL6,SERPINE1,SLC2A1,TNF,TNFAIP3	673 (19)
	KLF7		transcription regulator	Activated	2	0.000844	CDKN1A,IFIT1,IFIT3,IL1RN,MX1
	ENTPD1		enzyme	Inhibited	-2.236	0.000844	CD86,CXCL3,IFNG,SERPINE1,TNF	398 (15)
	TNFSF18		cytokine		-0.271	0.000844	IDO1,IFNG,IL2RA,TNFRSF11A,TNFRSF18	529 (16)
	acriflavine		chemical toxicant		-1.203	0.000844	ADORA2B,CD274,MYC,NT5E,SOCS3	366 (7)
	ampicillin		chemical drug	Inhibited	-2.236	0.000844	CSF2,IFNG,IL1B,IL6,TNF	693 (24)
	orlistat		chemical drug	Activated	2.236	0.000844	ATF4,CCL2,DDIT3,HSPA5,ICAM1	491 (19)
	astragaloside IV		chemical - endogenous non-mammalian		-1.406	0.000844	BAX,IFNG,IL6,TBX21,TNF	667 (18)
	phospholipid		chemical - endogenous mammalian		1.342	0.000844	CCL4,CCL5,CXCL10,CXCL3,F3	439 (18)
	misoprostol		chemical drug		1.633	0.000849	IFNG,IL1B,IL6,MUC5AC,SOCS3,TNF	531 (19)
	prostaglandin A2		chemical - endogenous non-mammalian		-1.115	0.000849	CDKN1A,HMOX1,ICAM1,PCNA,PTGES2,VCAM1	586 (18)
	CSF2RB	1.141	transmembrane receptor	Activated	2.2	0.000849	BCL2L1,IL6,ITGAM,JUNB,MYC,PIM1	589 (19)
	salubrinal		chemical reagent		-1.706	0.000849	ATF4,CCL5,HSPA5,SQSTM1,TNF,XBP1	248 (6)
	DPH5		enzyme			0.000849	IFNG,IL1B,IRF1,NFKBIA,STAT1,TNF
	CABIN1		other		1.264	0.000849	IFNG,IL6,MYH1,MYH4,MYH7,NR4A1	348 (13)
	AZD8055		chemical drug		0.647	0.000849	BCL2L1,CCL5,CXCL10,IFNG,SQSTM1,TNF	517 (18)
	SLAMF1		transmembrane receptor			0.000849	IFNG,IL12RB2,IL6,SH2D1A,TBX21,TNF	491 (23)
	CBLB		enzyme	Inhibited	-2.401	0.000849	DDIT3,GZMB,HMOX1,IFNG,SQSTM1,TNF	549 (18)
	PFKFB3	0.816	kinase		0.173	0.000849	EPAS1,ICAM1,IL1B,IL6,TNF,VCAM1	526 (16)
	CSK		kinase		0.64	0.000849	FCER1G,FGR,IL1B,IL6,ITGB2,TNF	467 (21)
	TNFAIP2	1.317	other	Activated	2.449	0.000849	FGL2,IFNB1,IL15RA,IRF1,ISG20,LHX2
	10-nitrooleate		chemical - endogenous mammalian	Inhibited	-2.449	0.000849	ICAM1,IL6,MUC5AC,SELE,TNF,VCAM1
	IRAK2		kinase	Activated	2.163	0.000849	DEFB4A/DEFB4B,IFNB1,IL1B,IL6,SELE,TNF	492 (16)
	Gm12602		other	Inhibited	-2.425	0.000849	BASP1,CPA4,CRCT1,CSF2,DUSP5,RGS16
	tranylcypromine		chemical drug		1.237	0.000849	CCL5,CD274,CDKN1A,CXCL10,CXCL9,NTRK2	366 (7)
	mannose		chemical - endogenous mammalian		-0.64	0.000849	ATF4,BCL2L1,HSPA5,ICAM1,IFNG,NR4A1	735 (23)
	Hsp27		group		0.695	0.000873	BAX,CD14,CD163,CD274,CD86,CDKN1A,CSF1,EIF4EBP1,GCH1,IL6,TMPRSS2	512 (17)
	ADRA1B		G-protein coupled receptor		1	0.000873	ACTA1,ADRA1A,ARC,CDKN1A,CEBPB,CEBPD,IL6,LIF,MYLPF,NR4A1,NR4A2	422 (17)
	BDNF		growth factor		-0.149	0.000879	ARC,ATP1A3,ATP2A1,BCL2L1,BHLHE40,BID,CD40,CD80,CDADC1,CDKN1A,CEBPB,FSCN1,GDA,GRIA1,HSD17B4,HSPA5,IFRD1,IL1B,IL6,KLF4,LCN2,LGALS1,MYH8,MYO6,NR4A1,NRXN1,NTRK2,PCNA,PFKFB3,RELN,RNH1,RYR1,RYR3,S100A9,SERPINH1,SFRP1,SFRP2,SHH,SYN2,TNF,TUBB3,VSNL1,WNT2	643 (22)
	FOXM1		transcription regulator	Activated	2.309	0.000885	BRIP1,CAT,CAV1,CCL11,CCNE1,CDKN1A,CDKN3,CKS2,CTNNAL1,GTSE1,HSD11B2,IL1RN,IL6,LDHA,MUC5AC,MYC,NFKB2,PCNA,PLAUR,SFRP1,SNAI2,SQSTM1,VCAN	641 (17)
	HEY2		transcription regulator		-0.412	0.000886	ACTA1,ALPL,ANKRD1,IL6,KCNJ2,MYH7,SCN5A,TNFSF14,TNFSF8,XCL1	441 (13)
	mir-25		microRNA		-0.225	0.000886	ADM,BAX,CDKN1A,EDNRB,ESR2,IL6,MYLIP,RGS5,TNF,TOB1	618 (18)
	F7		peptidase		-0.702	0.000886	F3,FOSL1,ICAM1,IL1B,IL6,LIF,MYC,PLAUR,TNF,VCAM1	519 (15)
	ABL1		kinase	Activated	2.07	0.000886	C3,CAV1,CCNE1,CDKN1A,CSF1,CTSB,DHFR,DOK1,MYC,TGFB3	595 (20)
	FOSL1	5.751	transcription regulator		-0.509	0.000915	ADM,ANKRD1,AXL,CCL2,CCL4,FOSL1,IL1B,IL6,JUNB,MMP3,MT2A,PLAU,PLAUR,SERPINE1,SNAI2,TNF	572 (17)
	mir-181		microRNA		-1.784	0.000923	ADM,CD163,CD69,ICAM1,IFNG,IL1B,IL6,IRF8,PBX3,RGS5,TBX21,TGM2,TNF,VCAM1	632 (18)
	TBP		transcription regulator			0.000923	ASNS,CD80,CDKN1A,GAPDH,HLA-A,MANF,MEOX2,MYC,NFKBIA,RANBP1,RPL34,TNF,TNFAIP3,XDH	633 (21)
	UTP		chemical - endogenous mammalian		1.951	0.000944	CCL2,CD14,F3,ICAM1,MYLPF,PTGES2,SERPINE1,VCAM1	548 (18)
	CARD11		kinase	Activated	2.167	0.000944	CCL3,CCL4,CCL5,CSF2,IFNG,IL2RA,SPI1,TNF	424 (17)
	CD47		transmembrane receptor		0.739	0.000944	CCL19,CSF1,IFNG,IL12RB2,IL1B,IL6,MYC,TNF	546 (21)
	ADORA2A	1.819	G-protein coupled receptor		-0.341	0.000969	ATP1A3,CXCL10,DAPK3,EIF2S2,EIF5A,FBL,GAPDH,GLI1,HHIP,HMOX1,IFITM3,IFNG,IL6,NFKBIA,NR4A1,NR4A2,NTRK2,PDCD1,PEG3,SELE,TNF,TUBB3	406 (15)
	Tnf receptor		group		0.894	0.000972	C3,CCL20,IL6,SELE,SERPINE1,TIMP1,UBD	480 (16)
	ODC1	0.949	enzyme		-0.557	0.000972	BAK1,IL1B,IL6,ODC1,SERPINE1,TLR2,TNF	612 (22)
	MAP3K5		kinase		1.982	0.000972	BAX,CDKN1A,CYBB,HMOX1,IL6,LORICRIN,TGM1	496 (16)
	2-mercaptoacetate		chemical drug	Activated	2.425	0.000972	CD68,CXCL3,ICAM1,IL1B,IL6,PLAU,TREML2	616 (16)
	aphidicolin		chemical toxicant		1.97	0.000972	BAX,CDKN1A,IFIT1,ISG20,MMP3,MX1,STAT1	637 (23)
	probucol		chemical drug		-1.671	0.000972	CYBA,CYBB,HMOX1,PSMA2,PSMA3,SERPINE1,VCAM1	598 (20)
	SPARC		other		-0.756	0.001	ARG2,BHLHE40,BRIP1,CCL19,CEBPD,CLDN4,CYP1A1,FANCB,HAT1,IL6,LRP8,MID2,MPZL1,SERPINE1,SNAI2,SPRR1A,THEM5,TMC5,TRIM25	631 (20)
	pervanadate		chemical reagent		1.982	0.00102	IRF1,MX1,NFKBIA,PSMB9	518 (14)
	blinatumomab		biologic drug	Activated	2	0.00102	CCL2,CCL4,IFNG,IL6
	triamcinolone hexacetonide		chemical drug		-1.982	0.00102	ICAM1,IL1A,IL1B,TNF
	4732491K20Rik		other		1.961	0.00102	ICAM1,IL1B,SELE,TNF	333 (7)
	Tlr11		transmembrane receptor		0.655	0.00102	IFNG,IL1B,IL6,TNF	453 (21)
	TH2 Cytokine		group			0.00102	ARG1,CCR5,SOCS3,TLR9
	EIF2B5		translation regulator			0.00102	ATF4,IL1B,IL6,MYC	667 (14)
	catumaxomab		biologic drug		1.969	0.00102	CD40,CD69,CD80,PDCD1
	nadifloxacin		chemical drug		-1.982	0.00102	CSF2,IFNG,IL1A,IL6
	HLA-DQ		complex			0.00102	CSF2,IL1B,IL6,TNF	566 (17)
	SELL	1.401	transmembrane receptor		1.949	0.00102	IFNG,IL1B,IL6,TNF	434 (16)
	NUDT16L1		other		-1.961	0.00102	ANKRD1,BAX,CDKN1A,IL6
	GNE		kinase	Inhibited	-2	0.00102	ASNS,CHAC1,DDIT3,TRIB3
	miR-494-3p (miRNAs w/seed GAAACAU)		mature microRNA		1.091	0.00102	HMOX1,KIT,SCN3A,VSNL1
	P2RY4		G-protein coupled receptor	Activated	2	0.00102	ICAM1,SELE,TIMP1,VCAM1	398 (11)
	MARCO		transmembrane receptor		1.131	0.00102	CXCL3,IL1B,IL6,TNF	618 (16)
	SH3RF1	-0.71	enzyme	Inhibited	-2	0.00102	EOMES,IFNG,TBX21,TNF	381 (12)
	GNL1		other		0.218	0.00102	BAX,BCL2L1,BID,CDKN1A	327 (7)
	CLIC4	0.987	ion channel		1.291	0.00102	CCL5,IL1B,IL6,TNF	541 (22)
	CTH		enzyme		0.849	0.00102	ASNS,CDKN1A,DDIT3,HSPA5	472 (7)
	MRC1		transmembrane receptor			0.00102	ACOD1,CCL5,CXCL10,IFNG	610 (12)
	NKRF		transcription regulator		-1.994	0.00102	CCL2,CCL5,IFNB1,IFNG	537 (13)
	Immunoglobulin Lambda Light Chain		group		-1.086	0.00102	CCL2,DDIT3,HSPA5,XBP1	325 (7)
	dacarbazine		chemical drug	Activated	2	0.00102	CCL5,CDKN1A,CXCL10,CXCL9	372 (9)
	gliotoxin		chemical toxicant		-1.732	0.00102	BCL2L1,BIRC3,CCL20,TNF	396 (16)
	vardenafil		chemical drug	Inhibited	-2	0.00102	IL1B,IL6,TIMP1,TNF	614 (14)
	DDX5		enzyme	Activated	3.443	0.00104	BAX,CDKN1A,COX7A2,COX7B,CYCS,FOSL1,LCN2,MYC,NDUFA12,NDUFB1,S100A4,TIMP1,UQCRB	723 (20)
	EGR3		transcription regulator		0.183	0.00105	BCL2L1,BHLHE40,ESD,IFNG,IL2RA,MYC,PDE3A,SLIT2,SOCS1,SOCS3,TGFB3	607 (19)
	TWIST2		transcription regulator		-1.154	0.00105	CAT,CDKN1A,CDKN2D,DDIT3,DUSP5,FBLN5,H19,HSPA5,IL1B,SNAI2,TNF	509 (15)
	SP4		transcription regulator			0.00105	ARC,CCL2,CDKN1A,CXCL3,CXCL5,HSPA5,IL15,IL1RN,IL2RB,MYH7,OSM
[truncated: 2,248 more rows]

## Sheet: S7 File, sheet B
Suhrbier - 4dpi	Upstream Regulator	Expr Log Ratio	Molecule Type	Predicted Activation State	Activation z-score	Flags	p-value of overlap	Target Molecules in Dataset	Mechanistic Network
	lipopolysaccharide		chemical drug	Activated	11.491	bias	1.75e-63	AARS1,ACOD1,ACP5,ADAMTS4,ADAMTS5,ADAR,ADGRE1,ADORA1,AHR,ALCAM,AOAH,APOBEC1,APOC2,APOL6,AR,AREG,ASAP3,ASS1,ATF3,AURKB,AXL,B2M,B4GALT5,BAMBI,BCL3,BDKRB1,BDNF,BID,C1QA,C1QC,C3,C3AR1,CACNA1S,CALCRL,CALHM6,CAPG,CCL2,CCL20,CCL3,CCL4,CCL5,CCL7,CCNB2,CCND1,CCNE1,CCNF,CCR1,CCR5,CD274,CD276,CD36,CD68,CD9,CDKN1A,CENPI,CFB,CFTR,CH25H,CHAF1B,CKAP4,CLDN1,CMPK2,CPT1B,CSF1,CSF1R,CTSB,CTSK,CTSS,CXCL10,CXCL11,CXCL…	466 (18)
DEGs obtained by re-analysing previously published RNA-Seq data of COVID-19 infected (4 days post-infection) and uninfected K18-hACE2 C57BL/6J mice were used as input for Ingenuity Pathways Analyisis to identify putative upstream regulators.	IFNG	3.007	cytokine	Activated	9.938		4.82e-58	ABTB2,ACOD1,ADORA1,AHR,AIF1,ALPL,APOL6,ARAP2,AREG,ASS1,ATF3,B2M,BAK1,BATF2,BCL3,BDNF,BID,BST2,C1QA,C1QB,C1QC,C2,C3,C4A/C4B,CALHM6,CCL2,CCL20,CCL3,CCL4,CCL5,CCL7,CCND1,CCNO,CCR1,CCR5,CD274,CD276,CD36,CD68,CD72,CDC20,CDK1,CDKN1A,CFB,CFTR,CH25H,CMPK2,CNR1,CSF1,CSF1R,CTSB,CTSH,CTSK,CTSS,CTSZ,CXCL10,CXCL11,CXCL16,CXCL9,CXCR3,CYP2E1,DAXX,DDX60,DPP4,EBI3,EDNRB,F3,FCER1G,FKBP5,FTH1,GBP3,GBP5,GBP6,GDF15,G…	438 (16)
	TNF	2.697	cytokine	Activated	9.475		6.33e-50	ABR,ABTB2,ACOD1,ACP5,ADAM8,ADAMTS4,ADAMTS5,ADORA1,ALCAM,ANGPT1,APOC2,AR,ARRDC3,ASS1,ATF3,B2M,B4GALT1,BAMBI,BCL3,BDKRB1,BDKRB2,BDNF,BHLHE40,BID,BIRC5,BST2,C3,C3AR1,C4A/C4B,CCL2,CCL20,CCL3,CCL4,CCL5,CCL7,CCND1,CCNE1,CCR1,CCR5,CD207,CD274,CD36,CD5,CDH3,CDKN1A,CFB,CFTR,CH25H,CHSY3,CLDN1,CLDN4,COL4A3,CPT1B,CSF1,CSF1R,CST7,CTSB,CTSK,CTSS,CTSZ,CXCL10,CXCL11,CXCL16,CXCL9,CXCR3,CYP2E1,CYP7B1,DAXX,DMBT1,DN…	511 (18)
	IL4		cytokine	Activated	2.776	bias	1.69e-49	ACOD1,ACP5,ACTG1,ADAM8,ADGRE1,ADRM1,AHR,AREG,ARID5A,ASS1,BCL3,BDNF,BHLHE40,BIRC5,BNIP3L,C3,CAPG,CCDC86,CCL2,CCL20,CCL3,CCL4,CCL5,CCL7,CCND1,CCNE1,CCR5,CD274,CD276,CD300A,CD36,CD5,CD6,CD72,CDK1,CDKN1A,CKAP4,CLDN2,CMPK2,COL18A1,CSF1,CSF1R,CST7,CTSK,CXCL10,CXCL11,CXCL16,CXCL9,CXCR3,CYP2E1,CYTH1,DHX58,DPP4,EBI3,EFHD2,EOMES,EPHA2,ESPL1,F3,FCER1G,FKBP5,FSCN1,GATM,GBP3,GBP5,GBP6,GLIPR2,GPC1,GSR,GTSE1,GZ…	479 (14)
	Interferon alpha		group	Activated	8.063	bias	5.61e-43	ADAR,ATF3,AXL,B2M,BAK1,BCL3,BST2,C3,C3AR1,CCL2,CCL3,CCL5,CCL7,CCND1,CCR1,CCR5,CD274,CDKN1A,CH25H,CMTR1,CXCL10,CXCL11,CXCL9,CXCR3,CYP2E1,DAXX,DHX58,EPSTI1,F3,GBP3,GBP5,GBP6,GZMB,HELZ2,HERC6,HSPA1A/HSPA1B,IFI35,IFI44,IFIH1,IFIT1,IFIT2,IFIT3,IFITM3,IFNAR2,IFNB1,IFNG,IKBKE,IL10RA,IL12RB1,IL21R,IL27,IL2RB,IRF5,IRF7,IRF8,IRF9,ISG15,KLRG1,LAMP3,LGALS9,LIF,MEFV,MX1,MX2,MYC,MYD88,NCR1,NKG7,OAS2,OAS3,PARP1…	376 (15)
	CEBPB		transcription regulator	Activated	4.701	bias	4.22e-39	ASF1B,AURKA,AURKB,BDNF,BIRC5,C1QA,C1QC,C2,C3,C3AR1,CCL2,CCL3,CCL4,CCL5,CCL7,CCNB2,CCND1,CCNE1,CCR1,CCR5,CD274,CDC20,CDC45,CDC6,CDCA3,CDCA8,CDH3,CDK1,CDKN1A,CDT1,CFTR,CIT,CSF1R,CTPS1,CXCL10,CXCL16,CYP2E1,DLGAP5,DNMT1,EDIL3,EPHA7,ESPL1,FCER1G,GLIPR2,H2AX,H4C11,H4C12,HGF,HPX,HSD11B2,IFIT2,IFIT3,IFITM3,IFNG,IFNGR2,IKBKE,IL18BP,IRF7,IRF9,KIF18B,KIF22,KIF2C,KPNA2,KRT18,LCN2,LEPR,LGMN,LIG1,MCM2,MCM3,MCM…	472 (24)
	IL1B		cytokine	Activated	6.76		9.87e-39	ACKR1,ACOD1,ADAM8,ADAMTS4,ADAMTS5,AIF1,ALPL,ANGPT1,APOC2,APOL6,ASS1,ATF3,B2M,BAMBI,BCL3,BDKRB1,C2,C3,CAV2,CCL2,CCL20,CCL3,CCL4,CCL5,CCL7,CCND1,CCR1,CCR5,CD274,CDK1,CDKN1A,CFB,CFTR,CLDN1,CMPK2,CSF1,CSRNP1,CTSB,CTSS,CTSZ,CXCL10,CXCL11,CXCL16,CXCL9,CYP2E1,CYP7B1,DNMT1,DPP4,E2F7,EBI3,EDNRB,EPSTI1,ETV1,F3,FABP1,FERMT3,FKBP5,FOSL1,FST,GBP3,GBP6,GDF15,GRN,GUSB,GZMB,HBEGF,HELZ2,HEXB,HGF,HK2,HMOX1,HSPA1A/…	403 (15)
	STAT1	1.797	transcription regulator	Activated	7.974	bias	4.94e-35	ACOD1,APOC2,APOL6,AXL,B2M,BATF2,BIRC5,BST2,C3,C4A/C4B,CALHM6,CCL2,CCL20,CCL3,CCL4,CCL5,CCND1,CCNE1,CCR1,CD274,CDKN1A,CFB,CH25H,CMPK2,CTSS,CXCL10,CXCL11,CXCL9,CXCR3,CYP2E1,DDX60,DPP4,EPSTI1,FCER1G,GBP3,GBP5,GBP6,HBEGF,HERC6,IFI35,IFI44,IFIH1,IFIT1,IFIT2,IFIT3,IFITM3,IFNB1,IFNG,IL18BP,IRF5,IRF7,IRF8,IRF9,ISG15,ITGA5,LCN2,LIF,LY6E,MX1,MYC,NEURL3,NLRC5,OAS2,OAS3,PRF1,PSMB8,PSMB9,PSME1,RNF213,RSAD2,RT…	403 (16)
	IFNA2		cytokine	Activated	6.57	bias	6.46e-35	ADGRE1,APOL6,B2M,BIRC5,BST2,CCL2,CCL3,CCL5,CD274,CDKN1A,CMPK2,CORO2A,CXCL10,CXCL11,CXCL9,CXCR3,DDX60,DPP4,EPB41L3,HBEGF,HERC6,HSH2D,IFI35,IFI44,IFIH1,IFIT1,IFIT2,IFIT3,IFITM3,IFNAR2,IFNB1,IFNG,IL2RB,IRF5,IRF7,IRF9,ISG15,LAMP3,LGALS3BP,LY6E,MT2A,MX1,MX2,MYC,NLGN2,OAS2,OAS3,OGFR,PARP12,PML,PSME1,PTAFR,RSAD2,SLC15A3,SOCS3,SP100,SP110,STAT1,TAP1,TBX21,THEMIS2,TNF,TNFRSF10B,TREX1,TRIM14,UBA7,USP18,XAF…	354 (18)
	TGFB1		growth factor	Activated	3.411		6.67e-35	ACKR1,ACTN1,ADAMTS4,ADK,ADORA1,AHR,ALDH18A1,ANGPT1,APOC2,AREG,ARHGAP19,ASS1,AURKA,AXL,B2M,BAMBI,BCL3,BDKRB2,BDNF,BHLHE40,BID,BIRC5,BNIP3L,C1QA,C1QB,C1QC,C2,C3,C3AR1,CADM1,CARS1,CAV2,CCL2,CCL20,CCL3,CCL4,CCL5,CCNB2,CCND1,CCNE1,CCNF,CCNO,CCR1,CCR5,CD207,CD274,CD300A,CD36,CD68,CD72,CD9,CDC20,CDK1,CDKN1A,CDT1,CFB,CFH,CKS1B,CLDN1,CLDN4,COL18A1,CORO1C,CPT1B,CPXM1,CSF1,CSF1R,CTPS1,CTSB,CTSH,CTSK,CTSS,CX…	512 (22)
	beta-estradiol		chemical - endogenous mammalian	Activated	5.348		1.82e-33	AARS1,ABCC8,ACP5,ACTG1,ADAMTS4,ADAMTS5,ADK,ADORA1,AHR,AIF1,ALCAM,ALDH18A1,ANGPT1,APOD,AR,AREG,ARHGEF39,ARRB2,ASS1,ATF3,AURKA,B4GALT1,BAK1,BAMBI,BDNF,BHLHE40,BID,BIRC5,BNIP3L,C1QBP,C3,C4A/C4B,CAV2,CCL2,CCL20,CCL4,CCL5,CCNB2,CCND1,CCNE1,CCR1,CCR5,CD274,CD276,CD68,CDC20,CDC45,CDC6,CDK1,CDKN1A,CDT1,CFB,CFTR,CHAF1A,CHAF1B,CKS1B,CLDN1,CLDN2,CLDN4,CNR1,COL4A4,COL4A5,CPT1B,CPXM1,CST8,CTPS1,CTSB,CTSH,CTSK…	602 (23)
	dexamethasone		chemical drug	Inhibited	-2.987		3.8e-33	ABCC8,ACTG1,ACTR3,AIF1,ALCAM,ALDH18A1,ALDH1B1,ALPL,ANGPT1,APOD,APOL6,AREG,ARRB2,ASF1B,ATF3,B2M,BAK1,BCL3,BDKRB2,BDNF,BHLHE40,BIRC5,C1QB,C3,C3AR1,CARS1,CAV2,CCL2,CCL20,CCL3,CCL4,CCL5,CCL7,CCND1,CCNE1,CCR1,CD177,CD274,CD36,CDC6,CDKN1A,CFB,CHAF1A,CMPK2,COL4A3,COL4A5,CORO2A,CPT1B,CSF1,CSF1R,CST7,CTSB,CTSK,CTSW,CXCL10,CXCR3,CYP2E1,DEDD,DLGAP5,DPP4,EDNRB,ENC1,ENO2,EPSTI1,EVL,F3,FANCA,FCER1G,FEN1,FKBP5,…	560 (18)
	poly rI:rC-RNA		biologic drug	Activated	8.515	bias	4.56e-33	ACO2,ACOD1,ADAR,ARID5A,ATF3,AXL,B2M,BAK1,BIRC5,BST2,C2,C3,CARS1,CCL2,CCL20,CCL3,CCL4,CCL5,CCNB2,CD274,CD36,CDC20,CDCA3,CDK1,CFB,CMPK2,CSF1,CXCL10,CXCL11,CXCL9,DAXX,DDX60,DHX58,EBI3,EIF3B,FOSL1,GATM,GBP6,GDF15,HBEGF,HELZ2,HEPACAM2,HERC6,IFI44,IFIH1,IFIT1,IFIT2,IFIT3,IFITM3,IFNB1,IFNG,IKBKE,IL10RA,IL27,IL4I1,IRF5,IRF7,IRF8,IRF9,IRGM,ISG15,ITGA5,LGALS9,LIF,LIG1,LTF,LY6E,MARS1,MCM6,MSR1,MX1,MYBBP1A,M…	354 (16)
	CSF2		cytokine	Activated	6.912	bias	4.83e-33	ACP5,ADAM8,AURKA,BCL3,BID,BIRC5,C3,C4A/C4B,CCL2,CCL3,CCL4,CCND1,CCNF,CCR1,CCR5,CD180,CD207,CD276,CD5,CDC20,CDCA3,CDCA5,CDCA8,CDK1,CDKN1A,CFH,CHAF1A,CHAF1B,CHTF18,CKS1B,CSF1,CSF1R,CXCL10,CXCR3,DUSP2,E2F7,EFEMP2,EXO1,F3,FANCA,FOSL1,FOXM1,GDF15,GUSB,HBEGF,HGF,HILPDA,HK2,HMOX1,ICOSLG/LOC102723996,IFITM3,IFNG,IL1RL1,INPP5D,IRF5,KNTC1,LAMP3,MCM3,MCM5,MCM6,MME,MMP14,MYC,NCAPD2,NCAPH,NEK2,NFKB2,NUAK2,ODC…	501 (24)
	Irgm1		other	Inhibited	-6.518	bias	5.82e-33	AURKB,B2M,CCL5,CCNB2,CDCA3,CXCL10,CXCL16,DDX60,DHX58,GBP5,GBP6,GSDMD,HERC6,IFI35,IFI44,IFIH1,IFIT2,IFIT3,IFITM3,IFNG,IRF7,IRF9,IRGM,ISG15,KIF20A,MLKL,MX2,NEK2,NLRC5,OAS2,OAS3,RRM2,RSAD2,SPAG5,SQSTM1,STAT1,STIL,TK1,TLR2,TNF,TRIM14,USP18,XAF1,ZBP1	357 (17)
	STAT3	1.055	transcription regulator		1.988		1.33e-32	AHR,AREG,ATP10A,BAK1,BCL3,BIRC5,BNIP3L,BST2,CALHM6,CCL2,CCL20,CCL4,CCL5,CCND1,CCNE1,CCR1,CCR5,CD274,CD9,CDK1,CDKN1A,CFB,CMPK2,CTSB,CTSK,CXCL10,CXCL9,CXCR3,DMBT1,DNMT1,DPP4,E2F7,EOMES,F3,FCER1G,FLRT3,FSCN1,FST,GBP3,GBP5,GBP6,GZMB,HERC6,HGF,HK2,HMOX1,IFI35,IFI44,IFIH1,IFIT1,IFIT2,IFIT3,IFITM3,IFNB1,IFNG,IKBKE,IL12RB1,IL2RB,IL9R,IRF5,IRF7,IRF9,ISG15,ITGA5,LEPR,LIF,LTF,MAFB,MX1,MX2,MYC,MYD88,NEURL3,N…	434 (20)
	Immunoglobulin		complex	Activated	2.553		1.91e-32	ACO2,AIF1,AREG,B2M,BCL3,BDNF,BIRC5,C3AR1,C6,CAPG,CCL2,CCL20,CCL3,CCL4,CCL5,CCL7,CCNE1,CD274,CD276,CD68,CD72,CH25H,CMPK2,CORO2A,CSF1,CSF1R,CTSH,CTSZ,CXCL10,CXCL11,CXCL16,CXCL9,CXCR3,CYP2E1,DTNBP1,EBI3,EDNRB,ENO2,EOMES,F3,FCER1G,FKBP5,GAS7,GZMA,GZMB,H2AX,HBEGF,HCK,HELZ2,HK2,HK3,HMOX1,HSD11B2,HSH2D,ICOSLG/LOC102723996,IFIT1,IFIT2,IFIT3,IFITM3,IFNB1,IFNG,IFNGR2,IL10RA,IL2RB,IMPDH2,IRF5,IRF7,IRF8,ISG1…	442 (16)
	IL10		cytokine		0.975		3.36e-32	ARAP2,BAK1,BCL3,BDKRB1,CCL2,CCL20,CCL3,CCL4,CCL5,CCR1,CCR5,CD274,CD68,CD72,CDKN1A,CIT,CSF1,CSF1R,CTSB,CTSH,CTSS,CTSZ,CXCL10,CXCL11,CXCL16,CXCL9,CXCR3,ESPL1,F3,FCER1G,FKBP5,GNS,GUSB,GZMA,GZMB,HCK,HEXB,HGF,HMOX1,IFIT2,IFNB1,IFNG,IFNGR2,IL10RA,IL27,INCENP,INPP5D,LAMP3,LGALS1,LGMN,LIF,MCM2,MEFV,MMP14,MSR1,MUC5AC,MYD88,NCAPD2,NFKBID,PDCD1,PLK1,POLE,PSMB9,PTAFR,PTPN1,RAB20,RGS16,SELE,SELPLG,SHB,SLC11A1…	434 (17)
	TP53		transcription regulator		0.991		1.24e-31	ACO2,ACTN1,ADAM8,ADRA1A,AEN,ALDH18A1,ALDH1B1,ANGPT1,APOBEC1,AR,ARAP2,AREG,ARRB2,ASF1B,ASS1,ATF3,AURKA,AURKB,BAK1,BCL3,BDKRB2,BDNF,BHLHE40,BID,BIRC5,C1QC,C2,CALCRL,CARS1,CAV2,CCL2,CCL4,CCL5,CCNB2,CCND1,CCNE1,CCNF,CD36,CDC20,CDC6,CDH3,CDK1,CDKN1A,CDT1,CEP55,CKS1B,COL18A1,COQ5,CPT1B,CSF1,CSF1R,CTSB,CTSH,CTSK,CTSW,CXCL10,DEF6,DLGAP5,DNMT1,DPP4,DUSP2,EDIL3,ENO2,EPHA2,ESPL1,EXO1,F3,FEN1,FKBP5,FOSL1,FOX…	495 (26)
	IL6		cytokine	Activated	4.714	bias	2.14e-31	ADAMTS4,ADAMTS5,ADGRE1,AHR,ANGPT1,AREG,ATF3,BAK1,BAMBI,BCL3,BDNF,BIRC5,BST2,C3,CCL2,CCL20,CCL4,CCL5,CCL7,CCNB2,CCND1,CCNE1,CCR1,CCR5,CD274,CD36,CD68,CDC20,CDC45,CDC6,CDK1,CDKN1A,CFH,CLDN2,CSF1,CSF1R,CTSK,CXCL10,CXCR3,CYP2E1,DNMT1,ENO2,EOMES,EXO1,F3,FOSL1,FOXM1,FSCN1,GBP3,GZMB,HGF,HMOX1,HPX,ICOSLG/LOC102723996,IFIT1,IFIT2,IFITM3,IFNB1,IFNG,IKBKE,IL1RL1,IRF9,ITGA1,KIF22,KIF2C,KIFC1,KRT18,KRT8,LCN2,…	460 (18)
	KDM1A		enzyme		1.709		4.36e-30	APOBEC1,ASF1B,ATF3,B4GALT1,BCL3,C1QB,C3,C3AR1,C4A/C4B,CAPG,CCL2,CCL4,CCL5,CD274,CD9,CDKN1A,CHAF1B,COL4A4,CST7,CTSS,CTSZ,CXCL10,CXCL16,CXCL9,DDX60,DNMT1,ELF5,EOMES,EPSTI1,FGR,FLNC,FOXM1,GATA5,GBP5,GPNMB,HMOX1,IFI44,IFIT3,IFITM3,IL21R,IRF7,IRGM,ISG15,KRT18,KRT8,LAMA3,LGALS3BP,MCM2,MCM3,MCM6,MYC,MYO1B,NLRC5,PDE3A,PLIN4,PSAT1,RIN1,RNF213,SCN2A,SERPINE1,SFRP1,SIGLEC1,SLAMF9,SLC37A2,SNAI1,SUV39H1,TAP1,…	479 (25)
	IKBKB		kinase	Activated	4.518	bias	5.48e-30	ACOD1,AR,ATF3,AURKB,C3,CCL2,CCL20,CCL3,CCL4,CCL5,CCND1,CCR1,CDC6,CDKN1A,CH25H,CKS1B,CLDN1,CSF1,CSF1R,CTSB,CTSK,CTSZ,CXCL10,CXCL16,CYP7B1,F3,FOXM1,FSCN1,GBP3,GRN,H2AX,HGF,HK2,HMOX1,IFNB1,IFNG,ISG15,KIF20A,KRT18,KRT8,LCN2,MGP,MUC5AC,MX1,MYC,MYD88,NFKB2,NFKBIB,NR6A1,PLAU,PLK1,POSTN,PTK2B,RCAN1,RELB,RGS16,SELE,SEMA3C,SFRP1,SNAI1,SOCS3,STAT3,TNC,TNF,TNFRSF1B,TNFRSF4,TNFRSF9,TNFSF8,VCAN	449 (13)
	calcitriol		chemical drug	Inhibited	-3.653		8.71e-30	AHR,ALPL,AR,AREG,ATIC,BAK1,BCL3,BIRC5,C3,CCL20,CCL5,CCND1,CCNE1,CDC20,CDC45,CDC6,CDCA5,CDCA8,CDK1,CDKN1A,CDT1,CHAF1A,CHAF1B,CHTF18,CSF1,CSF1R,CTSK,CXCL10,CXCL16,EPHB2,ESPL1,EXO1,F3,FEN1,FOXM1,FTH1,GAPDH,GSR,HBEGF,HK2,HSPB7,IFNB1,IFNG,IKBKE,IL10RA,INCENP,IRF7,ISG15,KIF20A,KIF22,KPNA2,LCN2,LGALS1,LIG1,LTF,MAOA,MCM2,MCM3,MCM5,MCM7,MECOM,MELK,MX1,MYC,MYD88,NCAPD2,NEK2,NFKB2,NFKBIB,NFKBIE,ODC1,P3H2,PB…	451 (24)
	IFNB1	5.727	cytokine	Activated	5.184		3.21e-29	ACOD1,APOBEC1,APOL6,AXL,BAK1,BHLHE40,BST2,CCL2,CCL3,CCL4,CCL5,CCL7,CCR5,CD274,CDKN1A,CH25H,CMPK2,CTSK,CXCL10,CXCL11,CXCL9,CYP2E1,DAXX,DHX58,EBI3,GBP3,GBP5,GBP6,ICOSLG/LOC102723996,IFIH1,IFIT1,IFIT2,IFIT3,IFNB1,IFNG,IL27,IRF7,IRF9,IRGM,ISG15,MCM10,MCM6,MX1,MYC,MYD88,NFKBIE,NNMT,OAS2,PARP10,PARP12,PDCD1,PML,RAD51,RNASE4,RSAD2,SIDT1,SLC39A14,STAT1,STAT2,THBS1,TIMP1,TLR9,TNF,TNFRSF4,TRIM14,UBA7,USP18…	345 (17)
	tretinoin		chemical - endogenous mammalian	Activated	4.434		1.31e-28	ABI3BP,ADAMTS4,ADAMTS5,ADAR,ADGRE1,AHR,ALPL,APOD,AR,AREG,ATF3,AURKA,BAMBI,BCL3,BHLHE40,BID,BIRC5,BNIP3L,C1QA,C3,C3AR1,CACNA1S,CCL2,CCL20,CCL3,CCL4,CCL7,CCND1,CCNE1,CCR1,CCR5,CD274,CD36,CD6,CD68,CD9,CDC20,CDKN1A,CFTR,CLDN1,CNR1,COL4A3,COL4A5,CPT1B,CSF1R,CSRNP1,CTSB,CTSK,CTSS,CXCL10,DDC,DDX60,DES,DHX58,DLGAP5,DNMT1,DPP4,E2F7,EBI3,EIF3B,EOMES,ETV1,F3,FCER1G,FGR,FOSL1,FOXM1,FST,GAS7,GDF15,GJB5,GRIK2,…	501 (17)
	IRF1		transcription regulator	Activated	6.151	bias	1.36e-28	ACOD1,ADAM8,APOL6,B2M,BAK1,CCL2,CCL20,CCL5,CCND1,CD274,CDKN1A,CFB,CFTR,CMPK2,CTSS,CXCL10,CXCL11,CXCL16,F3,HELZ2,IFI35,IFI44,IFIH1,IFIT1,IFIT2,IFIT3,IFITM3,IFNB1,IFNG,IL12RB1,IL18BP,IL27,IRF5,IRF7,IRF9,ISG15,MX1,MYC,OAS2,OAS3,ODC1,PML,PSMB8,PSMB9,PSME1,RSAD2,SP110,STAT1,STAT2,STAT3,TAP1,TAP2,TAPBP,TLR9,TNF,XAF1	384 (16)
	IFNL1		cytokine	Activated	5.707	bias	4.12e-28	APOL6,ATF3,BST2,CMPK2,CXCL10,CXCL11,CXCL9,DDX60,GBP5,HERC6,IFI35,IFI44,IFIH1,IFIT1,IFIT2,IFIT3,IFITM3,IRF9,ISG15,LAMP3,LGALS3BP,MLKL,MX1,OAS2,OAS3,PML,PSMB9,RSAD2,RTP4,SLC15A3,SP100,SP110,STAT1,STAT2,TLR2,TRIM14,USP18,XAF1	380 (17)
	NFkB (complex)		complex	Activated	7.212	bias	3.14e-27	ADGRE1,AHR,ALDH1B1,ATF3,B4GALT1,BAK1,BAMBI,BCL3,BDNF,BID,BIRC5,C3,CCL2,CCL20,CCL3,CCL4,CCL5,CCL7,CCNB2,CCND1,CD274,CD36,CDKN1A,CFB,CFTR,COL18A1,CSF1,CST7,CXCL10,CXCL11,CXCL9,DAXX,DMBT1,DUSP2,E2F7,EDNRB,EOMES,F3,FST,FTH1,GDF15,GFPT2,HIF3A,HMOX1,ICOSLG/LOC102723996,IFNAR2,IFNB1,IFNG,IKBKE,IL10RA,IL27,IRF7,ISG15,LCN2,LIF,LITAF,MST1R,MUC5AC,MYC,NFKB2,NFKBID,NFKBIE,NR1D1,NUAK2,ODC1,PASK,PLAU,PLAUR,PLK…	430 (13)
	MAPK1		kinase	Inhibited	-2.872		1.97e-26	ADAR,APOL6,AR,ATF3,AURKA,BDNF,BIRC5,BST2,CCL2,CCL4,CCL5,CCND1,CCNF,CDKN1A,CFB,CTSB,CTSW,CXCL11,DNMT1,DUSP2,FLNC,GBP5,HMOX1,IFI35,IFI44,IFIH1,IFIT1,IFIT2,IFIT3,IFITM3,IFNG,IL12RB1,IL1RL1,IRF7,IRF9,ISG15,ITGA5,LAMP3,LGALS1,LGALS3BP,LIF,LIG1,MAL2,MUC5AC,MX2,MYC,NKG7,NRN1,OAS2,OAS3,OGFR,PARP12,PLAU,PML,POSTN,PSAT1,PSMB8,PSMB9,RAD54L,RGS16,SERPINE1,SNAI1,SP100,SP110,SPSB1,STAT1,STAT2,TAP1,TBX21,TNF,TN…	414 (20)
	TRIM24		transcription regulator	Inhibited	-4.953	bias	3.67e-26	CALHM6,CCL4,CCL5,CMPK2,CXCL10,DDX60,DHX58,EMB,EPSTI1,FLRT3,GBP3,HERC6,IFI35,IFI44,IFIH1,IFIT2,IFIT3,IFNB1,IFNGR2,IRF7,IRF9,IRGM,ISG15,LGALS3BP,MOV10,PARP12,PCLAF,PLAC8,PSMB8,PSMB9,RTP4,SERPINE1,SHISA5,STAT1,STAT2,TAP1,TGFBI,TLR2,TRAFD1,UBA7,USP18	321 (14)
	dextran sulfate		chemical drug	Activated	2.47	bias	4.22e-26	ADAM8,AHR,AURKA,BIRC5,C3,C4A/C4B,CCL20,CCL4,CCL5,CCND1,CCNF,CD177,CD36,CDC20,CDCA3,CDCA5,CDCA8,CDK1,CDKN1A,CFH,CHAF1A,CHAF1B,CHTF18,CKS1B,COL18A1,CXCL10,E2F7,EFEMP2,EXO1,FANCA,FOXM1,HGF,HMOX1,IFITM3,IFNG,IRF7,ISG15,KNTC1,MCM3,MCM5,MCM6,MMP14,MSR1,MYC,NCAPD2,NCAPH,NEK2,ODC1,PGF,PLK1,POLE,PTAFR,RACGAP1,RAD51,RRM2,SERPINE1,SLC2A1,SOCS3,SPAG5,STAT3,THBS1,TNF,TNFRSF1B,TPX2,UHRF1	469 (22)
	CD40LG		cytokine	Activated	3.546	bias	1.04e-25	AHR,ALCAM,ATF3,AXL,B2M,CCL2,CCL20,CCL3,CCL4,CCL5,CCR1,CCR5,CD207,CDKN1A,CSF1,CXCL10,CXCR3,DUSP2,EBI3,F3,FSCN1,GZMB,HK2,HSPA1A/HSPA1B,ICOSLG/LOC102723996,IFI44,IFIT1,IFIT2,IFIT3,IFNG,IL10RA,IL12RB1,IL21R,IL27,IL2RB,ISG15,LAMP3,MAP2K3,MMP14,MT2A,MX1,MYC,NFKB2,NFKBIB,NFKBIE,NOC2L,PLAU,PLAUR,PML,PSMB8,PSMB9,PSME1,PTPN1,PTPN7,RCC1,RELB,RIDA,RUNX3,SELE,SELPLG,SEMA4D,SERPINE1,STAT1,STAT3,TAP1,TAP2,TFRC,…	447 (18)
	LDLR		transporter		1.144		1.6e-25	ALCAM,APOBEC1,AURKA,AURKB,BIRC5,C1QA,CCL2,CCL4,CCL5,CCNB2,CCND1,CCR1,CCR5,CD274,CD36,CD68,CDCA3,CDK1,CDKN1A,CFB,CKS1B,CPT1B,CYP7B1,CYTH1,E2F7,EBI3,F3,FOXM1,GAPDH,GATM,HK2,IFNG,IL12RB1,IRF7,KIF20A,KIF2C,KNTC1,LAIR1,LCN2,MMP14,MSR1,MYC,PCK1,PLAU,PLK1,PSMB9,RAD51,SELE,SLC2A1,TAP1,TLR1,TNF,TRIB1,UBC,UHRF1,VCAN,VLDLR,ZBP1	449 (20)
	IL2		cytokine	Activated	5.29	bias	3.9e-25	ADAM8,AHR,AREG,ARHGAP8/PRR5-ARHGAP8,AURKA,BHLHE40,C3,CAPG,CCL2,CCL3,CCL4,CCL5,CCND1,CCNE1,CCNF,CCR1,CCR5,CD274,CD5,CD9,CDC6,CDKN1A,CORO2A,CSF1,CSF1R,CSRNP1,CTPS1,CTSW,CXCL10,CXCR3,CYTH4,DAP,DPP4,DUSP2,EOMES,EVL,FCER1G,GAPDH,GDF15,GRN,GZMA,GZMB,HBEGF,HCK,HK2,HSPA1A/HSPA1B,IFNG,IFNGR2,IL10RA,IL12RB1,IL18BP,IL1RL1,IL2RB,ISG15,ITGA1,KLRG1,LIF,LY6E,MAPKAPK2,MAPKAPK3,MME,MTHFD2,MX1,MYC,NCR1,NOP2,ODC1,P…	411 (16)
	ESR2		ligand-dependent nuclear receptor		1.687		6.84e-25	ADAMTS5,ADAR,ADORA1,AR,AREG,ATF3,AURKA,BAMBI,BID,BIRC5,C3,CCL2,CCL20,CCND1,CCNE1,CCR5,CDKN1A,CKS1B,CLDN1,CLDN4,CSF1,CTPS1,CTSH,CXCL16,CYTH4,DNMT1,EFEMP2,EMB,ETV1,EXOSC7,FADD,FOXM1,FSCN1,FST,GJB3,GPNMB,GPX3,H2AX,ICOSLG/LOC102723996,IFI35,IFI44,IFIH1,IFIT2,IFIT3,IMPDH2,INPP4B,IRF7,KCNQ5,KPNA2,KRT8,LGALS3BP,LOXL1,LOXL4,LRRN3,LSM2,MAOA,MAP2K3,MCM2,MCM5,MCM6,MCM7,MGP,MME,MMP14,MRPS18B,MTHFD2,MYC,NFKB2…	591 (23)
	TNFSF11		cytokine	Activated	4.276	bias	1.04e-24	ACOD1,ACP5,ADGRE1,ADRA1A,AHR,AIF1,AURKA,C3AR1,CCL2,CCL4,CCL5,CCND1,CCNE1,CCR1,CDKN1A,CLOCK,CREBRF,CSF1R,CTSK,F3,FERMT3,FGR,FOSL1,FOXM1,GRN,HCK,HCLS1,HMOX1,HRH2,IFNB1,IFNG,IKBKE,IL9R,IRF8,ITGA5,MAFB,MYC,NEK2,NFKB2,NFKBIB,OCSTAMP,PHLDA3,PLAUR,PLK1,RACGAP1,RCAN1,RELB,RGS16,SERPINE1,SLC2A1,SOCS3,STAT1,TLR2,TNF,TNFRSF11A,TNFRSF1B,TNIP1,TRAIP,TSPAN13,USP18	470 (20)
	HGF	-1.104	growth factor	Activated	4.11	bias	1.76e-24	AHR,AIMP2,ATF3,AURKA,AURKB,BIRC5,CALCRL,CCL2,CCL4,CCL5,CCL7,CCND1,CCNF,CDC20,CDC45,CDC6,CDK1,CDKN1A,CHRNB2,CKS1B,CSF1,CTSK,DES,F3,FEN1,FKBP5,FOSL1,FOXM1,GRB14,GUCY1B1,HBEGF,HGF,HK2,HMOX1,IFNG,IRF8,ISG15,KIF22,KIF2C,KRT18,LCN2,LGMN,MAP2K3,MAPKAPK2,MCM2,MCM5,MELK,MMP14,MYC,NEK2,NOP2,PCK1,PGAM1,PGF,PHLDA1,PLAU,PLAUR,PLK1,PPAN,PTAFR,PTPRR,RCC1,RIN1,SELE,SEMA3A,SERPINE1,SFRP1,SLC19A2,SLC1A2,SLC7A1,SLC…	446 (19)
	MAPT		other		-0.355		2.35e-24	AARS1,ACO2,ACTG1,ACTN1,AIF1,APOBEC1,ARL11,ATF3,B4GALT1,BASP1,BCL3,BDNF,C1QB,C1QBP,C3,C3AR1,C4A/C4B,CAPG,CCL2,CCL4,CCND1,CD274,CD9,CDKN1A,COL4A4,CST7,CTSS,CTSZ,CXCL10,CXCL16,DDX60,EIF5A2,ENO2,EPSTI1,FGR,FLNC,GAPDH,GAS7,GBP5,GPNMB,GUCY1B1,H2AC7,HMOX1,HSPA1A/HSPA1B,IFI44,IFIT3,IFITM3,IFNG,IL21R,IRF7,IRGM,ISG15,LAMA3,LGALS3BP,MAP1A,MCM10,MTHFD1L,NFKB2,NLRC5,PGAM1,PLAU,PLIN4,PPA1,PTK2B,RNF213,SEPTIN3,…	439 (19)
	PRL		cytokine	Activated	6.212	bias	2.87e-24	ACTR3,ADAR,B2M,BST2,CCL2,CCL20,CCND1,CDKN1A,CMPK2,CTSB,CTSH,CTSS,CXCL10,CXCL11,CXCL9,DES,DHX58,EPSTI1,GPNMB,HELZ2,HERC6,HSD11B2,IFI35,IFI44,IFIH1,IFIT1,IFIT3,IRF7,IRF9,ISG15,ITGA1,LAMP3,LY6E,MARS1,MGP,MLKL,MME,MMP14,MX2,MYC,OAS2,OAS3,ODC1,PARP10,PARP12,PSME1,PTGFR,RNASE4,RSAD2,SHISA5,SOCS3,SP100,SP110,STAT1,STAT2,STAT3,TIMP1,TNF,TRIM14,USP18,XAF1	382 (19)
	TGFBR2		kinase	Inhibited	-3.613	bias	3.71e-24	ACOD1,ADAM8,ADAMTS5,ADGRE1,AR,AREG,ASS1,BCL3,BDNF,BHLHE40,BIRC5,CCL4,CCND1,CCNE1,CDKN1A,CSF1,EBI3,ESPL1,FKBP5,FST,GATM,GPC1,GSR,H2AX,HGF,HILPDA,HK2,ICA1L,ICOSLG/LOC102723996,IFNB1,IFNG,IL2RB,IRF8,KRT18,KRT8,MAP2K3,MAPKAPK2,METRNL,MMP14,MSR1,NFKBID,NFKBIE,ODC1,PTGES,RBMS3,RFC5,SCN7A,SEMA7A,SERPINE1,SH3BP2,SLC12A4,SLC1A2,SLC2A1,SLC39A1,SLC7A5,SNAI1,SOCS3,STAT3,TACSTD2,TBX21,TBXAS1,TGIF1,THBS1,TIMP1…	480 (20)
	tetradecanoylphorbol acetate		chemical drug	Activated	6.761	bias	7.6e-24	ADAM8,ADAMTS4,ANGPT1,AREG,ATF3,AURKA,AURKB,AXL,BAK1,BCL3,BDNF,BIRC5,BNIP3L,C3,C3AR1,CAPG,CAV2,CCL2,CCL20,CCL3,CCL4,CCL5,CCND1,CCNE1,CD276,CD36,CD68,CDK1,CDKN1A,CFTR,CH25H,CLDN1,CSF1,CSF1R,CTSB,CTSH,CXCL10,CYP2E1,CYTH4,DES,DMBT1,DNMT1,DUSP2,DUSP8,EBI3,EPHA2,F3,FCER1G,FHL3,FKBP5,FOSL1,FST,FTH1,GDF15,GPR35,GZMB,HBEGF,HGF,HRH2,HSH2D,ICOSLG/LOC102723996,IFI35,IFNG,IFNGR2,IKBKE,IL12RB1,IL4I1,IRF7,IRF8,…	483 (18)
	Ifnar		group	Activated	5.88	bias	1.04e-23	AXL,B2M,C3,CCL2,CCL5,CD274,CXCL10,FCER1G,IFI35,IFIH1,IFIT2,IFIT3,IFITM3,IFNB1,IFNG,IRF7,IRF8,IRF9,ISG15,MYD88,NLRC5,OAS2,PSMB8,PSMB9,RNF213,RSAD2,STAT1,STAT2,TAP1,TAP2,TAPBP,TLR2,TNF,USP18,XAF1,ZBP1	356 (17)
	progesterone		chemical - endogenous mammalian		1.099		1.43e-23	ACOD1,ACP5,ALPL,APOD,AR,AREG,ARID5A,ATF3,AURKA,BDNF,BHLHE40,C3,CADM1,CCL2,CCL20,CCL5,CCNB2,CCND1,CCNE1,CCR5,CD248,CD36,CDKN1A,CDT1,CFB,CFTR,CHAF1A,CHAF1B,CLDN4,CNDP2,CNR1,CSF1,CXCL10,CXCL11,CYP2E1,DPP4,ENC1,ESPL1,F3,FEN1,FKBP5,FMO5,FOSL1,FST,FTH1,GSTA3,HBEGF,HGF,HSD11B2,IFNG,IL27,ITGA1,ITGA5,KLK1,LCN2,LEPR,LGALS1,LIF,LIG1,LITAF,LTF,MAOA,MAP2K3,MCM2,MCM3,MCM5,MCM6,MCM7,MCOLN2,MME,MT2A,MX1,MYC,MYD8…	492 (22)
	KRAS		enzyme		0.596		2.24e-23	ACTR3,ADAR,AEN,AHR,AIMP2,AREG,ATAD3A,ATF3,AURKB,AXL,B2M,B4GALT5,BAK1,BIRC5,CCL2,CCND1,CD274,CDH3,CDKN1A,CDT1,CFTR,COL4A3,CPT1B,CXCL10,DBN1,DNMT1,ENO2,EPHA2,ETV1,F3,FABP12,FOSL1,FOXM1,FTH1,GAPDH,GPC1,GPC3,GRN,GSTA3,HBEGF,HK2,HMOX1,HPCAL4,IFIT1,IFITM3,IFNG,IRF9,ISG15,KCNN4,KIF22,LAMA3,LAMP3,LCN2,LIF,MME,MSR1,MST1R,MUC5AC,MX1,MX2,MYC,NCF1,NCF4,NFKB2,NFKBIB,NRN1,ODC1,PHC2,PLA1A,PLEKHO2,PSMB8,PSMB9,PS…	475 (21)
	IRF7	5.21	transcription regulator	Activated	6.683	bias	2.43e-23	ADAR,CALHM6,CCL5,CMPK2,CXCL10,CXCL9,DAXX,DHX58,GBP3,GBP5,HELZ2,IFI35,IFI44,IFIH1,IFIT1,IFIT2,IFIT3,IFITM3,IFNB1,IL27,IL4I1,IRF5,IRF7,IRF8,IRF9,IRGM,ISG15,MX1,MX2,OAS2,OAS3,PARP12,PLAC8,PSMB8,PSMB9,PSME1,RSAD2,RTP4,STAT1,STAT2,TAP1,TAP2,TREX1,UBA7,USP18,XAF1,ZBP1	288 (17)
	resiquimod		chemical drug	Activated	3.919	bias	4.4e-23	ADAM8,ADAR,AIF1,ATF3,BST2,C3,C3AR1,C4A/C4B,CCL2,CCL20,CCL3,CCL4,CCL5,CCR1,CSF1R,CXCL10,CXCL11,CXCL9,DDX60,DHX58,EBI3,FCER1G,GDF15,HCK,IFIT1,IFIT2,IFIT3,IFITM3,IFNB1,IFNG,IL27,IRF7,IRF9,ISG15,LIF,MX1,MX2,MYD88,NFKB2,NLRC5,OAS2,OAS3,PLAU,PML,RELB,SEMA7A,SIGLEC1,SP100,STAT1,STAT2,TBX21,TLR2,TNF,TNFRSF11A,TNFRSF9,TNIP1,TNIP3,TRPM2,WARS1,ZC3H12A	345 (18)
	IFN Beta		group	Activated	5.23	bias	5.47e-23	ACOD1,AREG,ATF3,BAK1,BST2,C3AR1,CCL3,CCL5,CCL7,CD274,CDKN1A,CMPK2,CXCL10,CXCL11,CYP2E1,DHX58,DPP4,IFI35,IFI44,IFIH1,IFIT1,IFIT2,IFIT3,IFNAR2,IFNG,IL27,IRF7,IRF9,ISG15,MX1,MX2,MYC,OAS2,OAS3,RSAD2,SERPINE1,STAT1,STAT2,STING1,TAPBP,THBS1,TLR9,TNF,TRIM14,TXNRD1,USP18,XAF1,ZBP1	369 (16)
	NR1H3		ligand-dependent nuclear receptor		-0.146		1.82e-22	ADGRE1,APOC2,APOD,ATF3,AURKA,AURKB,BIRC5,C1QA,CCL2,CCL4,CCL5,CCNB2,CCR1,CCR5,CD274,CD68,CDCA3,CDK1,CDKN1A,CFB,CH25H,CKS1B,CXCL10,CXCL16,CYTH1,DDX60,E2F7,EBI3,FOXM1,GPX3,IFIT2,IFNG,IL12RB1,IRF7,KIF20A,KIF2C,KNTC1,LAIR1,MELK,PLAU,PLK1,RAD51,SNAI1,TAP1,THRB,TLR1,TNF,TNFRSF9,TRIB1,UBC,UHRF1,VCAN,ZBP1	451 (20)
	NONO		transcription regulator	Activated	6.26	bias	3.42e-22	ATP10A,CALHM6,CCL5,CMPK2,CXCL10,CXCL11,CXCL9,DDX60,EPHB2,EPSTI1,GBP5,HERC6,HSH2D,IFI44,IFIH1,IFIT1,IFIT2,IFIT3,IKBKE,ISG15,LGALS3BP,LY6E,MX1,MX2,OAS2,OAS3,PDE3A,PML,RNF213,RSAD2,RTP4,SERPING1,SIGLEC1,SLAMF7,SP110,STAT1,STAT2,TNFSF8,USP18,XAF1
	DUSP1		phosphatase	Inhibited	-3.627		1.63e-21	ADAR,APOL6,CCL2,CCL20,CCL4,CFB,CH25H,CMPK2,CTSK,CXCL10,DDX60,FOSL1,GDF15,HELZ2,IFI44,IFIH1,IFIT1,IFIT2,IFIT3,IFITM3,IFNB1,IRF7,IRF8,IRF9,ISG15,LTF,MEFV,MUC5AC,MX1,PLAUR,RSAD2,RTP4,SELE,SERPINE1,SH2D2A,SLC15A3,SOCS3,STAT2,TLR2,TNF,TREX1,USP18	406 (17)
	IFNAR1		transmembrane receptor	Activated	4.155	bias	2.32e-21	ACOD1,ASS1,ATF3,AXL,B2M,CCL20,CCL4,CCL5,CD274,CH25H,CMPK2,CSF1,CXCL10,CXCL11,HSH2D,IFI44,IFIH1,IFIT2,IFIT3,IFNB1,IFNG,IL27,IRF7,ISG15,LAMP3,LIF,MX2,MYC,OAS2,OAS3,PARP12,PLA2G7,RSAD2,RTP4,SERPINE1,SOCS3,STAT1,THBS1,TLR2,TNF,USP18,VCAN,XAF1	330 (15)
	CSF1	2.244	cytokine	Activated	4.03	bias	2.47e-21	ACP5,AXL,BIRC5,CCL2,CCL3,CCL5,CCND1,CCNE1,CCR1,CCR5,CD68,CD9,CDKN1A,CSF1,CSF1R,CTSH,CTSK,FCER1G,FERMT3,GAS7,GDF15,GPNMB,HK2,ICOSLG/LOC102723996,IFNB1,IFNG,IKBKE,IL10RA,IL18BP,IL1RL1,IL2RB,IRF5,IRF7,IRF8,ITGA5,MAFB,MSR1,MYC,NFKB2,PLAU,SFRP1,SIGLEC1,SLC2A1,SLC37A2,SLC7A5,STAT1,THBS1,TLR1,TLR2,TLR9,TNF,TNFRSF11A,TNFRSF1B,TRAIP,TRIM14	534 (18)
	BHLHE40	1.196	transcription regulator	Activated	5.45	bias	3.23e-21	AARS1,ACTN1,AHR,ATF3,AXL,B2M,BDNF,BIRC5,C3AR1,CALCRL,CAPG,CCR1,CD274,CD9,CFB,CTSS,DMBT1,EBI3,ENO2,EOMES,EPSTI1,GBP6,HBEGF,HCLS1,HILPDA,HK2,IFIH1,IFNAR2,IFNG,IFNGR2,IL12RB1,IL18BP,IL2RB,IRF5,IRF8,KRT18,KRT8,LGALS3BP,LIF,MAFF,MEFV,MMP14,MSR1,MTHFD2,NCF4,PHLDA1,PLAC8,PSME1,PTPN6,RGS16,SLAMF7,SLC1A2,SLC2A1,SOCS3,STAT1,STAT3,TLR1,TNF,TNFRSF9,TRAFD1,ZNFX1	436 (21)
	SPI1		transcription regulator	Activated	4.783		1.12e-20	ADGRE1,C1QC,C3AR1,CCL3,CCL4,CCNB2,CCND1,CD180,CD68,CD72,CDK1,CDKN1A,CMPK2,CSF1,CSF1R,CTSK,CTSS,CXCL10,FCER1G,FTH1,HELZ2,HK3,IFI44,IFIT1,IFIT2,IFIT3,IFITM3,IL27,IRF7,IRF9,ISG15,ITGA5,KLK1,LAMP3,LTF,LY6E,MME,MT2A,MUC5AC,MX1,MYC,NCF1,NCF4,PARP12,PML,PSMB8,PSMB9,PTPN6,RAD51,RSAD2,RUNX3,SP110,TK1,TLR2,TNF,TNFRSF14,USP18,VAV1	410 (22)
	medroxyprogesterone acetate		chemical drug		1.889	bias	2.2e-20	ACP5,ACTG1,ALDH18A1,ASS1,B4GALT1,BDNF,BID,BIRC5,CAV2,CCL2,CCL3,CCL4,CCL5,CCNB2,CCND1,CCR5,CD68,CDC20,CDC45,CDC6,CDK1,CDKN1A,CLDN1,COL4A3,COL4A4,CTSB,CTSK,CXCL10,DLGAP5,ENC1,ESPL1,F3,FLNC,FOSL1,FST,GNS,GPX3,GTSE1,GUCY1A1,GUCY1B1,GUSB,HGF,IFI35,IFNG,IL1RL1,IQGAP3,ITGA1,KRT18,LEPR,LGMN,LIF,MAOA,MCM2,MCM3,MCM5,MCM7,MYC,NEK2,ODC1,PBK,PDGFD,PLAU,PLK1,RHOV,SERPINE1,SFRP1,SLC2A1,STAT1,STAT3,THBS1,TNC,TNF…	564 (22)
	Ige		complex	Activated	5.519	bias	2.22e-20	ACTN1,ADAM8,AREG,BCL3,BIRC5,C3,CCL2,CCL3,CCL4,CCL5,CCR5,CDKN1A,CMPK2,COL18A1,CTSK,CXCL16,DUSP2,EBI3,ENO2,FCER1G,GDF15,HBEGF,HMOX1,IFNG,IKBKE,ITGA5,LIF,MAPKAPK2,MAPKAPK3,MYC,NCF4,NFKB2,NFKBIB,NFKBID,NFKBIE,PLK3,PPAN,PPIF,PTPN6,RELB,RGS16,RSAD2,SCIMP,SEMA7A,SLC11A1,SLC37A2,SLC9A3R1,SLCO4A1,SOCS3,SRM,TFRC,TLR2,TLR9,TNC,TNF,TNFRSF12A,TNFRSF1B,TNFRSF9,TUBB6,VMP1,XCL1	451 (19)
[truncated: 3,833 more rows]

## Sheet: S7 File, sheet C
Winkler - 2dpi	Upstream Regulator	Expr Log Ratio	Molecule Type	Predicted Activation State	Activation z-score	Flags	p-value of overlap	Target Molecules in Dataset	Mechanistic Network
[truncated: 2,456 more rows]

## Sheet: S7 File, sheet D
Winkler - 4dpi	Upstream Regulator	Expr Log Ratio	Molecule Type	Predicted Activation State	Activation z-score	Flags	p-value of overlap	Target Molecules in Dataset	Mechanistic Network
[truncated: 2,788 more rows]

[truncated: 6 more sheets: S7 File, sheet E, S7 File, sheet F, S7 File, sheet G, S7 File, sheet H, S7 File, sheet I, S7 File, sheet J]
