# Supplementary material for: Mouse models of COVID-19 recapitulate inflammatory pathways rather than gene expression
Source: PLoS Pathog. 2022 Sep 26;18(9):e1010867. doi: 10.1371/journal.ppat.1010867 (PMC9536645; doi:10.1371/journal.ppat.1010867)
Supplement: S8 File — (XLSX) [file ppat.1010867.s018.xlsx]

## Sheet: S8 File, sheet A
IL6R Target molecules from IPA-Core Analysis-Upstream Regulator were concatenated for all samples and used as a gene list for creating a network in the IPA-My Pathways tool.	Source Node	Relationship type	Target Node
	ATF3	expression	CXCL16
	BATF	expression	AHR
	CBFA2T3	expression	ID2
	CBFA2T3	expression	PTPRC
	CCND1	expression	EREG
	CCND1	expression	FOXM1
	CCND1	expression	PLK1
	CCND1	expression	PTPRC
	CCND1	expression	RACGAP1
	CCND1	expression	TGFB3
	CCND1	expression	UHRF1
	CCND1	expression	WNT7A
	CCND1	protein-protein interactions	CDKN1B
	CCNE1	expression	HIF1A
	CD36	expression	ADGRE1
	CD36	expression	ARG1
	CD36	expression	ATP2A2
	CD36	expression	FABP1
	CD36	expression	HSPA5
	CD36	expression	IFNG
	CD36	expression	ITGAM
	CD36	expression	LPL
	CD36	expression	TNF
	CDKN1B	activation	CCND1
	CDKN1B	expression	B2M
	CDKN1B	expression	B4GALT5
	CDKN1B	expression	CAT
	CDKN1B	expression	CCND1
	CDKN1B	expression	CDKN1A
	CDKN1B	expression	CDKN2D
	CDKN1B	expression	EGR1
	CDKN1B	expression	EPHA2
	CDKN1B	expression	MYC
	CDKN1B	expression	PCNA
	CDKN1B	expression	PDCD1
	CDKN1B	expression	PTK2
	CDKN1B	expression	SLC9A1
	CDKN1B	expression	SOD1
	CDKN1B	expression	TK1
	CDKN1B	protein-protein interactions	CCND1
	CDKN1B	regulation of binding	CCND1
	CDKN1B	regulation of binding	CDKN1A
	CDKN1B	transcription	MYC
	CEBPB	expression	ALDH1A1
	CEBPB	expression	ASNS
	CEBPB	expression	CDO1
	CEBPB	expression	DHFR
	CEBPB	expression	EFNB2
	CEBPB	expression	EPHA7
	CEBPB	expression	HMGA1
	CEBPB	expression	LGMN
	CEBPB	expression	MCM3
	CEBPB	expression	PPP1R14A
	CEBPB	expression	SLC38A2
	CEBPB	expression	SLC7A1
	CEBPB	expression	TRIB3
	CEBPB	protein-DNA interactions	DHFR
	CEBPB	protein-DNA interactions	MCM3
	CEBPB	protein-protein interactions	HMGA1
	CEBPD	expression	BRCA1
	CEBPD	expression	PTAFR
	CREB1	expression	APOE
	CREB1	expression	BHLHE40
	CREB1	expression	CYP51A1
	CREB1	expression	NFKBID
	CTNNB1	expression	ACAT2
	CTNNB1	expression	BHLHE40
	CTNNB1	expression	CPT1B
	CTNNB1	expression	CTSZ
	CTNNB1	expression	CYB5A
	CTNNB1	expression	CYC1
	CTNNB1	expression	CYP51A1
	CTNNB1	expression	CYP7B1
	CTNNB1	expression	DIAPH3
	CTNNB1	expression	F2R
	CTNNB1	expression	FEN1
	CTNNB1	expression	GAPDH
	CTNNB1	expression	GLI1
	CTNNB1	expression	GNAO1
	CTNNB1	expression	ID2
	CTNNB1	expression	IL10RA
	CTNNB1	expression	NDUFA10
	CTNNB1	expression	NDUFA11
	CTNNB1	expression	NR6A1
	CTNNB1	expression	PGK1
	CTNNB1	expression	PLK1
	CTNNB1	expression	RELB
	CTNNB1	expression	SFRP1
	CTNNB1	expression	SHH
	CTNNB1	expression	SMAD6
	CTNNB1	expression	SOX11
	CTNNB1	expression	TGFB3
	CTNNB1	protein-DNA interactions	CYP51A1
	CTNNB1	protein-protein interactions	GLI1
	CTNNB1	protein-protein interactions	PLK1
	CTNNB1	protein-protein interactions	SFRP1
	DDIT3	expression	TRIB3
	E2F1	expression	ALPL
	E2F1	expression	CALR
	E2F1	expression	DUSP4
	E2F1	expression	HMGB2
	E2F1	expression	MCM3
	E2F1	expression	POLA2
	E2F1	expression	RRM2
	E2F1	expression	TAPBP
	E2F1	expression	TOP2A
	E2F1	protein-DNA interactions	ALPL
	E2F1	protein-DNA interactions	DUSP4
	E2F1	protein-DNA interactions	MCM3
	E2F1	protein-DNA interactions	POLA2
	E2F1	protein-DNA interactions	RRM2
	E2F1	protein-DNA interactions	TAPBP
	E2F1	protein-DNA interactions	TOP2A
	E2F1	transcription	TAPBP
	EGR1	expression	GRIA1
	EGR1	expression	NDRG1
	EOMES	expression	IL2RB
	EPAS1	activation	ARG2
	EPAS1	expression	ARG2
	EPAS1	expression	CYBRD1
	EPAS1	expression	ICOS
	EPAS1	expression	IFNGR2
	EPAS1	expression	IL2RB
	EPAS1	expression	SLC11A2
	EPAS1	expression	SLC7A5
	EPAS1	expression	TNFRSF4
	FOS	activation	LPL
	FOS	expression	ARID3A
	FOS	expression	B4GALT1
	FOS	expression	BDNF
	FOS	expression	CAT
	FOS	expression	CCND1
	FOS	expression	DLG1
	FOS	expression	EPS8
	FOS	expression	ESM1
	FOS	expression	GSK3B
	FOS	expression	GSR
	FOS	expression	HMOX1
	FOS	expression	ITGA6
	FOS	expression	KCNN4
	FOS	expression	LGALS3BP
	FOS	expression	LPL
	FOS	expression	LRP8
	FOS	expression	MAOA
	FOS	expression	MAP3K20
	FOS	expression	MGST1
	FOS	expression	MYH9
	FOS	expression	MYO5B
	FOS	expression	NFE2L2
	FOS	expression	ODC1
	FOS	expression	PKN1
	FOS	expression	PLK2
	FOS	expression	RBP1
	FOS	expression	RIPK1
	FOS	expression	RIPK4
	FOS	expression	RXRA
	FOS	expression	SEMA4D
	FOS	expression	SIRPA
	FOS	expression	TAOK1
	FOS	expression	TNF
	FOS	expression	TNFRSF18
	FOS	expression	TPP1
	FOS	expression	XDH
	FOS	expression	ZHX2
	FOXP3	expression	BRCA1
	FOXP3	expression	DUSP4
	FOXP3	expression	DUSP6
	FOXP3	expression	ENTPD1
	FOXP3	expression	ERBB2
	FOXP3	expression	GAPDH
	FOXP3	expression	GZMA
	FOXP3	expression	ICOS
	FOXP3	expression	ID2
	FOXP3	expression	IFNGR2
	FOXP3	expression	IL10RA
	FOXP3	expression	IL2RB
	FOXP3	expression	LDHA
	FOXP3	expression	NR4A3
	FOXP3	expression	POLE
	FOXP3	expression	SLC16A3
	FOXP3	expression	TNFRSF4
	FOXP3	protein-DNA interactions	ID2
	GLI1	protein-protein interactions	CTNNB1
	HIF1A	expression	ADAM17
	HIF1A	expression	ADORA2B
	HIF1A	expression	CYB5A
	HIF1A	expression	CYC1
	HIF1A	expression	ECE1
	HIF1A	expression	ENO1
	HIF1A	expression	EREG
	HIF1A	expression	GAPDH
	HIF1A	expression	IL27
	HIF1A	expression	LDHA
	HIF1A	expression	MEF2C
	HIF1A	expression	NDRG1
	HIF1A	expression	NDUFA10
	HIF1A	expression	NDUFA11
	HIF1A	expression	RELB
	HIF1A	expression	SFRP1
	HIF1A	expression	SLC16A3
	HIF1A	expression	TFRC
	HIF1A	protein-DNA interactions	MEF2C
	HMGA1	protein-protein interactions	CEBPB
	IL1B	activation	IRS1
	IL1B	activation	PTGES
	IL1B	activation	SELE
	IL1B	expression	ADAM8
	IL1B	expression	ATF3
	IL1B	expression	B2M
	IL1B	expression	BIRC2
	IL1B	expression	BIRC3
	IL1B	expression	C3
	IL1B	expression	CASP4
	IL1B	expression	CCL17
	IL1B	expression	CSF1
	IL1B	expression	CSF2
	IL1B	expression	CSF2RB
	IL1B	expression	CSRNP1
	IL1B	expression	CXCL3
	IL1B	expression	CYBB
	IL1B	expression	EDN1
	IL1B	expression	EGR1
	IL1B	expression	FAS
	IL1B	expression	FKBP5
	IL1B	expression	GBP6
	IL1B	expression	HAS1
	IL1B	expression	HIF1A
	IL1B	expression	HSPA5
	IL1B	expression	ICAM1
	IL1B	expression	IFNG
	IL1B	expression	IL1A
	IL1B	expression	IL1R1
	IL1B	expression	IL1RL1
	IL1B	expression	IRF1
	IL1B	expression	IRS1
	IL1B	expression	ITGAM
	IL1B	expression	LIF
	IL1B	expression	NFKBIA
	IL1B	expression	NFKBIZ
	IL1B	expression	NOCT
	IL1B	expression	NOS2
	IL1B	expression	NR4A1
	IL1B	expression	PLA2G4A
	IL1B	expression	PLAU
	IL1B	expression	PPARGC1B
	IL1B	expression	PTGES
	IL1B	expression	RGS16
	IL1B	expression	RORA
	IL1B	expression	SDC1
	IL1B	expression	SELE
	IL1B	expression	TNF
	IL1B	expression	TNFAIP3
	IL1B	expression	VCAM1
	IL1B	expression	ZC3H12A
	IL1B	molecular cleavage	NFKBIA
	IL1B	phosphorylation	IRS1
	IL1B	phosphorylation	NFKBIA
	IL1B	phosphorylation	SELE
	IL1B	protein-protein interactions	IL1R1
	IL1B	protein-protein interactions	TNFAIP3
	IL1B	regulation of binding	IL1A
	IL1B	regulation of binding	IL1R1
	IL1B	regulation of binding	NFKBIA
	IL1B	regulation of binding	NOS2
	IL1B	regulation of binding	PLA2G4A
	IL1B	transcription	NOS2
	IL1B	transcription	PTGES
	IL1R1	protein-protein interactions	IL1B
	IL6	activation	IRS1
	IL6	expression	ADGRE1
	IL6	expression	ANGPT1
	IL6	expression	ARG1
	IL6	expression	ATP2A1
	IL6	expression	BAX
	IL6	expression	BCL2
	IL6	expression	BMP6
	IL6	expression	C3
	IL6	expression	C5AR1
	IL6	expression	CCL11
	IL6	expression	CCL24
	IL6	expression	CCND1
	IL6	expression	CCR5
	IL6	expression	CD80
	IL6	expression	CXCL13
	IL6	expression	CXCL3
	IL6	expression	CXCR3
	IL6	expression	ENPP2
	IL6	expression	EOMES
	IL6	expression	FOXP3
	IL6	expression	HPX
	IL6	expression	ICAM1
	IL6	expression	IDO1
	IL6	expression	IFNB1
	IL6	expression	IFNG
	IL6	expression	IL1RN
	IL6	expression	IRS1
	IL6	expression	ITGAM
	IL6	expression	LIFR
	IL6	expression	MYC
	IL6	expression	NAMPT
	IL6	expression	NOS2
	IL6	expression	PTGER4
	IL6	expression	PTGFR
	IL6	expression	RORA
	IL6	expression	SLC12A2
	IL6	expression	SLC39A14
	IL6	expression	TBX21
	IL6	expression	TNF
	IL6	expression	TNFRSF1A
	IL6	expression	TNFRSF1B
	IL6	expression	VCAM1
	IL6	inhibition	MYC
	IL6	phosphorylation	IRS1
	IL6	regulation of binding	IRS1
	IL6R	activation	MMP2
	IL6R	expression	CD36
	IL6R	expression	FN1
	IL6R	expression	HP
	IL6R	expression	IL1B
	IL6R	expression	MMP2
	IL6R	expression	MMP3
	IL6R	expression	SOCS3
	IRF1	expression	CXCL16
	IRF1	expression	IL17RA
	IRF1	expression	IL27
	IRF1	protein-DNA interactions	IL27
	IRF5	expression	DHX58
	IRF5	expression	ISG20
	IRF5	expression	NT5C3A
	IRF5	expression	PARP12
	IRF5	expression	UBE2L6
	IRF7	expression	DAXX
	IRF7	expression	DHX58
	IRF7	expression	HELZ2
	IRF7	expression	IRGM
	IRF7	expression	ISG20
	IRF7	expression	NT5C3A
	IRF7	expression	PARP12
	IRF7	expression	PARP14
	IRF7	expression	TREX1
	IRF7	expression	UBE2L6
	IRF8	expression	CXCL16
	IRF8	expression	IL17RA
	IRF8	expression	KLF4
	IRF9	expression	IL27
	IRF9	expression	STAT1
	IRF9	protein-protein interactions	STAT1
	JUNB	expression	FOSL1
	LCN2	expression	ARG1
	LCN2	expression	CCL17
	LCN2	expression	CCL22
	LCN2	expression	CCL4
	LCN2	expression	CCL5
	LCN2	expression	CCR1
	LCN2	expression	CCR5
	LCN2	expression	CXCL10
	LCN2	expression	CXCL13
	LCN2	expression	CXCL3
	LCN2	expression	IL15
	LCN2	expression	IL1A
	LCN2	expression	IL1RN
	LCN2	expression	LDLR
	LCN2	expression	MIF
	LCN2	expression	MRC1
	LCN2	expression	NOS2
	LCN2	expression	PTEN
	LCN2	expression	RXRA
	LCN2	expression	SPP1
	LCN2	expression	TNF
	MAPK1	expression	CCL4
	MAPK1	expression	CDKN1A
	MAPK1	expression	CTNNB1
	MAPK1	expression	CTSW
	MAPK1	expression	DNMT1
	MAPK1	expression	EGR1
	MAPK1	expression	FES
	MAPK1	expression	FOXP3
	MAPK1	expression	GBP2
	MAPK1	expression	GBP5
	MAPK1	expression	IL12RB1
	MAPK1	expression	LAG3
	MAPK1	expression	LIF
	MAPK1	expression	LIG1
	MAPK1	expression	NR4A1
	MAPK1	expression	POU2F2
	MAPK1	expression	PTGER2
	MAPK1	expression	RGS16
	MAPK1	expression	RGS2
	MAPK1	expression	SFRP2
	MAPK1	expression	TBX21
	MAPK1	expression	TNFRSF1B
	MAPK1	expression	TNFRSF9
	MMP2	expression	ABCA1
	MMP2	expression	CCL11
	MMP2	expression	CCL5
	MMP2	expression	CEBPB
	MMP2	expression	CITED4
	MMP2	expression	LDLR
	MMP2	expression	RAC1
	MMP2	expression	TNF
	MYC	expression	ALDH18A1
	MYC	expression	CSF1R
	MYC	expression	DUSP2
	MYC	expression	ENO1
	MYC	expression	FGF10
	MYC	expression	HMGA1
	MYC	expression	LDHA
	MYC	expression	MCM6
	MYC	expression	MSR1
	MYC	expression	PGK1
	MYC	expression	PLK1
	MYC	expression	RRM2
	MYC	expression	SLC16A3
	MYC	expression	SLC7A5
	MYC	protein-DNA interactions	DUSP2
	NFE2L2	expression	AHR
	NFE2L2	expression	ALAS2
	NFE2L2	expression	CTSD
	NFE2L2	expression	FTH1
	NFE2L2	expression	GSTA3
	NFE2L2	expression	IFNGR2
	NFE2L2	expression	MEF2C
	NFE2L2	expression	PSMA7
	NFE2L2	expression	PSMB5
	NFE2L2	expression	PSMB6
	NFE2L2	expression	PSMD13
	NFE2L2	expression	PTPRO
	NFE2L2	expression	RAN
	NFE2L2	expression	SLC7A8
	NFE2L2	expression	TXNRD1
	NFE2L2	protein-DNA interactions	FTH1
	NFE2L2	transcription	PSMB5
	NFKB2	expression	BACE2
	NFKBIA	expression	TNFSF14
	NOTCH1	expression	RELB
	PLK1	expression	CTNNB1
	PLK1	protein-protein interactions	CTNNB1
	PML	expression	APOE
	PML	expression	CIT
	PML	expression	CPT1B
	PML	expression	NDRG1
	PML	expression	TXNRD1
	PPARGC1B	expression	ATP5MF
	PPARGC1B	expression	CPT1B
	PPARGC1B	expression	CYCS
	SFRP1	protein-protein interactions	CTNNB1
	SMAD9	expression	ALPL
	SNAI1	expression	ANKRD1
	SNAI1	expression	ZEB1
	SNAI2	expression	ANKRD1
	SOCS3	expression	CD40
	SOCS3	expression	CD86
	SOCS3	expression	CXCL10
	SOCS3	expression	IFNG
	SOCS3	expression	IRS1
	SOCS3	expression	NOS2
	SOCS3	expression	PCK1
	SOCS3	expression	TNF
	SOCS3	molecular cleavage	IRS1
	SPI1	activation	PTPRC
	SPI1	expression	CD14
	SPI1	expression	CSF2RA
	SPI1	expression	PTPRC
	STAT1	activation	CASP1
	STAT1	activation	CYP2E1
	STAT1	activation	EIF2AK2
	STAT1	activation	STAT2
	STAT1	expression	ABCA1
	STAT1	expression	ACOD1
	STAT1	expression	APOL6
	STAT1	expression	ARG1
	STAT1	expression	AXL
	STAT1	expression	BATF2
	STAT1	expression	BAX
	STAT1	expression	C3
	STAT1	expression	CASP1
	STAT1	expression	CASP4
	STAT1	expression	CASP8
	STAT1	expression	CCL2
	STAT1	expression	CCL4
	STAT1	expression	CCL5
	STAT1	expression	CCRL2
	STAT1	expression	CD274
	STAT1	expression	CD40
	STAT1	expression	CD86
	STAT1	expression	CDKN1A
	STAT1	expression	CH25H
	STAT1	expression	CMPK2
	STAT1	expression	CSF2
	STAT1	expression	CXCL10
	STAT1	expression	CXCL3
	STAT1	expression	CXCR3
	STAT1	expression	CYP2E1
	STAT1	expression	EGR1
	STAT1	expression	EIF2AK2
	STAT1	expression	FAS
	STAT1	expression	FCGR2B
	STAT1	expression	FGL2
	STAT1	expression	GBP2
	STAT1	expression	GBP3
	STAT1	expression	GBP5
	STAT1	expression	GBP6
	STAT1	expression	HERC6
	STAT1	expression	ICAM1
	STAT1	expression	IDO1
	STAT1	expression	IFNB1
	STAT1	expression	IFNG
	STAT1	expression	IL15
	STAT1	expression	IL18
	STAT1	expression	IL33
	STAT1	expression	IRF1
	STAT1	expression	IRF7
	STAT1	expression	IRF8
	STAT1	expression	IRF9
	STAT1	expression	ITGAX
	STAT1	expression	MYC
	STAT1	expression	MYH7
	STAT1	expression	NEURL3
	STAT1	expression	NOS2
	STAT1	expression	PDGFC
	STAT1	expression	PDGFRB
	STAT1	expression	PRF1
	STAT1	expression	PSMB10
	STAT1	expression	PSMB8
	STAT1	expression	PSMB9
	STAT1	expression	PSME2
	STAT1	expression	RNF213
	STAT1	expression	RSAD2
	STAT1	expression	SAMHD1
	STAT1	expression	SLFN5
	STAT1	expression	SP110
	STAT1	expression	STAT2
	STAT1	expression	TBX21
	STAT1	expression	TNF
	STAT1	expression	UCP2
	STAT1	protein-DNA interactions	CD40
	STAT1	protein-DNA interactions	CH25H
	STAT1	protein-DNA interactions	CXCL10
	STAT1	protein-DNA interactions	GBP2
	STAT1	protein-DNA interactions	IFNG
	STAT1	protein-DNA interactions	IRF1
	STAT1	protein-DNA interactions	NOS2
	STAT1	protein-DNA interactions	TBX21
	STAT1	protein-protein interactions	EIF2AK2
	STAT1	protein-protein interactions	IRF9
	STAT1	protein-protein interactions	STAT2
	STAT1	regulation of binding	GBP2
	STAT1	transcription	IRF1
	STAT1	transcription	IRF9
	STAT1	translocation	STAT2
	STAT2	activation	STAT1
	STAT2	expression	GLI1
	STAT2	expression	SHH
	STAT2	expression	STAT1
	STAT2	protein-protein interactions	STAT1
	STAT3	expression	AREG
	STAT3	expression	ARG1
	STAT3	expression	ATP10A
	STAT3	expression	BATF
	STAT3	expression	CASP1
	STAT3	expression	CASP7
	STAT3	expression	CCL17
	STAT3	expression	CCL2
	STAT3	expression	CCL4
	STAT3	expression	CCL5
	STAT3	expression	CCND1
	STAT3	expression	CCRL2
	STAT3	expression	CD274
	STAT3	expression	CD40LG
	STAT3	expression	CD74
	STAT3	expression	CD80
	STAT3	expression	CD86
	STAT3	expression	CDKN1A
	STAT3	expression	CEBPB
	STAT3	expression	CIITA
	STAT3	expression	CMPK2
	STAT3	expression	CSF2
	STAT3	expression	CTSK
	STAT3	expression	CXCL10
	STAT3	expression	CXCL3
	STAT3	expression	CXCR3
	STAT3	expression	DPP4
	STAT3	expression	DUSP5
	STAT3	expression	EGR1
	STAT3	expression	EIF2AK2
	STAT3	expression	ENPP2
	STAT3	expression	EOMES
	STAT3	expression	FCER1G
	STAT3	expression	FGL2
	STAT3	expression	FOXP3
	STAT3	expression	GBP2
	STAT3	expression	GBP3
	STAT3	expression	GBP5
	STAT3	expression	GBP6
	STAT3	expression	HERC6
	STAT3	expression	HGF
	STAT3	expression	HIF1A
	STAT3	expression	ICAM1
	STAT3	expression	IFI30
	STAT3	expression	IFNB1
	STAT3	expression	IFNG
	STAT3	expression	IGF2
	STAT3	expression	IL1RN
	STAT3	expression	IL2RA
	STAT3	expression	IRF1
	STAT3	expression	IRF5
	STAT3	expression	IRF7
	STAT3	expression	ITGA5
	STAT3	expression	ITGA6
	STAT3	expression	ITGAM
	STAT3	expression	ITGB2
	STAT3	expression	JUNB
	STAT3	expression	LTF
	STAT3	expression	MT-ND2
	STAT3	expression	MYC
	STAT3	expression	MYH7
	STAT3	expression	NEURL3
	STAT3	expression	NFKBIZ
	STAT3	expression	NOS2
	STAT3	expression	NOX4
	STAT3	expression	OAS2
	STAT3	expression	PCK1
	STAT3	expression	PIM1
	STAT3	expression	PLAGL1
	STAT3	expression	PRF1
	STAT3	expression	PSMB8
	STAT3	expression	PSMB9
	STAT3	expression	RORA
	STAT3	expression	RSAD2
	STAT3	expression	SELP
	STAT3	expression	SLC22A3
	STAT3	expression	SLFN5
	STAT3	expression	SNAI1
	STAT3	expression	SP110
	STAT3	expression	SPI1
	STAT3	expression	STAT2
	STAT3	expression	TAP1
	STAT3	expression	TBX21
	STAT3	expression	TCF4
	STAT3	expression	TLR3
	STAT3	expression	TNF
	STAT3	expression	USP18
	STAT3	expression	WARS1
	STAT3	protein-DNA interactions	CDKN1A
	STAT3	protein-DNA interactions	EGR1
	STAT3	protein-DNA interactions	ICAM1
	STAT3	protein-DNA interactions	IFNG
	STAT3	protein-DNA interactions	MYC
	STAT3	protein-DNA interactions	NOS2
	STAT3	protein-protein interactions	CEBPB
	STAT3	protein-protein interactions	EIF2AK2
	STAT3	protein-protein interactions	JUNB
	STAT3	regulation of binding	CEBPB
	STAT3	regulation of binding	MYC
	STAT3	transcription	CCND1
	STAT3	transcription	EGR1
	STAT3	transcription	JUNB
	STAT3	transcription	MYC
	STAT3	transcription	NOS2
	TBX21	expression	CD38
	TBX21	expression	GZMA
	TBX21	expression	IL2RB
	TBX21	expression	KLRD1
	TCF4	expression	CD2
	TCF4	expression	CDKN3
	TCF4	expression	ENTPD1
	TCF4	expression	HMGB2
	TCF4	expression	NEK2
	TCF4	expression	RACGAP1
	TCF4	expression	RRM2
	TIMP1	expression	CDKN1A
	TIMP1	expression	IFNG
	TNFAIP3	expression	IL1B
	TNFAIP3	protein-protein interactions	IL1B
	XBP1	expression	S1PR1
	XBP1	expression	SLC38A2
	ATF3	expression	AURKA
	ATF3	expression	AURKB
	ATF3	expression	NEK2
	ATF3	expression	PLK1
	CD36	expression	AREG
	CD36	expression	AXL
	CD36	expression	CCL5
	CD36	expression	CSF2
	CD36	expression	CXCL1
	CD36	expression	CXCL3
	CD36	expression	CXCL5
	CD36	expression	FAS
	CD36	expression	ICAM1
	CD36	expression	IL15
	CD36	expression	IL1A
	CD36	expression	LIF
	CD36	expression	MMP14
	CD36	expression	PLAU
	CD36	expression	PLAUR
	CD36	expression	TGFA
	CEBPB	expression	SFTPA1
	CREB1	expression	MUC5B
	CREB1	expression	SFTPA1
	CTNNB1	expression	ALDH1A1
	CTNNB1	expression	ALDH3A2
	CTNNB1	expression	NKX2-1
	E2F1	expression	HSD11B2
	E2F1	expression	MCM6
	E2F1	expression	RAD51
	EGR1	expression	HPSE
	EOMES	expression	MEOX1
	EOMES	protein-DNA interactions	MEOX1
	FN1	expression	CCL5
	FN1	expression	CCND1
	FN1	expression	CSF2
	FN1	expression	MYC
	FN1	expression	SNAI2
	FOS	expression	ATF3
	FOS	expression	CASP4
	FOS	expression	CCL2
	FOS	expression	CCL5
	FOS	expression	CXCL3
	FOS	expression	CXCL8
	FOS	expression	E2F7
	FOS	expression	EPAS1
	FOS	expression	HK2
	FOS	expression	ICAM1
	FOS	expression	IL1A
	FOS	expression	LAMB3
	FOS	expression	NAMPT
	FOS	expression	NFKB2
	FOS	expression	PIM1
	FOS	expression	RAB31
	FOS	expression	SNAI1
	FOS	expression	SNAI2
	FOS	protein-DNA interactions	CCL2
	FOS	protein-DNA interactions	CXCL8
	FOXP3	expression	BRCA1
	HIF1A	expression	ALOX5AP
	HIF1A	expression	ECE1
	HIF1A	expression	TGFB3
	HP	expression	CD163
	HP	expression	HMOX1
	IL1B	activation	CEBPB
	IL1B	activation	F3
	IL1B	activation	PTGES
	IL1B	activation	SELE
	IL1B	expression	BCL2
	IL1B	expression	C3
	IL1B	expression	CCL11
	IL1B	expression	CCL2
	IL1B	expression	CCL3
	IL1B	expression	CCL4
	IL1B	expression	CCL5
	IL1B	expression	CCR2
	IL1B	expression	CD40
	IL1B	expression	CD40LG
	IL1B	expression	CEBPB
	IL1B	expression	CSF2
	IL1B	expression	CTSS
	IL1B	expression	CXCL1
	IL1B	expression	CXCL10
	IL1B	expression	CXCL11
	IL1B	expression	CXCL3
	IL1B	expression	CXCL5
	IL1B	expression	CXCL8
	IL1B	expression	CXCL9
	IL1B	expression	DNMT1
	IL1B	expression	DPP4
	IL1B	expression	DUSP1
	IL1B	expression	EDN1
	IL1B	expression	EGR1
	IL1B	expression	ESRRA
	IL1B	expression	F3
	IL1B	expression	FAS
	IL1B	expression	FPR2
	IL1B	expression	GJA1
	IL1B	expression	HAS1
	IL1B	expression	ICAM1
	IL1B	expression	IFNG
	IL1B	expression	IL15
	IL1B	expression	IL18
	IL1B	expression	IL1A
	IL1B	expression	IL1RN
	IL1B	expression	IL2RA
	IL1B	expression	IRF1
	IL1B	expression	ITGAM
	IL1B	expression	KDR
	IL1B	expression	MIF
	IL1B	expression	MUC5AC
	IL1B	expression	NOS2
	IL1B	expression	NOS3
	IL1B	expression	NR4A2
	IL1B	expression	PLA2G4A
	IL1B	expression	PTGES
	IL1B	expression	PTGFR
	IL1B	expression	RSAD2
	IL1B	expression	SELE
	IL1B	expression	TBX21
	IL1B	expression	TLR3
	IL1B	expression	TLR4
	IL1B	expression	TNF
	IL1B	expression	TOB1
	IL1B	expression	VCAM1
	IL1B	phosphorylation	SELE
	IL1B	regulation of binding	CCL3
	IL1B	regulation of binding	CCL4
	IL1B	regulation of binding	CEBPB
	IL1B	regulation of binding	CXCL8
	IL1B	regulation of binding	DUSP1
	IL1B	regulation of binding	IL1A
	IL1B	regulation of binding	MUC5AC
	IL1B	regulation of binding	NOS2
	IL1B	regulation of binding	PLA2G4A
	IL1B	transcription	CCL11
	IL1B	transcription	CCL3
	IL1B	transcription	CCL4
	IL1B	transcription	CCL5
	IL1B	transcription	MUC5AC
	IL1B	transcription	NOS2
	IL1B	transcription	PTGES
	IL6	expression	ARG1
	IL6	expression	BAX
	IL6	expression	CCL2
	IL6	expression	CD163
	IL6	expression	CDKN1A
	IL6	expression	CXCL10
	IL6	expression	CXCR3
	IL6	expression	GZMB
	IL6	expression	KIT
	IL6	expression	MYC
	IL6	expression	NOS2
	IL6	expression	SGK1
	IL6	expression	TAL1
	IL6	expression	TGFBR1
	IL6	expression	TNF
	IL6	inhibition	MYC
	IL6	translocation	SGK1
	IL6R	expression	ABCC3
	IL6R	expression	CCNE1
	IL6R	expression	CDKN1B
	IL6R	expression	TIMP1
	IRF1	expression	IL27
	IRF1	protein-DNA interactions	IL27
	IRF9	expression	STAT1
	IRF9	protein-protein interactions	STAT1
	MAPK1	expression	CDKN1A
	MAPK1	expression	PLA2G4A
	MAPK1	expression	TNF
	NFE2L2	expression	KEAP1
	NFE2L2	expression	PSMB5
	NFE2L2	protein-protein interactions	KEAP1
	NFE2L2	transcription	PSMB5
	NFKBIA	expression	ANKRD1
	NOTCH1	expression	EFNB2
	NOTCH1	expression	HEY1
	NOTCH1	expression	TGFB3
	SNAI1	expression	ZEB1
	SOCS3	expression	CXCL10
	SOCS3	expression	TNF
	STAT1	expression	ABCB9
	STAT1	expression	BATF2
	STAT1	expression	CBFA2T3
	STAT1	expression	CCL2
	STAT1	expression	CD274
	STAT1	expression	CD40
	STAT1	expression	CDKN1A
	STAT1	expression	CIITA
	STAT1	expression	CTSS
	STAT1	expression	CX3CL1
	STAT1	expression	CX3CR1
	STAT1	expression	CXCL10
	STAT1	expression	CXCL11
	STAT1	expression	CXCL9
	STAT1	expression	DDX60
	STAT1	expression	GBP2
	STAT1	expression	GBP3
	STAT1	expression	GBP4
	STAT1	expression	GBP5
	STAT1	expression	HERC6
	STAT1	expression	HLA-E
	STAT1	expression	ICAM1
	STAT1	expression	IFI30
	STAT1	expression	IFIH1
	STAT1	expression	IRF1
	STAT1	expression	IRF7
	STAT1	expression	IRF8
	STAT1	expression	IRF9
	STAT1	expression	MX1
	STAT1	expression	MYC
	STAT1	expression	NLRC5
	STAT1	expression	NOS2
	STAT1	expression	OAS2
	STAT1	expression	OAS3
	STAT1	expression	TAP1
	STAT1	expression	TLR3
	STAT1	expression	TNFRSF10B
	STAT1	expression	TRIM21
	STAT1	expression	WARS1
	STAT1	protein-DNA interactions	CD40
	STAT1	protein-DNA interactions	CIITA
	STAT1	protein-DNA interactions	CXCL10
	STAT1	protein-DNA interactions	GBP2
	STAT1	protein-DNA interactions	IRF1
	STAT1	protein-DNA interactions	MX1
	STAT1	protein-DNA interactions	NOS2
	STAT1	protein-DNA interactions	OAS2
	STAT1	protein-protein interactions	IRF9
	STAT1	regulation of binding	GBP2
	STAT1	transcription	IRF1
	STAT1	transcription	IRF9
	STAT3	expression	BCL2
	STAT3	expression	BCL3
	STAT3	expression	C5AR1
	STAT3	expression	CASP4
	STAT3	expression	CCL2
	STAT3	expression	CCN2
	STAT3	expression	CCND1
	STAT3	expression	CD274
	STAT3	expression	CD40
	STAT3	expression	CD80
	STAT3	expression	CD83
	STAT3	expression	CD86
	STAT3	expression	CDKN1A
	STAT3	expression	CXCL10
	STAT3	expression	CXCL3
	STAT3	expression	CXCL8
	STAT3	expression	E2F7
	STAT3	expression	EPAS1
	STAT3	expression	ESR2
	STAT3	expression	FOXP3
	STAT3	expression	GZMB
	STAT3	expression	HK2
	STAT3	expression	HMOX1
	STAT3	expression	IL1RN
	STAT3	expression	JAK2
	STAT3	expression	JUNB
	STAT3	expression	LAMB3
	STAT3	expression	LIF
	STAT3	expression	MYC
	STAT3	expression	NAMPT
	STAT3	expression	NFKB2
	STAT3	expression	NFKBIZ
	STAT3	expression	NOTCH1
	STAT3	expression	PIM1
	STAT3	expression	PTPN2
	STAT3	expression	RAB31
	STAT3	expression	SNAI1
	STAT3	expression	SNAI2
	STAT3	expression	TNF
	STAT3	expression	TNFRSF1B
	STAT3	protein-DNA interactions	BCL3
	STAT3	protein-DNA interactions	CDKN1A
	STAT3	protein-DNA interactions	CXCL8
	STAT3	protein-DNA interactions	MYC
	STAT3	protein-protein interactions	JAK2
	STAT3	protein-protein interactions	JUNB
	STAT3	protein-protein interactions	PTPN2
	STAT3	regulation of binding	JAK2
	STAT3	regulation of binding	MYC
	STAT3	transcription	CCND1
	STAT3	transcription	CXCL8
	STAT3	transcription	JUNB
	STAT3	transcription	MYC
	STAT3	transcription	TNFRSF1B
	XBP1	expression	KLF4
	BATF	protein-DNA interactions	IL17RA
	CCND1	protein-protein interactions	ALDH3A2
	CCND1	protein-protein interactions	CDKN1B
	CCNE1	activation	E2F1
	CCNE1	expression	MCM2
	CCNE1	expression	MCM4
	CCNE1	protein-protein interactions	AR
	CCNE1	protein-protein interactions	CDKN1A
	CCNE1	regulation of binding	MCM2
	CCNE1	regulation of binding	MCM4
	CCNE1	regulation of binding	MCM7
	CD36	activation	PTK2B
	CD36	activation	RHOA
	CD36	phosphorylation	PTK2B
	CDK1	protein-protein interactions	CCNE1
	CDKN1A	protein-protein interactions	CCNE1
	CDKN1B	activation	CCND1
	CDKN1B	activation	NR3C1
	CDKN1B	expression	CCND1
	CDKN1B	expression	CDKN1A
	CDKN1B	expression	MYC
	CDKN1B	phosphorylation	NR3C1
	CDKN1B	protein-protein interactions	CCND1
	CDKN1B	protein-protein interactions	JAK2
	CDKN1B	regulation of binding	CCND1
	CDKN1B	regulation of binding	CDKN1A
	CDKN1B	regulation of binding	JAK2
	CDKN1B	transcription	MYC
	CDKN2C	protein-protein interactions	CCND1
	CEBPB	expression	DHFR
	CEBPB	expression	HMGA1
	CEBPB	expression	MCM3
	CEBPB	protein-DNA interactions	CFTR
	CEBPB	protein-DNA interactions	DHFR
	CEBPB	protein-DNA interactions	FBXO32
	CEBPB	protein-DNA interactions	MCM3
	CEBPB	protein-DNA interactions	VLDLR
	CEBPB	protein-protein interactions	HMGA1
	CEBPD	protein-DNA interactions	VLDLR
	CKS1B	protein-protein interactions	CDKN1B
	CTNNB1	expression	CYP51A1
	CTNNB1	expression	GLI1
	CTNNB1	expression	PLK1
	CTNNB1	expression	SFRP1
	CTNNB1	protein-DNA interactions	CYP51A1
	CTNNB1	protein-protein interactions	AHR
	CTNNB1	protein-protein interactions	BTRC
	CTNNB1	protein-protein interactions	C1QBP
	CTNNB1	protein-protein interactions	CD2
	CTNNB1	protein-protein interactions	GLI1
	CTNNB1	protein-protein interactions	PLK1
	CTNNB1	protein-protein interactions	SFRP1
	E2F1	expression	ALPL
	E2F1	expression	DUSP4
	E2F1	expression	MCM3
	E2F1	expression	POLA2
	E2F1	expression	RRM2
	E2F1	expression	TAPBP
	E2F1	expression	TOP2A
	E2F1	protein-DNA interactions	ALPL
	E2F1	protein-DNA interactions	AURKB
	E2F1	protein-DNA interactions	BRCA1
	E2F1	protein-DNA interactions	CBX5
	E2F1	protein-DNA interactions	CDKN2C
	E2F1	protein-DNA interactions	DHFR
	E2F1	protein-DNA interactions	DUSP4
	E2F1	protein-DNA interactions	FEN1
	E2F1	protein-DNA interactions	MCM3
	E2F1	protein-DNA interactions	MYBL2
	E2F1	protein-DNA interactions	POLA2
	E2F1	protein-DNA interactions	RRM1
	E2F1	protein-DNA interactions	RRM2
	E2F1	protein-DNA interactions	TAP2
	E2F1	protein-DNA interactions	TAPBP
	E2F1	protein-DNA interactions	TOP2A
	E2F1	protein-DNA interactions	UHRF1
	E2F1	transcription	TAPBP
	EGR1	protein-DNA interactions	GNAS
	EGR1	protein-protein interactions	AHR
	EOMES	expression	MEOX1
	EOMES	protein-DNA interactions	MEOX1
	EPAS1	activation	ARG2
	EPAS1	expression	ARG2
	EPAS1	protein-DNA interactions	CITED2
	EPAS1	protein-DNA interactions	CYP51A1
	ERBB2	protein-protein interactions	CTNNB1
	ESRRA	protein-DNA interactions	LDHA
	FN1	activation	CTNNB1
	FN1	activation	JAK2
	FN1	activation	LOX
	FN1	activation	PTK2
	FN1	activation	RAC1
	FN1	activation	RUNX2
	FN1	expression	TGM2
	FN1	molecular cleavage	LOX
	FN1	molecular cleavage	PTPN1
	FN1	phosphorylation	JAK2
	FN1	phosphorylation	MAP2K1
	FN1	phosphorylation	PTK2
	FN1	phosphorylation	RUNX2
	FN1	protein-protein interactions	CCN2
	FN1	protein-protein interactions	ITGA5
	FN1	regulation of binding	ACTN4
	FN1	regulation of binding	CAV1
	FN1	regulation of binding	PTK2
	FN1	regulation of binding	TGM2
	FN1	transcription	RUNX2
	FN1	translocation	PRKCA
	FOS	activation	LPL
	FOS	expression	CCL2
	FOS	expression	CXCL8
	FOS	expression	LPL
	FOS	protein-DNA interactions	C3
	FOS	protein-DNA interactions	CCL2
	FOS	protein-DNA interactions	CXCL10
	FOS	protein-DNA interactions	CXCL8
	FOS	protein-protein interactions	CREB1
	FOS	protein-protein interactions	ESR2
	FOS	regulation of binding	VCAM1
	FOS	transcription	C3AR1
	FOS	transcription	F3
	FOS	transcription	FZD6
	FOS	transcription	PTP4A1
	FOS	transcription	PTP4A2
	FOS	transcription	SFRP2
	FOS	transcription	VCAM1
	FOXP3	expression	ID2
	FOXP3	protein-DNA interactions	ID2
	FOXP3	protein-DNA interactions	RGS1
	GLI1	protein-protein interactions	CTNNB1
	GRK5	protein-protein interactions	CTNNB1
	HIF1A	expression	MEF2C
	HIF1A	protein-DNA interactions	MEF2C
	HIF1A	protein-protein interactions	EGLN1
	HMGA1	protein-protein interactions	CEBPB
	HMGB2	protein-protein interactions	CTNNB1
	IL1B	activation	CEBPB
	IL1B	activation	CYP1A1
	IL1B	activation	F3
	IL1B	activation	GSK3B
	IL1B	activation	IKBKB
	IL1B	activation	IL4I1
	IL1B	activation	IRS1
	IL1B	activation	ITPR1
	IL1B	activation	JAK2
	IL1B	activation	MAPK3
	IL1B	activation	MAPK8
	IL1B	activation	PTGES
	IL1B	activation	RHOA
	IL1B	activation	SELE
	IL1B	expression	CCL11
	IL1B	expression	CCL3
	IL1B	expression	CCL4
	IL1B	expression	CCL5
	IL1B	expression	CEBPB
	IL1B	expression	CXCL8
	IL1B	expression	DUSP1
	IL1B	expression	F3
	IL1B	expression	IL1A
	IL1B	expression	IL1R1
	IL1B	expression	IRS1
	IL1B	expression	MUC5AC
	IL1B	expression	NFKBIA
	IL1B	expression	NOS2
	IL1B	expression	PLA2G4A
	IL1B	expression	PTGES
	IL1B	expression	SELE
	IL1B	expression	TNFAIP3
	IL1B	molecular cleavage	NFKBIA
	IL1B	molecular cleavage	NFKBIB
	IL1B	molecular cleavage	NFKBIE
	IL1B	molecular cleavage	TNFRSF1A
	IL1B	phosphorylation	IRS1
	IL1B	phosphorylation	ITPR1
	IL1B	phosphorylation	MAPK3
	IL1B	phosphorylation	MAPK8
	IL1B	phosphorylation	NFKBIA
	IL1B	phosphorylation	SELE
	IL1B	protein-protein interactions	CASP8
	IL1B	protein-protein interactions	IL1R1
	IL1B	protein-protein interactions	TNFAIP3
	IL1B	regulation of binding	CCL3
	IL1B	regulation of binding	CCL4
	IL1B	regulation of binding	CEBPB
	IL1B	regulation of binding	CXCL8
	IL1B	regulation of binding	DUSP1
	IL1B	regulation of binding	IL1A
	IL1B	regulation of binding	IL1R1
	IL1B	regulation of binding	IL33
	IL1B	regulation of binding	ITPR1
	IL1B	regulation of binding	MUC5AC
	IL1B	regulation of binding	NFKBIA
	IL1B	regulation of binding	NOS2
	IL1B	regulation of binding	PLA2G4A
	IL1B	transcription	CCL11
	IL1B	transcription	CCL3
	IL1B	transcription	CCL4
	IL1B	transcription	CCL5
	IL1B	transcription	MUC5AC
	IL1B	transcription	NOS2
	IL1B	transcription	PTGES
	IL1B	translocation	ITGA5
	IL1B	translocation	PRKCE
	IL1B	translocation	SLC2A1
	IL1R1	protein-protein interactions	IL1B
	IL1R2	protein-protein interactions	IL1B
	IL6	activation	CASP8
	IL6	activation	CTSB
	IL6	activation	CTSS
	IL6	activation	IRF1
	IL6	activation	IRS1
	IL6	activation	MAPK3
	IL6	activation	ZAP70
	IL6	expression	IL6R
	IL6	expression	IRF1
	IL6	expression	IRS1
	IL6	expression	MYC
	IL6	expression	SGK1
	IL6	inhibition	MYC
	IL6	phosphorylation	IRS1
	IL6	phosphorylation	ZAP70
	IL6	protein-protein interactions	IL6R
	IL6	regulation of binding	CEBPB
	IL6	regulation of binding	IL1A
	IL6	regulation of binding	IRS1
	IL6	translocation	SGK1
	IL6R	activation	MAPK1
	IL6R	activation	MMP2
	IL6R	activation	STAT1
	IL6R	activation	STAT3
	IL6R	expression	IL6
	IL6R	expression	MMP2
	IL6R	phosphorylation	STAT1
	IL6R	phosphorylation	STAT3
	IL6R	protein-protein interactions	IL6
	IL6R	regulation of binding	FOS
	IL6R	regulation of binding	IL6
	IL6R	regulation of binding	STAT3
	IRF1	expression	IL27
	IRF1	protein-DNA interactions	IL27
	IRF1	protein-DNA interactions	TAP2
	IRF1	protein-DNA interactions	TAPBP
	IRF7	protein-protein interactions	TLR7
	IRF7	protein-protein interactions	TLR8
	IRF8	activation	ASAH1
	IRF8	protein-DNA interactions	ASAH1
	IRF8	protein-DNA interactions	IL27
	IRF9	expression	STAT1
	IRF9	protein-protein interactions	STAT1
	ITGA2B	protein-protein interactions	CD36
	ITGA2B	protein-protein interactions	FN1
	ITGA4	protein-protein interactions	FN1
	ITGA5	protein-protein interactions	FN1
	ITGA6	protein-protein interactions	CD36
	ITGAM	protein-protein interactions	MMP2
	ITGAV	protein-protein interactions	FN1
	ITGB2	protein-protein interactions	MMP2
	ITGB3	protein-protein interactions	CD36
	ITGB3	protein-protein interactions	FN1
	JAK2	protein-protein interactions	CDKN1B
	JUNB	protein-DNA interactions	CXCL16
	JUNB	protein-protein interactions	FOS
	JUNB	transcription	RELB
	KDM4B	protein-protein interactions	CTNNB1
	KEAP1	protein-protein interactions	CCND1
	LCN2	transcription	ACTN1
	LRP6	protein-protein interactions	CTNNB1
	LYN	protein-protein interactions	CD36
	MAPK1	activation	NR3C1
	MAPK1	activation	TNFRSF1A
	MAPK1	phosphorylation	MAPK3
	MAPK1	phosphorylation	NR3C1
	MAPK1	phosphorylation	TNFRSF1A
	MAPK1	protein-protein interactions	ITGB3
	MAPK1	protein-protein interactions	MAPK3
	MAPK1	transcription	HDC
	MAPK3	protein-protein interactions	MAPK1
	MEF2D	protein-protein interactions	IRF8
	MMP2	molecular cleavage	CCN2
	MMP2	molecular cleavage	DAG1
	MMP2	molecular cleavage	GRN
	MMP2	molecular cleavage	OGN
	MST1R	protein-protein interactions	CTNNB1
	MST1R	protein-protein interactions	HIF1A
	MYBL2	protein-protein interactions	CCND1
	MYC	expression	DUSP2
	MYC	protein-DNA interactions	BMI1
	MYC	protein-DNA interactions	DUSP2
	MYC	protein-DNA interactions	FOXM1
	MYC	protein-DNA interactions	ID2
	MYC	protein-DNA interactions	TFRC
	MYC	protein-DNA interactions	YY1
	MYC	protein-protein interactions	FBXO32
	MYC	protein-protein interactions	KDM4B
	NFE2L2	expression	FTH1
	NFE2L2	expression	KEAP1
	NFE2L2	expression	PSMB5
	NFE2L2	protein-DNA interactions	CDKN2C
	NFE2L2	protein-DNA interactions	FTH1
	NFE2L2	protein-protein interactions	BRCA1
	NFE2L2	protein-protein interactions	BTRC
	NFE2L2	protein-protein interactions	KEAP1
	NFE2L2	transcription	PSMB5
	NFKB2	activation	RELB
	NFKB2	protein-protein interactions	MAPK1
	NFKB2	protein-protein interactions	RELB
	NFKBIA	protein-DNA interactions	HEY1
	PLK1	expression	CTNNB1
	PLK1	protein-protein interactions	CTNNB1
	PML	protein-DNA interactions	ID2
	PML	protein-protein interactions	DAXX
	PML	protein-protein interactions	MAPK1
	PTPN6	protein-protein interactions	CTNNB1
	RACGAP1	protein-protein interactions	CTNNB1
	RELB	protein-protein interactions	NFKB2
	RHOA	protein-protein interactions	CDKN1B
	RIPK1	protein-protein interactions	IL1B
	RRM2	protein-protein interactions	CTNNB1
	RUNX2	protein-DNA interactions	ALPL
	RUNX2	protein-DNA interactions	SMAD6
	RUNX2	protein-protein interactions	SMAD5
	SDC1	protein-protein interactions	FN1
	SFRP1	protein-protein interactions	CTNNB1
	SIRPA	protein-protein interactions	FN1
	SMO	protein-protein interactions	CTNNB1
	SNAI1	activation	YAP1
	SOCS3	activation	JAK2
	SOCS3	activation	LEPR
	SOCS3	activation	STAT2
	SOCS3	expression	IRS1
	SOCS3	molecular cleavage	IRS1
	SOCS3	phosphorylation	LEPR
	SOCS3	phosphorylation	STAT2
	SOCS3	protein-protein interactions	JAK2
	SOCS3	protein-protein interactions	PKM
	SOCS3	transcription	IRF1
	SPI1	activation	PTPRC
	SPI1	expression	PTPRC
	SPI1	protein-DNA interactions	CSF1R
	SPI1	protein-DNA interactions	MEF2C
	SQSTM1	protein-protein interactions	CCND1
	STAT1	activation	CASP1
	STAT1	activation	CYP2E1
	STAT1	activation	EIF2AK2
	STAT1	activation	NFKBIA
	STAT1	activation	STAT2
	STAT1	expression	CASP1
	STAT1	expression	CD40
	STAT1	expression	CH25H
	STAT1	expression	CIITA
	STAT1	expression	CXCL10
	STAT1	expression	CYP2E1
	STAT1	expression	EIF2AK2
	STAT1	expression	GBP2
	STAT1	expression	IFNG
	STAT1	expression	IRF1
	STAT1	expression	IRF9
	STAT1	expression	MX1
	STAT1	expression	NOS2
	STAT1	expression	OAS2
	STAT1	expression	STAT2
	STAT1	expression	TBX21
	STAT1	phosphorylation	NFKBIA
	STAT1	protein-DNA interactions	CCL19
	STAT1	protein-DNA interactions	CD40
	STAT1	protein-DNA interactions	CH25H
	STAT1	protein-DNA interactions	CIITA
	STAT1	protein-DNA interactions	CXCL10
	STAT1	protein-DNA interactions	FOXP3
	STAT1	protein-DNA interactions	GBP2
	STAT1	protein-DNA interactions	IFNG
	STAT1	protein-DNA interactions	IRF1
	STAT1	protein-DNA interactions	MX1
	STAT1	protein-DNA interactions	NOS2
	STAT1	protein-DNA interactions	OAS2
	STAT1	protein-DNA interactions	PPARGC1B
	STAT1	protein-DNA interactions	TBX21
	STAT1	protein-protein interactions	CD69
	STAT1	protein-protein interactions	EIF2AK2
	STAT1	protein-protein interactions	IFNAR1
	STAT1	protein-protein interactions	IRF9
	STAT1	protein-protein interactions	KIT
	STAT1	protein-protein interactions	RUNX2
	STAT1	protein-protein interactions	STAT2
	STAT1	regulation of binding	CREB1
	STAT1	regulation of binding	GBP2
	STAT1	transcription	FOXP3
	STAT1	transcription	IRF1
	STAT1	transcription	IRF9
	STAT1	transcription	TLR9
	STAT1	translocation	STAT2
	STAT2	activation	STAT1
	STAT2	expression	STAT1
	STAT2	protein-protein interactions	STAT1
	STAT3	activation	PTK2
	STAT3	activation	RHOA
	STAT3	expression	BCL3
	STAT3	expression	CCND1
	STAT3	expression	CDKN1A
	STAT3	expression	CEBPB
	STAT3	expression	CXCL8
	STAT3	expression	EGR1
	STAT3	expression	EIF2AK2
	STAT3	expression	ICAM1
	STAT3	expression	IFNG
	STAT3	expression	JAK2
	STAT3	expression	JUNB
	STAT3	expression	MYC
	STAT3	expression	NOS2
	STAT3	expression	PTPN2
	STAT3	expression	TNFRSF1B
	STAT3	protein-DNA interactions	BCL3
	STAT3	protein-DNA interactions	CDKN1A
	STAT3	protein-DNA interactions	CREB1
	STAT3	protein-DNA interactions	CXCL8
	STAT3	protein-DNA interactions	EGR1
	STAT3	protein-DNA interactions	ICAM1
	STAT3	protein-DNA interactions	IFNG
	STAT3	protein-DNA interactions	IL18R1
	STAT3	protein-DNA interactions	MYC
	STAT3	protein-DNA interactions	NOS2
	STAT3	protein-DNA interactions	SMAD9
	STAT3	protein-protein interactions	ARRB1
	STAT3	protein-protein interactions	CAV1
	STAT3	protein-protein interactions	CEBPB
	STAT3	protein-protein interactions	DDX58
	STAT3	protein-protein interactions	DNMT1
	STAT3	protein-protein interactions	EIF2AK2
	STAT3	protein-protein interactions	GSK3B
	STAT3	protein-protein interactions	JAK2
	STAT3	protein-protein interactions	JUNB
	STAT3	protein-protein interactions	KIT
	STAT3	protein-protein interactions	PKM
	STAT3	protein-protein interactions	PRKCA
	STAT3	protein-protein interactions	PRKCE
	STAT3	protein-protein interactions	PTK2
	STAT3	protein-protein interactions	PTPN2
	STAT3	regulation of binding	CEBPB
	STAT3	regulation of binding	JAK2
	STAT3	regulation of binding	MYC
	STAT3	regulation of binding	PTK2
	STAT3	transcription	CCND1
	STAT3	transcription	CXCL8
	STAT3	transcription	EGR1
	STAT3	transcription	JUNB
	STAT3	transcription	MYC
	STAT3	transcription	NOS2
	STAT3	transcription	PDIA4
	STAT3	transcription	TNFRSF1B
	TAL1	protein-DNA interactions	IL10RA
	TAL1	protein-protein interactions	SBNO2
	THRB	protein-protein interactions	CTNNB1
	THRB	protein-protein interactions	IRF8
	TIMP1	activation	MAP3K1
	TIMP1	activation	MAPK3
	TIMP1	activation	PTK2
	TIMP1	phosphorylation	PTK2
	TIMP1	regulation of binding	MAP3K1
	TIMP1	translocation	CTNNB1
	TLR2	protein-protein interactions	CD36
	TNFAIP3	expression	IL1B
	TNFAIP3	protein-protein interactions	IL1B
	TRIB1	protein-protein interactions	FOXP3
	TYK2	protein-protein interactions	STAT1
	TYK2	protein-protein interactions	STAT3
	WNT7A	protein-protein interactions	CTNNB1
	YAP1	protein-protein interactions	CTNNB1
	YES1	protein-protein interactions	CD36
	YY1	protein-protein interactions	JUNB

## Sheet: S8 File, sheet B
TNF Target molecules from IPA-Core Analysis-Upstream Regulator were concatenated for all samples and used as a gene list for creating a network in the IPA-My Pathways tool.	Source Node	Relationship type	Target Node
	ATF3	expression	GBP2
	ATF3	expression	GBP4
	ATF3	expression	GBP6
	ATF3	expression	RIPK2
	ATF3	expression	RSAD2
	ATF3	expression	SLC15A3
	ATF4	expression	ABCA1
	ATF4	expression	AREG
	ATF4	expression	ATF5
	ATF4	expression	BCAT1
	ATF4	expression	CARS1
	ATF4	expression	CHAC1
	ATF4	expression	EIF2S2
	ATF4	expression	EIF4EBP1
	ATF4	expression	FASN
	ATF4	expression	GARS1
	ATF4	expression	GDF15
	ATF4	expression	KLF4
	ATF4	expression	MGST1
	ATF4	expression	MTHFD2
	ATF4	expression	NARS1
	ATF4	expression	NDRG1
	ATF4	expression	NUPR1
	ATF4	expression	OSMR
	ATF4	expression	PRKN
	ATF4	expression	RBPJ
	ATF4	expression	SLC3A2
	ATF4	expression	SLC7A5
	ATF4	expression	TNFRSF11B
	ATF4	expression	WARS1
	ATF4	expression	WFS1
	ATF4	protein-DNA interactions	ATF5
	CCND1	expression	EPHA2
	CCND1	expression	EREG
	CCND1	expression	FOXM1
	CCND1	expression	GPRC5A
	CCND1	expression	NOTCH1
	CCND1	expression	PLK1
	CCND1	expression	PTPRC
	CCND1	expression	RACGAP1
	CCND1	expression	TGFB3
	CCND1	expression	UHRF1
	CCND1	expression	WNT7A
	CCND1	protein-DNA interactions	NOTCH1
	CEBPB	activation	TP53
	CEBPB	expression	ALDH1A1
	CEBPB	expression	ASNS
	CEBPB	expression	ATR
	CEBPB	expression	CCL4
	CEBPB	expression	CCL5
	CEBPB	expression	CCNE1
	CEBPB	expression	CDKN1A
	CEBPB	expression	CDKN1B
	CEBPB	expression	CDO1
	CEBPB	expression	CFD
	CEBPB	expression	DHFR
	CEBPB	expression	E2F1
	CEBPB	expression	E2F3
	CEBPB	expression	EFNB2
	CEBPB	expression	FAS
	CEBPB	expression	GSK3B
	CEBPB	expression	HDC
	CEBPB	expression	HMGA1
	CEBPB	expression	IGF1
	CEBPB	expression	IL1B
	CEBPB	expression	IL6
	CEBPB	expression	IRS1
	CEBPB	expression	LCN2
	CEBPB	expression	LEPR
	CEBPB	expression	LGMN
	CEBPB	expression	MCM3
	CEBPB	expression	MYC
	CEBPB	expression	NOS2
	CEBPB	expression	OXTR
	CEBPB	expression	PCNA
	CEBPB	expression	PPP1R14A
	CEBPB	expression	PTGES
	CEBPB	expression	PTGFR
	CEBPB	expression	PTGS1
	CEBPB	expression	RORA
	CEBPB	expression	RUNX2
	CEBPB	expression	SLC38A2
	CEBPB	expression	SLC7A1
	CEBPB	expression	SPP1
	CEBPB	expression	TP53
	CEBPB	expression	TRIB3
	CEBPB	inhibition	MYC
	CEBPB	protein-DNA interactions	CCL4
	CEBPB	protein-DNA interactions	DHFR
	CEBPB	protein-DNA interactions	E2F1
	CEBPB	protein-DNA interactions	GSK3B
	CEBPB	protein-DNA interactions	IL6
	CEBPB	protein-DNA interactions	MCM3
	CEBPB	protein-DNA interactions	MYC
	CEBPB	protein-protein interactions	HMGA1
	CEBPB	transcription	CCL4
	CEBPB	transcription	MYC
	CEBPB	transcription	TP53
	CREB1	expression	ABCA1
	CREB1	expression	BHLHE40
	CREB1	expression	BTG2
	CREB1	expression	CH25H
	CREB1	expression	CSRNP1
	CREB1	expression	CYP51A1
	CREB1	expression	EGR1
	CREB1	expression	EGR2
	CREB1	expression	FASN
	CREB1	expression	JUNB
	CREB1	expression	LDLR
	CREB1	expression	MRC1
	CREB1	expression	NFIL3
	CREB1	expression	NFKBID
	CREB1	expression	NR4A1
	CREB1	expression	NR4A2
	CREB1	expression	SLC16A1
	CREB1	expression	SLC2A3
	CREB1	protein-DNA interactions	SLC2A3
	EOMES	expression	FZD8
	EOMES	expression	IL2RB
	EOMES	expression	IL5
	EOMES	expression	ITGA2
	EOMES	expression	ITGA4
	EOMES	expression	PRF1
	EPAS1	activation	ARG2
	EPAS1	expression	ACLY
	EPAS1	expression	ARG2
	EPAS1	expression	CAT
	EPAS1	expression	CAV1
	EPAS1	expression	CCR2
	EPAS1	expression	CCR5
	EPAS1	expression	EDN1
	EPAS1	expression	FASN
	EPAS1	expression	ICOS
	EPAS1	expression	IFNGR2
	EPAS1	expression	IL2RA
	EPAS1	expression	IL2RB
	EPAS1	expression	ITGB3
	EPAS1	expression	LAG3
	EPAS1	expression	LDLR
	EPAS1	expression	LPL
	EPAS1	expression	MIF
	EPAS1	expression	NOTCH1
	EPAS1	expression	PRF1
	EPAS1	expression	SLC11A2
	EPAS1	expression	SLC7A5
	EPAS1	expression	SOD1
	EPAS1	expression	TGFA
	EPAS1	expression	TNFRSF4
	EPAS1	expression	TNFRSF9
	FOS	activation	LPL
	FOS	expression	ADAM12
	FOS	expression	ALDH1A3
	FOS	expression	B4GALT1
	FOS	expression	CAT
	FOS	expression	CERS4
	FOS	expression	CHI3L1
	FOS	expression	DLG1
	FOS	expression	EPS8
	FOS	expression	ESM1
	FOS	expression	GSR
	FOS	expression	HIPK3
	FOS	expression	HMOX1
	FOS	expression	HPGDS
	FOS	expression	HSD17B10
	FOS	expression	ITGA6
	FOS	expression	ITGB1
	FOS	expression	KCNN4
	FOS	expression	KLF6
	FOS	expression	LARGE1
	FOS	expression	LGALS3BP
	FOS	expression	LPL
	FOS	expression	MAOA
	FOS	expression	MAP3K20
	FOS	expression	MAP4K4
	FOS	expression	MAPK6
	FOS	expression	MGST1
	FOS	expression	MXD1
	FOS	expression	MYH9
	FOS	expression	NFE2L2
	FOS	expression	NFIL3
	FOS	expression	ODC1
	FOS	expression	PIP5K1B
	FOS	expression	PLK2
	FOS	expression	RBP1
	FOS	expression	RIPK1
	FOS	expression	RUNX1
	FOS	expression	STX11
	FOS	expression	TNFRSF18
	FOS	expression	TPP1
	FOS	expression	UGCG
	FOS	expression	VEGFD
	FOS	expression	YWHAZ
	HDAC4	expression	EGR2
	HDAC4	expression	MYH10
	HDAC4	expression	NR4A2
	HMGA1	protein-protein interactions	CEBPB
	IFI16	expression	FOXP3
	IFI16	expression	ID2
	IFI16	expression	OAS1
	IRF9	expression	STAT1
	IRF9	protein-protein interactions	STAT1
	JUN	expression	ARG1
	JUN	expression	BAX
	JUN	expression	BDNF
	JUN	expression	C3
	JUN	expression	C3AR1
	JUN	expression	C5
	JUN	expression	C5AR1
	JUN	expression	CCND1
	JUN	expression	CDKN1A
	JUN	expression	CFD
	JUN	expression	CXCL10
	JUN	expression	CXCL16
	JUN	expression	CYGB
	JUN	expression	EGFR
	JUN	expression	FOSL1
	JUN	expression	GJA1
	JUN	expression	IFI16
	JUN	expression	IGF1
	JUN	expression	IL1B
	JUN	expression	IL6
	JUN	expression	ITGAM
	JUN	expression	KDR
	JUN	expression	LIF
	JUN	expression	MMP3
	JUN	expression	MMP7
	JUN	expression	NOS2
	JUN	expression	PDK1
	JUN	expression	PLAU
	JUN	expression	PTEN
	JUN	expression	RXRA
	JUN	expression	SHH
	JUN	expression	STAT1
	JUN	expression	TP53
	JUN	protein-DNA interactions	C3
	JUN	protein-DNA interactions	C3AR1
	JUN	protein-DNA interactions	C5
	JUN	protein-DNA interactions	C5AR1
	JUN	protein-DNA interactions	CFD
	JUN	protein-DNA interactions	CXCL10
	JUN	protein-DNA interactions	CXCL16
	JUN	protein-DNA interactions	CYGB
	JUN	protein-DNA interactions	FOSL1
	JUN	protein-DNA interactions	IL6
	JUN	protein-DNA interactions	MMP7
	JUN	protein-DNA interactions	NOS2
	JUN	transcription	C3AR1
	JUN	transcription	MMP7
	MYC	expression	ABCA1
	MYC	expression	ALDH18A1
	MYC	expression	ALDOA
	MYC	expression	ANGPT1
	MYC	expression	BUB1
	MYC	expression	CBFA2T3
	MYC	expression	CDK1
	MYC	expression	CDK4
	MYC	expression	DUSP2
	MYC	expression	ENO1
	MYC	expression	EZH2
	MYC	expression	FGF10
	MYC	expression	FOXA2
	MYC	expression	FOXP3
	MYC	expression	GATA6
	MYC	expression	GPI
	MYC	expression	HIF1A
	MYC	expression	LDHA
	MYC	expression	LDHB
	MYC	expression	LDLR
	MYC	expression	MCM6
	MYC	expression	MCM7
	MYC	expression	ME2
	MYC	expression	MSR1
	MYC	expression	OAT
	MYC	expression	ODC1
	MYC	expression	PFKFB3
	MYC	expression	PGK1
	MYC	expression	PKM
	MYC	expression	PLK1
	MYC	expression	PML
	MYC	expression	RPL10
	MYC	expression	RPL7
	MYC	expression	RPS27L
	MYC	expression	RPSA
	MYC	expression	RRM2
	MYC	expression	SLC16A1
	MYC	expression	SLC16A3
	MYC	expression	SLC2A3
	MYC	expression	SLC3A2
	MYC	expression	SLC7A5
	MYC	expression	SRM
	MYC	expression	SUZ12
	MYC	expression	TPI1
	MYC	protein-DNA interactions	CDK4
	MYC	protein-DNA interactions	DUSP2
	MYC	protein-DNA interactions	EZH2
	MYC	protein-DNA interactions	ODC1
	MYC	protein-DNA interactions	SUZ12
	MYC	transcription	EZH2
	MYC	transcription	SUZ12
	NFKB2	expression	BACE2
	NFKB2	expression	BCL2
	NFKB2	expression	BMP2
	NFKB2	expression	CCL20
	NFKB2	expression	CCL5
	NFKB2	expression	CD83
	NFKB2	expression	CD86
	NFKB2	expression	CTSS
	NFKB2	expression	CX3CL1
	NFKB2	expression	CXCL12
	NFKB2	expression	CXCL13
	NFKB2	expression	CXCL3
	NFKB2	expression	ENPP2
	NFKB2	expression	FAP
	NFKB2	expression	FZD5
	NFKB2	expression	IL1B
	NFKB2	expression	MAF
	NFKB2	expression	PDGFRA
	NFKB2	expression	PER2
	NFKB2	expression	PSMB8
	NFKB2	expression	PTEN
	NFKB2	expression	SELL
	NFKB2	expression	SYN1
	NFKB2	expression	VCAM1
	NFKB2	expression	ZFP36L1
	NFKB2	protein-DNA interactions	BCL2
	NFKB2	protein-DNA interactions	ENPP2
	NFKB2	transcription	CCL20
	NFKBIA	expression	C3
	NFKBIA	expression	CCL11
	NFKBIA	expression	CCL21
	NFKBIA	expression	CCL5
	NFKBIA	expression	CD40
	NFKBIA	expression	CD69
	NFKBIA	expression	CD74
	NFKBIA	expression	CSF2
	NFKBIA	expression	CXCL3
	NFKBIA	expression	EOMES
	NFKBIA	expression	IL1A
	NFKBIA	expression	IL1B
	NFKBIA	expression	IL6
	NFKBIA	expression	LGR5
	NFKBIA	expression	LIF
	NFKBIA	expression	TLR2
	NFKBIA	expression	TLR4
	NFKBIA	expression	TNFSF14
	NFKBIA	transcription	CSF2
	NFKBIA	transcription	CXCL3
	NFKBIZ	expression	CCL17
	NFKBIZ	expression	CEBPD
	PER2	expression	ATP1A1
	PER2	transcription	ATP1A1
	RB1	expression	TP53
	RB1	protein-protein interactions	TP53
	RELB	expression	IL5
	RELB	expression	NFKBIB
	RELB	expression	TBX21
	RELB	expression	TGFA
	RUNX2	expression	CCR2
	RUNX2	expression	CCR5
	RUNX2	expression	HIF1A
	SMARCB1	expression	ACSL1
	SMARCB1	expression	CYP2E1
	SMARCB1	expression	FOXP3
	SMARCB1	expression	MYBL2
	SMARCB1	expression	PPP1R3C
	SNAI2	expression	AXL
	SNAI2	expression	CCN2
	SPI1	activation	PTPRC
	SPI1	expression	ADGRE1
	SPI1	expression	CCL17
	SPI1	expression	CCL22
	SPI1	expression	CD14
	SPI1	expression	CD3E
	SPI1	expression	CD40LG
	SPI1	expression	CDK1
	SPI1	expression	COX4I1
	SPI1	expression	CSF2RA
	SPI1	expression	CYBB
	SPI1	expression	IL2RA
	SPI1	expression	IL5
	SPI1	expression	IRAK3
	SPI1	expression	KIT
	SPI1	expression	MRC1
	SPI1	expression	MUC5AC
	SPI1	expression	PTPRC
	SPI1	expression	RUNX3
	SPI1	protein-DNA interactions	RUNX3
	STAT1	activation	CASP3
	STAT1	activation	CYP2E1
	STAT1	activation	EIF2AK2
	STAT1	activation	STAT2
	STAT1	expression	ABCA1
	STAT1	expression	ACE
	STAT1	expression	ACOD1
	STAT1	expression	ALDH1A3
	STAT1	expression	APOL6
	STAT1	expression	AXL
	STAT1	expression	BATF2
	STAT1	expression	CASP3
	STAT1	expression	CASP6
	STAT1	expression	CCN2
	STAT1	expression	CCR1
	STAT1	expression	CCR2
	STAT1	expression	CCRL2
	STAT1	expression	CD274
	STAT1	expression	CH25H
	STAT1	expression	CLIC5
	STAT1	expression	CMPK2
	STAT1	expression	CXCR3
	STAT1	expression	CYP2E1
	STAT1	expression	CYP3A5
	STAT1	expression	EGR1
	STAT1	expression	EIF2AK2
	STAT1	expression	FCGR2B
	STAT1	expression	FGL2
	STAT1	expression	GBP2
	STAT1	expression	GBP3
	STAT1	expression	GBP5
	STAT1	expression	GBP6
	STAT1	expression	HBEGF
	STAT1	expression	HERC6
	STAT1	expression	IDO1
	STAT1	expression	IL12RB2
	STAT1	expression	IL15
	STAT1	expression	IL18
	STAT1	expression	IL1R1
	STAT1	expression	IL1R2
	STAT1	expression	IL33
	STAT1	expression	IL5
	STAT1	expression	IRF1
	STAT1	expression	IRF7
	STAT1	expression	IRF8
	STAT1	expression	IRF9
	STAT1	expression	ITGA2
	STAT1	expression	ITGA5
	STAT1	expression	ITGAX
	STAT1	expression	LPL
	STAT1	expression	LYPLA1
	STAT1	expression	MYH7
	STAT1	expression	NEURL3
	STAT1	expression	OASL
	STAT1	expression	PDGFC
	STAT1	expression	PDGFRB
	STAT1	expression	PRF1
	STAT1	expression	PSMB10
	STAT1	expression	PSMB9
	STAT1	expression	PSME2
	STAT1	expression	RNF213
	STAT1	expression	RSAD2
	STAT1	expression	SLFN5
	STAT1	expression	SOCS3
	STAT1	expression	SP110
	STAT1	expression	STAT2
	STAT1	expression	TBX21
	STAT1	expression	TNFAIP3
	STAT1	expression	UCP2
	STAT1	protein-DNA interactions	CH25H
	STAT1	protein-DNA interactions	GBP2
	STAT1	protein-DNA interactions	IRF1
	STAT1	protein-DNA interactions	TBX21
	STAT1	protein-protein interactions	EIF2AK2
	STAT1	protein-protein interactions	IRF9
	STAT1	protein-protein interactions	STAT2
	STAT1	transcription	IRF1
	STAT1	transcription	IRF9
	STAT2	activation	STAT1
	STAT2	expression	STAT1
	STAT2	protein-protein interactions	STAT1
	STAT3	expression	ALDH1A3
	STAT3	expression	AREG
	STAT3	expression	ATP10A
	STAT3	expression	BATF
	STAT3	expression	BCL6
	STAT3	expression	CASP3
	STAT3	expression	CASP7
	STAT3	expression	CCRL2
	STAT3	expression	CD274
	STAT3	expression	CD40LG
	STAT3	expression	CD80
	STAT3	expression	CIITA
	STAT3	expression	CLIC5
	STAT3	expression	CMPK2
	STAT3	expression	CTSK
	STAT3	expression	CXCR2
	STAT3	expression	CXCR3
	STAT3	expression	DPP4
	STAT3	expression	DUSP5
	STAT3	expression	EGR1
	STAT3	expression	EGR2
	STAT3	expression	EIF2AK2
	STAT3	expression	FASN
	STAT3	expression	FCER1G
	STAT3	expression	FGL2
	STAT3	expression	FOXP3
	STAT3	expression	GBP2
	STAT3	expression	GBP3
	STAT3	expression	GBP5
	STAT3	expression	GBP6
	STAT3	expression	HERC6
	STAT3	expression	HGF
	STAT3	expression	HIF1A
	STAT3	expression	IFI30
	STAT3	expression	IGF2
	STAT3	expression	IL1RN
	STAT3	expression	IL2RA
	STAT3	expression	IL6R
	STAT3	expression	IRF1
	STAT3	expression	IRF5
	STAT3	expression	IRF7
	STAT3	expression	ITGA5
	STAT3	expression	ITGA6
	STAT3	expression	ITGB2
	STAT3	expression	JUNB
	STAT3	expression	LRP2
	STAT3	expression	LTF
	STAT3	expression	MT-ATP6
	STAT3	expression	MT-CO3
	STAT3	expression	MT-ND2
	STAT3	expression	MT-ND3
	STAT3	expression	MT-ND4
	STAT3	expression	MT-ND4L
	STAT3	expression	MT-ND5
	STAT3	expression	MYH7
	STAT3	expression	NEURL3
	STAT3	expression	NOX4
	STAT3	expression	OAS1
	STAT3	expression	OAS2
	STAT3	expression	OASL
	STAT3	expression	PLAGL1
	STAT3	expression	PON2
	STAT3	expression	PRF1
	STAT3	expression	PSMB9
	STAT3	expression	RSAD2
	STAT3	expression	RUNX1
	STAT3	expression	SELP
	STAT3	expression	SLC22A3
	STAT3	expression	SLFN5
	STAT3	expression	SNAI1
	STAT3	expression	SOCS3
	STAT3	expression	SP110
	STAT3	expression	STAT2
	STAT3	expression	TAP1
	STAT3	expression	TBX21
	STAT3	expression	TCF4
	STAT3	expression	TIMP1
	STAT3	expression	TLR3
	STAT3	expression	USP18
	STAT3	expression	WARS1
	STAT3	protein-DNA interactions	BCL6
	STAT3	protein-DNA interactions	CASP3
	STAT3	protein-DNA interactions	EGR1
	STAT3	protein-DNA interactions	SOCS3
	STAT3	protein-DNA interactions	TIMP1
	STAT3	protein-protein interactions	EIF2AK2
	STAT3	protein-protein interactions	JUNB
	STAT3	transcription	CASP3
	STAT3	transcription	EGR1
	STAT3	transcription	JUNB
	TP53	activation	CASP3
	TP53	activation	NOTCH1
	TP53	activation	RHOA
	TP53	expression	ABCA2
	TP53	expression	ABHD4
	TP53	expression	ACACB
	TP53	expression	ACADL
	TP53	expression	ACADS
	TP53	expression	ACE
	TP53	expression	ACLY
	TP53	expression	ACSL1
	TP53	expression	ACSS1
	TP53	expression	ACTN1
	TP53	expression	ACTN4
	TP53	expression	ADAM12
	TP53	expression	ADAM8
	TP53	expression	ADRA1A
	TP53	expression	ADRB2
	TP53	expression	AK3
	TP53	expression	AK4
	TP53	expression	AKT3
	TP53	expression	ALDH9A1
	TP53	expression	ALDOA
	TP53	expression	ANTXR1
	TP53	expression	ANXA3
	TP53	expression	ANXA6
	TP53	expression	AREG
	TP53	expression	ARHGAP5
	TP53	expression	ARRB1
	TP53	expression	ATP5F1C
	TP53	expression	ATP5PB
	TP53	expression	AURKA
	TP53	expression	BMP1
	TP53	expression	BRCA1
	TP53	expression	BTG2
	TP53	expression	BUB1
	TP53	expression	CALCRL
	TP53	expression	CAMK2N1
	TP53	expression	CASP3
	TP53	expression	CAT
	TP53	expression	CAV1
	TP53	expression	CCN2
	TP53	expression	CD36
	TP53	expression	CDC42BPA
	TP53	expression	CDK4
	TP53	expression	CELSR1
	TP53	expression	COPB1
	TP53	expression	COQ2
	TP53	expression	COQ5
	TP53	expression	COX5A
	TP53	expression	COX7A2
	TP53	expression	CP
	TP53	expression	CPT1B
	TP53	expression	CREB3
	TP53	expression	CSF1
	TP53	expression	CSTB
	TP53	expression	CTNNB1
	TP53	expression	CTSB
	TP53	expression	CTSD
	TP53	expression	CYB5A
	TP53	expression	CYP1A1
	TP53	expression	DDR1
	TP53	expression	DDX39A
	TP53	expression	DHRS9
	TP53	expression	DLAT
	TP53	expression	DNAJA2
	TP53	expression	DNMT1
	TP53	expression	DOK1
	TP53	expression	DPP4
	TP53	expression	DUSP2
	TP53	expression	EEF1A1
	TP53	expression	ELK4
	TP53	expression	ENO2
	TP53	expression	EPHA2
	TP53	expression	ESPL1
	TP53	expression	EYA4
	TP53	expression	EZH2
	TP53	expression	F2R
	TP53	expression	FASN
	TP53	expression	FEN1
	TP53	expression	FGF7
	TP53	expression	FH
	TP53	expression	FKBP1A
	TP53	expression	FKBP5
	TP53	expression	FMO1
	TP53	expression	FOXA2
	TP53	expression	FTH1
	TP53	expression	FZD6
	TP53	expression	GAPDH
	TP53	expression	GATA6
	TP53	expression	GDF15
	TP53	expression	GFM1
	TP53	expression	GJB3
	TP53	expression	GNA13
	TP53	expression	GNAI1
	TP53	expression	GNAI2
	TP53	expression	GNAQ
	TP53	expression	GPD1L
	TP53	expression	GPM6A
	TP53	expression	GPR160
	TP53	expression	GPR176
	TP53	expression	GPR4
	TP53	expression	GPX3
	TP53	expression	H2AX
	TP53	expression	HADHA
	TP53	expression	HADHB
	TP53	expression	HBEGF
	TP53	expression	HDLBP
	TP53	expression	HGF
	TP53	expression	HIF1A
	TP53	expression	HMOX1
	TP53	expression	HSP90AA1
	TP53	expression	HSP90AB1
	TP53	expression	HSPA5
	TP53	expression	HSPD1
	TP53	expression	HSPG2
	TP53	expression	ID2
	TP53	expression	IDH1
	TP53	expression	IFI30
	TP53	expression	IGF2
	TP53	expression	INHBA
	TP53	expression	IPO7
	TP53	expression	IRF5
	TP53	expression	IRF7
	TP53	expression	IRF9
	TP53	expression	KAT2B
	TP53	expression	KCNB1
	TP53	expression	KCNJ2
	TP53	expression	KCNN4
	TP53	expression	KIFC1
	TP53	expression	LAMP2
	TP53	expression	LASP1
	TP53	expression	LDHA
	TP53	expression	LDHB
	TP53	expression	LDLR
	TP53	expression	LOX
	TP53	expression	LRAT
	TP53	expression	MAFB
	TP53	expression	MCM6
	TP53	expression	ME1
	TP53	expression	ME2
	TP53	expression	MEF2A
	TP53	expression	MEF2D
	TP53	expression	MRC1
	TP53	expression	MRPL18
	TP53	expression	MT-ND5
	TP53	expression	MYH10
	TP53	expression	MYH9
	TP53	expression	MYOCD
	TP53	expression	NDUFA4
	TP53	expression	NDUFA8
	TP53	expression	NOTCH1
	TP53	expression	NPEPPS
	TP53	expression	NPM1
	TP53	expression	NR6A1
	TP53	expression	NRF1
	TP53	expression	NUDT5
	TP53	expression	OAT
	TP53	expression	OPA1
	TP53	expression	OXA1L
	TP53	expression	P2RY14
	TP53	expression	P4HA1
	TP53	expression	P4HB
	TP53	expression	PAFAH1B2
	TP53	expression	PAK1
	TP53	expression	PANK1
	TP53	expression	PARK7
	TP53	expression	PDGFRB
	TP53	expression	PDLIM1
	TP53	expression	PDP1
	TP53	expression	PDSS1
	TP53	expression	PGD
	TP53	expression	PIDD1
	TP53	expression	PIK3CD
	TP53	expression	PIK3R3
	TP53	expression	PIK3R5
	TP53	expression	PINK1
	TP53	expression	PKM
	TP53	expression	PLAAT3
	TP53	expression	PLK2
	TP53	expression	PLOD2
	TP53	expression	PML
	TP53	expression	PPARGC1B
	TP53	expression	PPM1F
	TP53	expression	PPP1R13B
	TP53	expression	PRDX3
	TP53	expression	PRDX6
	TP53	expression	PRKAB1
	TP53	expression	PRKG1
	TP53	expression	PRKN
	TP53	expression	PSMA1
	TP53	expression	PTCH1
	TP53	expression	PTK2
	TP53	expression	PTK2B
	TP53	expression	PTN
	TP53	expression	PTP4A3
	TP53	expression	PTPRM
	TP53	expression	PURA
	TP53	expression	RAB5A
	TP53	expression	RAB5C
	TP53	expression	RAC2
	TP53	expression	RAD50
	TP53	expression	RAD51
	TP53	expression	RAN
	TP53	expression	RAP2A
	TP53	expression	RB1
	TP53	expression	RBBP7
	TP53	expression	RBL1
	TP53	expression	RBPJ
	TP53	expression	RGS13
	TP53	expression	RHOA
	TP53	expression	RNASE4
	TP53	expression	RPL10
	TP53	expression	RPL7
	TP53	expression	RPN1
	TP53	expression	RPN2
	TP53	expression	RPS27L
	TP53	expression	RPSA
	TP53	expression	RRM2B
	TP53	expression	RYR2
	TP53	expression	SCPEP1
	TP53	expression	SEC23B
	TP53	expression	SEC61A1
	TP53	expression	SEC61B
	TP53	expression	SEMA6A
	TP53	expression	SESN2
	TP53	expression	SFRP1
	TP53	expression	SFRP2
	TP53	expression	SGPL1
	TP53	expression	SLC19A2
	TP53	expression	SLC2A6
	TP53	expression	SLC5A3
	TP53	expression	SLC6A6
	TP53	expression	SOD1
	TP53	expression	SPHK1
	TP53	expression	SPTLC2
	TP53	expression	SRF
	TP53	expression	STAU1
	TP53	expression	STK11
	TP53	expression	TALDO1
	TP53	expression	TAP1
	TP53	expression	TBX3
	TP53	expression	TCF4
	TP53	expression	TET1
	TP53	expression	TFRC
	TP53	expression	TGFA
	TP53	expression	TGFB3
	TP53	expression	TGFBR1
	TP53	expression	TGM2
	TP53	expression	THRA
	TP53	expression	TIGAR
	TP53	expression	TIMM23
	TP53	expression	TIMM9
	TP53	expression	TIMP1
	TP53	expression	TMOD1
	TP53	expression	TNFRSF11A
	TP53	expression	TNFRSF18
	TP53	expression	TOB1
	TP53	expression	TOMM22
	TP53	expression	TOMM40
	TP53	expression	TOP2A
	TP53	expression	TPP1
	TP53	expression	TSC22D3
	TP53	expression	TSPO
	TP53	expression	TULP4
	TP53	expression	UBC
	TP53	expression	UGDH
	TP53	expression	ULK2
	TP53	expression	UQCR10
	TP53	expression	VDAC1
	TP53	expression	VEGFB
	TP53	expression	WNT7A
	TP53	expression	XPO1
	TP53	expression	ZC3H12A
	TP53	expression	ZEB1
	TP53	protein-DNA interactions	ADRB2
	TP53	protein-DNA interactions	AREG
	TP53	protein-DNA interactions	AURKA
	TP53	protein-DNA interactions	CTSD
	TP53	protein-DNA interactions	ESPL1
	TP53	protein-DNA interactions	FEN1
	TP53	protein-DNA interactions	H2AX
	TP53	protein-DNA interactions	HMOX1
	TP53	protein-DNA interactions	IPO7
	TP53	protein-DNA interactions	KIFC1
	TP53	protein-DNA interactions	NOTCH1
	TP53	protein-DNA interactions	PIDD1
	TP53	protein-DNA interactions	PIK3R3
	TP53	protein-DNA interactions	PML
	TP53	protein-DNA interactions	PPM1F
	TP53	protein-DNA interactions	PRKG1
	TP53	protein-DNA interactions	PTK2
	TP53	protein-DNA interactions	RB1
	TP53	protein-DNA interactions	RRM2B
	TP53	protein-DNA interactions	SEMA6A
	TP53	protein-DNA interactions	SESN2
	TP53	protein-DNA interactions	STK11
	TP53	protein-DNA interactions	TIGAR
	TP53	protein-DNA interactions	TNFRSF18
	TP53	protein-DNA interactions	TPP1
	TP53	protein-DNA interactions	ULK2
	TP53	protein-DNA interactions	XPO1
	TP53	protein-DNA interactions	ZC3H12A
	TP53	protein-protein interactions	AURKA
	TP53	protein-protein interactions	BRCA1
	TP53	protein-protein interactions	CAV1
	TP53	protein-protein interactions	H2AX
	TP53	protein-protein interactions	HSP90AA1
	TP53	protein-protein interactions	PARK7
	TP53	protein-protein interactions	PML
	TP53	protein-protein interactions	PRKAB1
	TP53	protein-protein interactions	PTK2
	TP53	protein-protein interactions	RAD51
	TP53	protein-protein interactions	RB1
	TP53	protein-protein interactions	TGM2
	TP53	transcription	BRCA1
	TP53	transcription	CAV1
	TP53	transcription	DNMT1
	TP53	transcription	FEN1
	TP53	transcription	ID2
	TP53	transcription	PIDD1
	TP53	transcription	PRKN
	TP53	transcription	RBL1
	TP53	transcription	RRM2B
	ATF3	expression	AURKA
	ATF3	expression	AURKB
	ATF3	expression	CDK1
	ATF3	expression	NEK2
	ATF3	expression	PLK1
	ATF4	expression	ADAM10
	ATF4	expression	HSPA5
	ATF4	expression	TNFRSF10B
	CEBPB	expression	C3
	CEBPB	expression	CCL3
	CEBPB	expression	CCL4
	CEBPB	expression	E2F1
	CEBPB	expression	FN1
	CEBPB	expression	IL6
	CEBPB	expression	PRMT1
	CEBPB	expression	SFTPA1
	CEBPB	expression	SLC2A1
	CEBPB	expression	SOD2
	CEBPB	expression	STAT3
	CEBPB	protein-DNA interactions	CCL3
	CEBPB	protein-DNA interactions	CCL4
	CEBPB	protein-DNA interactions	E2F1
	CEBPB	protein-DNA interactions	IL6
	CEBPB	protein-DNA interactions	SOD2
	CEBPB	protein-DNA interactions	STAT3
	CEBPB	protein-protein interactions	STAT3
	CEBPB	transcription	CCL3
	CEBPB	transcription	CCL4
	CREB1	expression	ARHGAP35
	CREB1	expression	MUC5AC
	CREB1	expression	MUC5B
	CREB1	protein-DNA interactions	ARHGAP35
	CREB1	transcription	MUC5AC
	EOMES	expression	FOXA2
	EOMES	expression	MEOX1
	EOMES	expression	PDCD1
	EOMES	expression	RGS2
	EOMES	protein-DNA interactions	FOXA2
	EOMES	protein-DNA interactions	MEOX1
	EPAS1	expression	EDN1
	FOS	expression	SNAI1
	HDAC4	expression	NR4A1
	HEY1	expression	NR2F2
	IRF9	expression	STAT1
	IRF9	protein-protein interactions	STAT1
	JUN	activation	MMP2
	JUN	expression	ARNTL2
	JUN	expression	ATF3
	JUN	expression	BIRC2
	JUN	expression	BIRC3
	JUN	expression	CASP4
	JUN	expression	CCL2
	JUN	expression	CCL20
	JUN	expression	CSF2
	JUN	expression	CXCL1
	JUN	expression	CXCL10
	JUN	expression	CXCL3
	JUN	expression	CXCL5
	JUN	expression	CXCL8
	JUN	expression	CYGB
	JUN	expression	DUSP1
	JUN	expression	E2F7
	JUN	expression	EPAS1
	JUN	expression	FN1
	JUN	expression	HK2
	JUN	expression	ICAM1
	JUN	expression	IFI16
	JUN	expression	IFNG
	JUN	expression	IL1A
	JUN	expression	IL1B
	JUN	expression	IL6
	JUN	expression	ITGAV
	JUN	expression	LAMB3
	JUN	expression	MMP2
	JUN	expression	NAMPT
	JUN	expression	NFKBIZ
	JUN	expression	PIM1
	JUN	expression	PLAUR
	JUN	expression	PTGES
	JUN	expression	RAB31
	JUN	expression	SAA1
	JUN	expression	SNAI2
	JUN	expression	SOD2
	JUN	expression	TP53
	JUN	protein-DNA interactions	CCL2
	JUN	protein-DNA interactions	CXCL10
	JUN	protein-DNA interactions	CXCL8
	JUN	protein-DNA interactions	CYGB
	JUN	protein-DNA interactions	IL6
	JUN	protein-DNA interactions	MMP2
	JUN	protein-DNA interactions	PLAUR
	JUN	protein-protein interactions	ATF3
	JUN	transcription	MMP2
	MYC	expression	CDK4
	MYC	expression	TNFRSF10B
	MYC	protein-DNA interactions	CDK4
	NFKBIA	expression	ANKRD1
	NFKBIA	expression	CXCL8
	NFKBIA	expression	IL6
	RELB	expression	CHI3L1
	RUNX2	expression	MMP14
	SMARCB1	expression	AURKA
	SMARCB1	expression	CDKN2C
	SMARCB1	expression	PAX6
	SNAI2	expression	AXL
	SNAI2	expression	ITGB1
	SPI1	expression	FCER1A
	STAT1	expression	ABCB9
	STAT1	expression	BATF2
	STAT1	expression	C1R
	STAT1	expression	C1S
	STAT1	expression	CBFA2T3
	STAT1	expression	CD274
	STAT1	expression	CIITA
	STAT1	expression	CX3CR1
	STAT1	expression	CXCL11
	STAT1	expression	CXCL9
	STAT1	expression	DDX60
	STAT1	expression	FGF7
	STAT1	expression	GBP1
	STAT1	expression	GBP2
	STAT1	expression	GBP3
	STAT1	expression	GBP4
	STAT1	expression	GBP5
	STAT1	expression	HERC6
	STAT1	expression	HLA-E
	STAT1	expression	IFI30
	STAT1	expression	IFIH1
	STAT1	expression	IRF1
	STAT1	expression	IRF7
	STAT1	expression	IRF9
	STAT1	expression	MX1
	STAT1	expression	NLRC5
	STAT1	expression	OAS1
	STAT1	expression	OAS2
	STAT1	expression	OAS3
	STAT1	expression	PLSCR1
	STAT1	expression	SOCS3
	STAT1	expression	TAP1
	STAT1	expression	TLR3
	STAT1	expression	TNFRSF10B
	STAT1	expression	TRIM21
	STAT1	expression	WARS1
	STAT1	protein-DNA interactions	CIITA
	STAT1	protein-DNA interactions	GBP1
	STAT1	protein-DNA interactions	GBP2
	STAT1	protein-DNA interactions	IRF1
	STAT1	protein-DNA interactions	MX1
	STAT1	protein-DNA interactions	OAS2
	STAT1	protein-protein interactions	IRF9
	STAT1	transcription	IRF1
	STAT1	transcription	IRF9
	STAT3	expression	BCL6
	STAT3	expression	CASP3
	STAT3	expression	CCN2
	STAT3	expression	CHI3L1
	STAT3	expression	HMOX1
	STAT3	expression	IL1RN
	STAT3	expression	JAK2
	STAT3	expression	JUNB
	STAT3	expression	NOTCH1
	STAT3	expression	PTPN2
	STAT3	expression	SNAI1
	STAT3	expression	SOCS3
	STAT3	expression	TIMP1
	STAT3	protein-DNA interactions	BCL6
	STAT3	protein-DNA interactions	CASP3
	STAT3	protein-DNA interactions	SOCS3
	STAT3	protein-DNA interactions	TIMP1
	STAT3	protein-protein interactions	CEBPB
	STAT3	protein-protein interactions	JAK2
	STAT3	protein-protein interactions	JUNB
	STAT3	protein-protein interactions	PTPN2
	STAT3	transcription	CASP3
	STAT3	transcription	JUNB
	TP53	activation	NOTCH1
	TP53	expression	AEN
	TP53	expression	AREG
	TP53	expression	AURKB
	TP53	expression	BRCA1
	TP53	expression	BTG2
	TP53	expression	BUB1
	TP53	expression	CDK1
	TP53	expression	CTNNB1
	TP53	expression	CTSD
	TP53	expression	DEK
	TP53	expression	DNM1
	TP53	expression	EGR1
	TP53	expression	FBXO22
	TP53	expression	FOXM1
	TP53	expression	HERC5
	TP53	expression	HIF1A
	TP53	expression	IPO7
	TP53	expression	KLF7
	TP53	expression	ME1
	TP53	expression	ME2
	TP53	expression	MEOX1
	TP53	expression	NDRG1
	TP53	expression	NOTCH1
	TP53	expression	NTN1
	TP53	expression	PAPPA
	TP53	expression	PLK2
	TP53	expression	PLXNB2
	TP53	expression	RAD51
	TP53	expression	RRM2B
	TP53	expression	SESN2
	TP53	expression	SNAI1
	TP53	expression	ST14
	TP53	expression	TCEA3
	TP53	expression	TIGAR
	TP53	expression	TNFRSF10B
	TP53	expression	TNFSF9
	TP53	expression	TRIM22
	TP53	expression	ULK2
	TP53	expression	XPO1
	TP53	expression	ZEB1
	TP53	protein-DNA interactions	AREG
	TP53	protein-DNA interactions	CTSD
	TP53	protein-DNA interactions	IPO7
	TP53	protein-DNA interactions	NOTCH1
	TP53	protein-DNA interactions	NTN1
	TP53	protein-DNA interactions	RRM2B
	TP53	protein-DNA interactions	SESN2
	TP53	protein-DNA interactions	TIGAR
	TP53	protein-DNA interactions	TNFRSF10B
	TP53	protein-DNA interactions	ULK2
	TP53	protein-DNA interactions	XPO1
	TP53	protein-protein interactions	BRCA1
	TP53	protein-protein interactions	RAD51
	TP53	transcription	AURKB
	TP53	transcription	BRCA1
	TP53	transcription	NDRG1
	TP53	transcription	RRM2B
	TP53	transcription	TRIM22
	ATF4	expression	ATF5
	ATF4	protein-DNA interactions	ATF5
	CCND1	activation	CDK4
	CCND1	expression	NOTCH1
	CCND1	protein-DNA interactions	NOTCH1
	CCND1	protein-DNA interactions	TCF4
	CCND1	protein-protein interactions	ALDH3A2
	CCND1	protein-protein interactions	BCL6
	CCND1	protein-protein interactions	CDK4
	CCND1	protein-protein interactions	YWHAZ
	CCNE1	protein-protein interactions	AR
	CDK1	protein-protein interactions	CCND1
	CDK1	protein-protein interactions	CCNE1
	CDK4	protein-protein interactions	CCND1
	CDKN2C	protein-protein interactions	CCND1
	CEBPB	activation	CASP1
	CEBPB	activation	TP53
	CEBPB	expression	CCL3
	CEBPB	expression	CCL4
	CEBPB	expression	DHFR
	CEBPB	expression	E2F1
	CEBPB	expression	GSK3B
	CEBPB	expression	HMGA1
	CEBPB	expression	IL6
	CEBPB	expression	MCM3
	CEBPB	expression	MYC
	CEBPB	expression	SOD2
	CEBPB	expression	STAT3
	CEBPB	expression	TP53
	CEBPB	inhibition	MYC
	CEBPB	protein-DNA interactions	ARG1
	CEBPB	protein-DNA interactions	BCL2
	CEBPB	protein-DNA interactions	CCL3
	CEBPB	protein-DNA interactions	CCL4
	CEBPB	protein-DNA interactions	CFTR
	CEBPB	protein-DNA interactions	CXCL8
	CEBPB	protein-DNA interactions	DAPK1
	CEBPB	protein-DNA interactions	DHFR
	CEBPB	protein-DNA interactions	E2F1
	CEBPB	protein-DNA interactions	FBXO32
	CEBPB	protein-DNA interactions	FOS
	CEBPB	protein-DNA interactions	GSK3B
	CEBPB	protein-DNA interactions	HSPA8
	CEBPB	protein-DNA interactions	IL6
	CEBPB	protein-DNA interactions	MCM3
	CEBPB	protein-DNA interactions	MYC
	CEBPB	protein-DNA interactions	PCK1
	CEBPB	protein-DNA interactions	SOD2
	CEBPB	protein-DNA interactions	STAT3
	CEBPB	protein-DNA interactions	VLDLR
	CEBPB	protein-DNA interactions	XDH
	CEBPB	protein-protein interactions	ATF4
	CEBPB	protein-protein interactions	CASP1
	CEBPB	protein-protein interactions	HMGA1
	CEBPB	protein-protein interactions	STAT3
	CEBPB	transcription	CCL3
	CEBPB	transcription	CCL4
	CEBPB	transcription	DAPK1
	CEBPB	transcription	HP
	CEBPB	transcription	MYC
	CEBPB	transcription	SAA1
	CEBPB	transcription	SGK1
	CEBPB	transcription	TP53
	CEBPD	protein-protein interactions	ATF4
	CEBPG	protein-protein interactions	CEBPB
	CREB1	expression	ARHGAP35
	CREB1	expression	MUC5AC
	CREB1	expression	SLC2A3
	CREB1	protein-DNA interactions	ARHGAP35
	CREB1	protein-DNA interactions	CEBPD
	CREB1	protein-DNA interactions	IL2RA
	CREB1	protein-DNA interactions	NOTCH1
	CREB1	protein-DNA interactions	PLA2G4A
	CREB1	protein-DNA interactions	RB1
	CREB1	protein-DNA interactions	SLC2A3
	CREB1	protein-protein interactions	KAT2B
	CREB1	transcription	MUC5AC
	CSE1L	protein-protein interactions	CCND1
	CTNNB1	protein-protein interactions	CREB1
	DDIT3	protein-protein interactions	CEBPB
	DNAJA2	protein-protein interactions	CCND1
	DNMT1	protein-protein interactions	CCND1
	EEF1A1	protein-protein interactions	CCND1
	EOMES	expression	FOXA2
	EOMES	expression	MEOX1
	EOMES	protein-DNA interactions	FOXA2
	EOMES	protein-DNA interactions	MEOX1
	EPAS1	activation	ARG2
	EPAS1	expression	ARG2
	EPAS1	expression	FLT1
	EPAS1	protein-DNA interactions	CITED2
	EPAS1	protein-DNA interactions	CYP51A1
	EPAS1	protein-DNA interactions	FLT1
	FASN	protein-protein interactions	CCND1
	FOS	activation	CASP3
	FOS	activation	LPL
	FOS	expression	LPL
	FOS	protein-DNA interactions	FASN
	FOS	protein-protein interactions	JUN
	FOS	transcription	F3
	FOS	transcription	FZD6
	FOS	transcription	PTP4A1
	FOS	transcription	PTP4A2
	FOS	transcription	SFRP2
	FOSB	protein-protein interactions	JUN
	HADHA	protein-protein interactions	CCND1
	HADHB	protein-protein interactions	CCND1
	HDAC2	protein-protein interactions	CCND1
	HDAC4	expression	PRKCA
	HDAC4	protein-DNA interactions	HDAC2
	HDAC4	protein-DNA interactions	PPP3CA
	HDAC4	protein-DNA interactions	PRKCA
	HDAC4	protein-protein interactions	CEBPB
	HDAC4	protein-protein interactions	DNAJB6
	HMGA1	protein-protein interactions	CEBPB
	HNRNPD	protein-RNA interactions	CCND1
	HSP90AA1	protein-protein interactions	CCND1
	HSPD1	protein-protein interactions	CCND1
	IRF8	protein-protein interactions	SPI1
	IRF9	expression	STAT1
	IRF9	protein-protein interactions	STAT1
	JUN	activation	MMP2
	JUN	expression	ATF3
	JUN	expression	C3
	JUN	expression	C3AR1
	JUN	expression	C5
	JUN	expression	C5AR1
	JUN	expression	CCL2
	JUN	expression	CFD
	JUN	expression	CXCL10
	JUN	expression	CXCL16
	JUN	expression	CXCL8
	JUN	expression	CYGB
	JUN	expression	FOSL1
	JUN	expression	IL6
	JUN	expression	MMP2
	JUN	expression	MMP7
	JUN	expression	NOS2
	JUN	expression	PLAUR
	JUN	protein-DNA interactions	C3
	JUN	protein-DNA interactions	C3AR1
	JUN	protein-DNA interactions	C5
	JUN	protein-DNA interactions	C5AR1
	JUN	protein-DNA interactions	CCL2
	JUN	protein-DNA interactions	CFD
	JUN	protein-DNA interactions	CSF1R
	JUN	protein-DNA interactions	CXCL10
	JUN	protein-DNA interactions	CXCL16
	JUN	protein-DNA interactions	CXCL8
	JUN	protein-DNA interactions	CYGB
	JUN	protein-DNA interactions	DIO2
	JUN	protein-DNA interactions	FOSL1
	JUN	protein-DNA interactions	IFNB1
	JUN	protein-DNA interactions	IL27
	JUN	protein-DNA interactions	IL6
	JUN	protein-DNA interactions	MAF
	JUN	protein-DNA interactions	MMP2
	JUN	protein-DNA interactions	MMP7
	JUN	protein-DNA interactions	NOS2
	JUN	protein-DNA interactions	OSM
	JUN	protein-DNA interactions	PGLYRP2
	JUN	protein-DNA interactions	PLAUR
	JUN	protein-DNA interactions	RNF7
	JUN	protein-DNA interactions	RUNX2
	JUN	protein-DNA interactions	SPP1
	JUN	protein-protein interactions	ATF3
	JUN	protein-protein interactions	CREB1
	JUN	protein-protein interactions	ESR2
	JUN	protein-protein interactions	FOS
	JUN	protein-protein interactions	RACK1
	JUN	transcription	C3AR1
	JUN	transcription	MMP2
	JUN	transcription	MMP7
	JUNB	protein-protein interactions	FOS
	KLF4	protein-protein interactions	HDAC4
	KLF6	protein-protein interactions	CCND1
	KRAS	protein-protein interactions	IFI16
	MECOM	protein-protein interactions	FOS
	MYBL2	protein-protein interactions	CCND1
	MYC	expression	CDK4
	MYC	expression	CTNNB1
	MYC	expression	DUSP2
	MYC	expression	EZH2
	MYC	expression	ODC1
	MYC	expression	SUZ12
	MYC	protein-DNA interactions	BMI1
	MYC	protein-DNA interactions	CDK4
	MYC	protein-DNA interactions	CHEK1
	MYC	protein-DNA interactions	CTDSP1
	MYC	protein-DNA interactions	DUSP2
	MYC	protein-DNA interactions	EZH2
	MYC	protein-DNA interactions	FOXM1
	MYC	protein-DNA interactions	HDAC2
	MYC	protein-DNA interactions	ID2
	MYC	protein-DNA interactions	ODC1
	MYC	protein-DNA interactions	PTK2
	MYC	protein-DNA interactions	RBBP7
	MYC	protein-DNA interactions	SUZ12
	MYC	protein-DNA interactions	TFRC
	MYC	protein-DNA interactions	YY1
	MYC	protein-RNA interactions	EIF4E
	MYC	protein-protein interactions	EGR2
	MYC	transcription	CTNNB1
	MYC	transcription	EZH2
	MYC	transcription	SUZ12
	NFKB2	activation	RELB
	NFKB2	expression	BCL2
	NFKB2	expression	CCL20
	NFKB2	expression	ENPP2
	NFKB2	protein-DNA interactions	BCL2
	NFKB2	protein-DNA interactions	CCL19
	NFKB2	protein-DNA interactions	ENPP2
	NFKB2	protein-DNA interactions	MYC
	NFKB2	protein-protein interactions	BCL3
	NFKB2	protein-protein interactions	MAPK1
	NFKB2	protein-protein interactions	RELB
	NFKB2	transcription	CCL20
	NFKBIA	expression	CSF2
	NFKBIA	expression	CXCL3
	NFKBIA	protein-DNA interactions	HEY1
	NFKBIA	transcription	CSF2
	NFKBIA	transcription	CXCL3
	NRF1	protein-protein interactions	CCND1
	PCBP1	protein-protein interactions	CCND1
	PER2	expression	ATP1A1
	PER2	transcription	ATP1A1
	PRDX6	protein-protein interactions	CCND1
	RACK1	protein-protein interactions	JUN
	RB1	expression	TP53
	RB1	protein-protein interactions	CCND1
	RB1	protein-protein interactions	IFI16
	RB1	protein-protein interactions	TP53
	RBL1	protein-protein interactions	IFI16
	RELB	protein-DNA interactions	CIITA
	RELB	protein-protein interactions	NFKB2
	RFC5	protein-protein interactions	CCND1
	RUNX2	protein-DNA interactions	ALPL
	RUNX2	protein-DNA interactions	SMAD6
	RUNX2	protein-protein interactions	IL33
	SAMHD1	protein-protein interactions	NFKB2
	SMARCB1	protein-DNA interactions	TBX21
	SMARCB1	protein-protein interactions	JUN
	SMARCB1	protein-protein interactions	RBPJ
	SND1	protein-protein interactions	RELB
	SPI1	activation	PTPRC
	SPI1	expression	PTPRC
	SPI1	expression	RUNX3
	SPI1	protein-DNA interactions	BCL6
	SPI1	protein-DNA interactions	CIITA
	SPI1	protein-DNA interactions	CTSK
	SPI1	protein-DNA interactions	IL1RN
	SPI1	protein-DNA interactions	LBR
	SPI1	protein-DNA interactions	MEF2C
	SPI1	protein-DNA interactions	PSMB10
	SPI1	protein-DNA interactions	PSMB9
	SPI1	protein-DNA interactions	RUNX3
	SPI1	protein-protein interactions	CBFA2T3
	SPI1	protein-protein interactions	ERG
	SPI1	protein-protein interactions	HDAC2
	SPI1	protein-protein interactions	IRF8
	SPI1	protein-protein interactions	JUN
	SPI1	protein-protein interactions	PHB2
	SPI1	protein-protein interactions	PML
	SPI1	protein-protein interactions	RUNX1
	SQSTM1	protein-protein interactions	CCND1
	SRF	protein-protein interactions	RUNX2
	STAT1	activation	CASP3
	STAT1	activation	CYP2E1
	STAT1	activation	EIF2AK2
	STAT1	activation	STAT2
	STAT1	expression	CASP3
	STAT1	expression	CH25H
	STAT1	expression	CIITA
	STAT1	expression	CYP2E1
	STAT1	expression	EIF2AK2
	STAT1	expression	GBP1
	STAT1	expression	GBP2
	STAT1	expression	IRF1
	STAT1	expression	IRF9
	STAT1	expression	MX1
	STAT1	expression	OAS2
	STAT1	expression	STAT2
	STAT1	expression	TBX21
	STAT1	protein-DNA interactions	CH25H
	STAT1	protein-DNA interactions	CIITA
	STAT1	protein-DNA interactions	FOXP3
	STAT1	protein-DNA interactions	GBP1
	STAT1	protein-DNA interactions	GBP2
	STAT1	protein-DNA interactions	IRF1
	STAT1	protein-DNA interactions	MX1
	STAT1	protein-DNA interactions	OAS2
	STAT1	protein-DNA interactions	PPARGC1B
	STAT1	protein-DNA interactions	TBX21
	STAT1	protein-protein interactions	EIF2AK2
	STAT1	protein-protein interactions	IFNAR1
	STAT1	protein-protein interactions	IRF9
	STAT1	protein-protein interactions	KIT
	STAT1	protein-protein interactions	STAT2
	STAT1	transcription	FOXP3
	STAT1	transcription	IRF1
	STAT1	transcription	IRF9
	STAT1	transcription	TLR9
	STAT2	activation	STAT1
	STAT2	expression	STAT1
	STAT2	protein-protein interactions	STAT1
	STAT3	activation	PTK2
	STAT3	expression	BCL6
	STAT3	expression	CASP3
	STAT3	expression	EGR1
	STAT3	expression	EIF2AK2
	STAT3	expression	JAK2
	STAT3	expression	JUNB
	STAT3	expression	PTPN2
	STAT3	expression	SOCS3
	STAT3	expression	TIMP1
	STAT3	protein-DNA interactions	BCL6
	STAT3	protein-DNA interactions	CASP3
	STAT3	protein-DNA interactions	EGR1
	STAT3	protein-DNA interactions	HNRNPD
	STAT3	protein-DNA interactions	IL18R1
	STAT3	protein-DNA interactions	IL5
	STAT3	protein-DNA interactions	PCSK1
	STAT3	protein-DNA interactions	SMAD9
	STAT3	protein-DNA interactions	SOCS3
	STAT3	protein-DNA interactions	TIMP1
	STAT3	protein-protein interactions	ARRB1
	STAT3	protein-protein interactions	CAV1
	STAT3	protein-protein interactions	CEBPB
	STAT3	protein-protein interactions	DDX58
	STAT3	protein-protein interactions	DNMT1
	STAT3	protein-protein interactions	EIF2AK2
	STAT3	protein-protein interactions	JAK2
	STAT3	protein-protein interactions	JAK3
	STAT3	protein-protein interactions	JUN
	STAT3	protein-protein interactions	JUNB
	STAT3	protein-protein interactions	KIT
	STAT3	protein-protein interactions	PKM
	STAT3	protein-protein interactions	PPP2CA
	STAT3	protein-protein interactions	PRKCA
	STAT3	protein-protein interactions	PRKCE
	STAT3	protein-protein interactions	PTK2
	STAT3	protein-protein interactions	PTPN2
	STAT3	transcription	CASP3
	STAT3	transcription	EGR1
	STAT3	transcription	JUNB
	STAT3	transcription	PDIA4
	STAT3	transcription	PHB
	TK1	protein-protein interactions	CCND1
	TNF	activation	ADAM17
	TNF	activation	CASP8
	TNF	activation	CEBPB
	TNF	activation	IKBKB
	TNF	activation	JAK1
	TNF	activation	JUN
	TNF	activation	NFKB2
	TNF	activation	NFKBIA
	TNF	activation	NQO1
	TNF	inhibition	S100A6
	TNFRSF1A	protein-protein interactions	TNF
	TNFRSF1B	protein-protein interactions	TNF
	TOP2A	protein-protein interactions	SMARCB1
	TP53	activation	CASP3
	TP53	activation	ERBB2
	TP53	activation	NOTCH1
	TP53	activation	RAC1
	TP53	activation	RHOA
	TP53	expression	ADRB2
	TP53	expression	AREG
	TP53	expression	AURKA
	TP53	expression	AURKB
	TP53	expression	BRCA1
	TP53	expression	CASP3
	TP53	expression	CAV1
	TP53	expression	CTSD
	TP53	expression	DNMT1
	TP53	expression	ESPL1
	TP53	expression	FEN1
	TP53	expression	H2AX
	TP53	expression	HMOX1
	TP53	expression	HSP90AA1
	TP53	expression	ID2
	TP53	expression	IPO7
	TP53	expression	KIFC1
	TP53	expression	NDRG1
	TP53	expression	NOTCH1
	TP53	expression	NTN1
	TP53	expression	PARK7
	TP53	expression	PIDD1
	TP53	expression	PIK3R3
	TP53	expression	PML
	TP53	expression	PPM1F
	TP53	expression	PRKAB1
	TP53	expression	PRKG1
	TP53	expression	PRKN
	TP53	expression	PTK2
	TP53	expression	RAD51
	TP53	expression	RB1
	TP53	expression	RBL1
	TP53	expression	RHOA
	TP53	expression	RRM2B
	TP53	expression	SEMA6A
	TP53	expression	SESN2
	TP53	expression	STK11
	TP53	expression	TGM2
	TP53	expression	TIGAR
	TP53	expression	TNFRSF10B
	TP53	expression	TNFRSF18
	TP53	expression	TPP1
	TP53	expression	TRIM22
	TP53	expression	ULK2
	TP53	expression	XPO1
	TP53	expression	ZC3H12A
	TP53	protein-DNA interactions	ADRB2
	TP53	protein-DNA interactions	AREG
	TP53	protein-DNA interactions	AURKA
	TP53	protein-DNA interactions	CITED2
	TP53	protein-DNA interactions	CTSD
	TP53	protein-DNA interactions	ESPL1
	TP53	protein-DNA interactions	FEN1
	TP53	protein-DNA interactions	FOXP3
	TP53	protein-DNA interactions	H2AX
	TP53	protein-DNA interactions	HMOX1
	TP53	protein-DNA interactions	IPO7
	TP53	protein-DNA interactions	KIFC1
	TP53	protein-DNA interactions	NOTCH1
	TP53	protein-DNA interactions	NTN1
	TP53	protein-DNA interactions	PIDD1
	TP53	protein-DNA interactions	PIK3R3
	TP53	protein-DNA interactions	PML
	TP53	protein-DNA interactions	PPM1F
	TP53	protein-DNA interactions	PRKG1
	TP53	protein-DNA interactions	PTK2
	TP53	protein-DNA interactions	RB1
	TP53	protein-DNA interactions	RRM2B
	TP53	protein-DNA interactions	SEMA6A
	TP53	protein-DNA interactions	SESN2
	TP53	protein-DNA interactions	SMURF2
	TP53	protein-DNA interactions	STK11
	TP53	protein-DNA interactions	TDP2
	TP53	protein-DNA interactions	TIGAR
	TP53	protein-DNA interactions	TLR3
	TP53	protein-DNA interactions	TNFRSF10B
	TP53	protein-DNA interactions	TNFRSF18
	TP53	protein-DNA interactions	TPP1
	TP53	protein-DNA interactions	ULK2
	TP53	protein-DNA interactions	XPO1
	TP53	protein-DNA interactions	ZC3H12A
	TP53	protein-RNA interactions	HNRNPD
	TP53	protein-protein interactions	AGER
	TP53	protein-protein interactions	AURKA
	TP53	protein-protein interactions	BRCA1
	TP53	protein-protein interactions	CAV1
	TP53	protein-protein interactions	CD40LG
	TP53	protein-protein interactions	CHEK1
	TP53	protein-protein interactions	COPS5
	TP53	protein-protein interactions	CSE1L
	TP53	protein-protein interactions	CTPS1
	TP53	protein-protein interactions	EIF2AK2
	TP53	protein-protein interactions	ETS1
	TP53	protein-protein interactions	GCLM
	TP53	protein-protein interactions	H2AX
	TP53	protein-protein interactions	HIPK2
	TP53	protein-protein interactions	HSP90AA1
	TP53	protein-protein interactions	MAPK14
	TP53	protein-protein interactions	MAPK3
	TP53	protein-protein interactions	MELK
	TP53	protein-protein interactions	NFKB2
	TP53	protein-protein interactions	NFKBIA
	TP53	protein-protein interactions	PARK7
	TP53	protein-protein interactions	PHB
	TP53	protein-protein interactions	PML
	TP53	protein-protein interactions	PPIF
	TP53	protein-protein interactions	PRDX1
	TP53	protein-protein interactions	PRKAB1
	TP53	protein-protein interactions	PTK2
	TP53	protein-protein interactions	PYCARD
	TP53	protein-protein interactions	RAD51
	TP53	protein-protein interactions	RB1
	TP53	protein-protein interactions	SLC25A5
	TP53	protein-protein interactions	SP100
	TP53	protein-protein interactions	TGM2
	TP53	transcription	AURKB
	TP53	transcription	BRCA1
	TP53	transcription	C2
	TP53	transcription	CAV1
	TP53	transcription	DNMT1
	TP53	transcription	FEN1
	TP53	transcription	FIGNL1
	TP53	transcription	GMNN
	TP53	transcription	ID2
	TP53	transcription	MCM4
	TP53	transcription	NDRG1
	TP53	transcription	PIDD1
	TP53	transcription	PRKN
	TP53	transcription	PYCARD
	TP53	transcription	RBL1
	TP53	transcription	RRM1
	TP53	transcription	RRM2B
	TP53	transcription	TDP2
	TP53	transcription	TRIM22
	TP53	transcription	UHRF1
	TYK2	protein-protein interactions	STAT1
	TYK2	protein-protein interactions	STAT3
	WWTR1	protein-protein interactions	RUNX2
	XPO1	protein-protein interactions	CCND1
	XPO1	protein-protein interactions	STAT3
	YWHAZ	protein-protein interactions	CCND1

## Sheet: S8 File, sheet C
IFNg Target molecules from IPA-Core Analysis-Upstream Regulator were concatenated for all samples and used as a gene list for creating a network in the IPA-My Pathways tool.	Source Node	Relationship type	Target Node
	ATF3	expression	CCND1
	ATF3	expression	CCNE1
	ATF3	expression	CD69
	ATF3	expression	CD83
	ATF3	expression	CX3CL1
	ATF3	protein-DNA interactions	CCND1
	ATF3	transcription	CCND1
	ATF4	expression	ANKRD1
	ATF4	expression	AREG
	ATF4	expression	ATF5
	ATF4	expression	CDKN1B
	ATF4	expression	CEBPG
	ATF4	expression	GDF15
	ATF4	expression	KLF4
	ATF4	expression	MGST1
	ATF4	expression	NDRG1
	ATF4	expression	NUPR1
	ATF4	expression	OSMR
	ATF4	expression	RBPJ
	ATF4	expression	SLC3A2
	ATF4	expression	SNAI2
	ATF4	expression	TRIB3
	ATF4	protein-DNA interactions	ATF5
	ATF4	protein-protein interactions	CEBPG
	BCL3	expression	CD69
	BCL3	expression	DUSP5
	BCL3	expression	EGR1
	BCL3	expression	FOS
	BCL3	expression	NR4A1
	CEBPB	expression	AKR1B10
	CEBPB	expression	ALDH1A1
	CEBPB	expression	CCNE1
	CEBPB	expression	CDKN1B
	CEBPB	expression	CDO1
	CEBPB	expression	CFD
	CEBPB	expression	CYP19A1
	CEBPB	expression	E2F1
	CEBPB	expression	EFNB2
	CEBPB	expression	HDC
	CEBPB	expression	LEPR
	CEBPB	expression	LGMN
	CEBPB	expression	MCM3
	CEBPB	expression	OXTR
	CEBPB	expression	PCNA
	CEBPB	expression	PPP1R14A
	CEBPB	expression	PTGFR
	CEBPB	expression	PTGS1
	CEBPB	expression	RORA
	CEBPB	expression	RUNX2
	CEBPB	expression	SLC38A2
	CEBPB	expression	SLC7A1
	CEBPB	expression	TRIB3
	CEBPB	protein-DNA interactions	E2F1
	CEBPB	protein-DNA interactions	MCM3
	CEBPD	expression	BRCA1
	CEBPD	expression	CCND1
	CEBPD	expression	PTAFR
	CEBPD	transcription	CCND1
	CEBPG	protein-protein interactions	ATF4
	CIITA	expression	CTSE
	CIITA	expression	HLA-DMA
	CIITA	transcription	CTSE
	CTNNB1	expression	ACADS
	CTNNB1	expression	ACADVL
	CTNNB1	expression	ACAT2
	CTNNB1	expression	AOC3
	CTNNB1	expression	AQP4
	CTNNB1	expression	BHLHE40
	CTNNB1	expression	BMP2
	CTNNB1	expression	CCND1
	CTNNB1	expression	CCNE1
	CTNNB1	expression	CDKN1B
	CTNNB1	expression	CELSR1
	CTNNB1	expression	CFD
	CTNNB1	expression	COX4I1
	CTNNB1	expression	CPT1B
	CTNNB1	expression	CTSZ
	CTNNB1	expression	CYB5A
	CTNNB1	expression	CYP1B1
	CTNNB1	expression	CYP2E1
	CTNNB1	expression	CYP7B1
	CTNNB1	expression	DIAPH3
	CTNNB1	expression	EGFR
	CTNNB1	expression	EGR1
	CTNNB1	expression	EOMES
	CTNNB1	expression	FOXA2
	CTNNB1	expression	GAPDH
	CTNNB1	expression	GATA2
	CTNNB1	expression	GHR
	CTNNB1	expression	GLI1
	CTNNB1	expression	HADHA
	CTNNB1	expression	ID2
	CTNNB1	expression	IGHM
	CTNNB1	expression	KDR
	CTNNB1	expression	KIT
	CTNNB1	expression	LGR5
	CTNNB1	expression	LHX2
	CTNNB1	expression	MECOM
	CTNNB1	expression	MMP14
	CTNNB1	expression	MMP7
	CTNNB1	expression	NME3
	CTNNB1	expression	NOTCH1
	CTNNB1	expression	NR6A1
	CTNNB1	expression	OLIG1
	CTNNB1	expression	PDE1C
	CTNNB1	expression	PGK1
	CTNNB1	expression	PKM
	CTNNB1	expression	PLK1
	CTNNB1	expression	PPP2CA
	CTNNB1	expression	PTCH1
	CTNNB1	expression	PTEN
	CTNNB1	expression	RELB
	CTNNB1	expression	RUNX2
	CTNNB1	expression	SGK1
	CTNNB1	expression	SHH
	CTNNB1	expression	SLC39A14
	CTNNB1	expression	SMAD6
	CTNNB1	expression	SNAI1
	CTNNB1	expression	SNAI2
	CTNNB1	expression	SOX11
	CTNNB1	expression	TGFA
	CTNNB1	expression	TGFB3
	CTNNB1	expression	TIMP1
	CTNNB1	expression	TLE4
	CTNNB1	expression	VAV1
	CTNNB1	protein-DNA interactions	CCND1
	CTNNB1	protein-DNA interactions	FOXA2
	CTNNB1	protein-DNA interactions	RUNX2
	CTNNB1	protein-protein interactions	BMP2
	CTNNB1	protein-protein interactions	EGFR
	CTNNB1	protein-protein interactions	GLI1
	CTNNB1	protein-protein interactions	LGR5
	CTNNB1	protein-protein interactions	MMP14
	CTNNB1	protein-protein interactions	PKM
	CTNNB1	protein-protein interactions	PLK1
	CTNNB1	protein-protein interactions	SNAI1
	CTNNB1	protein-protein interactions	TLE4
	CTNNB1	transcription	SNAI1
	CYLD	activation	RELB
	CYLD	expression	ICOS
	CYLD	expression	RELB
	DDIT3	expression	ATF5
	DDIT3	expression	HSPA5
	DDIT3	expression	TRIB3
	DDIT3	expression	XBP1
	EGFR	protein-protein interactions	CTNNB1
	EGR2	expression	BCL6
	EGR2	expression	ID2
	EGR2	expression	NOTCH1
	EGR2	protein-DNA interactions	BCL6
	FOSB	expression	CCND1
	FOXP3	expression	BRCA1
	FOXP3	expression	CCR1
	FOXP3	expression	CD69
	FOXP3	expression	DUSP4
	FOXP3	expression	DUSP6
	FOXP3	expression	EGR1
	FOXP3	expression	EOMES
	FOXP3	expression	ERBB2
	FOXP3	expression	EZH2
	FOXP3	expression	FOS
	FOXP3	expression	GAPDH
	FOXP3	expression	ICOS
	FOXP3	expression	ID2
	FOXP3	expression	IL1RL1
	FOXP3	expression	IL2RB
	FOXP3	expression	IL6R
	FOXP3	expression	LAG3
	FOXP3	expression	LDHA
	FOXP3	expression	MAF
	FOXP3	expression	NR4A1
	FOXP3	expression	NR4A3
	FOXP3	expression	PDCD1
	FOXP3	expression	PLAGL1
	FOXP3	expression	POLE
	FOXP3	expression	SLC2A3
	FOXP3	expression	TGM2
	FOXP3	expression	TNFRSF18
	FOXP3	expression	TNFRSF4
	FOXP3	expression	TNFSF8
	FOXP3	expression	TXN
	FOXP3	expression	XBP1
	FOXP3	expression	XCL1
	FOXP3	protein-DNA interactions	ID2
	FOXP3	protein-DNA interactions	MAF
	GLI1	protein-protein interactions	CTNNB1
	HIF1A	expression	ATP5PF
	HIF1A	expression	CCND1
	HIF1A	expression	CD69
	HIF1A	expression	CDKN1B
	HIF1A	expression	COX4I1
	HIF1A	expression	CYB5A
	HIF1A	expression	EGLN3
	HIF1A	expression	ENO1
	HIF1A	expression	EREG
	HIF1A	expression	GAPDH
	HIF1A	expression	LDHA
	HIF1A	expression	MEF2C
	HIF1A	expression	MT-CO3
	HIF1A	expression	NDRG1
	HIF1A	expression	NOTCH1
	HIF1A	expression	NR4A1
	HIF1A	expression	PDK1
	HIF1A	expression	PFKL
	HIF1A	expression	PKM
	HIF1A	expression	PTEN
	HIF1A	expression	RELB
	HIF1A	expression	TFRC
	HIF1A	expression	TLR6
	HIF1A	expression	TXN
	HIF1A	protein-DNA interactions	CCND1
	HIF1A	protein-DNA interactions	MEF2C
	HIF1A	protein-DNA interactions	TLR6
	HMGA1	expression	BRCA1
	HMGA1	expression	ID3
	HMGA1	protein-DNA interactions	ID3
	IFI16	expression	ID2
	IFI16	expression	PCNA
	IRF1	expression	CCND1
	IRF1	expression	DNASE1L3
	IRF1	expression	F3
	IRF1	expression	MAP4K4
	IRF1	expression	PIGR
	IRF1	expression	TLR6
	IRF5	expression	CCL19
	IRF5	expression	CCL21
	IRF5	expression	DHX58
	IRF5	expression	NT5C3A
	IRF5	expression	PARP12
	IRF5	expression	UBE2L6
	IRF5	protein-DNA interactions	CCL19
	IRF7	expression	CD69
	IRF7	expression	DHX58
	IRF7	expression	HELZ2
	IRF7	expression	IRGM
	IRF7	expression	NT5C3A
	IRF7	expression	PARP12
	IRF7	expression	PARP14
	IRF7	expression	SAP30
	IRF7	expression	TPST1
	IRF7	expression	TREX1
	IRF7	expression	UBE2L6
	IRF7	expression	USP25
	IRF7	protein-DNA interactions	USP25
	IRF8	expression	BCL6
	IRF8	expression	KLF4
	IRF8	expression	MAP4K4
	IRF8	protein-DNA interactions	BCL6
	IRF8	protein-protein interactions	BCL6
	IRF9	expression	CD69
	IRF9	expression	MYH7
	JUN	expression	C3AR1
	JUN	expression	CCND1
	JUN	expression	CFD
	JUN	expression	CYGB
	JUN	expression	EGFR
	JUN	expression	FOSL1
	JUN	expression	KDR
	JUN	expression	MMP7
	JUN	expression	PDK1
	JUN	expression	PTEN
	JUN	expression	RXRA
	JUN	expression	SHH
	JUN	protein-DNA interactions	C3AR1
	JUN	protein-DNA interactions	CFD
	JUN	protein-DNA interactions	CYGB
	JUN	protein-DNA interactions	FOSL1
	JUN	protein-DNA interactions	MMP7
	JUN	transcription	C3AR1
	JUN	transcription	MMP7
	JUNB	expression	CCND1
	JUNB	expression	FOSL1
	JUNB	expression	RUNX2
	KLF6	expression	BCL6
	KLF6	expression	BMP2
	KLF6	expression	CFB
	KLF6	expression	GAPDH
	KLF6	expression	GLI1
	KLF6	expression	HK3
	KLF6	expression	LDHA
	KLF6	expression	PFKL
	KLF6	expression	PGK1
	KLF6	expression	PKM
	KLF6	expression	PTCH1
	KLF6	expression	SHH
	KLF6	expression	TPI1
	LGR5	protein-protein interactions	CTNNB1
	MMP14	protein-protein interactions	CTNNB1
	MXD1	expression	BUB1
	MXD1	expression	CDK1
	MXD1	expression	CDK4
	MXD1	expression	COX7A2L
	MXD1	expression	DARS1
	MXD1	expression	KARS1
	MXD1	expression	MYBBP1A
	MXD1	expression	RPSA
	MXD1	expression	TOP2A
	MYC	expression	ALDH18A1
	MYC	expression	ANGPT1
	MYC	expression	BUB1
	MYC	expression	CBFA2T3
	MYC	expression	CCNE1
	MYC	expression	CDK1
	MYC	expression	CDK4
	MYC	expression	CDKN1B
	MYC	expression	DUSP2
	MYC	expression	DUSP7
	MYC	expression	EED
	MYC	expression	ENO1
	MYC	expression	EZH2
	MYC	expression	FGF10
	MYC	expression	FOXA2
	MYC	expression	LDHA
	MYC	expression	LDHB
	MYC	expression	LGR5
	MYC	expression	MCM6
	MYC	expression	MCM7
	MYC	expression	MSR1
	MYC	expression	NFATC3
	MYC	expression	ODC1
	MYC	expression	OLIG1
	MYC	expression	OLR1
	MYC	expression	PDK1
	MYC	expression	PFKL
	MYC	expression	PGK1
	MYC	expression	PKM
	MYC	expression	PLK1
	MYC	expression	RPL10
	MYC	expression	RPL7L1
	MYC	expression	RPSA
	MYC	expression	RRM2
	MYC	expression	SLC2A3
	MYC	expression	SLC3A2
	MYC	expression	SRM
	MYC	expression	TPI1
	MYC	protein-DNA interactions	CDK4
	MYC	protein-DNA interactions	DUSP2
	MYC	protein-DNA interactions	DUSP7
	MYC	protein-DNA interactions	EED
	MYC	protein-DNA interactions	EZH2
	MYC	protein-DNA interactions	ODC1
	MYC	transcription	EED
	MYC	transcription	EZH2
	NFKB2	expression	BACE2
	NFKB2	expression	BMP2
	NFKB2	expression	CD83
	NFKB2	expression	CX3CL1
	NFKB2	expression	CXCL13
	NFKB2	expression	ENPP2
	NFKB2	expression	FZD5
	NFKB2	expression	MAF
	NFKB2	expression	PDGFRA
	NFKB2	expression	PER2
	NFKB2	expression	PSMB8
	NFKB2	expression	PTEN
	NFKB2	expression	RRAD
	NFKB2	expression	SELL
	NFKB2	protein-DNA interactions	ENPP2
	NFKBIA	expression	CCL21
	NFKBIA	expression	CD69
	NFKBIA	expression	EOMES
	NFKBIA	expression	LGR5
	NFKBIA	expression	TNFSF14
	NFKBIB	expression	CASP7
	PKM	protein-protein interactions	CTNNB1
	PLK1	expression	CTNNB1
	PLK1	protein-protein interactions	CTNNB1
	PML	expression	ACADS
	PML	expression	APOE
	PML	expression	CPT1B
	PML	expression	FABP1
	PML	expression	FTL
	PML	expression	GCLM
	PML	expression	HADHB
	PML	expression	HMOX1
	PML	expression	HSD17B7
	PML	expression	NDRG1
	PML	expression	NFE2L2
	PML	expression	NQO1
	PML	expression	PRDX1
	PML	expression	TXN
	PML	expression	TXNRD1
	PML	expression	UCP2
	RB1	expression	AURKB
	RB1	expression	CASP7
	RB1	expression	CCNE1
	RB1	expression	CDK1
	RB1	expression	CDKN1B
	RB1	expression	CELSR1
	RB1	expression	COX4I1
	RB1	expression	DIO2
	RB1	expression	DPP3
	RB1	expression	E2F1
	RB1	expression	E2F2
	RB1	expression	E2F7
	RB1	expression	EOMES
	RB1	expression	GNAI1
	RB1	expression	GPR176
	RB1	expression	LGR5
	RB1	expression	MAP2K3
	RB1	expression	MAPK1
	RB1	expression	MAPK3
	RB1	expression	MCM3
	RB1	expression	MCM7
	RB1	expression	MEF2C
	RB1	expression	MYH7
	RB1	expression	NME1
	RB1	expression	OSMR
	RB1	expression	PARK7
	RB1	expression	PCNA
	RB1	expression	PLK1
	RB1	expression	PPARGC1B
	RB1	expression	PSEN2
	RB1	expression	PTGS1
	RB1	expression	RBL1
	RB1	expression	RRM2
	RB1	expression	ZEB1
	RB1	protein-DNA interactions	CCNE1
	RB1	protein-DNA interactions	E2F1
	RB1	protein-DNA interactions	PCNA
	RB1	protein-DNA interactions	RRM2
	RB1	protein-protein interactions	E2F1
	RB1	protein-protein interactions	E2F2
	RB1	protein-protein interactions	MCM7
	RB1	transcription	CCNE1
	RB1	transcription	E2F1
	RB1	transcription	MCM7
	RB1	transcription	PCNA
	RB1	transcription	RBL1
	RB1	transcription	RRM2
	SNAI1	protein-protein interactions	CTNNB1
	SPI1	activation	PTPRC
	SPI1	expression	ADGRE1
	SPI1	expression	CCND1
	SPI1	expression	CD3E
	SPI1	expression	CDK1
	SPI1	expression	COX4I1
	SPI1	expression	COX7A2L
	SPI1	expression	CSF2RA
	SPI1	expression	CSF3R
	SPI1	expression	E2F1
	SPI1	expression	GATA2
	SPI1	expression	IRAK3
	SPI1	expression	KIT
	SPI1	expression	MUC5AC
	SPI1	expression	PTPRC
	SPI1	protein-DNA interactions	GATA2
	SPI1	protein-protein interactions	GATA2
	STAT1	activation	CYP2E1
	STAT1	expression	AXL
	STAT1	expression	CCR1
	STAT1	expression	CXCR3
	STAT1	expression	CYP2E1
	STAT1	expression	CYP3A5
	STAT1	expression	EGR1
	STAT1	expression	HBEGF
	STAT1	expression	IL1R1
	STAT1	expression	IL1R2
	STAT1	expression	IL33
	STAT1	expression	ITGA2
	STAT1	expression	ITGA5
	STAT1	expression	MYH7
	STAT1	expression	PDGFRB
	STAT1	expression	PSMB10
	STAT1	expression	PSMB8
	STAT1	expression	PSME2
	STAT1	expression	PTGS1
	STAT1	expression	RNF213
	STAT1	expression	RXRA
	STAT1	expression	SELL
	STAT1	expression	TGFB2
	STAT1	expression	TNFAIP3
	STAT1	expression	UCP2
	STAT2	expression	GLI1
	STAT2	expression	SHH
	STAT3	expression	AREG
	STAT3	expression	ATP10A
	STAT3	expression	BATF
	STAT3	expression	BCL6
	STAT3	expression	CASP7
	STAT3	expression	CCND1
	STAT3	expression	CCNE1
	STAT3	expression	CDKN1B
	STAT3	expression	CTF1
	STAT3	expression	CXCR2
	STAT3	expression	CXCR3
	STAT3	expression	DLL1
	STAT3	expression	DUSP5
	STAT3	expression	EGR1
	STAT3	expression	ENPP2
	STAT3	expression	EOMES
	STAT3	expression	FOS
	STAT3	expression	HGF
	STAT3	expression	IGF2
	STAT3	expression	IL6R
	STAT3	expression	ITGA5
	STAT3	expression	ITGA6
	STAT3	expression	ITGB2
	STAT3	expression	LRP2
	STAT3	expression	LTF
	STAT3	expression	MMP7
	STAT3	expression	MT-ATP6
	STAT3	expression	MT-CO3
	STAT3	expression	MT-ND2
	STAT3	expression	MT-ND3
	STAT3	expression	MT-ND4
	STAT3	expression	MT-ND4L
	STAT3	expression	MT-ND5
	STAT3	expression	MYH7
	STAT3	expression	OSBPL5
	STAT3	expression	PLAGL1
	STAT3	expression	PON2
	STAT3	expression	PSMB8
	STAT3	expression	RORA
	STAT3	expression	RUNX1
	STAT3	expression	SAA1
	STAT3	expression	SLC22A3
	STAT3	expression	SNAI1
	STAT3	expression	TCF4
	STAT3	expression	TIMP1
	STAT3	protein-DNA interactions	BCL6
	STAT3	protein-DNA interactions	EGR1
	STAT3	protein-DNA interactions	FOS
	STAT3	protein-DNA interactions	TIMP1
	STAT3	protein-protein interactions	CDKN1B
	STAT3	protein-protein interactions	FOS
	STAT3	transcription	CCND1
	STAT3	transcription	EGR1
	STAT3	transcription	FOS
	TBX21	expression	CX3CR1
	TBX21	expression	CXCR3
	TBX21	expression	IL1RL1
	TBX21	expression	IL2RB
	TBX21	expression	IL6R
	TBX21	expression	SELL
	TBX21	expression	STAT4
	TLE4	protein-protein interactions	CTNNB1
	TP53	activation	CCND1
	TP53	activation	NOTCH1
	TP53	activation	RHOA
	TP53	expression	A2M
	TP53	expression	ACADS
	TP53	expression	ACADVL
	TP53	expression	ACLY
	TP53	expression	ACSL1
	TP53	expression	ACTN1
	TP53	expression	ACTN4
	TP53	expression	ADAM12
	TP53	expression	ADAM8
	TP53	expression	ADGRE5
	TP53	expression	ADRB2
	TP53	expression	AKT3
	TP53	expression	ANKRD1
	TP53	expression	ANTXR1
	TP53	expression	ANXA6
	TP53	expression	APOE
	TP53	expression	AREG
	TP53	expression	ASL
	TP53	expression	BRCA1
	TP53	expression	BTG2
	TP53	expression	BUB1
	TP53	expression	CAT
	TP53	expression	CCND1
	TP53	expression	CD36
	TP53	expression	CDK4
	TP53	expression	CDKN1B
	TP53	expression	CELSR1
	TP53	expression	CP
	TP53	expression	CPT1B
	TP53	expression	CREB3
	TP53	expression	CSTB
	TP53	expression	CYB5A
	TP53	expression	DDX39A
	TP53	expression	DDX5
	TP53	expression	DNMT1
	TP53	expression	DUSP2
	TP53	expression	E2F1
	TP53	expression	EEF1A1
	TP53	expression	EGFR
	TP53	expression	EPAS1
	TP53	expression	EPHA2
	TP53	expression	ESPL1
	TP53	expression	EZH2
	TP53	expression	FGF7
	TP53	expression	FGFR1
	TP53	expression	FKBP1A
	TP53	expression	FKBP5
	TP53	expression	FLAD1
	TP53	expression	FMO1
	TP53	expression	FOS
	TP53	expression	FOSL1
	TP53	expression	FOXA2
	TP53	expression	G6PD
	TP53	expression	GAPDH
	TP53	expression	GAS6
	TP53	expression	GDF15
	TP53	expression	GFM1
	TP53	expression	GNAI1
	TP53	expression	GPR176
	TP53	expression	GPX3
	TP53	expression	HADHA
	TP53	expression	HADHB
	TP53	expression	HBEGF
	TP53	expression	HGF
	TP53	expression	HMOX1
	TP53	expression	HSP90AA1
	TP53	expression	HSP90AB1
	TP53	expression	HSPA5
	TP53	expression	HSPD1
	TP53	expression	ID2
	TP53	expression	ID3
	TP53	expression	IDH1
	TP53	expression	IGF2
	TP53	expression	INHBA
	TP53	expression	KAT2B
	TP53	expression	KCNJ2
	TP53	expression	KCNN4
	TP53	expression	KDR
	TP53	expression	LAMP2
	TP53	expression	LDHA
	TP53	expression	LDHB
	TP53	expression	LGR5
	TP53	expression	MAFB
	TP53	expression	MCM6
	TP53	expression	MT-ND5
	TP53	expression	MYH10
	TP53	expression	MYH9
	TP53	expression	NAMPT
	TP53	expression	NOTCH1
	TP53	expression	NPM1
	TP53	expression	NR6A1
	TP53	expression	P4HB
	TP53	expression	PAK1
	TP53	expression	PARK7
	TP53	expression	PCNA
	TP53	expression	PDGFRA
	TP53	expression	PDGFRB
	TP53	expression	PDLIM1
	TP53	expression	PIAS2
	TP53	expression	PIK3CD
	TP53	expression	PKM
	TP53	expression	PLAAT3
	TP53	expression	PLK2
	TP53	expression	PLOD2
	TP53	expression	PPARGC1B
	TP53	expression	PPM1F
	TP53	expression	PRDX6
	TP53	expression	PSEN1
	TP53	expression	PSME3
	TP53	expression	PTCH1
	TP53	expression	PTEN
	TP53	expression	PTGS1
	TP53	expression	PTK2
	TP53	expression	PTP4A3
	TP53	expression	RAB5A
	TP53	expression	RAC2
	TP53	expression	RAD50
	TP53	expression	RAD51
	TP53	expression	RAN
	TP53	expression	RAP2A
	TP53	expression	RBBP7
	TP53	expression	RBL1
	TP53	expression	RBPJ
	TP53	expression	RHOA
	TP53	expression	RNASE4
	TP53	expression	RPL10
	TP53	expression	RPSA
	TP53	expression	RRAD
	TP53	expression	RRM2B
	TP53	expression	SEC61A1
	TP53	expression	SFRP2
	TP53	expression	SGPL1
	TP53	expression	SIRT1
	TP53	expression	SLC25A4
	TP53	expression	SLC2A6
	TP53	expression	SLC5A3
	TP53	expression	SMARCB1
	TP53	expression	SOD1
	TP53	expression	SPHK1
	TP53	expression	SRF
	TP53	expression	TALDO1
	TP53	expression	TBP
	TP53	expression	TCF4
	TP53	expression	TET1
	TP53	expression	TET2
	TP53	expression	TFRC
	TP53	expression	TGFA
	TP53	expression	TGFB2
	TP53	expression	TGFB3
	TP53	expression	TGM2
	TP53	expression	TIMM23
	TP53	expression	TIMP1
	TP53	expression	TMOD1
	TP53	expression	TNFRSF18
	TP53	expression	TOB1
	TP53	expression	TOP2A
	TP53	expression	TRIB3
	TP53	expression	TSC22D3
	TP53	expression	TSPO
	TP53	expression	UBC
	TP53	expression	UGDH
	TP53	expression	UNC5B
	TP53	expression	VLDLR
	TP53	expression	WNT7A
	TP53	expression	ZC3H12A
	TP53	expression	ZEB1
	TP53	protein-DNA interactions	ADRB2
	TP53	protein-DNA interactions	AREG
	TP53	protein-DNA interactions	ESPL1
	TP53	protein-DNA interactions	HMOX1
	TP53	protein-DNA interactions	NOTCH1
	TP53	protein-DNA interactions	PPM1F
	TP53	protein-DNA interactions	PTK2
	TP53	protein-DNA interactions	RRM2B
	TP53	protein-DNA interactions	TNFRSF18
	TP53	protein-DNA interactions	TRIB3
	TP53	protein-DNA interactions	UNC5B
	TP53	protein-DNA interactions	ZC3H12A
	TP53	protein-protein interactions	BRCA1
	TP53	protein-protein interactions	DDX5
	TP53	protein-protein interactions	E2F1
	TP53	protein-protein interactions	HSP90AA1
	TP53	protein-protein interactions	PARK7
	TP53	protein-protein interactions	PTK2
	TP53	protein-protein interactions	RAD51
	TP53	protein-protein interactions	SIRT1
	TP53	protein-protein interactions	TGM2
	TP53	transcription	BRCA1
	TP53	transcription	DNMT1
	TP53	transcription	ID2
	TP53	transcription	RBL1
	TP53	transcription	RRM2B
	IFNG	activation	BAX
	IFNG	activation	CASP1
	IFNG	activation	CASP3
	IFNG	activation	CASP8
	IFNG	activation	CTSB
	IFNG	activation	CTSH
	IFNG	activation	CTSS
	IFNG	activation	IDO1
	IFNG	activation	IRF1
	IFNG	activation	JAK2
	IFNG	activation	MAPK14
	IFNG	activation	MMP2
	IFNG	activation	NFKBIA
	IFNG	activation	SLC28A2
	IFNG	activation	STAT1
	IFNG	activation	STAT2
	IFNG	activation	STAT3
	IFNG	expression	ABCA1
	IFNG	expression	ACOD1
	IFNG	expression	ACSS1
	IFNG	expression	ADORA1
	IFNG	expression	ADORA2B
	IFNG	expression	ADRA2A
	IFNG	expression	AHR
	IFNG	expression	ALDH1A3
	IFNG	expression	APOL6
	IFNG	expression	AQP1
	IFNG	expression	AQP9
	IFNG	expression	ARG1
	IFNG	expression	ARG2
	IFNG	expression	ASNS
	IFNG	expression	ATF4
	IFNG	expression	ATG3
	IFNG	expression	ATP1A1
	IFNG	expression	ATP1B1
	IFNG	expression	B2M
	IFNG	expression	BATF2
	IFNG	expression	BAX
	IFNG	expression	BCL2
	IFNG	expression	BCL3
	IFNG	expression	BDNF
	IFNG	expression	BIRC2
	IFNG	expression	BMP6
	IFNG	expression	BRIP1
	IFNG	expression	C2
	IFNG	expression	C3
	IFNG	expression	C5AR1
	IFNG	expression	CASP1
	IFNG	expression	CASP3
	IFNG	expression	CASP4
	IFNG	expression	CASP8
	IFNG	expression	CAV1
	IFNG	expression	CCL11
	IFNG	expression	CCL17
	IFNG	expression	CCL2
	IFNG	expression	CCL20
	IFNG	expression	CCL22
	IFNG	expression	CCL4
	IFNG	expression	CCL5
	IFNG	expression	CCN2
	IFNG	expression	CCR2
	IFNG	expression	CCR5
	IFNG	expression	CCRL2
	IFNG	expression	CD14
	IFNG	expression	CD274
	IFNG	expression	CD40
	IFNG	expression	CD74
	IFNG	expression	CD80
	IFNG	expression	CD86
	IFNG	expression	CDKN1A
	IFNG	expression	CEACAM1
	IFNG	expression	CEBPB
	IFNG	expression	CEBPD
	IFNG	expression	CELSR2
	IFNG	expression	CERS6
	IFNG	expression	CGAS
	IFNG	expression	CH25H
	IFNG	expression	CHST3
	IFNG	expression	CIITA
	IFNG	expression	CLEC7A
	IFNG	expression	CLIC5
	IFNG	expression	CMPK2
	IFNG	expression	CSF1
	IFNG	expression	CSF2
	IFNG	expression	CTSB
	IFNG	expression	CTSD
	IFNG	expression	CTSH
	IFNG	expression	CTSK
	IFNG	expression	CTSS
	IFNG	expression	CXCL10
	IFNG	expression	CXCL12
	IFNG	expression	CXCL16
	IFNG	expression	CXCL3
	IFNG	expression	CYBB
	IFNG	expression	DAPK1
	IFNG	expression	DAXX
	IFNG	expression	DDIT3
	IFNG	expression	DDX58
	IFNG	expression	DOK1
	IFNG	expression	DUSP1
	IFNG	expression	EBI3
	IFNG	expression	ECE1
	IFNG	expression	EDN1
	IFNG	expression	EDNRA
	IFNG	expression	EDNRB
	IFNG	expression	EGR2
	IFNG	expression	EIF2AK2
	IFNG	expression	ENTPD1
	IFNG	expression	F2R
	IFNG	expression	FAS
	IFNG	expression	FCER1G
	IFNG	expression	FCGR2A
	IFNG	expression	FCGR2B
	IFNG	expression	FGF1
	IFNG	expression	FGL2
	IFNG	expression	FLT1
	IFNG	expression	FLT4
	IFNG	expression	FN1
	IFNG	expression	FOSB
	IFNG	expression	FOXP3
	IFNG	expression	FTH1
	IFNG	expression	GBP2
	IFNG	expression	GBP3
	IFNG	expression	GBP4
	IFNG	expression	GBP5
	IFNG	expression	GBP6
	IFNG	expression	GBP7
	IFNG	expression	GGT5
	IFNG	expression	GJA1
	IFNG	expression	GMPR
	IFNG	expression	GNA13
	IFNG	expression	GNAI2
	IFNG	expression	GNAO1
	IFNG	expression	GNB4
	IFNG	expression	GNB5
	IFNG	expression	GNG11
	IFNG	expression	GNG2
	IFNG	expression	GPR108
	IFNG	expression	GPR146
	IFNG	expression	HCAR2
	IFNG	expression	HCK
	IFNG	expression	HERC6
	IFNG	expression	HIF1A
	IFNG	expression	HK2
	IFNG	expression	HLA-DRA
	IFNG	expression	HLA-DRB5
	IFNG	expression	HMGA1
	IFNG	expression	ICAM1
	IFNG	expression	IDO1
	IFNG	expression	IFI16
	IFNG	expression	IFIH1
	IFNG	expression	IFNB1
	IFNG	expression	IGF1
	IFNG	expression	IL10RA
	IFNG	expression	IL12RB1
	IFNG	expression	IL12RB2
	IFNG	expression	IL15
	IFNG	expression	IL17D
	IFNG	expression	IL17RA
	IFNG	expression	IL18
	IFNG	expression	IL18R1
	IFNG	expression	IL18RAP
	IFNG	expression	IL1A
	IFNG	expression	IL1B
	IFNG	expression	IL1RN
	IFNG	expression	IL27
	IFNG	expression	IL2RA
	IFNG	expression	IL5
	IFNG	expression	IL6
	IFNG	expression	IRF1
	IFNG	expression	IRF5
	IFNG	expression	IRF8
	IFNG	expression	ITGA4
	IFNG	expression	ITGAL
	IFNG	expression	ITGAM
	IFNG	expression	ITGAX
	IFNG	expression	ITPR1
	IFNG	expression	JAG1
	IFNG	expression	JAK2
	IFNG	expression	KCNJ1
	IFNG	expression	LCN2
	IFNG	expression	LDLR
	IFNG	expression	LIF
	IFNG	expression	LIFR
	IFNG	expression	LOX
	IFNG	expression	LPAR4
	IFNG	expression	MAP2K1
	IFNG	expression	MAPK14
	IFNG	expression	MARCHF1
	IFNG	expression	MIF
	IFNG	expression	MLKL
	IFNG	expression	MMP2
	IFNG	expression	MMP3
	IFNG	expression	MRC1
	IFNG	expression	MXD1
	IFNG	expression	MYC
	IFNG	expression	NEURL3
	IFNG	expression	NFKB2
	IFNG	expression	NFKBIA
	IFNG	expression	NFKBIZ
	IFNG	expression	NOS2
	IFNG	expression	NOX4
	IFNG	expression	NTRK2
	IFNG	expression	OAS1
	IFNG	expression	OAS3
	IFNG	expression	OASL
	IFNG	expression	P2RY14
	IFNG	expression	P2RY6
	IFNG	expression	PANX1
	IFNG	expression	PCK1
	IFNG	expression	PDE7B
	IFNG	expression	PDGFC
	IFNG	expression	PFKFB3
	IFNG	expression	PHLPP1
	IFNG	expression	PIM1
	IFNG	expression	PLAU
	IFNG	expression	PML
	IFNG	expression	PPARA
	IFNG	expression	PRF1
	IFNG	expression	PSMB9
	IFNG	expression	PTGES
	IFNG	expression	PTN
	IFNG	expression	RACK1
	IFNG	expression	RB1
	IFNG	expression	RGS1
	IFNG	expression	RIPK2
	IFNG	expression	RNF31
	IFNG	expression	RSAD2
	IFNG	expression	RUNX3
	IFNG	expression	S1PR3
	IFNG	expression	SAMHD1
	IFNG	expression	SBNO2
	IFNG	expression	SCNN1G
	IFNG	expression	SELP
	IFNG	expression	SEMA7A
	IFNG	expression	SFRP1
	IFNG	expression	SLC16A3
	IFNG	expression	SLC1A2
	IFNG	expression	SLC28A2
	IFNG	expression	SLC2A1
	IFNG	expression	SLC52A2
	IFNG	expression	SLC6A6
	IFNG	expression	SLC7A11
	IFNG	expression	SLC7A5
	IFNG	expression	SLFN5
	IFNG	expression	SOCS3
	IFNG	expression	SOD2
	IFNG	expression	SP110
	IFNG	expression	SPI1
	IFNG	expression	SPP1
	IFNG	expression	ST6GALNAC4
	IFNG	expression	STAT1
	IFNG	expression	STAT2
	IFNG	expression	STAT3
	IFNG	expression	TAP1
	IFNG	expression	TAP2
	IFNG	expression	TBX21
	IFNG	expression	TGFBR1
	IFNG	expression	TGFBR2
	IFNG	expression	TLR2
	IFNG	expression	TLR3
	IFNG	expression	TLR4
	IFNG	expression	TLR9
	IFNG	expression	TNF
	IFNG	expression	TNFRSF11B
	IFNG	expression	TNFRSF1A
	IFNG	expression	TNFSF10
	IFNG	expression	TNFSF13B
	IFNG	expression	TNFSF15
	IFNG	expression	TP53
	IFNG	expression	TREM1
	IFNG	expression	VCAM1
	IFNG	expression	VRK2
	IFNG	expression	WARS1
	IFNG	modification	STAT1
	IFNG	molecular cleavage	CASP3
	IFNG	molecular cleavage	CD74
	IFNG	phosphorylation	JAK2
	IFNG	phosphorylation	NFKBIA
	IFNG	phosphorylation	STAT1
	IFNG	phosphorylation	STAT3
	IFNG	regulation of binding	CD40
	IFNG	regulation of binding	CEBPB
	IFNG	regulation of binding	CH25H
	IFNG	regulation of binding	CIITA
	IFNG	regulation of binding	CXCL10
	IFNG	regulation of binding	GBP2
	IFNG	regulation of binding	GBP3
	IFNG	regulation of binding	GBP4
	IFNG	regulation of binding	GBP6
	IFNG	regulation of binding	IL6
	IFNG	regulation of binding	IRF1
	IFNG	regulation of binding	IRF8
	IFNG	regulation of binding	NOS2
	IFNG	regulation of binding	SPI1
	IFNG	regulation of binding	STAT1
	IFNG	regulation of binding	STAT2
	IFNG	regulation of binding	STAT3
	IFNG	regulation of binding	TNF
	IFNG	transcription	CD40
	IFNG	transcription	CIITA
	IFNG	transcription	CXCL10
	IFNG	transcription	CYBB
	IFNG	transcription	ICAM1
	IFNG	transcription	IRF1
	IFNG	transcription	NOS2
	IFNG	transcription	RNF31
	IFNG	transcription	SAMHD1
	IFNG	transcription	STAT1
	IFNG	translocation	STAT1
	IFNG	ubiquitination	IRF8
	ATF3	expression	AURKB
	ATF3	expression	CDK1
	ATF3	expression	PLK1
	ATF4	expression	HSPA5
	ATF4	expression	TGFB2
	BCL3	expression	IL17C
	CEBPB	expression	E2F1
	CEBPB	expression	PRMT1
	CEBPB	expression	SFTPA1
	CEBPB	protein-DNA interactions	E2F1
	CEBPD	expression	CCND1
	CEBPD	expression	CDKN1B
	CEBPD	transcription	CCND1
	CIITA	expression	CTSE
	CIITA	expression	HLA-DRB1
	CIITA	transcription	CTSE
	CTNNB1	expression	ALDH1A1
	CTNNB1	expression	ALDH3A2
	CTNNB1	expression	CCND1
	CTNNB1	expression	DIO2
	CTNNB1	expression	ID3
	CTNNB1	expression	IL1R1
	CTNNB1	expression	LMO2
	CTNNB1	expression	MME
	CTNNB1	expression	MMP7
	CTNNB1	expression	NKX2-1
	CTNNB1	expression	PTCH1
	CTNNB1	expression	SAA1
	CTNNB1	expression	UGCG
	CTNNB1	protein-DNA interactions	CCND1
	DDIT3	expression	HSPA5
	DDIT3	expression	NFE2L2
	DDIT3	expression	TGFB2
	FOXP3	expression	BRCA1
	HIF1A	expression	ALOX5AP
	HIF1A	expression	CD36
	HIF1A	expression	ITGA5
	HIF1A	expression	NPM1
	HIF1A	expression	PTGIS
	HIF1A	expression	TGFB3
	HIF1A	expression	TLR6
	HIF1A	protein-DNA interactions	CD36
	HIF1A	protein-DNA interactions	TLR6
	IFNG	activation	ADAM17
	IFNG	activation	CTSS
	IFNG	activation	IDO1
	IFNG	activation	IRF1
	IFNG	activation	MMP2
	IFNG	activation	NFKBIA
	IFNG	activation	STAT1
	IFNG	activation	STAT2
	IFNG	expression	ACE
	IFNG	expression	ADAM17
	IFNG	expression	ADORA2A
	IFNG	expression	ADORA2B
	IFNG	expression	APOL6
	IFNG	expression	ATF3
	IFNG	expression	C3
	IFNG	expression	CCL17
	IFNG	expression	CCL18
	IFNG	expression	CCL2
	IFNG	expression	CCL22
	IFNG	expression	CCL3
	IFNG	expression	CCL4
	IFNG	expression	CCL5
	IFNG	expression	CCR5
	IFNG	expression	CCRL2
	IFNG	expression	CD163
	IFNG	expression	CD2
	IFNG	expression	CD274
	IFNG	expression	CD38
	IFNG	expression	CD40
	IFNG	expression	CD40LG
	IFNG	expression	CD80
	IFNG	expression	CD86
	IFNG	expression	CDKN1A
	IFNG	expression	CEACAM1
	IFNG	expression	CHAC1
	IFNG	expression	CIITA
	IFNG	expression	CSF1R
	IFNG	expression	CSF2
	IFNG	expression	CTNNB1
	IFNG	expression	CTSS
	IFNG	expression	CXCL1
	IFNG	expression	CXCL10
	IFNG	expression	CXCL11
	IFNG	expression	CXCL8
	IFNG	expression	CXCL9
	IFNG	expression	CYBB
	IFNG	expression	CYLD
	IFNG	expression	CYSLTR2
	IFNG	expression	DAPK1
	IFNG	expression	DDR2
	IFNG	expression	DDX58
	IFNG	expression	DPP4
	IFNG	expression	EBI3
	IFNG	expression	FAS
	IFNG	expression	FASN
	IFNG	expression	FCER1G
	IFNG	expression	FCGR1A
	IFNG	expression	FCGR1B
	IFNG	expression	FPR2
	IFNG	expression	GBP1
	IFNG	expression	GCH1
	IFNG	expression	GNA13
	IFNG	expression	GSDMD
	IFNG	expression	HERC6
	IFNG	expression	HLA-DRA
	IFNG	expression	HSPG2
	IFNG	expression	ICAM1
	IFNG	expression	IDO1
	IFNG	expression	IFI30
	IFNG	expression	IFIH1
	IFNG	expression	IL15
	IFNG	expression	IL1B
	IFNG	expression	IL1RN
	IFNG	expression	IL27
	IFNG	expression	IL5
	IFNG	expression	IL6
	IFNG	expression	IRF1
	IFNG	expression	IRF2
	IFNG	expression	IRF7
	IFNG	expression	IRF9
	IFNG	expression	IRS1
	IFNG	expression	ISG20
	IFNG	expression	ITGAV
	IFNG	expression	ITGB3
	IFNG	expression	JAK3
	IFNG	expression	JUNB
	IFNG	expression	KLF6
	IFNG	expression	LPL
	IFNG	expression	MMP1
	IFNG	expression	MMP2
	IFNG	expression	MX1
	IFNG	expression	MX2
	IFNG	expression	NFKBIA
	IFNG	expression	NOS2
	IFNG	expression	OAS1
	IFNG	expression	OAS2
	IFNG	expression	OAS3
	IFNG	expression	OASL
	IFNG	expression	PCSK1
	IFNG	expression	PELI1
	IFNG	expression	PLA2G2A
	IFNG	expression	PML
	IFNG	expression	PSMB9
	IFNG	expression	RIPK1
	IFNG	expression	RIPK2
	IFNG	expression	RSAD2
	IFNG	expression	SELE
	IFNG	expression	SELP
	IFNG	expression	SEPTIN4
	IFNG	expression	SLC15A3
	IFNG	expression	SOCS3
	IFNG	expression	SP100
	IFNG	expression	SPI1
	IFNG	expression	STAT1
	IFNG	expression	STAT2
	IFNG	expression	TAP1
	IFNG	expression	TCIRG1
	IFNG	expression	TGM1
	IFNG	expression	TLR1
	IFNG	expression	TLR2
	IFNG	expression	TLR3
	IFNG	expression	TLR4
	IFNG	expression	TLR5
	IFNG	expression	TNF
	IFNG	expression	TNFRSF10B
	IFNG	expression	TNFRSF11A
	IFNG	expression	TNFRSF1B
	IFNG	expression	TNFSF10
	IFNG	expression	TNFSF12
	IFNG	expression	TNFSF13B
	IFNG	expression	TRIM22
	IFNG	expression	TYMP
	IFNG	expression	USP18
	IFNG	expression	VCAM1
	IFNG	modification	STAT1
	IFNG	phosphorylation	NFKBIA
	IFNG	phosphorylation	STAT1
	IFNG	regulation of binding	CD40
	IFNG	regulation of binding	CIITA
	IFNG	regulation of binding	CXCL10
	IFNG	regulation of binding	CXCL8
	IFNG	regulation of binding	GBP1
	IFNG	regulation of binding	IL6
	IFNG	regulation of binding	IRF1
	IFNG	regulation of binding	IRF9
	IFNG	regulation of binding	NOS2
	IFNG	regulation of binding	SPI1
	IFNG	regulation of binding	STAT1
	IFNG	regulation of binding	STAT2
	IFNG	regulation of binding	TNF
	IFNG	transcription	CD40
	IFNG	transcription	CIITA
	IFNG	transcription	CXCL10
	IFNG	transcription	CYBB
	IFNG	transcription	ICAM1
	IFNG	transcription	IRF1
	IFNG	transcription	MMP1
	IFNG	transcription	NOS2
	IFNG	transcription	STAT1
	IFNG	translocation	STAT1
	IRF1	expression	PLAAT3
	IRF2	expression	CCND1
	JUN	expression	ARNTL2
	JUN	expression	BIRC3
	JUN	expression	CXCL5
	JUN	expression	CYGB
	JUN	expression	E2F7
	JUN	expression	EPAS1
	JUN	expression	LAMB3
	JUN	expression	NAMPT
	JUN	expression	PLAUR
	JUN	expression	RAB31
	JUN	expression	SAA1
	JUN	expression	SMAD7
	JUN	expression	SNAI2
	JUN	protein-DNA interactions	CYGB
	JUN	protein-DNA interactions	PLAUR
	JUN	protein-DNA interactions	SMAD7
	JUNB	expression	ARNTL2
	JUNB	expression	E2F7
	JUNB	expression	EPAS1
	JUNB	expression	LAMB3
	JUNB	expression	NAMPT
	JUNB	expression	PLAUR
	JUNB	expression	SNAI1
	JUNB	expression	SNAI2
	KLF6	expression	ENG
	MYC	expression	CDK4
	MYC	expression	PLAUR
	MYC	protein-DNA interactions	CDK4
	NFKBIA	expression	ANKRD1
	PML	expression	EGFR
	RB1	expression	E2F1
	RB1	protein-DNA interactions	E2F1
	RB1	protein-protein interactions	E2F1
	RB1	transcription	E2F1
	RUNX3	expression	CCND1
	RUNX3	expression	RUNX1
	STAT1	expression	ABCB9
	STAT1	expression	ALPK1
	STAT1	expression	C1R
	STAT1	expression	CBFA2T3
	STAT1	expression	CX3CL1
	STAT1	expression	CX3CR1
	STAT1	expression	DDX60
	STAT1	expression	FGF7
	STAT1	expression	HLA-E
	STAT1	expression	LY96
	STAT1	expression	NLRC5
	STAT1	expression	PLSCR1
	STAT1	expression	TRIM21
	STAT3	expression	ARNTL2
	STAT3	expression	BCL6
	STAT3	expression	CCND1
	STAT3	expression	CHI3L1
	STAT3	expression	E2F7
	STAT3	expression	EPAS1
	STAT3	expression	ESR2
	STAT3	expression	HMOX1
	STAT3	expression	LAMB3
	STAT3	expression	NAMPT
	STAT3	expression	NFATC2
	STAT3	expression	NOTCH1
	STAT3	expression	PTPN2
	STAT3	expression	RAB31
	STAT3	expression	SMAD7
	STAT3	expression	SNAI1
	STAT3	expression	SNAI2
	STAT3	expression	TIMP1
	STAT3	protein-DNA interactions	BCL6
	STAT3	protein-DNA interactions	NFATC2
	STAT3	protein-DNA interactions	TIMP1
	STAT3	protein-protein interactions	PTPN2
	STAT3	transcription	CCND1
	TBX21	expression	CXCR3
	TP53	activation	CYP19A1
	TP53	activation	NOTCH1
	TP53	expression	AEN
	TP53	expression	AREG
	TP53	expression	AURKB
	TP53	expression	BRCA1
	TP53	expression	BTG2
	TP53	expression	BUB1
	TP53	expression	CDK1
	TP53	expression	CYP19A1
	TP53	expression	E2F1
	TP53	expression	EGR1
	TP53	expression	FOSL1
	TP53	expression	FOXM1
	TP53	expression	HERC5
	TP53	expression	KLF7
	TP53	expression	MEOX1
	TP53	expression	NDRG1
	TP53	expression	NOTCH1
	TP53	expression	PAPPA
	TP53	expression	PDE2A
	TP53	expression	PLAUR
	TP53	expression	PLK2
	TP53	expression	PLXNB2
	TP53	expression	PTEN
	TP53	expression	RAD51
	TP53	expression	RRAD
	TP53	expression	RRM2B
	TP53	expression	SIRT1
	TP53	expression	SMAD7
	TP53	expression	SNAI1
	TP53	expression	SNAI2
	TP53	expression	ST14
	TP53	expression	TNFSF9
	TP53	expression	ZEB1
	TP53	protein-DNA interactions	AREG
	TP53	protein-DNA interactions	CYP19A1
	TP53	protein-DNA interactions	NOTCH1
	TP53	protein-DNA interactions	RRM2B
	TP53	protein-protein interactions	BRCA1
	TP53	protein-protein interactions	E2F1
	TP53	protein-protein interactions	RAD51
	TP53	protein-protein interactions	SIRT1
	TP53	transcription	AURKB
	TP53	transcription	BRCA1
	TP53	transcription	CYP19A1
	TP53	transcription	NDRG1
	TP53	transcription	RRM2B
	ATF3	expression	CCND1
	ATF3	protein-DNA interactions	CCND1
	ATF3	transcription	CCND1
	ATF4	expression	ATF5
	ATF4	expression	CEBPG
	ATF4	protein-DNA interactions	ATF5
	ATF4	protein-protein interactions	CEBPG
	CEBPB	expression	E2F1
	CEBPB	expression	MCM3
	CEBPB	protein-DNA interactions	CFTR
	CEBPB	protein-DNA interactions	CHIT1
	CEBPB	protein-DNA interactions	E2F1
	CEBPB	protein-DNA interactions	FBXO32
	CEBPB	protein-DNA interactions	FOS
	CEBPB	protein-DNA interactions	HSPA8
	CEBPB	protein-DNA interactions	MCM3
	CEBPB	protein-DNA interactions	VLDLR
	CEBPB	protein-DNA interactions	XDH
	CEBPB	transcription	HP
	CEBPB	transcription	SAA1
	CEBPB	transcription	SGK1
	CEBPB	transcription	SIRT1
	CEBPD	expression	CCND1
	CEBPD	protein-DNA interactions	CYP19A1
	CEBPD	protein-DNA interactions	FOS
	CEBPD	protein-DNA interactions	VLDLR
	CEBPD	transcription	CCND1
	CEBPG	protein-protein interactions	ATF4
	CEBPG	protein-protein interactions	CEBPB
	CIITA	expression	CTSE
	CIITA	transcription	CTSE
	CTNNB1	expression	BMP2
	CTNNB1	expression	CCND1
	CTNNB1	expression	EGFR
	CTNNB1	expression	FOXA2
	CTNNB1	expression	GLI1
	CTNNB1	expression	LGR5
	CTNNB1	expression	MMP14
	CTNNB1	expression	PKM
	CTNNB1	expression	PLK1
	CTNNB1	expression	RUNX2
	CTNNB1	expression	SNAI1
	CTNNB1	expression	TLE4
	CTNNB1	protein-DNA interactions	CCND1
	CTNNB1	protein-DNA interactions	FOXA2
	CTNNB1	protein-DNA interactions	RUNX2
	CTNNB1	protein-protein interactions	ALDH3A1
	CTNNB1	protein-protein interactions	APC
	CTNNB1	protein-protein interactions	BMP2
	CTNNB1	protein-protein interactions	BTRC
	CTNNB1	protein-protein interactions	C1QBP
	CTNNB1	protein-protein interactions	CREB1
	CTNNB1	protein-protein interactions	EGFR
	CTNNB1	protein-protein interactions	GLI1
	CTNNB1	protein-protein interactions	LGR5
	CTNNB1	protein-protein interactions	MMP14
	CTNNB1	protein-protein interactions	PKM
	CTNNB1	protein-protein interactions	PLK1
	CTNNB1	protein-protein interactions	SMAD1
	CTNNB1	protein-protein interactions	SNAI1
	CTNNB1	protein-protein interactions	TLE4
	CTNNB1	transcription	SNAI1
	CYLD	activation	IKBKE
	CYLD	activation	RELB
	CYLD	expression	RELB
	DACH1	protein-protein interactions	CTNNB1
	EGFR	protein-protein interactions	CTNNB1
	EGR2	expression	BCL6
	EGR2	protein-DNA interactions	BCL6
	EGR2	protein-DNA interactions	PPP2CA
	EGR2	protein-protein interactions	BATF
	EGR2	protein-protein interactions	BHLHE40
	ERBB2	protein-protein interactions	CTNNB1
	FOS	protein-protein interactions	FOSB
	FOS	protein-protein interactions	JUN
	FOSB	protein-protein interactions	FOS
	FOXP3	expression	ID2
	FOXP3	expression	MAF
	FOXP3	protein-DNA interactions	AKT3
	FOXP3	protein-DNA interactions	ID2
	FOXP3	protein-DNA interactions	MAF
	FOXP3	protein-DNA interactions	NFIL3
	FZD5	protein-protein interactions	CTNNB1
	GLI1	protein-protein interactions	CTNNB1
	GPC1	protein-protein interactions	CTNNB1
	GRK5	protein-protein interactions	CTNNB1
	HDAC4	protein-protein interactions	CEBPB
	HIF1A	expression	CCND1
	HIF1A	expression	CD36
	HIF1A	expression	MEF2C
	HIF1A	expression	TLR6
	HIF1A	protein-DNA interactions	CCND1
	HIF1A	protein-DNA interactions	CD36
	HIF1A	protein-DNA interactions	MEF2C
	HIF1A	protein-DNA interactions	TLR6
	HIF1A	protein-protein interactions	EGLN1
	HIPK2	protein-protein interactions	CTNNB1
	HMGA1	expression	ID3
	HMGA1	protein-DNA interactions	ID3
	HMGB2	protein-protein interactions	CTNNB1
	ID3	protein-protein interactions	EGR2
	IFNG	activation	ADAM17
	IFNG	activation	BAX
	IFNG	activation	CASP1
	IFNG	activation	CASP3
	IFNG	activation	CASP6
	IFNG	activation	CASP8
	IFNG	activation	CTSB
	IFNG	activation	CTSH
	IFNG	activation	CTSS
	IFNG	activation	CYP1A1
	IFNG	activation	EIF4EBP1
	IFNG	activation	IDO1
	IFNG	activation	IL4I1
	IFNG	activation	IRF1
	IFNG	activation	JAK1
	IFNG	activation	JAK2
	IFNG	activation	JUN
	IFNG	activation	MAPK14
	IFNG	activation	MMP2
	IFNG	activation	NFKBIA
	IFNG	activation	OGG1
	IFNG	activation	RFX5
	IFNG	activation	SLC28A2
	IFNG	activation	STAT1
	IFNG	activation	STAT2
	IFNG	activation	STAT3
	IFNG	expression	ADAM17
	IFNG	expression	BAX
	IFNG	expression	CASP1
	IFNG	expression	CASP3
	IFNG	expression	CASP8
	IFNG	expression	CD40
	IFNG	expression	CD74
	IFNG	expression	CEBPB
	IFNG	expression	CH25H
	IFNG	expression	CIITA
	IFNG	expression	CTSB
	IFNG	expression	CTSH
	IFNG	expression	CTSS
	IFNG	expression	CXCL10
	IFNG	expression	CXCL8
	IFNG	expression	CYBB
	IFNG	expression	GBP1
	IFNG	expression	GBP2
	IFNG	expression	GBP3
	IFNG	expression	GBP4
	IFNG	expression	GBP6
	IFNG	expression	ICAM1
	IFNG	expression	IDO1
	IFNG	expression	IL6
	IFNG	expression	IRF1
	IFNG	expression	IRF8
	IFNG	expression	IRF9
	IFNG	expression	JAK2
	IFNG	expression	JUN
	IFNG	expression	MAPK14
	IFNG	expression	MMP1
	IFNG	expression	MMP2
	IFNG	expression	NFKBIA
	IFNG	expression	NOS2
	IFNG	expression	RNF31
	IFNG	expression	SAMHD1
	IFNG	expression	SLC28A2
	IFNG	expression	SPI1
	IFNG	expression	STAT1
	IFNG	expression	STAT2
	IFNG	expression	STAT3
	IFNG	expression	TNF
	IFNG	inhibition	EEF2
	IFNG	modification	STAT1
	IFNG	molecular cleavage	CASP3
	IFNG	molecular cleavage	CD74
	IFNG	molecular cleavage	NFKBIB
	IFNG	phosphorylation	EEF2
	IFNG	phosphorylation	EIF4EBP1
	IFNG	phosphorylation	GSK3B
	IFNG	phosphorylation	JAK1
	IFNG	phosphorylation	JAK2
	IFNG	phosphorylation	JUN
	IFNG	phosphorylation	NFKBIA
	IFNG	phosphorylation	STAT1
	IFNG	phosphorylation	STAT3
	IFNG	regulation of binding	C5
	IFNG	regulation of binding	CD40
	IFNG	regulation of binding	CEBPB
	IFNG	regulation of binding	CH25H
	IFNG	regulation of binding	CIITA
	IFNG	regulation of binding	CXCL10
	IFNG	regulation of binding	CXCL8
	IFNG	regulation of binding	GBP1
	IFNG	regulation of binding	GBP2
	IFNG	regulation of binding	GBP3
	IFNG	regulation of binding	GBP4
	IFNG	regulation of binding	GBP6
	IFNG	regulation of binding	IFNGR2
	IFNG	regulation of binding	IL6
	IFNG	regulation of binding	IRF1
	IFNG	regulation of binding	IRF8
	IFNG	regulation of binding	IRF9
	IFNG	regulation of binding	JUN
	IFNG	regulation of binding	NOS2
	IFNG	regulation of binding	RFX5
	IFNG	regulation of binding	SPI1
	IFNG	regulation of binding	STAT1
	IFNG	regulation of binding	STAT2
	IFNG	regulation of binding	STAT3
	IFNG	regulation of binding	TNF
	IFNG	transcription	CD40
	IFNG	transcription	CIITA
	IFNG	transcription	CXCL10
	IFNG	transcription	CYBB
	IFNG	transcription	ICAM1
	IFNG	transcription	IRF1
	IFNG	transcription	MMP1
	IFNG	transcription	NOS2
	IFNG	transcription	RNF31
	IFNG	transcription	SAMHD1
	IFNG	transcription	STAT1
	IFNG	translocation	NR3C1
	IFNG	translocation	STAT1
	IFNG	ubiquitination	IRF8
	IKBKB	protein-protein interactions	NFKBIA
	IKBKG	protein-protein interactions	CYLD
	IKBKG	protein-protein interactions	NFKBIA
	IRF1	protein-DNA interactions	CCL19
	IRF1	protein-DNA interactions	PSMB10
	IRF1	protein-DNA interactions	TAPBP
	IRF2	protein-DNA interactions	MYH9
	IRF2	protein-protein interactions	KAT2B
	IRF2	transcription	KLF4
	IRF5	expression	CCL19
	IRF5	protein-DNA interactions	CCL19
	IRF7	expression	USP25
	IRF7	protein-DNA interactions	CCL19
	IRF7	protein-DNA interactions	USP25
	IRF7	protein-protein interactions	IKBKB
	IRF7	protein-protein interactions	TLR7
	IRF7	protein-protein interactions	TLR8
	IRF8	expression	BCL6
	IRF8	protein-DNA interactions	BCL6
	IRF8	protein-protein interactions	BCL6
	IRF8	protein-protein interactions	BCOR
	IRF8	protein-protein interactions	KAT2B
	IRF9	protein-DNA interactions	CCL19
	JUN	expression	C3AR1
	JUN	expression	CFD
	JUN	expression	CYGB
	JUN	expression	FOSL1
	JUN	expression	MMP7
	JUN	expression	PLAUR
	JUN	expression	SMAD7
	JUN	protein-DNA interactions	C3AR1
	JUN	protein-DNA interactions	CFD
	JUN	protein-DNA interactions	CYGB
	JUN	protein-DNA interactions	DIO2
	JUN	protein-DNA interactions	FOSL1
	JUN	protein-DNA interactions	MAF
	JUN	protein-DNA interactions	MMP7
	JUN	protein-DNA interactions	OSM
	JUN	protein-DNA interactions	PGLYRP2
	JUN	protein-DNA interactions	PLAUR
	JUN	protein-DNA interactions	RNF7
	JUN	protein-DNA interactions	RUNX2
	JUN	protein-DNA interactions	SMAD7
	JUN	protein-protein interactions	CREB1
	JUN	protein-protein interactions	ESR2
	JUN	protein-protein interactions	FOS
	JUN	protein-protein interactions	JUND
	JUN	transcription	C3AR1
	JUN	transcription	MMP7
	JUNB	protein-DNA interactions	C3AR1
	JUNB	protein-DNA interactions	CFD
	JUNB	protein-protein interactions	BATF
	JUNB	protein-protein interactions	FOS
	JUNB	transcription	RELB
	JUND	protein-protein interactions	FOSB
	JUND	protein-protein interactions	JUNB
	KLF6	protein-protein interactions	CCND1
	KRAS	protein-protein interactions	IFI16
	LGR5	protein-protein interactions	CTNNB1
	LRP6	protein-protein interactions	CTNNB1
	MAF	protein-protein interactions	ATF4
	MAP3K1	protein-protein interactions	CTNNB1
	MMP14	protein-protein interactions	CTNNB1
	MST1R	protein-protein interactions	CTNNB1
	MST1R	protein-protein interactions	HIF1A
	MYC	expression	CDK4
	MYC	expression	DUSP2
	MYC	expression	DUSP7
	MYC	expression	EED
	MYC	expression	EZH2
	MYC	expression	ODC1
	MYC	protein-DNA interactions	AEBP2
	MYC	protein-DNA interactions	BMI1
	MYC	protein-DNA interactions	CDK4
	MYC	protein-DNA interactions	CHEK1
	MYC	protein-DNA interactions	DUSP2
	MYC	protein-DNA interactions	DUSP7
	MYC	protein-DNA interactions	EED
	MYC	protein-DNA interactions	EZH2
	MYC	protein-DNA interactions	FOXM1
	MYC	protein-DNA interactions	HDAC2
	MYC	protein-DNA interactions	ID2
	MYC	protein-DNA interactions	ODC1
	MYC	protein-DNA interactions	PTK2
	MYC	protein-DNA interactions	RBBP7
	MYC	protein-DNA interactions	TFRC
	MYC	protein-DNA interactions	YY1
	MYC	protein-RNA interactions	EIF4E
	MYC	protein-protein interactions	FBXO32
	MYC	transcription	EED
	MYC	transcription	EZH2
	NFAT5	protein-protein interactions	CTNNB1
	NFATC2	protein-protein interactions	CEBPB
	NFATC2	protein-protein interactions	CTNNB1
	NFATC2	protein-protein interactions	JUNB
	NFATC3	protein-protein interactions	IRF7
	NFKB2	activation	RELB
	NFKB2	expression	ENPP2
	NFKB2	protein-DNA interactions	CCL19
	NFKB2	protein-DNA interactions	ENPP2
	NFKB2	protein-protein interactions	MAPK1
	NFKB2	protein-protein interactions	RELB
	NFKBIA	protein-DNA interactions	HEY1
	PDGFRB	protein-protein interactions	CTNNB1
	PIAS2	protein-protein interactions	CTNNB1
	PIM2	protein-protein interactions	FOXP3
	PIM2	protein-protein interactions	MYC
	PKM	protein-protein interactions	CTNNB1
	PLAGL2	protein-protein interactions	CTNNB1
	PLK1	expression	CTNNB1
	PLK1	protein-protein interactions	CTNNB1
	PML	protein-DNA interactions	ID2
	PML	protein-protein interactions	EIF4E
	PML	protein-protein interactions	GATA2
	PML	protein-protein interactions	MAPK1
	PSEN1	protein-protein interactions	CTNNB1
	PTPN6	protein-protein interactions	CTNNB1
	RACGAP1	protein-protein interactions	CTNNB1
	RB1	activation	TOP2A
	RB1	expression	CCND1
	RB1	expression	CCNE1
	RB1	expression	DNMT1
	RB1	expression	E2F1
	RB1	expression	E2F2
	RB1	expression	MCM7
	RB1	expression	PCNA
	RB1	expression	RBL1
	RB1	expression	RRM2
	RB1	inhibition	CCND1
	RB1	protein-DNA interactions	ALPL
	RB1	protein-DNA interactions	CCND1
	RB1	protein-DNA interactions	CCNE1
	RB1	protein-DNA interactions	E2F1
	RB1	protein-DNA interactions	KDR
	RB1	protein-DNA interactions	MAF
	RB1	protein-DNA interactions	MYBL2
	RB1	protein-DNA interactions	PCNA
	RB1	protein-DNA interactions	RRM2
	RB1	protein-protein interactions	CCND1
	RB1	protein-protein interactions	CDK4
	RB1	protein-protein interactions	DNMT1
	RB1	protein-protein interactions	E2F1
	RB1	protein-protein interactions	E2F2
	RB1	protein-protein interactions	HDAC2
	RB1	protein-protein interactions	MCM7
	RB1	protein-protein interactions	NR4A1
	RB1	protein-protein interactions	PHB
	RB1	protein-protein interactions	TOP2A
	RB1	transcription	CCNE1
	RB1	transcription	E2F1
	RB1	transcription	MCM7
	RB1	transcription	PCNA
	RB1	transcription	RBL1
	RB1	transcription	RRM2
	RBBP7	protein-protein interactions	RB1
	RBL1	protein-protein interactions	IFI16
	RBP1	protein-protein interactions	RB1
	RELB	protein-protein interactions	NFKB2
	RFX5	protein-protein interactions	HDAC2
	RFX5	protein-protein interactions	RFXANK
	RFX5	transcription	HLA-B
	RNF213	protein-protein interactions	CTNNB1
	RORA	protein-protein interactions	EGR2
	RRM2	protein-protein interactions	CTNNB1
	RUNX2	protein-protein interactions	ATF4
	RUNX2	protein-protein interactions	IFI16
	SMARCB1	protein-protein interactions	JUN
	SMO	protein-protein interactions	CTNNB1
	SNAI1	protein-protein interactions	CTNNB1
	SPI1	activation	PTPRC
	SPI1	expression	GATA2
	SPI1	expression	PTPRC
	SPI1	protein-DNA interactions	BCL6
	SPI1	protein-DNA interactions	CHIT1
	SPI1	protein-DNA interactions	GATA2
	SPI1	protein-DNA interactions	LBR
	SPI1	protein-DNA interactions	MEF2C
	SPI1	protein-DNA interactions	PSMB10
	SPI1	protein-DNA interactions	PSMB8
	SPI1	protein-protein interactions	CBFA2T3
	SPI1	protein-protein interactions	ERG
	SPI1	protein-protein interactions	GATA2
	SPI1	protein-protein interactions	HDAC2
	SPI1	protein-protein interactions	KDM1A
	SPI1	protein-protein interactions	LMO2
	SPI1	protein-protein interactions	PHB2
	SPI1	protein-protein interactions	RUNX1
	SPI1	transcription	CTSE
	STAT1	activation	CYP2E1
	STAT1	expression	CYP2E1
	STAT1	protein-DNA interactions	CCL19
	STAT1	protein-DNA interactions	PPARGC1B
	STAT1	protein-protein interactions	CD69
	STAT1	protein-protein interactions	EGFR
	STAT1	protein-protein interactions	IFNAR1
	STAT1	protein-protein interactions	KIT
	STAT1	protein-protein interactions	RUNX2
	STAT2	activation	STAT4
	STAT2	protein-DNA interactions	CCL19
	STAT3	activation	PTK2
	STAT3	expression	BCL6
	STAT3	expression	CCND1
	STAT3	expression	CDKN1B
	STAT3	expression	EGR1
	STAT3	expression	FOS
	STAT3	expression	NFATC2
	STAT3	expression	PTPN2
	STAT3	expression	TIMP1
	STAT3	protein-DNA interactions	BCL6
	STAT3	protein-DNA interactions	CREB1
	STAT3	protein-DNA interactions	EGR1
	STAT3	protein-DNA interactions	FOS
	STAT3	protein-DNA interactions	HNRNPD
	STAT3	protein-DNA interactions	NFATC2
	STAT3	protein-DNA interactions	SMAD9
	STAT3	protein-DNA interactions	TIMP1
	STAT3	protein-protein interactions	CDKN1B
	STAT3	protein-protein interactions	DNMT1
	STAT3	protein-protein interactions	EGFR
	STAT3	protein-protein interactions	FOS
	STAT3	protein-protein interactions	KIT
	STAT3	protein-protein interactions	PKM
	STAT3	protein-protein interactions	PPP2CA
	STAT3	protein-protein interactions	PRKCA
	STAT3	protein-protein interactions	PRKCE
	STAT3	protein-protein interactions	PTK2
	STAT3	protein-protein interactions	PTPN2
	STAT3	protein-protein interactions	SIRT1
	STAT3	transcription	CCND1
	STAT3	transcription	EGR1
	STAT3	transcription	FOS
	STAT3	transcription	PDIA4
	STAT3	transcription	PHB
	TAL1	protein-protein interactions	SBNO2
	TBP	protein-protein interactions	MYC
	TBX21	protein-DNA interactions	GZMB
	TBX21	protein-DNA interactions	PTGER4
	TBX21	protein-DNA interactions	RUNX1
	TBX21	protein-protein interactions	RUNX1
	TGIF1	protein-protein interactions	CTNNB1
	THRB	protein-protein interactions	CTNNB1
	THRB	protein-protein interactions	IRF8
	TLE4	protein-protein interactions	CTNNB1
	TOP2A	protein-protein interactions	RB1
	TP53	activation	CCND1
	TP53	activation	CYP19A1
	TP53	activation	ERBB2
	TP53	activation	NOTCH1
	TP53	activation	RAC1
	TP53	activation	RHOA
	TP53	expression	ADRB2
	TP53	expression	AREG
	TP53	expression	AURKB
	TP53	expression	BRCA1
	TP53	expression	CYP19A1
	TP53	expression	DDX5
	TP53	expression	DNMT1
	TP53	expression	E2F1
	TP53	expression	ESPL1
	TP53	expression	HMOX1
	TP53	expression	HSP90AA1
	TP53	expression	ID2
	TP53	expression	NDRG1
	TP53	expression	NOTCH1
	TP53	expression	PARK7
	TP53	expression	PPM1F
	TP53	expression	PTK2
	TP53	expression	RAD51
	TP53	expression	RBL1
	TP53	expression	RHOA
	TP53	expression	RRM2B
	TP53	expression	SIRT1
	TP53	expression	TGM2
	TP53	expression	TNFRSF18
	TP53	expression	TRIB3
	TP53	expression	UNC5B
	TP53	expression	ZC3H12A
	TP53	protein-DNA interactions	ADRB2
	TP53	protein-DNA interactions	AREG
	TP53	protein-DNA interactions	CITED2
	TP53	protein-DNA interactions	CYP19A1
	TP53	protein-DNA interactions	ESPL1
	TP53	protein-DNA interactions	HMOX1
	TP53	protein-DNA interactions	NOTCH1
	TP53	protein-DNA interactions	PPM1F
	TP53	protein-DNA interactions	PTK2
	TP53	protein-DNA interactions	RRM2B
	TP53	protein-DNA interactions	SMURF2
	TP53	protein-DNA interactions	TNFRSF18
	TP53	protein-DNA interactions	TRIB3
	TP53	protein-DNA interactions	UNC5B
	TP53	protein-DNA interactions	ZC3H12A
	TP53	protein-RNA interactions	HNRNPD
	TP53	protein-protein interactions	AGER
	TP53	protein-protein interactions	BRCA1
	TP53	protein-protein interactions	CHEK1
	TP53	protein-protein interactions	COPS5
	TP53	protein-protein interactions	CSE1L
	TP53	protein-protein interactions	CTPS1
	TP53	protein-protein interactions	DDX5
	TP53	protein-protein interactions	E2F1
	TP53	protein-protein interactions	ETS1
	TP53	protein-protein interactions	GCLM
	TP53	protein-protein interactions	HIPK2
	TP53	protein-protein interactions	HSP90AA1
	TP53	protein-protein interactions	HSPA8
	TP53	protein-protein interactions	KDM1A
	TP53	protein-protein interactions	MAPK1
	TP53	protein-protein interactions	MAPK3
	TP53	protein-protein interactions	MCM3
	TP53	protein-protein interactions	MELK
	TP53	protein-protein interactions	PARK7
	TP53	protein-protein interactions	PHB
	TP53	protein-protein interactions	PPIF
	TP53	protein-protein interactions	PRDX1
	TP53	protein-protein interactions	PTK2
	TP53	protein-protein interactions	PYCARD
	TP53	protein-protein interactions	RAD51
	TP53	protein-protein interactions	SIRT1
	TP53	protein-protein interactions	SLC25A5
	TP53	protein-protein interactions	TGM2
	TP53	transcription	AURKB
	TP53	transcription	BRCA1
	TP53	transcription	CYP19A1
	TP53	transcription	DNMT1
	TP53	transcription	GLRX
	TP53	transcription	ID2
	TP53	transcription	MCM3
	TP53	transcription	MCM4
	TP53	transcription	NDRG1
	TP53	transcription	PYCARD
	TP53	transcription	RBL1
	TP53	transcription	RRM1
	TP53	transcription	RRM2B
	TP53	transcription	RUNX2
	TP53	transcription	SGK1
	TPI1	protein-protein interactions	CTNNB1
	TRIP11	protein-protein interactions	RB1
	TYK2	protein-protein interactions	STAT1
	TYK2	protein-protein interactions	STAT3
	VHL	protein-protein interactions	HIF1A
	WNT7A	protein-protein interactions	CTNNB1
	XRCC6	protein-protein interactions	TP53
	YAP1	protein-protein interactions	CTNNB1
	YWHAZ	protein-protein interactions	CTNNB1
	YY1	protein-protein interactions	JUNB
	YY1	protein-protein interactions	RB1
