# Supplementary material for: Mouse models of COVID-19 recapitulate inflammatory pathways rather than gene expression
Source: PLoS Pathog. 2022 Sep 26;18(9):e1010867. doi: 10.1371/journal.ppat.1010867 (PMC9536645; doi:10.1371/journal.ppat.1010867)
Supplement: S9 File — (XLSX) [file ppat.1010867.s019.xlsx]

## Sheet: S9 File, sheet A
Genes identified as targets of IL6R according to the Mechanistic Network column of Upstream Analysis tab from the IPA Core Analysis tool were used to subset the expression data of each sample		Wu	Wolf	BlancoMelo	Ackermann	Suhrbier_2dpi	Mills_4dpi	Winkler_2dpi	Winkler_4dpi	Winkler_7dpi
	SPP1	5.45526	0.335857	-0.294428	0	0.523755	0.337178	2.26722	2.62392	4.33754
	CXCL8	4.52586	0.438515	0	0	0	0	0	0	0
	TIMP1	4.29889	0.160045	1.24888	0	4.88072	5.23057	3.85392	5.91621	7.05404
	IL1R2	4.23893	0.130777	2.49895	0	3.26199	0.590655	2.06912	1.97571	3.51617
	IL2RA	3.94211	0.332626	0.999317	0	1.92919	1.52444	4.47182	3.9599	5.08173
	TOP2A	3.78092	-0.551225	2.81215	0	0.696879	0.91677	-0.174956	1.25285	1.98037
	RRM2	3.57656	-0.324851	1.26718	0	0.542506	1.73484	1.76359	3.27133	3.5915
	ARID3A	3.52355	0.065476	1.65886	0	0.200528	0.534519	7.05632	7.66623	7.39402
	SLC39A14	3.07919	0.105734	-0.508611	0	1.76176	2.2452	1.19657	2.23748	3.43959
	CXCL1	3.07616	0.140573	0.310639	0.879863	3.50179	1.86055	0	0	0
	CD2	2.86133	0.0942915	-1.78682	0	0.251537	0.276277	3.05579	2.58219	3.7248
	HMOX1	2.63905	0.0457514	-2.42259	0	0.988242	1.3658	1.62924	2.09341	3.05547
	CD163	2.35717	0.358914	0.600781	0.00117307	-1.5199	0.103308	0	0	0
	IL1RL1	2.33764	0.0153044	1.52748	0	-0.81217	-1.38117	0	0	0
	IDO1	2.30386	0.47814	3.52909	0	3.72893	2.75563	6.70377	5.39387	7.1125
	MUC5B	2.2346	-0.878588	0	0	1.53261	0.984735	3.38136	2.54126	3.73896
	HMGA1	2.19839	0.100546	-0.161467	0	2.21187	1.46475	-0.0321915	0.0475195	1.0823
	HIF1A	2.16283	0.0118947	-0.930377	1.36845	0.937637	0.478666	0.188539	0.374532	0.978517
	CXCL9	2.16259	-0.580453	0.244307	0.593487	7.4013	5.95235	10.4619	9.82827	12.3199
	SFRP1	2.08522	0.424385	0.0191226	0	1.47196	1.65457	1.8095	1.66848	3.10587
	SLC22A3	2.07858	-0.415257	0	0	-1.40784	-0.910841	0	0	0
	FOSL1	2.04886	0.392175	-1.57579	0	5.75076	5.91985	5.65169	7.18385	7.39875
	TXNRD1	2.04474	-0.0993965	-0.215581	0	0.28815	1.44514	0.100092	0.352501	0.803314
	CXCL10	1.98732	2.1692	4.03877	4.73374	8.74731	6.97534	9.09428	8.50951	8.06938
	ALDH18A1	1.98714	-0.0190114	-1.16283	0	0.917315	1.44006	-0.686596	-0.548949	-0.550782
	TLR2	1.97171	-0.110023	1.59646	-0.0665905	1.79391	1.37069	2.63185	3.24864	3.3153
	FBXO32	1.96244	0.264556	-1.8256	0	-0.399215	0.0201127	-0.91546	-1.61109	-2.0034
	CDK1	1.931	-0.39126	0	0	1.04107	1.51525	4.3001	6.43119	6.47834
	SELE	1.88118	-0.160874	0.639243	0	2.3177	2.18585	0	0	0
	HP	1.86271	-0.381426	2.24248	0	0.568624	-0.183089	2.06045	1.29267	1.93881
	GAPDH	1.8582	-0.036813	-0.417011	0	0.887094	0.995884	0.0959451	0.0441965	1.25314
	MIF	1.74323	-0.0255504	0	0	1.15418	0.782151	0.844983	1.05233	1.44285
	MUC5AC	1.7316	-2.09816	0	0	2.70664	2.67352	3.02086	3.89811	3.71229
	BRCA1	1.70895	-0.280635	0	0	0.712613	1.33457	5.11791	6.69442	7.11818
	HSPA5	1.69702	0.179799	-1.32155	0	0.996354	-0.303802	2.51702	2.09077	2.50172
	CTSB	1.63808	0.0210049	0.267042	0	0.945595	1.12021	1.59071	1.88515	2.91984
	MMP2	1.62091	0.160138	0.113205	0	-0.815108	0.0524307	0.650734	0.588355	2.02557
	YY1	1.58625	0.0421952	0.529401	0	-0.272336	-0.223577	-1.05526	-0.508266	-1.41317
	CD274	1.57713	0.282067	1.13808	0	3.68124	2.11646	4.22971	3.49173	4.27858
	PLAU	1.57232	0.0048727	-0.992684	0	1.87707	2.13117	3.24171	2.98851	3.82739
	NAMPT	1.56451	0.073116	1.90723	0	1.82339	0.646787	1.40339	0.798941	1.20988
	ACTN1	1.55495	-0.0391757	1.09569	0	0.551405	1.77599	1.24767	1.05096	2.22941
	LRP8	1.5476	-0.120203	0	0	1.7498	0.786028	1.50801	1.88878	3.14997
	PLAUR	1.54482	0.144643	1.32498	0	0.946579	1.00428	3.71865	3.86779	4.51299
	APOE	1.535	0.0244508	0.562054	0	-0.337585	-0.0764635	0.0729099	-0.164324	1.33448
	FPR2	1.51514	0.403772	2.47672	0	2.05348	0.763795	-1.37717	-1.54028	-0.259814
	RGS16	1.49717	0.0734338	-1.05925	0	3.60563	4.25321	2.41294	2.69132	3.34037
	MGST1	1.4761	-0.167122	0.347551	0	0.334208	-0.44617	2.41437	1.95614	2.13464
	ITGAM	1.46404	0.015373	1.25973	0	1.73448	1.6442	1.46694	2.36258	3.91686
	EREG	1.46395	-0.0220494	-1.08141	0	2.07539	0.117315	3.42276	5.73383	7.493
	SDC1	1.46031	-0.0810841	-0.353563	0	0.506362	0.228913	0.966225	0.777633	2.19816
	MMP14	1.45828	0.12292	-2.86265	0	0.548472	1.38528	1.68402	2.2551	3.53597
	SLC7A1	1.44774	0.0699911	0.305383	0	1.08509	1.53612	1.12447	1.88206	1.71007
	IGF2	1.44687	-0.146786	0	0	0.0236232	-0.57136	-0.728485	-1.28187	-1.84833
	HPSE	1.44559	0.309158	1.76399	0	1.69338	0.986517	4.78267	6.5277	6.55677
	ENO1	1.44209	-0.0813092	-1.49959	0	0.755953	0.903439	-0.388809	0.28141	1.17712
	ITGB3	1.4292	0.208015	-3.3576	0	0.193767	0.84638	4.53081	4.41035	4.48822
	PKM	1.42281	-0.0092831	0.282835	0	0.767553	0.857052	1.3269	1.61472	2.97053
	PDIA4	1.40909	-0.0114694	0.0483697	0	0.61149	0.281132	2.15084	1.58689	1.90832
	SFRP2	1.39707	-0.191286	-2.44202	0	-1.23718	-0.50988	0	0	0
	CEBPB	1.38484	0.00141064	0.382372	-0.0420786	1.40589	0.545572	0	0	0
	SLC2A1	1.37987	0.162533	-1.37708	0	0.78624	0.99402	1.76333	1.79988	3.43277
	LOX	1.36231	-0.790516	-1.70651	0	0.42531	0.457685	-0.775346	-0.0259154	1.44892
	IL18R1	1.36077	0.158726	-0.0822086	0	-0.541576	-0.517357	0.919197	0.810821	1.81281
	ALOX5AP	1.35858	0.116491	5.7443	0	1.0975	0.634395	0.147612	0.222359	1.0877
	LDHA	1.35437	-0.0326381	0.658596	0	0.818455	0.495307	1.43097	1.45332	2.05426
	CYP7B1	1.34424	0.283981	3.27337	0	1.81891	1.75369	0.2977	1.60621	1.7149
	ESM1	1.32439	0.355096	-1.24538	0	-1.9762	-1.41625	0	0	0
	ITGAV	1.30311	-0.0760098	-0.721546	0	0.593416	0.567603	2.22097	2.13288	2.64697
	ABCC3	1.29779	-0.13317	2.2789	0	-0.43295	0.638201	1.38386	0.741694	2.3925
	BACE2	1.2911	0.00895991	-1.44448	0	-0.530872	-0.352665	-1.76395	-3.03279	-2.12858
	PCNA	1.28814	-0.057839	0.609649	0	0.781393	0.434994	-0.340904	-0.176142	0.0459771
	FCER1G	1.2866	0.198452	6.2934	0	2.22729	2.03866	1.31205	1.88907	2.46258
	MCM4	1.27184	-0.0187956	-0.703246	0	0.0773936	0.662391	1.50829	2.55426	2.6435
	HMGB2	1.26411	-0.0469445	-0.829758	0.409729	1.05556	0.0916096	0.451851	0.879824	1.81699
	FTH1	1.25059	-0.0685038	1.69008	0	0.581075	1.15001	-0.667579	-0.437598	-1.1525
	TNFSF14	1.25017	-0.0124118	3.87711	0.604164	0.94793	0.289895	0	0	0
	EPS8	1.2328	-0.211474	0.08234	0	0.305251	0.222096	0.618971	0.758389	1.09609
	CASP7	1.23031	0.185442	-2.13228	0	0.559466	0.415123	2.53406	2.24106	2.87049
	RACGAP1	1.22193	-0.181159	0	0	0.36484	1.59181	2.14352	3.33665	4.0779
	GSR	1.19202	-0.099689	0.982051	0	0.65647	0.7856	0.551121	0.795301	0.946941
	FEN1	1.18231	-0.127356	-1.36177	0	0.871386	1.29327	5.43167	6.72439	7.25991
	IFNGR2	1.17231	0.0672705	0.405502	0	0.0913371	0.830553	-0.0236677	0.369226	0.200258
	CBFA2T3	1.14353	0.0122369	-2.39465	0	-0.483788	-0.172174	-0.0386196	-0.929163	-2.04338
	PIM1	1.13985	-8.44756e-05	-0.897461	0	1.91071	0.775923	2.6638	2.11997	2.24793
	NOS3	1.12243	0.227756	-1.04171	0	0.616606	0.269254	3.08035	2.95091	3.0422
	CCL18	1.10956	0.200734	3.02118	0	0	0	0	0	0
	ECE1	1.10637	0.208374	-1.90826	0	-0.434457	-0.0510239	1.12612	0.453579	1.39421
	SNAI2	1.09875	0.0160259	-0.901597	0	-1.73627	-0.289267	0.384211	0.341433	-1.68416
	PLA2G4A	1.08758	0.122979	-1.59503	0.377781	0.386753	0.167601	0.843646	0.88578	1.99019
	CALR	1.06369	0.204229	1.53999	0	0.827621	0.418248	1.04914	0.849423	1.42902
	GJA1	1.05971	0.0448484	-0.523512	0	-0.132983	-0.359225	2.8659	2.62073	3.07422
	SQSTM1	1.05251	0.0761708	-1.06857	0	0.865072	1.00195	0.36	0.414471	0.345934
	ATP5MF	1.05067	0.0561395	0	0	0	0	0	0	0
	PTK2B	1.04581	0.0391136	3.58992	0	0.891326	1.34151	0.176828	0.378455	0.994604
	ALPL	1.03439	-0.360478	2.82223	0	2.87983	2.63491	1.28549	2.06591	0.698293
	VCAM1	1.03295	-0.785336	0.770545	0	0.938081	0.6194	1.99432	1.81758	2.82824
	ITGB2	1.01286	-0.155883	0.191547	-1.19556	1.04522	0.966278	1.84326	2.42174	3.1326
	IL1R1	0.999318	-0.146689	-0.705417	0.518063	-0.318999	-0.300759	-1.23091	-0.63571	-0.46061
	IFI30	0.995947	0.418065	2.15303	0	1.07743	0.521816	1.72673	2.73933	3.44844
	NOCT	0.972073	0.811005	0	0	1.82774	1.02973	3.83195	4.06003	5.02288
	PTGER2	0.970641	0.342505	1.0241	0.11685	-0.0138185	0.399975	4.18296	4.97562	6.32408
	TNFRSF1B	0.966638	-0.056801	-1.03262	0	1.35949	1.37203	1.60413	1.96564	2.26827
	IL33	0.966294	0.180484	-0.618768	0	-0.00634047	-0.355423	-0.0389163	-0.175733	-3.1247
	RAN	0.964224	0.129756	-1.16345	0	0.727355	1.03187	0.206769	1.00513	0.602712
	HK2	0.939896	-0.0580091	-0.028314	0	1.123	1.29013	3.68555	3.32912	4.23749
	ITGA5	0.93151	0.259816	-1.5405	0	0.979887	2.15868	2.05787	2.76395	4.16958
	PSMB5	0.916328	0.0401784	-1.59273	0	0.791948	0.401257	0.449739	0.681687	0.94942
	POU2F2	0.909658	0.0856209	0.83506	0	1.07225	0.633439	0.840491	1.40608	0.528072
	CCR1	0.90964	0.666435	3.38859	1.04047	2.33381	1.64473	5.71719	6.347	8.43389
	SPI1	0.908762	0.0810458	3.62268	0	1.96912	1.21054	0.19414	0.34618	0.142471
	IFNAR1	0.905151	0.0181429	-0.307641	0	-0.318222	0.216218	1.68332	1.92872	1.98714
	RAB31	0.904157	-0.13461	0.299518	0	-0.405514	-0.100668	-1.39551	-1.06372	-1.04427
	YES1	0.888937	0.060201	-0.377973	0	-0.518468	-1.05892	-0.0937902	-0.896389	-0.396104
	CDKN1A	0.888217	0.202499	-0.568552	0	2.01159	1.85002	0.810525	1.07596	0.883
	CXCL3	0.877378	0.299172	-0.886918	0.078379	4.80438	1.45908	0	0	0
	IL1RN	0.851245	0.928245	4.94122	2.59187	3.93752	1.61812	2.9251	3.01674	2.16618
	MRC1	0.846091	-0.198704	0	-2.63529	-0.555306	-0.418331	1.09572	1.18	1.73249
	LYN	0.843824	0.0769019	2.54713	0	0.446825	0.422363	1.57256	1.56389	1.3745
	CTSK	0.835845	-0.181542	0.186844	0	0.529827	1.07286	2.34948	3.4658	3.97798
	PSMA7	0.824518	0.0539571	-1.36995	0	1.19175	0.660992	1.11075	1.50768	1.96135
	IL1B	0.818659	-0.0588731	2.35418	-0.539104	1.70311	-0.0374333	-0.253352	0.530394	-1.53492
	ACAT2	0.807785	-0.233975	-2.71017	0	-0.268789	-0.40233	-2.56899	-1.88321	-2.51888
	TPP1	0.803913	0.0108292	2.72641	0	-0.543097	-0.121792	1.05136	1.21313	1.76802
	PTP4A2	0.803591	-0.0572662	-0.411481	0	-0.241864	-0.327758	-0.871951	-0.820596	-1.31616
	PTGFR	0.792144	-0.0849329	0	-2.03281	-1.2779	-1.65558	0	0	0
	BIRC3	0.788657	0.290437	-0.148746	0	1.55114	0.566655	1.03814	0.844241	0.0629696
	CTSD	0.779384	0.196329	-0.253438	0	0.340397	0.661191	0.397343	1.13891	1.81089
	CYCS	0.77835	0.156427	0.152204	0	2.20724	0.28401	0.520081	0.316401	0.165635
	RUNX2	0.768298	-0.150788	0	0	0.0261947	0.606508	2.0554	2.86716	3.48966
	PTPN2	0.762452	-0.0573139	0.399738	0	1.14712	0.139937	1.31549	1.55257	1.70293
	TGFB3	0.758668	-0.0657492	-1.05152	-0.096634	-0.955919	0.440924	-1.56764	-2.38542	-3.20529
	GBP5	0.751704	0.374168	4.02161	0	4.03309	2.17562	6.55382	5.41977	6.81782
	FN1	0.730261	0.214083	-0.0999105	0	-0.206294	1.114	0.976464	1.48109	3.21684
	B4GALT5	0.727593	0.105457	-0.0200247	0	1.34681	1.26335	2.63623	2.49403	2.61267
	MCM3	0.726983	-0.022259	-0.467678	0	0.7362	1.3583	-0.532591	-0.204494	0.410951
	PTPRC	0.72604	0.151381	1.99781	0	0.970013	0.379025	1.25288	1.34056	2.58702
	CD40	0.721713	0.401099	-0.772511	-0.156341	1.77645	0.614291	4.02375	3.36942	4.50597
	SIRPB1	0.712723	0.0513116	4.07863	0	0	0	0	0	0
	CD86	0.710366	0.216523	1.24589	-1.72101	2.13017	1.09782	1.54721	2.1777	1.74345
	DDIT3	0.707974	0.314043	-0.661711	1.20353	0.917069	0.272798	1.12243	0.964841	-0.13607
	C5AR1	0.689078	0.0306893	2.47313	0	0.352846	0.748418	0.437607	1.2324	1.79181
	EPHA2	0.686148	0.293136	-2.27437	0	1.11897	2.12491	3.57096	4.09289	4.06339
	TLR4	0.680556	-0.083092	1.91762	-1.26057	0.481089	0.0519686	2.62542	1.83703	2.66605
	NFKBIA	0.677981	0.38773	0.338246	0	1.06342	0.743313	0.884458	0.750303	0.627309
	FCGR2A	0.67286	0.122868	2.7767	0	0	0	0	0	0
	NFKBID	0.667387	0.686016	2.93194	0	1.34091	1.57978	0.777249	1.45158	0.290257
	IL15	0.664884	0.0859863	-2.76512	-0.443532	1.80175	0.536932	0	0	0
	GNAS	0.66161	-0.00721366	1.4401	-1.04845	-0.0886864	0.00923994	-0.521567	-0.814291	-1.07287
	RRM1	0.655631	-0.123081	-0.512417	0	-0.0308334	0.598448	0.597453	1.33393	2.21389
	CYP51A1	0.655	-0.0837368	1.67555	0	0	0	0	0	0
	GBP2	0.652732	-0.0446815	1.42447	0	3.09757	1.72647	4.17822	2.69744	5.15178
	MYC	0.651125	0.0903372	-2.32724	0.456413	2.17469	2.17894	0.880498	1.94767	2.45063
	PSMD13	0.641515	0.0873782	-1.50099	0	0.680303	0.813123	0.668084	1.09714	1.39673
	EPHA7	0.624732	0.217221	2.23504	0	-0.646164	-1.0862	5.8175	5.86389	5.57264
	IRF8	0.617661	0.0378793	-1.14754	0	0.972705	1.2987	0.279647	0.459206	0.957602
	ITGAX	0.617248	-0.188576	1.57402	0	0.761715	0.798717	2.37247	3.30276	3.44999
	RAC1	0.615318	0.0709126	0.0247521	-0.678187	-0.124878	0.236461	-0.379331	-0.519129	-1.0846
	MCM6	0.608688	-0.0943625	-1.24768	0	0.736736	1.46335	0.489206	1.35873	1.54979
	FAS	0.600967	0.124174	1.44291	0	0.817296	-0.503508	2.94826	3.02907	2.95371
	ANKRD1	0.597901	0.176076	-0.37202	0	1.28488	0.957062	1.82563	1.72364	1.32095
	SBNO2	0.595937	0.0232164	0.497869	0	1.52451	1.61488	2.11823	2.4847	3.24586
	HGF	0.593435	-0.134538	-0.365963	0	-0.285426	-1.10362	0.219015	0.813327	1.10053
	S1PR1	0.581019	0.115134	-0.40978	0	0.251811	-0.504457	1.31256	0.471612	1.23089
	PGK1	0.576952	-0.0991113	-0.413664	0	0.481631	-0.0570247	1.33166	1.24025	1.6788
	TGFBR1	0.572975	-0.0807671	-2.95736	-1.01034	0.176585	0.110358	0.219942	0.415021	0.36598
	SLC16A3	0.570772	0.0620001	-0.0283767	0	1.28692	0.75009	5.57103	5.95787	7.17361
	STAT3	0.567994	0.0515762	0.541233	-0.337607	0.600131	1.05464	0.818728	0.606208	0.78779
	ABCA1	0.560459	-0.194182	0.823117	0	-0.296155	-0.37038	0.284405	-0.226538	1.21723
	PTEN	0.557874	-0.0605328	1.08816	0	-0.26202	-0.344331	-0.761891	-0.708352	-1.38199
	C1QBP	0.548846	0.114039	-3.10318	0	0.39264	1.19813	0.409871	1.15339	1.81001
	IL6	0.545493	0.291217	-0.517076	2.75247	7.70889	3.5875	0	0	0
	EGLN1	0.534908	-0.146167	-1.05786	0	-0.333331	-0.013152	-1.12869	-0.909856	-2.10099
	CYC1	0.526651	0.0898158	-2.41126	0	0.787373	1.17391	1.88555	1.20928	2.01559
	SLC7A8	0.521377	0.137712	-0.513929	0	2.43676	2.56299	3.66394	4.2839	5.46088
	CSF2RB	0.520478	0.0464196	2.94091	0	1.14072	0.998693	1.47107	1.3248	2.2047
	CH25H	0.514522	0.107006	0.254451	0	3.49729	2.98606	2.43822	2.63539	4.20243
	XBP1	0.512255	-0.027206	0.245959	0	0.734813	0.318487	1.46385	1.14736	1.02535
	CYBB	0.502846	-0.0385541	2.89123	0	1.17107	0.745686	1.84446	1.86412	2.53634
	PTP4A1	0.497737	-0.124247	1.04677	0	0.250293	-0.056162	7.62717	6.95407	7.81253
	TGFA	0.496805	0.210207	-2.03152	0	-0.536528	-0.312467	-1.77699	-2.19966	-2.16283
	CCL2	0.495521	0.37573	2.54243	3.22759	8.01123	6.30087	7.65165	7.63148	8.96333
	B2M	0.486414	0.299944	1.73222	0	2.31352	1.99324	1.99308	1.73678	2.98732
	YAP1	0.482007	-0.0828748	-1.00618	0	-0.382046	-0.143798	-0.220661	-0.119096	-1.69095
	TNFAIP3	0.459611	0.283255	0.510487	1.62266	2.49969	1.69391	1.70714	1.62399	1.2415
	PSME2	0.455112	0.490857	-0.228636	0	1.65177	0.842395	1.62661	1.59566	1.80664
	EFNB2	0.4473	0.132704	-1.79014	0	-0.973691	-0.535184	0.520033	-0.409844	-0.891481
	DAXX	0.440574	0.036304	-1.74941	-0.628481	3.00482	1.94158	5.10852	4.61995	4.2441
	ADAM17	0.438887	0.059171	-0.356366	0	0.0986917	-0.181132	1.76062	1.62609	2.39369
	EOMES	0.43809	0.187378	0	0	1.7254	2.20254	0	0	0
	IL10RA	0.429132	0.18336	-0.0360342	0	1.80715	1.47668	1.82639	3.05881	2.22739
	MAP3K20	0.428211	-0.193239	0	0	-0.678426	-0.338026	-1.19122	-1.63043	-3.11418
	SOD1	0.422879	0.0783213	-0.143126	0	-0.0529599	-0.353523	-0.775369	-1.20446	-1.04929
	ITGA6	0.413189	0.00263473	-0.908691	0	0.0277464	-0.62207	1.03567	0.923081	1.53791
	NFE2L2	0.412833	0.1082	0.641778	-0.407512	0.0845279	-0.200567	0.108695	0.0578188	-0.0314766
	ACTN4	0.411351	0.0237253	-1.58219	0	0.194645	0.732727	0.700832	0.361675	1.57719
	B4GALT1	0.409814	0.0502531	0.0375093	0	0.222583	1.5652	0.445894	0.901576	1.28667
	F3	0.403776	0.0724272	0.79467	0	1.74705	2.1776	1.45793	1.95349	2.27464
	NDUFA10	0.40314	-0.0228908	-0.630619	0	0.0849753	0.484318	-0.984817	-1.36894	-1.22585
	TLR8	0.399243	0.249659	1.96986	-1.02319	0.542345	0.223387	1.78177	1.90052	3.53152
	NT5C3A	0.397183	1.03207	0	0	0	0	0	0	0
	BIRC2	0.392784	0.193486	-0.00125233	-0.804979	0.721568	-0.0463623	1.10894	0.801186	0.5624
	PSMB6	0.391733	0.0859419	-0.435769	0	0.689198	0.473815	0.324351	0.900263	1.42773
	PPP1R14A	0.381976	0.168896	-2.39411	0	0.246647	0.748073	-1.30707	-2.09218	-2.16056
	MT-ND2	0.381896	-0.0487509	0	0	0.927865	-0.667966	-1.33588	-1.68817	-1.62876
	ZC3H12A	0.380736	0.287285	1.77216	0	1.69354	1.91047	8.20712	8.8159	8.92366
	TCF4	0.379005	0.0754658	-0.373167	-0.265524	-0.422775	-0.589314	-0.364654	-0.938544	-0.945778
	BCL3	0.374518	0.248134	2.85041	0	2.26596	1.91602	2.1443	2.12401	1.61844
	PDGFRB	0.371528	0.0592595	-3.30988	0	-0.33409	-0.234294	1.65833	1.22532	2.19308
	TAP2	0.370611	0.68044	0.294967	0	1.7142	1.31049	5.84181	5.67771	5.80191
	PRKCE	0.369825	0.118747	-1.91598	0	-0.458573	-0.460639	0.0750598	-0.325382	-1.63209
	SLC11A2	0.343217	0.0502506	-0.216339	0	-0.130012	0.295983	1.12082	1.17062	2.05875
	CD14	0.341329	-0.147884	0.297408	0	1.324	0.473838	1.93339	2.69746	2.30902
	TYK2	0.340387	0.0407984	0.0580967	0	0.219311	0.559894	1.75463	1.95802	2.04751
	TAOK1	0.338403	-0.0768518	-1.44099	0	-0.109118	-0.526153	-0.822944	-0.557114	-0.93352
	ASNS	0.334489	0.150479	-0.488549	0	0.977426	0.553926	2.94509	3.18412	2.81643
	OAS3	0.333289	3.20149	5.06897	0	5.40197	4.88708	6.39963	6.02535	5.43916
	CEBPD	0.328686	-0.384356	0.289706	0	2.94633	-0.00919264	1.48897	1.50497	1.04232
	ZEB1	0.320491	0.0843713	-1.26695	0	-0.492865	-0.359505	-0.786966	-0.791356	-2.52099
	RHOA	0.317107	0.0273362	1.18247	-0.878227	-0.0381002	0.201004	-0.528805	-0.422021	-0.627963
	CKS1B	0.310713	-0.0720298	-2.74076	0	0.903874	1.28624	-1.29552	0.225488	0.187804
	ATP2A2	0.298066	0.0220618	-0.240232	0	-0.189408	0.339384	1.34473	0.536914	1.62344
	SLC12A2	0.297615	-0.0290991	0.93654	0	0.035639	-0.0596414	2.93508	2.66018	2.87018
	AREG	0.290161	0.0562201	0	0.282299	1.1779	2.10076	0	0	0
	C3AR1	0.290093	0.437244	3.61548	0.247883	3.52352	3.73102	8.81524	10.3638	10.6066
	ODC1	0.290083	0.115875	-3.19552	0	0.948801	1.57523	0.408824	0.111064	-0.658314
	PDGFC	0.28989	0.0282193	-2.61265	0	0.370799	0.923294	5.05099	4.95543	6.34764
	CD38	0.286289	0.67663	3.01783	0	-0.970594	-0.546884	1.79285	1.59563	2.7733
	ID2	0.280446	0.128655	-2.20883	0	0.177437	-0.219858	0.686072	0.450428	1.89086
	CREB1	0.276558	0.0629784	0.26366	-0.686485	-0.272209	-0.68608	-0.0853759	-0.194082	-0.720357
	DNMT1	0.274925	0.0648135	-3.09217	0	0.160582	0.939854	0.62682	0.903324	1.69606
	FKBP5	0.271008	0.226494	-0.792026	0	2.28091	2.1164	1.12894	1.65424	2.09344
	BHLHE40	0.268808	-0.0968831	-1.69666	0	0.905791	1.19596	0.587762	0.981703	1.09222
	OGN	0.259982	-0.727961	0.161267	0	0.307895	-2.39299	-0.519022	-1.19946	-3.48951
	MX1	0.259898	3.88817	4.4875	2.24986	6.52906	4.64245	6.84386	5.72202	4.79336
	TNFRSF10B	0.256652	0.169401	-2.01744	0	0.415482	2.27033	2.73615	3.686	2.32453
	KDM4B	0.252644	-0.0956212	-0.559094	0	0.119005	0.695763	3.79852	3.90688	3.82882
	MAP2K1	0.247824	0.0047795	-0.668055	-0.162364	0.714106	0.246351	1.51285	0.651675	0.373535
	CTSS	0.243785	0.0877282	2.00071	0	1.95613	1.68461	1.74128	3.03309	4.00387
	ITGA4	0.238414	0.0246549	-0.505782	0	0.210419	0.213298	0.487784	0.618751	1.55122
	SMAD5	0.235529	-0.0994228	-0.782266	0	-0.405147	-0.346292	-0.774585	-1.20148	-1.51051
	IKBKB	0.231855	-0.0380182	-0.557137	0	-0.0767314	0.300804	1.6279	1.93383	2.27331
	MYH9	0.228135	0.0133514	-0.459328	0	0.154317	0.80168	1.30588	1.54238	1.93692
	SLC38A2	0.227654	-0.129602	-1.36401	0	-0.208657	0.225407	0.776663	1.12229	1.33467
	DPP4	0.227424	-0.232169	-0.0714387	0	-0.537718	-1.23389	0.799837	0.540262	0.0633604
	KEAP1	0.224093	0.0297372	-1.10003	-0.563669	0.7567	0.683838	1.69738	1.80108	1.65753
	CDKN2C	0.22055	-0.321749	-0.187162	0	-0.60204	0.237972	-3.05207	-2.96543	-1.38546
	NDUFA11	0.220383	0.0880671	-2.53421	0	0.851609	0.253873	1.13583	1.19656	1.93514
	C3	0.210291	-0.108851	0.760279	-0.391607	1.14644	1.35218	0.648636	0.913554	1.96286
	STAT2	0.205549	1.08149	2.10939	0.138274	2.67092	2.28504	3.25941	2.56611	2.52799
	STAT1	0.204999	1.30441	2.83475	0.862363	2.72818	1.7969	3.47879	2.65526	2.76598
	PTPN6	0.194964	0.181185	1.42592	0	1.50897	1.44726	0.889471	1.51615	1.66358
	IFIH1	0.194223	1.76816	2.45793	0	2.85026	1.41969	3.28021	2.02107	1.3497
	FZD6	0.189951	0.0700608	-0.833698	0	-1.01134	-0.505282	6.60927	6.4102	6.76011
	NR6A1	0.188533	0.0467762	0	0	0.56327	1.56902	6.87563	6.76509	6.34379
	CASP1	0.178963	0.442184	1.76324	0	3.22087	0.853916	2.7118	3.07449	2.33594
	BMI1	0.165861	0.0700321	0	0	-0.0302131	-0.345628	-1.02407	-0.876364	-1.36159
	RGS1	0.158459	0.225854	0.194535	0	4.63913	0.564031	-0.312302	1.24068	1.84245
	WARS1	0.147361	0.536058	0	0	0	0	0	0	0
	CSF2RA	0.146516	0.0272386	-2.60758	0	0.577831	0.531543	1.95934	2.25764	3.13233
	NDRG1	0.138444	-0.605551	-2.72494	0	0.610224	0.523595	-0.12807	-0.958394	-1.05482
	JAK2	0.137163	0.3378	1.29034	0	0.984293	0.244151	0.478676	0.740595	0.275898
	TNFRSF1A	0.129504	0.0345995	-0.619505	0	0.724438	0.748261	1.32499	1.20348	1.73203
	EIF2AK2	0.11682	1.36337	5.46517	0	2.5873	1.39428	3.44188	2.7506	1.77473
	CSF1	0.104948	0.153547	-1.13767	1.29533	2.08314	2.24372	3.20789	3.22832	2.8629
	CCRL2	0.104656	0.0320865	2.13735	0	1.30392	-0.384169	2.10907	0.700176	0.953131
	TAPBP	0.0973474	0.12961	0.293511	0	1.71372	1.3001	2.2814	1.96851	3.23769
	SEMA4D	0.0930869	0.0671379	0.388711	0	1.42609	1.65686	1.65554	1.66369	2.78034
	UBE2L6	0.0919156	1.22969	2.94681	0	3.39817	1.38109	2.78148	1.89934	1.24346
	ISG20	0.0917969	0.945091	-0.125588	0	2.59483	0.997919	3.16266	1.62746	0.878848
	TAP1	0.0914063	0.728842	-1.84012	0	3.21088	2.31776	3.12109	2.92661	4.49118
	CASP4	0.0846302	0.0302626	3.04776	0	4.10664	1.51698	4.03237	2.56665	3.13077
	CDKN1B	0.0765597	0.0325454	-1.44664	0	-0.620731	-0.490649	-0.974473	-1.04423	-1.10733
	PRKCA	0.0699751	-0.177695	-1.43567	-1.26162	-0.6117	-0.633376	-0.328432	-0.54853	-0.835144
	PLK2	0.0657717	0.123405	-2.19408	0	0.267169	1.1112	1.40307	1.95346	0.860001
	LGALS3BP	0.0619367	0.661286	1.54981	0	3.07338	2.7123	4.44222	4.13517	4.9575
	PSMB8	0.0495835	0.466732	-1.32849	0	2.64713	1.78998	2.19908	1.92718	2.67573
	MAP3K1	0.047559	0.0606646	0.376739	-0.972956	0.0715249	0.259607	0.285449	0.368655	0.647087
	CASP8	0.0303633	0.137939	-0.150591	0	0.665973	0.6526	2.49275	2.55164	2.26461
	IL17RA	0.0249198	-0.116484	0.505823	0	0.843936	1.09091	2.61219	3.29047	3.6795
	LGMN	0.0227052	0.280328	-1.42954	0	1.17669	1.82086	1.78517	2.69201	4.06656
	CTSZ	0.0224164	0.288266	-0.931503	0	1.15371	1.18486	1.78846	2.41641	3.36997
	IRS1	0.0185916	0.271338	-0.244816	0	-0.744286	-0.6417	-1.4401	-1.15302	-2.10838
	BMP6	0.0141556	0.269145	-1.47458	0	-0.915111	-0.42951	0.0163974	-1.41045	-1.93788
	DIAPH3	0.00839188	0.0288471	0	0	-0.490075	1.18186	3.83893	5.86854	6.63292
	PARP14	0.0038015	0.99066	1.52098	0	2.42393	1.42217	3.79517	3.07174	3.3009
	SLFN5	0.0034459	0.461939	1.3877	0	1.43028	0.724001	1.70433	0.95488	0.283643
	APOL6	0.00166188	0.35259	2.11418	0	3.20262	2.09214	3.65878	2.34536	5.40593
	ABCB9	0	-0.145961	0	0	-0.255298	0.62506	6.21687	4.79896	6.36529
	ACOD1	0	-0.104622	0	0	7.34616	4.40405	7.87346	8.00454	9.08308
	ADAM8	0	0.00242667	1.1053	0	0.354934	1.28822	7.95671	8.08955	9.34978
	ADGRE1	0	-0.317438	0	0	0.759503	1.39866	6.42121	7.57515	8.27382
	ALAS2	0	-0.31692	0	0	1.29385	-0.180369	0.0681254	-2.4133	-2.11421
	ARG1	0	0.61765	0.492219	0.425158	1.62089	1.1959	3.14912	5.90985	10.7092
	ARG2	0	0.0630815	-2.7897	0	1.3831	0.547317	-1.04093	0.867417	1.39059
	ATP2A1	0	-0.0948754	0	0	3.19375	1.68544	0	0	0
	AURKA	0	-0.324931	0	0	0.467743	2.24174	-0.722609	-0.135116	0.621084
	AURKB	0	-0.405137	0	0	0.625006	2.09282	2.51145	3.21311	3.96384
	BATF	0	0.128278	-0.40792	0	1.647	1.02286	-2.01654	-1.37948	-0.411942
	BATF2	0	1.42855	0.692401	0	2.97321	1.48559	3.0452	2.13188	3.88231
	BAX	0	-0.0632808	-0.802126	0	1.25182	0.888081	0.698717	0.863909	1.07106
	CCL11	0	1.10091	5.57327	1.55714	1.82611	1.13516	2.32059	2.30583	1.2659
	CCL17	0	0.477804	0	-2.57024	1.41575	-1.61867	0	0	0
	CCL19	0	-0.499825	4.04938	2.13568	1.59021	1.21173	0	0	0
	CCL22	0	0.440492	0.0197736	-0.529578	0.854125	-0.755858	1.43543	-0.778444	-2.17258
	CCL24	0	-0.97979	0	-3.23368	0	0	0	0	0
	CCNE1	0	-0.220855	0	0	1.96945	2.31585	6.98039	6.52706	7.17638
	CD40LG	0	0.0747144	0	-1.11217	0	0	0	0	0
	CDKN2D	0	0.0699677	0.92311	0	0.744175	0.712452	-0.0673116	-0.0787798	-0.0449367
	CDKN3	0	-0.348051	0	0	2.54369	0.221038	0	0	0
	CITED4	0	0.478796	0.336697	0	2.51702	2.08857	0	0	0
	CPT1B	0	0.23357	0	0	-0.27311	1.40694	0	0	0
	CSF2	0	0.0161575	-1.38011	-0.982063	2.3207	0.462109	0	0	0
	CXCL11	0	1.85651	2.39678	0	10.9645	7.19684	6.28457	7.14239	5.29919
	CXCL13	0	0.00703276	1.20442	0	3.86352	1.79769	6.46433	7.85862	8.93174
	CXCL6	0	-0.246893	2.37641	0.765591	0	0	0	0	0
	CXCR3	0	-0.0481294	0	0	0.857015	2.26604	3.42007	5.12521	7.32112
	CYP1A1	0	-0.122349	-3.81875	0	-5.61482	-2.70185	0	0	0
	CYP2E1	0	-0.00316023	0	0	-1.27124	1.7168	-1.97467	-2.80886	-0.123548
	DUSP2	0	0.175888	0.848846	0	2.32028	1.93311	1.08806	0.45312	0.998386
	E2F1	0	-0.357766	0	0	0.377032	0.651573	2.58406	3.2732	3.60997
	E2F7	0	-0.0446458	0	0	0.081455	1.85398	5.30144	6.17156	7.19447
	ESRRA	0	0.0147355	-1.96937	0	0.777281	0.767472	7.33023	8.24582	7.93132
	FABP1	0	0	0	0	-0.571248	-2.59521	0	0	0
	FES	0	0.0589549	-2.90196	0	0.869817	0.899421	2.17612	2.59122	3.09545
	FOXM1	0	-0.524354	0	0	0.260645	2.38209	-0.285373	-0.182456	0.471158
	FOXP3	0	-0.220382	0	0	0	0	3.77245	5.99306	6.32051
	GBP6	0	0.405899	0	0	3.34495	1.70768	3.03063	1.26853	3.13108
	GLI1	0	0.417794	0	0	-1.15672	0.764936	0	0	0
	GNAO1	0	0.159957	0	0	-0.463733	0.0102763	0.0129105	-0.985171	-2.05404
	GSTA3	0	0.259062	0	0	-0.459959	-1.45271	-1.4542	-1.29286	-3.03987
	GZMH	0	0.644722	-0.120122	0	0	0	0	0	0
	HAS1	0	-0.0907349	-1.10701	0	1.07199	0.679033	6.59931	6.83156	7.23684
	HDC	0	0.177124	-0.272626	0	0.454008	-0.25902	2.39822	1.63454	1.12461
	HPX	0	0.460958	0	0	3.217	2.64353	0	0	0
	HSD11B2	0	-0.0500682	0	0	2.35344	2.84743	0	0	0
	IFNB1	0	0.374998	0	0	8.55311	5.72717	0	0	0
	IFNG	0	0.681078	0	1.43103	4.22552	3.00727	4.20301	2.56194	6.05452
	IL12RB1	0	0.554591	0	0	2.92185	3.00937	3.08424	4.71011	6.9735
	IL1A	0	0.141979	2.71746	-0.851674	1.33775	-0.344235	0	0	0
	IL27	0	1.74423	4.71027	0	4.46558	2.89539	0	0	0
	IL4I1	0	1.0514	0.604973	0	2.3025	2.13538	0	0	0
	IRF5	0	0.267783	1.79246	-1.18881	2.14692	1.34201	1.1254	0.94027	1.06573
	IRF7	0	2.2543	2.35179	1.37606	5.80733	5.21044	6.64323	6.25472	5.21075
	IRGM	0	0.957211	0	0	0	0	0	0	0
	ITGA2B	0	-0.443508	0.413899	0	1.34997	0.962635	4.61661	5.71597	6.41722
	KCNN4	0	0.115707	-0.514405	0	1.33862	1.75864	-0.472319	1.09585	2.19633
	LAG3	0	0.894699	-0.949285	0	3.49139	1.78635	0	0	0
	LCN2	0	-0.0973021	2.96891	0	2.43066	1.93553	3.08772	3.70207	5.92095
	LIF	0	0.37275	-1.46883	0	1.57598	3.00453	1.62002	1.99638	2.65631
	LIG1	0	-0.105856	-0.334318	0	0.65092	1.36167	0.416679	1.76107	1.42404
	LTF	0	0.050954	3.05851	0	1.77382	1.41597	8.33084	7.51354	8.47179
	MCM2	0	0.0275214	0	0	0.830049	1.47832	1.12885	1.6745	1.92564
	MEOX1	0	-0.510419	-1.77478	0	-0.105354	-0.779666	0.161003	0.135587	-2.07053
	MMP3	0	0.31381	-0.263205	0	1.09652	0.99277	0.655328	1.56241	0.427822
	MST1R	0	0.125907	0	0	0.376335	1.01676	1.50874	1.15434	1.76622
	MYBL2	0	-0.267935	0	0	0.505319	1.03692	4.90078	6.1757	6.94052
	MYH7	0	0.808559	0	0	-1.64268	0.459956	0.819939	0.634215	1.07474
	NEK2	0	-0.650136	0	0	-0.227372	1.15358	0.719464	1.16168	2.26653
	NEURL3	0	0.455193	-0.995688	0	1.16057	1.87226	0.723084	1.35549	0.622376
	NFKB2	0	0.56925	0.282665	0	1.99614	1.8462	0.344593	1.22226	0.306767
	NFKBIB	0	0.265035	0.140157	0	1.43332	1.16922	1.35173	1.43831	1.68521
	NFKBIE	0	0.316884	-0.0431622	0	2.02612	1.46645	2.80287	2.94	2.88284
	NOS2	0	0.472198	-0.157172	-0.482835	0.312666	1.19047	4.641	6.05909	7.58241
	PCK1	0	0.787832	0	0	-1.48776	2.47193	0	0	0
	PDCD1	0	-0.13186	0	0	2.08234	2.00338	2.62116	3.83187	6.98175
	PKN1	0	-0.0294164	-2.55278	0	0.0377239	0.829123	-0.588802	-0.711478	-0.946685
	PLK1	0	-0.385324	0	0	0.984617	2.79466	-2.50438	0.607962	1.89894
	PTGES	0	0.393329	-1.01663	0	0.860823	1.18953	0.465912	1.17976	2.27033
	PTP4A1a	0	0	0	0	0.792601	0.134902	-0.0466205	-0.0639749	-0.743532
	RAD51	0	-0.235804	0	0	1.24586	1.55818	3.61775	4.78889	5.72485
	RELB	0	0.547452	-0.287949	0.502437	2.0931	2.17257	2.82047	2.99901	2.14671
	RIPK4	0	-0.0138263	-2.26508	0	-0.102055	0.395685	6.13666	6.25169	6.59104
	SHH	0	0.172363	0	0	-1.00128	-0.565957	0	0	0
	SLC7A5	0	0.193195	-1.36688	0	1.88665	1.89912	3.96643	4.09396	5.1852
	SMO	0	0.170136	0	0	-0.911601	0.112385	-0.832071	-0.496909	-0.782739
	SNAI1	0	0.276377	-3.10468	0	0.672195	1.94159	0.774596	1.59864	1.78527
	SOX11	0	-0.167567	0	0	-1.54546	-1.71113	0	0	0
	TBX21	0	-0.0277778	0	0	1.76029	2.36022	6.29128	5.80519	6.52274
	TK1	0	-0.407981	0	0	0.691133	1.23357	-0.305981	-0.229527	0.561777
	TLR9	0	-4.86816	0	-0.977338	3.45656	2.59801	9.29455	9.94938	9.37859
	TNF	0	0.266925	4.00524	-1.14601	4.00576	2.6969	5.21529	6.05442	7.28861
	TNFRSF18	0	0.0237778	0	0	1.18396	0.482765	0	0	0
	TNFRSF4	0	0.080111	0.388356	0	1.31434	1.23693	4.97908	4.42107	6.43361
	TNFRSF9	0	0.239345	0	0	3.24042	2.38278	5.42216	5.87414	7.76499
	TREX1	0	0.862238	0.216895	0	3.9768	2.75316	3.2968	2.6805	2.62086
	TRIB3	0	0.0945778	-2.46579	0	1.60586	0.632379	-0.159579	0.688941	1.60866
	UHRF1	0	-0.0169116	0	0	1.52643	2.19182	6.80663	8.57796	9.02298
	WNT7A	0	0.37637	0	0	-0.545422	0.552803	3.23485	5.51761	6.53548
	XDH	0	0.15226	0	0	1.6276	1.13067	2.05515	1.23805	1.67609
	ZAP70	0	0.0211625	0	0	1.10024	1.51173	2.31871	2.4273	3.54378
	CBX5	-0.00554087	-0.182825	-0.0968346	0	-0.557191	-0.433881	-0.823951	-0.865645	-1.46245
	SP110	-0.00565064	1.34552	3.437	0	1.97082	1.3989	3.66463	2.68927	3.29582
	DAG1	-0.0188946	-0.0606369	-2.35254	0	-0.56571	-0.393297	0.602188	-0.254501	1.38528
	BCL2	-0.0204017	0.008961	0.678548	0	-0.216875	0.0248558	-0.457367	-0.658668	-1.32413
	RGS2	-0.0229495	0.173108	-1.12289	0	0.318955	-0.562506	-0.11048	-0.534385	-1.77476
	SLC9A1	-0.028309	0.0497391	-3.73314	0	0.342539	0.794066	1.3236	1.30685	2.21596
	MAPK1	-0.0313884	0.00978771	-1.48897	-0.655865	-0.132364	0.0471431	-0.823344	-1.27437	-1.56661
	NR3C1	-0.0356813	0.0284222	0.473915	-0.819175	-0.277646	-0.835584	-0.108101	-0.782745	-1.26389
	CTNNB1	-0.0376474	0.134621	-0.371102	0	-0.497164	-0.311639	-0.113798	-0.41523	-0.895006
	CX3CL1	-0.0379698	0.327095	0.0900759	0	0.0717181	0.0455048	3.29524	1.73677	2.25786
	CSF1R	-0.0404792	0.29282	0.640492	0	0.104877	0.942532	0.793111	1.37793	2.37107
	POLA2	-0.0417283	0.059141	-2.14739	0	0.31726	0.506561	2.14727	2.62049	3.2923
	DLG1	-0.0457788	-0.106382	-0.768975	0	-0.332055	-0.239369	-0.372696	-0.583901	-1.10954
	MAPK8	-0.0512374	0.0473937	-2.63045	-0.64909	-0.327749	-0.540638	-1.39006	-0.707774	-0.46575
	GSK3B	-0.0537021	-0.0789971	-0.264129	0	-0.42908	-0.270798	-0.5671	-0.834048	-1.03279
	PTAFR	-0.054301	0.295137	1.05165	0	2.74969	2.19635	3.4643	3.54328	3.40862
	PTK2	-0.057505	0.019754	-0.988813	-0.715387	-0.374276	-0.291013	-0.176243	-1.04541	-0.762675
	SAMHD1	-0.0644499	0.57227	0.57719	0	1.44019	1.10894	2.16058	1.25336	2.26503
	CTSW	-0.0781424	0.0945694	1.47583	0	1.47255	1.66939	0	0	0
	AHR	-0.0843326	-0.094292	-1.73259	0	-0.886825	-0.912672	-1.00975	-1.18833	-1.6804
	CCND1	-0.0861992	0.14523	-2.82635	0	0.338344	0.915506	-0.0517619	0.0785084	-0.0969464
	TFRC	-0.0981286	-0.0201893	-0.634407	0	0.0354235	-0.907386	7.44932	6.89729	6.79844
	KLRD1	-0.0998902	0.0943587	0	0	2.73623	0.760065	0	0	0
	NR4A1	-0.104695	0.4744	-3.13637	0	-1.43808	-0.629715	0.0886682	-1.25966	-2.29974
	PSMB9	-0.105173	0.680539	1.33551	0	2.09897	1.26493	4.25208	3.69572	4.42212
	ASAH1	-0.106536	-0.0123163	0.541047	0	-0.200249	0.0129281	-0.0346089	0.949389	1.76897
	CCR5	-0.11754	0.435868	-0.0632034	0	3.50443	2.99668	0.185015	2.47239	2.37824
	IL6R	-0.127791	-0.18706	-0.727279	-0.968307	-0.179743	-0.278175	-0.324848	-0.672954	0.00218093
	PARP12	-0.130481	0.861872	1.24518	0	2.22109	2.0263	2.80123	1.98964	2.07078
	TRIM21	-0.134015	0.913848	2.88953	0	1.92747	0.80028	3.91341	3.35546	3.14498
	TOB1	-0.135112	-0.00962407	-0.87703	0	-1.10035	-0.656771	0.253139	-0.39524	-0.438429
	GBP3	-0.1372	0.245285	3.32726	0	3.37363	1.99608	3.31551	2.34811	2.91768
	IL18	-0.137322	0.170451	1.08906	-1.15111	0.87826	-0.197852	-0.674493	-0.719625	-0.523473
	RSAD2	-0.14222	4.20511	3.39174	0	6.84708	4.59219	7.10302	5.99677	4.51997
	GRN	-0.150884	0.0790345	0.773669	0	1.6354	1.84034	1.99252	2.06398	3.16016
	CD36	-0.173092	-0.429223	-1.19491	0	-0.925296	-1.29272	0.732201	0.236764	0.126038
	ICOS	-0.186833	0.466411	0	0	-0.26343	0.393602	2.8189	4.00696	7.57143
	LEPR	-0.188543	-0.200388	-2.63856	0	-0.738937	-1.29581	0.0782356	0.121171	0.164357
	DHFR2	-0.200839	0.0529853	0	0	0	0	0	0	0
	ICAM1	-0.202608	0.154135	0.416347	0	1.04623	1.04112	3.40134	3.35842	3.75138
	PML	-0.203876	0.735379	1.86068	0	2.15307	1.8453	3.57592	2.56404	2.14139
	IRF1	-0.207919	0.627481	-0.653514	1.39925	1.72172	0.855373	1.81001	1.27333	2.74864
	SMAD9	-0.20895	-0.277535	-0.577253	0	-1.71201	-0.856143	0	0	0
	SGK1	-0.216299	0.075224	-2.34841	0	0.0177051	-0.182324	0.494727	0.948174	1.21193
	MEF2C	-0.222527	0.0360564	-1.10567	-1.38661	-0.531118	-0.324728	-1.70574	-1.69897	-2.64585
	TGM2	-0.22257	0.0955767	-1.30921	0	0.877404	0.694474	0.788244	0.633322	1.53851
	DUSP6	-0.226583	0.0495896	-1.00848	0	0.604358	0.48333	0.607074	0.791103	1.2382
	PSMB10	-0.233327	0.176106	-1.73447	0	2.37834	1.03613	2.61943	1.92554	2.75924
	HEY1	-0.240257	0.149824	-0.957786	0	-0.696257	-0.427227	-0.642833	-1.36343	-2.44887
	NOTCH1	-0.264888	0.0239106	-1.72068	0	-0.130152	0.546697	1.72182	1.24813	1.94962
	KDR	-0.27075	0.104911	-1.39858	0	-0.709244	-0.252928	0.144056	0.0196319	-1.28121
	F2R	-0.27238	0.272036	-1.44296	0	-0.803802	-0.432387	0.527929	0.365831	1.55334
	PPARGC1B	-0.290387	0.0542262	-2.55603	0	0	0	5.14967	5.14791	6.9411
	CYBRD1	-0.290608	-0.167057	-2.36145	0	-0.926421	-0.707178	-1.52023	-2.61259	-3.3958
	USP18	-0.297505	2.608	0	0	4.37895	3.30413	6.00872	5.55404	4.22126
	CFTR	-0.298339	-0.550228	0	0	-0.462534	-0.991149	0	0	0
	DDX60	-0.300054	2.17925	2.34354	0	3.19552	2.22148	4.4369	4.35877	3.54388
	MAOA	-0.314048	-0.333212	-0.664921	0	-0.934232	-1.09259	0.602992	0.263383	0.15798
	CXCL16	-0.318295	0.227718	2.97045	0	2.00673	1.81374	2.61122	2.82257	3.10115
	NOX4	-0.320633	0.139092	0	0	-0.525544	-0.937444	-0.360971	-1.32669	-2.78793
	MSR1	-0.321737	0.0984843	1.35738	0	3.83247	2.32331	6.61862	8.31269	8.96181
	FGL2	-0.326128	0.202178	3.30183	0	1.93444	0.651469	1.49095	1.24663	2.08502
	NFKBIZ	-0.344662	0.219951	0.610602	0	1.07379	0.281956	1.61678	0.918485	1.66914
	DDX58	-0.348685	2.21529	3.4184	0	2.28136	1.6787	3.13153	2.35317	1.36061
	AXL	-0.362274	0.712676	-0.985052	0	1.16786	1.1245	1.73265	1.90805	1.50532
	RNF213	-0.372391	0.706737	1.63448	0	3.10087	2.80689	3.94609	3.08091	3.20682
	NR4A3	-0.374627	0.202562	-0.484511	0	-0.523527	-0.0415368	-0.409323	-1.05583	-2.46463
	DUSP5	-0.377304	0.166442	-0.618091	0	1.15593	1.00545	1.40468	1.40956	1.1394
	CCR2	-0.382314	0.147481	0	-0.901824	1.53732	0.867024	-0.349829	0.917996	1.81575
	BTRC	-0.409249	-0.048059	0.243256	0	-0.400354	-0.071844	-1.38617	-1.55017	-1.59419
	IRF9	-0.413959	0.983074	2.63986	0	1.62925	1.69628	2.20645	2.31584	1.32528
	MCM7	-0.428306	0.0638615	-4.08869	0	0.539417	1.03059	0.378331	0.588822	1.69028
	NLRC5	-0.435492	0.473701	-1.01205	0	2.82314	2.33365	5.31014	4.62661	5.58084
	LRP6	-0.44926	-0.214534	-2.23331	0	-0.979901	-0.494211	-0.840946	-0.650783	-0.969471
	DHX58	-0.462424	1.62556	0.977894	0	3.85638	3.4326	4.27717	3.84558	3.57528
	ESR2	-0.46294	0.0351609	0	0	-1.17396	-0.571434	0	0	0
	AR	-0.469132	-0.0777076	0	0	-0.672246	-1.00534	-0.360987	-1.53195	-2.23774
	LDLR	-0.469819	-0.00630112	-0.693673	0	0.385376	0.656937	3.45316	2.81866	3.52204
	SELP	-0.481617	-0.143855	-1.6105	0	2.6536	1.52596	3.28971	4.02459	3.86349
	CDO1	-0.483364	0.171892	-2.03847	0	-0.324089	-0.123569	-1.35563	-0.685724	-2.07898
	HELZ2	-0.486589	2.11461	1.84313	0	1.94991	1.87566	3.41486	2.6665	2.42952
	LAMB3	-0.496141	0.112246	-0.603698	0	-0.496423	0.286864	2.15501	2.14427	3.94837
	OAS2	-0.508461	3.34395	4.81371	1.53593	3.53222	3.05182	3.69967	2.80527	2.88468
	UCP2	-0.511886	0.00376076	3.28541	0	0.678394	0.765258	0.754329	0.749779	1.51469
	ALDH1A1	-0.512565	-0.0456539	1.08886	0	-0.721355	-1.1125	-0.0102366	-1.41112	-1.95789
	PTPN1	-0.51367	-0.155257	-2.25778	0	0.77698	1.18069	0.568026	0.236562	0.758801
	ZHX2	-0.522588	0.19583	-0.57686	0	-0.0332702	0.70214	-0.493522	-0.564308	-1.75023
	POLE	-0.523313	-0.0206429	-2.84032	0	1.00074	2.1032	6.39274	7.41166	8.07783
	RBP1	-0.541935	-0.0162268	-1.24052	0	-0.241359	0.0645637	-0.629047	-0.696682	-1.7898
	THRB	-0.547669	-0.151356	-2.70003	0	-0.780736	-0.954571	-0.91209	-0.905226	-1.83761
	SMAD6	-0.554493	-0.0196796	-0.700715	0	0.321933	0.457172	-0.940588	-1.6169	-1.7703
	PTPRO	-0.55522	0.221342	0	0	1.34565	1.04434	0	0	0
	GZMA	-0.560964	0.107764	-0.493253	0	2.28131	2.37004	1.82694	2.42438	3.19487
	SOCS3	-0.574448	0.10304	0.267779	0	2.66418	2.05223	2.98225	3.53809	3.78788
	TLR3	-0.574899	0.373335	0	0.0891211	1.3735	0.504604	2.49904	0.998042	1.76916
	ENPP2	-0.590754	0.0116184	-1.26379	0	-0.898499	-0.90114	1.38606	0.579309	0.799661
	ITPR1	-0.59479	-0.0732701	-4.02178	0	-0.364469	-0.0218013	1.05467	0.723402	1.25692
	MEF2D	-0.604054	0.111231	-2.38503	-2.29593	-0.349029	0.628427	-0.277445	-0.453287	0.00836997
	GBP4	-0.607589	0.600255	3.00013	0	2.33385	0.973746	3.74699	2.3918	4.66712
	DUSP1	-0.61966	0.219875	-2.2807	0	-0.617029	-0.806973	-0.536724	-1.20628	-1.77444
	CD69	-0.640134	0.392991	3.00184	0	2.77027	0.773467	1.50784	0.815039	0.845833
	CYB5A	-0.642223	-0.190403	-0.637425	0	-0.00451639	-1.03233	-0.977486	-1.39702	-1.43863
	CIT	-0.643786	-0.43157	0	0	-0.589601	1.7306	0.408957	0.489248	1.73516
	CCL5	-0.659278	0.0794442	1.29448	0.283293	2.81059	2.71547	2.45382	2.13945	1.88996
	ENTPD1	-0.664961	0.0728618	0.00237168	0	0.208718	-0.275282	1.15973	1.10675	1.44821
	PLAGL1	-0.674627	-0.133683	-3.11634	0	-0.430206	-0.563533	-0.976269	-0.671847	-2.07821
	EPAS1	-0.675609	-0.0764652	-2.24462	0	-1.24459	-0.540993	-0.430366	-1.10052	-2.43115
	ATF3	-0.682743	0.961582	-1.12696	0	1.55262	2.55995	4.12117	3.75003	2.97133
	CMPK2	-0.693259	3.21221	2.35586	0	4.36145	2.36009	4.50522	3.1429	1.1258
	EDN1	-0.695723	0.401706	0.194454	0	0.259695	-0.541049	2.74839	2.96311	2.92781
	LPL	-0.706074	-0.405749	-0.961359	0	-0.272376	0.420924	0.674198	0.837068	1.39218
	TRIB1	-0.772484	0.172539	-1.35888	0	0.845821	1.11746	1.80336	1.64021	1.33585
	ALDH3A2	-0.801307	-0.269694	0.462845	0	-0.533362	-0.783408	-1.05249	-1.0777	-1.22324
	RXRA	-0.812873	-0.0414511	-2.08242	0	-0.327474	0.38576	-1.10151	-0.840157	-1.39986
	CAT	-0.815318	-0.128334	-1.62344	0	-1.11931	-0.746827	-0.466859	-1.28376	-1.85099
	CCL4	-0.820322	0.640615	6.14857	0.985853	5.51379	5.35935	6.05457	6.48144	6.25566
	GRK5	-0.823361	0.129515	-0.802279	0	-0.368699	-0.452805	-0.347964	-1.03166	-1.55982
	MAPK3	-0.828361	-0.0358808	-1.57952	-0.680367	0.0680916	0.096625	-0.191441	-0.724739	-1.22386
	CD74	-0.829448	0.0654352	2.33917	0	0.375565	0.0413235	1.74083	1.85485	3.51302
	PTGER4	-0.837459	0.0341198	-0.749297	-0.698917	1.54353	0.815427	0.794174	1.36474	1.6112
	CITED2	-0.853561	-0.636807	-1.91528	0	0.154936	-0.324641	-0.0587728	-1.43533	-1.18253
	ATP10A	-0.875483	0.287527	-3.1151	0	1.44905	1.09406	3.328	2.47673	2.53365
	RORA	-0.883772	-0.281469	-1.78356	0	-0.335582	-0.767527	-1.56466	-1.76151	-1.69953
	FGF10	-0.921084	0.070244	0	0	-1.00957	-0.633653	-0.533115	-1.24889	-1.96142
	MYO5B	-0.946188	-0.0951394	-0.054958	0	-0.648193	-0.168687	0.770772	0.550945	1.48497
	HERC6	-1.00554	2.98877	2.87946	0	3.69441	1.90991	5.70368	4.58652	4.4488
	ANGPT1	-1.09581	0.0409143	-1.99302	0	-0.694448	-1.69765	0.406228	-0.127815	-1.00483
	CIITA	-1.14261	-0.19499	0.146812	0	0.669249	0.554632	1.48572	2.06189	3.26966
	ADORA2B	-1.16082	-0.10064	0	0	0.953878	-0.261523	5.1182	6.13344	5.89454
	CSRNP1	-1.16727	0.570637	-1.83517	0	2.63112	2.45466	2.31904	1.96449	2.00228
	BDNF	-1.19501	0.33917	0	0	-0.821051	-1.52371	0	0	0
	NR4A2	-1.20306	0.292003	-1.11159	0	-2.02579	-0.44053	-2.00567	-2.00698	-2.80436
	RIPK1	-1.21738	0.145862	-1.49095	-0.957857	0.509626	0.256619	0.154477	0.0201674	0.468457
	VLDLR	-1.24536	-0.141696	-2.4179	0	-0.868458	-1.08315	-0.158451	-0.89646	-0.559871
	TLR7	-1.24983	0.467001	3.40882	-1.47173	2.19981	1.63699	3.61976	3.96835	3.99938
	LIFR	-1.24988	-0.109145	-2.40569	0	-0.730918	-0.302019	0.0953712	-0.443628	-0.266185
	CAV1	-1.26248	0.123598	-1.41325	0	-1.01794	-1.13716	-0.459689	-1.12808	-1.4746
	CCN2	-1.26434	0.355083	0	0	-0.365653	0.542642	1.48434	1.12883	2.93047
	CD80	-1.34078	0.917547	1.65567	0	1.56485	0.865494	0	0	0
	ERBB2	-1.35938	-0.135967	-2.34673	0	-0.0225479	0.52544	1.68503	1.64083	2.25483
	DUSP4	-1.37462	0.00312846	-0.49669	0	-0.391244	0.11087	-3.06236	-1.87435	-1.3728
	PRF1	-1.40746	0.245072	0.0111287	0	1.98669	1.61054	0.082247	0.0143024	1.8965
	NKX2-1	-1.40913	-0.161241	-0.357233	0	-0.847783	-0.516796	0.246993	-0.198211	-0.474973
	JUNB	-1.42291	0.348995	-1.71226	0	2.20264	1.30514	1.56536	1.69169	1.67758
	TAL1	-1.54685	0.0865159	-1.33503	0	-0.546499	-0.0657894	-1.47579	-1.94732	-1.8109
	FOS	-1.80791	0.43882	-5.3092	-1.28219	0.253595	-0.384181	0.110971	0.239444	-1.3192
	CD83	-1.95643	0.325358	-1.68292	0	0.726317	-0.0274015	0.144973	0.0228675	-1.29927
	KLF4	-1.97004	-0.0114994	-1.92075	0	-0.823801	-0.508331	0.290995	-0.517237	-0.922452
	EGR1	-1.97083	0.594231	-3.1617	0	0.0838892	1.22526	0.846288	0.0581734	-1.46151
	KIT	-2.03346	0.183213	-0.214748	0	-1.13367	-0.619071	1.37495	0.49435	0.340053
	SFTPA2	-2.11195	-0.438431	1.87239	0	0	0	0	0	0
	IL2RB	-2.13919	0.13166	-0.863063	0	1.90588	2.14968	1.00762	1.31449	2.54668
	CX3CR1	-2.24368	0.175963	0	0	0.0514893	1.06965	-1.66717	-1.12109	-3.00963
	ARRB1	-2.40886	-0.149958	-2.51195	0	-0.624071	0.194319	-0.233177	-0.539537	-1.12203
	GRIA1	-4.37188	0.0994654	0	0	-2.12748	-1.11296	0	0	0

## Sheet: S9 File, sheet B
Genes identified as targets of IFNg according to the Mechanistic Network column of Upstream Analysis tab from the IPA Core Analysis tool were used to subset the expression data of each sample		Wu	Alfi	BlancoMelo	Ackermann	Suhrbier_2dpi	Mills_4dpi	Winkler_2dpi	Winkler_4dpi	Winkler_7dpi
	SPP1	5.45526	0.335857	-0.294428	0	0.523755	0.337178	2.26722	2.62392	4.33754
	PLA2G2A	4.84804	-1.74679	-0.211916	0	0	0	0	0	0
	CXCL8	4.52586	0.438515	0	0	0	0	0	0	0
	TIMP1	4.29889	0.160045	1.24888	0	4.88072	5.23057	3.85392	5.91621	7.05404
	IL1R2	4.23893	0.130777	2.49895	0	3.26199	0.590655	2.06912	1.97571	3.51617
	IL2RA	3.94211	0.332626	0.999317	0	1.92919	1.52444	4.47182	3.9599	5.08173
	MMP7	3.83213	0.483385	0.454908	0	0	0	0	0	0
	TOP2A	3.78092	-0.551225	2.81215	0	0.696879	0.91677	-0.174956	1.25285	1.98037
	CHI3L1	3.67003	-0.249885	3.81352	0	0	0	0	0	0
	SLC7A11	3.66559	-0.218728	0.655093	0	0.760471	0.361645	-3.79439	0.34103	0.435457
	RRM2	3.57656	-0.324851	1.26718	0	0.542506	1.73484	1.76359	3.27133	3.5915
	SAA1	3.52413	0.265506	2.66112	0	0	0	0	0	0
	EGLN3	3.35564	-0.167574	-1.16736	0	0.677151	-0.252451	0	0	0
	APOB	3.34582	-0.384703	0	0	0.87006	-0.794219	0	0	0
	CXCL1	3.07616	0.140573	0.310639	0.879863	3.50179	1.86055	0	0	0
	ARNTL2	3.0177	-0.00444884	0.422483	0	-0.27982	0.166785	0	0	0
	ADAM12	2.97386	0.07846	1.71948	0	-0.646731	1.09114	-0.441801	-0.506031	0.625684
	BUB1	2.90255	-0.437235	0	0	0.160243	0.057565	0	0	0
	CCL21	2.88244	-0.0550201	-0.185096	0.987388	0	0	0	0	0
	GDF15	2.8779	0.226757	1.51163	0	2.61531	2.63686	0	0	0
	CXCL5	2.83234	0.0346179	-0.820208	1.02069	4.14666	-1.04336	0	0	0
	HMOX1	2.63905	0.0457514	-2.42259	0	0.988242	1.3658	1.62924	2.09341	3.05547
	SOD2	2.6022	-0.0482197	1.94098	0	0.496587	0.052426	0.0265184	0.421498	0.503874
	CD163	2.35717	0.358914	0.600781	0.00117307	-1.5199	0.103308	0	0	0
	IRAK2	2.35683	0.177426	-1.12537	0	0.291001	0.643727	0.268833	0.866425	0.570765
	IL1RL1	2.33764	0.0153044	1.52748	0	-0.81217	-1.38117	0	0	0
	IDO1	2.30386	0.47814	3.52909	0	3.72893	2.75563	6.70377	5.39387	7.1125
	IGF1	2.29502	0.0199302	0.383754	0	0.307048	0.415848	-0.0923412	0.600578	-0.00626561
	MUC5B	2.2346	-0.878588	0	0	1.53261	0.984735	3.38136	2.54126	3.73896
	MRPL18	2.21181	0.132317	0.880661	0	0.0344772	-0.218127	0.759911	0.349402	0.25942
	HMGA1	2.19839	0.100546	-0.161467	0	2.21187	1.46475	-0.0321915	0.0475195	1.0823
	FAP	2.18853	0.251936	-0.8807	0	2.12843	0.739134	0	0	0
	HIF1A	2.16283	0.0118947	-0.930377	1.36845	0.937637	0.478666	0.188539	0.374532	0.978517
	CXCL9	2.16259	-0.580453	0.244307	0.593487	7.4013	5.95235	10.4619	9.82827	12.3199
	SYN1	2.15677	0.00877778	4.7238	0	0	0	0	0	0
	SFRP1	2.08522	0.424385	0.0191226	0	1.47196	1.65457	1.8095	1.66848	3.10587
	SLC22A3	2.07858	-0.415257	0	0	-1.40784	-0.910841	0	0	0
	DIO2	2.07238	-0.209337	0	0	1.12677	0.318753	-0.541173	-0.552326	-0.847722
	FOSL1	2.04886	0.392175	-1.57579	0	5.75076	5.91985	5.65169	7.18385	7.39875
	GMNN	2.04563	-0.0888865	0	0	-0.157207	0.15689	0.603394	1.10617	1.23237
	TXNRD1	2.04474	-0.0993965	-0.215581	0	0.28815	1.44514	0.100092	0.352501	0.803314
	FGF7	2.04332	-0.0143638	-0.396695	0	-0.632719	-1.20259	-0.654121	-0.749594	-0.737629
	AK4	2.0181	-0.0549368	-1.1251	0	0.197493	-0.15018	0	0	0
	CXCL10	1.98732	2.1692	4.03877	4.73374	8.74731	6.97534	9.09428	8.50951	8.06938
	ALDH18A1	1.98714	-0.0190114	-1.16283	0	0.917315	1.44006	-0.686596	-0.548949	-0.550782
	IL18RAP	1.98211	0.361043	2.25238	-0.0938116	1.04527	1.03509	1.45351	2.34233	2.91637
	TLR2	1.97171	-0.110023	1.59646	-0.0665905	1.79391	1.37069	2.63185	3.24864	3.3153
	TNFSF15	1.97114	-0.0299975	-1.02542	0	0.34318	0.000363474	0	0	0
	FBXO32	1.96244	0.264556	-1.8256	0	-0.399215	0.0201127	-0.91546	-1.61109	-2.0034
	CDK1	1.931	-0.39126	0	0	1.04107	1.51525	4.3001	6.43119	6.47834
	ALDH1A3	1.92802	-0.106684	0.852938	0	0.108548	0.804011	0	0	0
	ACSL1	1.90945	0.0973478	2.66832	0	-0.479736	0.26066	1.36241	0.515548	1.51266
	SLC16A1	1.9071	-0.039674	0.369	0	0.0918718	0.255843	2.41847	3.0073	3.54388
	PCSK1	1.89571	0.361742	0	0	0	0	0	0	0
	DHRS9	1.8934	0.0151951	2.57124	0	1.27645	-0.957578	0	0	0
	SELE	1.88118	-0.160874	0.639243	0	2.3177	2.18585	0	0	0
	CXCR2	1.87375	0.320731	2.17571	-1.08322	0.905587	-0.646618	1.26026	1.00431	-0.707889
	SELL	1.87345	0.46191	7.54397	0	1.40083	0.860801	2.13146	1.18909	1.43374
	GAPDH	1.8582	-0.036813	-0.417011	0	0.887094	0.995884	0.0959451	0.0441965	1.25314
	TNFRSF11B	1.82988	0.0475915	1.265	0	-0.015846	-1.01349	0	0	0
	EZH2	1.82097	0.293216	-1.2975	0	-0.11216	0.0935386	1.01869	0.654751	1.53794
	PLTP	1.80323	0.0587884	1.0986	0	-0.355994	-0.310065	0.937259	-0.0263215	0.0117889
	SLC3A2	1.80238	0.317845	-0.129556	0	0.585714	0.592989	2.10308	1.62471	2.49185
	CHEK1	1.79041	-0.0924713	0.716674	0	1.23608	1.17862	0	0	0
	JAK3	1.77612	0.0145452	2.41086	0	0.683289	1.17887	2.17447	2.40577	2.95627
	PHB	1.76855	0.0561825	-0.68808	0	0.283389	0.153977	1.42295	1.34029	1.5784
	PLOD2	1.76216	-0.152341	0.371737	0	-0.968485	-1.08763	3.83586	3.40753	3.64261
	SLC25A5	1.74932	-0.035337	0.572959	0	0.367798	0.0685122	0.819429	0.881034	1.64327
	MIF	1.74323	-0.0255504	0	0	1.15418	0.782151	0.844983	1.05233	1.44285
	MUC5AC	1.7316	-2.09816	0	0	2.70664	2.67352	3.02086	3.89811	3.71229
	BRCA1	1.70895	-0.280635	0	0	0.712613	1.33457	5.11791	6.69442	7.11818
	SLC2A3	1.70551	-0.768569	-0.177632	0	-0.121734	0.438098	0.772502	1.99349	0.673097
	RBL1	1.70187	0.00551248	1.46752	0	0.798197	0.668656	1.84495	1.20745	1.32252
	HSPA5	1.69702	0.179799	-1.32155	0	0.996354	-0.303802	2.51702	2.09077	2.50172
	HSD17B10	1.66018	0.107741	-0.987719	0	0.0785413	0.276736	0.0505462	0.503133	0.462353
	PAPPA	1.65357	-0.105538	1.81932	0	0.423783	0.652078	0.655081	0.953005	1.33765
	GCH1	1.6416	0.380082	3.92939	0	1.68995	0.741701	6.88212	7.25999	6.32785
	CTSB	1.63808	0.0210049	0.267042	0	0.945595	1.12021	1.59071	1.88515	2.91984
	GPR160	1.6294	-0.160181	1.25207	0	0.696409	0.445883	0	0	0
	UGCG	1.62691	-0.0110691	0.0563282	0	0.0563252	0.183909	0.418771	-0.244918	-0.392798
	MMP2	1.62091	0.160138	0.113205	0	-0.815108	0.0524307	0.650734	0.588355	2.02557
	BCAT1	1.61048	-0.181547	-1.08563	0	0	0	0	0	0
	FPR1	1.60985	0.556912	3.93357	0	0.348637	-0.773868	0	0	0
	HSPD1	1.59143	0.0872185	-0.944853	0	0.097893	-0.103494	0.794278	0.81072	0.356995
	ALDOA	1.58742	-0.0251147	-0.734618	0	0.492629	0.871859	0.0539686	-0.227545	0.175389
	YY1	1.58625	0.0421952	0.529401	0	-0.272336	-0.223577	-1.05526	-0.508266	-1.41317
	CD274	1.57713	0.282067	1.13808	0	3.68124	2.11646	4.22971	3.49173	4.27858
	PLAU	1.57232	0.0048727	-0.992684	0	1.87707	2.13117	3.24171	2.98851	3.82739
	MTHFD2	1.56757	0.0858284	0.274346	0	2.50876	1.7034	1.88973	2.23151	2.47162
	NAMPT	1.56451	0.073116	1.90723	0	1.82339	0.646787	1.40339	0.798941	1.20988
	TXN	1.56191	0.0426117	0.582593	0	0	0	0	0	0
	ACTN1	1.55495	-0.0391757	1.09569	0	0.551405	1.77599	1.24767	1.05096	2.22941
	PLAUR	1.54482	0.144643	1.32498	0	0.946579	1.00428	3.71865	3.86779	4.51299
	POR	1.54391	0.100511	-0.843471	0	0.069456	0.36694	2.10251	1.4103	2.5266
	TOMM40	1.53841	0.0668172	-1.02507	0	0.751305	0.98832	1.69347	2.04668	2.30589
	APOE	1.535	0.0244508	0.562054	0	-0.337585	-0.0764635	0.0729099	-0.164324	1.33448
	NQO1	1.51299	-0.16303	1.64824	0	-0.803465	-0.149882	0	0	0
	MXD1	1.50193	0.0965399	4.64009	0	1.94446	0.829752	1.72994	1.232	0.870418
	RGS16	1.49717	0.0734338	-1.05925	0	3.60563	4.25321	2.41294	2.69132	3.34037
	TIGAR	1.48621	0.0230693	0	0	-0.148969	0.195743	-0.697474	-0.732572	-0.849059
	CNR1	1.48245	-0.600016	0	0	-0.596349	-1.48806	0	0	0
	FASN	1.48206	-0.310889	1.05978	0	0.0698129	-0.170264	0.882535	-0.199801	-0.5245
	MGST1	1.4761	-0.167122	0.347551	0	0.334208	-0.44617	2.41437	1.95614	2.13464
	MMD	1.47319	0.0530006	-0.484569	0	-0.537603	0.287616	-1.44517	-0.739536	-0.971181
	ADAMTS4	1.47304	0.239146	0.374463	0	2.81261	3.01319	4.26465	4.6711	4.67469
	PGD	1.46896	0.0565416	0.772438	0	0.589876	0.761556	0.33568	0.264039	0.866094
	HPRT1	1.46866	0.0939943	0.590197	0	0	0	0	0	0
	ITGAM	1.46404	0.015373	1.25973	0	1.73448	1.6442	1.46694	2.36258	3.91686
	EREG	1.46395	-0.0220494	-1.08141	0	2.07539	0.117315	3.42276	5.73383	7.493
	SDC1	1.46031	-0.0810841	-0.353563	0	0.506362	0.228913	0.966225	0.777633	2.19816
	MMP14	1.45828	0.12292	-2.86265	0	0.548472	1.38528	1.68402	2.2551	3.53597
	PDK1	1.44817	-0.248826	-0.0581236	0	-0.823802	-0.172577	-0.0420905	0.63328	0.440594
	SLC7A1	1.44774	0.0699911	0.305383	0	1.08509	1.53612	1.12447	1.88206	1.71007
	IGF2	1.44687	-0.146786	0	0	0.0236232	-0.57136	-0.728485	-1.28187	-1.84833
	HPSE	1.44559	0.309158	1.76399	0	1.69338	0.986517	4.78267	6.5277	6.55677
	GCLM	1.4435	-0.140905	-0.150235	0	-0.0355541	0.0790828	-0.765377	-0.571022	0.125215
	ENO1	1.44209	-0.0813092	-1.49959	0	0.755953	0.903439	-0.388809	0.28141	1.17712
	GCLC	1.43424	0.306524	-0.342135	0	0.380232	-0.0116245	0.885968	0.8716	0.811706
	GBE1	1.43069	-0.206175	-0.702041	0	-0.0318954	-0.210459	0.440364	-0.254346	-0.477601
	ITGB3	1.4292	0.208015	-3.3576	0	0.193767	0.84638	4.53081	4.41035	4.48822
	PKM	1.42281	-0.0092831	0.282835	0	0.767553	0.857052	1.3269	1.61472	2.97053
	PDSS1	1.42025	0.101491	1.77768	0	0.764996	-0.186215	1.90928	1.13884	2.25517
	PDIA4	1.40909	-0.0114694	0.0483697	0	0.61149	0.281132	2.15084	1.58689	1.90832
	SFRP2	1.39707	-0.191286	-2.44202	0	-1.23718	-0.50988	0	0	0
	SRM	1.39164	0.113981	0.330436	0	0.923669	1.48025	-0.142832	-0.0102526	0.232288
	GPR4	1.38895	0.219015	-0.300916	0	0.319339	0.485365	0.355892	-0.579628	-0.404745
	CEBPB	1.38484	0.00141064	0.382372	-0.0420786	1.40589	0.545572	0	0	0
	ACVR1	1.38355	0.0558509	-3.18366	0	-0.241094	0.247762	0.23471	-0.456893	0.328761
	HELLS	1.38293	0.0483964	2.39143	0	1.19082	0.923795	0	0	0
	HSD17B7	1.38145	-0.318691	0	0	0.149978	0.39292	0.205643	-0.001313	0.440754
	SLC2A1	1.37987	0.162533	-1.37708	0	0.78624	0.99402	1.76333	1.79988	3.43277
	PPIF	1.37918	0.0533732	-0.198614	0	0.192035	0.886601	1.22685	1.14022	1.56827
	CFB	1.37801	0.132185	1.94017	1.66684	4.41584	3.82375	5.41661	5.79983	6.78576
	TALDO1	1.36626	-0.0723266	-1.29291	0	0.622043	0.09213	-0.0348393	-0.0804754	0.479535
	LOX	1.36231	-0.790516	-1.70651	0	0.42531	0.457685	-0.775346	-0.0259154	1.44892
	IL18R1	1.36077	0.158726	-0.0822086	0	-0.541576	-0.517357	0.919197	0.810821	1.81281
	ALOX5AP	1.35858	0.116491	5.7443	0	1.0975	0.634395	0.147612	0.222359	1.0877
	LDHA	1.35437	-0.0326381	0.658596	0	0.818455	0.495307	1.43097	1.45332	2.05426
	NDUFA8	1.35207	-0.00788592	-0.00524309	0	0.29019	0.775177	0.68231	1.09279	1.04598
	SEC61B	1.34955	0.123388	-0.0701263	0	0.690874	0.133192	0.110743	0.0529237	-0.38122
	ITGA2	1.34708	0.107773	-1.27826	0	0.109703	-0.399472	0.211902	0.92168	1.14817
	SLC20A1	1.34664	0.123364	-0.679684	0	-0.194354	0.828094	1.54104	1.8462	2.71267
	COX5A	1.34425	0.0418531	-1.21252	0	0.500725	0.670463	0.375826	0.532361	0.614371
	CYP7B1	1.34424	0.283981	3.27337	0	1.81891	1.75369	0.2977	1.60621	1.7149
	C1S	1.33607	-0.00259288	1.62194	0.413177	0	0	0	0	0
	RBBP7	1.33577	-0.00126137	-0.183944	0	-0.132807	0.195566	0.125738	0.24524	0.188284
	IDH1	1.32949	0.00312372	-0.0547859	0	-0.184281	-0.531052	0.00280181	-0.162767	0.0163807
	VDAC1	1.32605	0.034299	0.612688	0	-0.174298	0.426315	-0.346726	0.101438	-0.219864
	ESM1	1.32439	0.355096	-1.24538	0	-1.9762	-1.41625	0	0	0
	HSPA8	1.3214	0.184589	-2.10186	0	0.715472	-0.209653	0.80096	0.457388	-0.0552819
	NCF2	1.31147	0.0405666	1.8149	0	1.09457	0.539515	0.403683	1.28487	0.669172
	RPS27L	1.30697	-0.0377811	0.576962	0	1.90191	0.0461195	-0.0786338	-0.439141	-0.413778
	ITGAV	1.30311	-0.0760098	-0.721546	0	0.593416	0.567603	2.22097	2.13288	2.64697
	ABCC3	1.29779	-0.13317	2.2789	0	-0.43295	0.638201	1.38386	0.741694	2.3925
	MT-ATP6	1.2967	-0.138226	0	0	1.72631	-0.501722	-1.25037	-1.48349	-1.18893
	UGDH	1.29597	-0.169806	-0.266749	0	0.185048	0.33129	0.105656	-0.244077	-0.216762
	LPAR1	1.29532	0.160126	0.905712	0	0.959329	0.166408	0.122416	0.0581418	-0.73288
	POLE2	1.29277	-0.0348152	0	0	0.594362	0.791025	0	0	0
	BACE2	1.2911	0.00895991	-1.44448	0	-0.530872	-0.352665	-1.76395	-3.03279	-2.12858
	PCNA	1.28814	-0.057839	0.609649	0	0.781393	0.434994	-0.340904	-0.176142	0.0459771
	FCER1G	1.2866	0.198452	6.2934	0	2.22729	2.03866	1.31205	1.88907	2.46258
	MCM4	1.27184	-0.0187956	-0.703246	0	0.0773936	0.662391	1.50829	2.55426	2.6435
	FKBP1A	1.26118	0.0778511	2.07819	0	0.363684	0.378692	-0.311656	-0.702563	-0.826671
	DHFR	1.25719	-0.308295	0	0	1.42008	0.723208	-0.684094	-0.171756	-0.134188
	BRIP1	1.25444	0.0459599	0	0	1.31621	1.25258	4.91692	6.02776	5.88441
	FTH1	1.25059	-0.0685038	1.69008	0	0.581075	1.15001	-0.667579	-0.437598	-1.1525
	TNFSF14	1.25017	-0.0124118	3.87711	0.604164	0.94793	0.289895	0	0	0
	ZNF267	1.23934	0.14953	0.230887	0	0	0	0	0	0
	DNM1	1.23686	0.0683862	0	0	-1.0879	0.609343	-1.65862	-1.58591	-1.72031
	IL1RAP	1.2368	-4.09452e-05	0.58749	0.462758	0.429868	-0.304305	2.41782	2.18825	2.40581
	SLC7A2	1.23477	0.032337	-0.935339	0	0.114271	-0.0522114	1.30879	1.0788	2.04111
	EPS8	1.2328	-0.211474	0.08234	0	0.305251	0.222096	0.618971	0.758389	1.09609
	CASP7	1.23031	0.185442	-2.13228	0	0.559466	0.415123	2.53406	2.24106	2.87049
	C1R	1.22636	-0.0564321	-0.0402636	1.14437	0	0	0	0	0
	RACGAP1	1.22193	-0.181159	0	0	0.36484	1.59181	2.14352	3.33665	4.0779
	STK11	1.20661	-0.0110349	-0.770634	0	0.121342	0.44728	0.16122	-0.0231569	-0.457457
	PCBP1	1.20427	0.0423918	0.705347	0	0.720553	0.678312	0.869715	0.51278	0.97279
	TDP2	1.19782	0.0439408	0.856107	0	-0.209393	-0.206505	0	0	0
	GSR	1.19202	-0.099689	0.982051	0	0.65647	0.7856	0.551121	0.795301	0.946941
	PLSCR1	1.18606	1.22951	0.922338	0	0.291797	-0.32525	0.990434	0.476337	0.28618
	YBX1	1.18308	-0.113112	-1.18496	0	-0.0893288	0.296193	-0.530406	-0.946751	-1.42533
	E2F3	1.18271	0.142027	0.187332	0	0.0171794	0.870122	-0.500832	0.56103	-0.104633
	FEN1	1.18231	-0.127356	-1.36177	0	0.871386	1.29327	5.43167	6.72439	7.25991
	DDX39A	1.1776	0.206016	-2.65739	0	0.0824274	0.678386	2.40691	1.83153	2.60749
	IFNGR2	1.17231	0.0672705	0.405502	0	0.0913371	0.830553	-0.0236677	0.369226	0.200258
	RNF7	1.15237	0.0433816	0.551916	0	-0.287859	-0.655964	0.201259	-0.418582	-0.808789
	RUNX1	1.14646	-0.0409186	-0.538845	0	0.131368	0.32413	0.254594	0.245817	0.763056
	CBFA2T3	1.14353	0.0122369	-2.39465	0	-0.483788	-0.172174	-0.0386196	-0.929163	-2.04338
	PIM1	1.13985	-8.44756e-05	-0.897461	0	1.91071	0.775923	2.6638	2.11997	2.24793
	ULK2	1.12684	-0.173883	-0.35888	0	-0.674091	-0.665701	-1.16215	-1.07322	-1.75425
	NOS3	1.12243	0.227756	-1.04171	0	0.616606	0.269254	3.08035	2.95091	3.0422
	BCL6	1.1196	-0.24287	1.67295	0.43486	0.275029	0.0486328	-0.138644	-0.406536	-0.482756
	NPM1	1.11384	0.0288571	0.323849	0	0.407576	-0.511264	-0.391757	0.0687941	-0.00220189
	SAT1	1.11303	0.180348	2.02597	0	1.36751	0.467725	1.68659	1.66952	1.90223
	TPI1	1.11101	-0.0836291	-0.936513	0	0.316938	0.116892	-0.548904	-0.00144513	0.44042
	TIMM23	1.10859	0.0617429	2.59236	0	0.661653	0.285598	0.283666	0.250604	0.219412
	IPO7	1.10216	0.00226747	0.255202	0	0.12687	-0.494466	-0.830126	-0.543963	-0.550402
	PSMA2	1.09988	0.160536	0.178835	0	1.15628	0.658837	0.757867	0.263383	0.471196
	SNAI2	1.09875	0.0160259	-0.901597	0	-1.73627	-0.289267	0.384211	0.341433	-1.68416
	PLA2G4A	1.08758	0.122979	-1.59503	0.377781	0.386753	0.167601	0.843646	0.88578	1.99019
	RPN2	1.08659	0.0343941	-0.230954	0	0.205654	0.550838	0.385942	0.752748	1.01383
	MT-ND4	1.08526	-0.204265	0	0	1.05247	-0.558664	-1.51109	-1.30132	-1.5035
	DGKA	1.08414	-0.0544007	-0.131731	0	-0.618384	-0.132078	0.0612889	-0.0208	-0.0281826
	SLC6A6	1.08357	-0.277048	0.52715	0	-0.601314	0.606624	0.303112	0.159185	1.22274
	IFI16	1.08013	0.495301	0.746282	0	0	0	0	0	0
	PDGFRA	1.07841	0.0942937	1.62004	0	-0.195061	-0.0593526	0.290117	-0.0220727	0.785223
	SQLE	1.07377	-0.0885747	-1.16511	0	0.191992	-0.132769	-0.643226	-0.810178	-0.0826291
	NARS1	1.06732	0.0337911	0	0	0	0	0	0	0
	GARS1	1.06667	0.130889	0	0	0	0	0	0	0
	CALR	1.06369	0.204229	1.53999	0	0.827621	0.418248	1.04914	0.849423	1.42902
	HDGF	1.06272	-0.00209523	0.702753	0	0.367233	0.82374	0.519886	0.787749	0.973859
	GJA1	1.05971	0.0448484	-0.523512	0	-0.132983	-0.359225	2.8659	2.62073	3.07422
	PRDX1	1.05372	0.0347088	-0.629938	0	0.798909	-0.0802258	-0.130761	0.140545	0.00192841
	ME2	1.05268	0.176257	0.481842	0	0.11206	-0.126874	-0.337821	0.322269	0.146839
	SQSTM1	1.05251	0.0761708	-1.06857	0	0.865072	1.00195	0.36	0.414471	0.345934
	ME1	1.05013	-0.193475	-0.533356	0	-0.189785	-0.433636	-0.84199	-0.828615	-1.29264
	SCPEP1	1.04678	0.128866	0.647252	0	0.141264	0.611439	0.361543	0.417537	1.76135
	PSMA4	1.04627	0.192914	2.15698	0	1.21668	0.30802	0.830567	0.318069	0.932028
	PTK2B	1.04581	0.0391136	3.58992	0	0.891326	1.34151	0.176828	0.378455	0.994604
	UQCR10	1.04042	0.0420866	0.00513777	0	0.56879	-0.103941	-0.440165	-0.45788	0.0341538
	CXCL12	1.03931	0.0959639	-1.29163	0	-0.344085	0.168964	0.145156	0.353058	0.492413
	COX7A2	1.03591	0.115455	0.170745	0	1.97788	-0.00097217	0.28767	0.324784	0.482728
	DNAJA2	1.03556	0.108316	-0.213811	0	0.301462	0.167771	0.183674	0.279651	0.0468848
	ALPL	1.03439	-0.360478	2.82223	0	2.87983	2.63491	1.28549	2.06591	0.698293
	VCAM1	1.03295	-0.785336	0.770545	0	0.938081	0.6194	1.99432	1.81758	2.82824
	MT-ND4L	1.02649	-0.0821003	0	0	0.781626	-1.1952	-0.801881	-0.415496	-0.616205
	IRAK3	1.01979	-0.13611	1.68971	0	0.450254	0.643827	-0.449949	-0.82633	-0.882517
	TOMM22	1.01493	0.086219	-0.428932	0	0.081028	0.124443	-1.63387	-0.717842	-1.05735
	ITGB2	1.01286	-0.155883	0.191547	-1.19556	1.04522	0.966278	1.84326	2.42174	3.1326
	FTL	1.01156	-0.150508	0.578338	0	0	0	0	0	0
	P4HB	1.01036	-0.029459	-1.39159	0	0.191788	0.595795	0.37107	0.473581	1.0502
	PSMA1	1.00666	0.0197292	-0.8017	0	0.573711	0.178094	-0.689281	-0.0892725	-0.258415
	RAB5C	1.00211	0.115267	0.350539	0	1.13924	0.852476	0.832267	0.301112	0.653073
	IL1R1	0.999318	-0.146689	-0.705417	0.518063	-0.318999	-0.300759	-1.23091	-0.63571	-0.46061
	IFI30	0.995947	0.418065	2.15303	0	1.07743	0.521816	1.72673	2.73933	3.44844
	GPR176	0.995002	0.123476	-1.47282	0	1.76184	3.01262	0	0	0
	KCNJ2	0.990856	0.175858	4.4242	0	-1.07577	-1.10339	6.81499	6.58688	6.75134
	FH	0.973989	-0.0289551	-0.773697	0	0	0	0	0	0
	NOCT	0.972073	0.811005	0	0	1.82774	1.02973	3.83195	4.06003	5.02288
	CDK4	0.971132	0.0282762	1.67095	0	0.168672	0.215936	-0.78805	-0.461544	-0.656801
	MT-CO3	0.970733	-0.127688	0	0	2.6892	0.860408	-0.936246	-0.102905	-0.395353
	TNFRSF1B	0.966638	-0.056801	-1.03262	0	1.35949	1.37203	1.60413	1.96564	2.26827
	IL33	0.966294	0.180484	-0.618768	0	-0.00634047	-0.355423	-0.0389163	-0.175733	-3.1247
	RAN	0.964224	0.129756	-1.16345	0	0.727355	1.03187	0.206769	1.00513	0.602712
	CASP3	0.962847	0.111564	-0.384181	0	0.897955	0.418756	0.932414	-0.731154	0.274617
	SMAD1	0.960967	0.0357354	-3.45026	0	0.210653	0.563286	0.722776	0.431513	0.306209
	VHL	0.947253	-0.0130559	2.10968	0	-0.00853713	0.25505	-0.149894	0.177387	0.270407
	MAP4K4	0.942019	-0.0818761	-0.0623025	0	-0.417317	0.0605011	-0.325643	-0.176883	-0.0651551
	STEAP4	0.940592	-0.513717	2.22027	0	1.56667	0.552693	1.39967	1.94543	2.23821
	HK2	0.939896	-0.0580091	-0.028314	0	1.123	1.29013	3.68555	3.32912	4.23749
	RBPJ	0.938073	-0.0583203	-0.90413	0	0.0362271	-0.000473393	-0.456559	-0.450425	-0.426594
	GYG1	0.932951	0.059387	0.530676	0	0	0	0	0	0
	ITGA5	0.93151	0.259816	-1.5405	0	0.979887	2.15868	2.05787	2.76395	4.16958
	MERTK	0.920078	0.00538044	-2.53476	0	-0.0369916	0.37255	-0.176134	-0.396483	0.648187
	RNF149	0.919169	-0.0729759	1.95524	0	0.886566	1.01716	1.46648	1.23748	3.01392
	PSMB5	0.916328	0.0401784	-1.59273	0	0.791948	0.401257	0.449739	0.681687	0.94942
	CEBPG	0.916063	0.123545	0.499744	0	-0.123267	-0.24391	0.0985382	-0.451156	-1.06903
	COPB1	0.912594	0.00608347	-1.3012	0	0.222401	-0.177714	-0.363695	0.0852322	0.00834041
	EIF2S2	0.911762	0.0566453	-0.590224	0	1.7105	-0.120844	0.639735	1.42746	0.918338
	P2RY14	0.911462	0.178654	3.2404	0	1.08303	0.298558	2.74867	2.82505	3.11123
	CCR1	0.90964	0.666435	3.38859	1.04047	2.33381	1.64473	5.71719	6.347	8.43389
	SPI1	0.908762	0.0810458	3.62268	0	1.96912	1.21054	0.19414	0.34618	0.142471
	IFNAR1	0.905151	0.0181429	-0.307641	0	-0.318222	0.216218	1.68332	1.92872	1.98714
	RAB31	0.904157	-0.13461	0.299518	0	-0.405514	-0.100668	-1.39551	-1.06372	-1.04427
	TNFSF13B	0.903388	1.63347	4.53445	0	0.274263	-0.135645	0.592784	-0.0406792	-0.273507
	RPSA	0.901793	-0.0880238	-2.994	0	0.446997	0.169457	-0.206823	0.530492	0.742875
	OSMR	0.896216	-0.121093	-0.157401	0	1.02541	0.564934	1.39323	0.931797	1.55032
	YES1	0.888937	0.060201	-0.377973	0	-0.518468	-1.05892	-0.0937902	-0.896389	-0.396104
	CDKN1A	0.888217	0.202499	-0.568552	0	2.01159	1.85002	0.810525	1.07596	0.883
	OAT	0.885462	-0.146035	-0.973978	0	-0.0656054	-0.525229	0.737988	0.577395	-0.194746
	SOAT1	0.878856	0.100311	0.747742	0	-0.780378	-0.593656	1.54718	1.0622	1.12402
	CXCL3	0.877378	0.299172	-0.886918	0.078379	4.80438	1.45908	0	0	0
	NDUFA4	0.874004	0.0662906	-0.550334	0	1.08921	-0.469186	-0.0386839	0.160687	0.601093
	PAK1	0.87299	0.096958	2.04294	0	-0.266812	-0.0274843	-2.45188	-0.0803068	-0.789054
	PRDX6	0.872953	0.0124154	0.623782	0	-0.206927	0.0222296	-0.183656	-0.487096	0.334081
	ECM1	0.872634	0.0269994	-1.82588	0	0.332396	0.700892	1.30557	1.19379	2.56931
	MT-ND5	0.866763	-0.272639	0	0	0.495187	-0.0214928	-1.46988	-1.19716	-1.15706
	CARS1	0.862681	0.0808327	0	0	0	0	0	0	0
	PSMB2	0.859086	0.069505	1.16474	0	0.710374	0.125307	-0.0518633	-0.199564	-0.015132
	DEGS1	0.856786	0.0144144	-0.543826	0	-0.0268681	-0.416389	1.27414	1.2324	1.35866
	DLAT	0.855109	-0.0257037	0.243105	0	-0.140475	0.169273	0.187621	1.40003	1.31381
	CTSC	0.854872	0.421899	1.8861	0	0.802163	0.447338	1.69543	2.24447	3.1494
	GPI	0.854671	-0.0711476	-0.184411	0	0	0	0	0	0
	IL1RN	0.851245	0.928245	4.94122	2.59187	3.93752	1.61812	2.9251	3.01674	2.16618
	CD28	0.848811	0.0683053	0	0	0.509332	0.43408	4.94761	5.41296	6.5326
	PIK3R3	0.846259	-0.00273133	-1.62564	0	-1.06346	-0.73778	-0.556937	-0.666351	-0.710261
	MRC1	0.846091	-0.198704	0	-2.63529	-0.555306	-0.418331	1.09572	1.18	1.73249
	ATP2B1	0.845314	-0.0781577	0.528023	0	-0.384561	-0.725091	0.312672	0.33757	0.614627
	LYN	0.843824	0.0769019	2.54713	0	0.446825	0.422363	1.57256	1.56389	1.3745
	MAPK6	0.84216	0.148455	-0.482119	0	0.139474	0.486278	-0.72941	-0.950586	0.0516148
	COX4I1	0.840485	0.0078182	-1.68108	0	0.467067	0.110238	0.0490738	0.0658371	0.435071
	CTSK	0.835845	-0.181542	0.186844	0	0.529827	1.07286	2.34948	3.4658	3.97798
	SEC61A1	0.834396	0.0832112	-1.4194	0	0.613883	0.810112	1.55894	1.31728	2.08491
	LDHB	0.829158	-0.0604239	-0.979118	0	-0.559817	-0.880987	-0.545453	-0.539441	-1.30296
	EIF4E	0.822902	0.147423	-1.0609	0	0.264223	-0.0601356	0.189494	0.786387	0.424941
	RPL7	0.821341	-0.0861127	-1.28051	0	0.713456	-0.154374	-0.608544	-0.767564	-1.00726
	IL1B	0.818659	-0.0588731	2.35418	-0.539104	1.70311	-0.0374333	-0.253352	0.530394	-1.53492
	PON2	0.814689	-0.0229359	0.175182	0	-0.784989	-0.597417	-0.271324	-0.294863	0.174517
	PARK7	0.814166	-0.0238178	-0.523764	0	0.10418	-0.358486	-0.7961	-0.744212	-0.665015
	TSPO	0.811366	0.00585316	-1.75783	0	2.3964	1.06524	1.86848	1.42632	1.9822
	TLR1	0.811212	0.144743	3.17418	-0.932319	1.7205	1.73379	6.67724	7.30069	7.49416
	LAP3	0.809785	1.29932	0.26274	0	1.43634	0.873428	1.017	1.00579	1.50634
	TPP1	0.803913	0.0108292	2.72641	0	-0.543097	-0.121792	1.05136	1.21313	1.76802
	PTP4A2	0.803591	-0.0572662	-0.411481	0	-0.241864	-0.327758	-0.871951	-0.820596	-1.31616
	TIMM9	0.802668	0.12767	0.789027	0	0.330715	0.161219	0	0	0
	P4HA1	0.80187	-0.0824343	-0.0406619	0	-0.0547082	-0.807218	1.28973	0.27606	0.389353
	TLR6	0.797785	-0.0389874	0	-1.01888	1.13721	0.925485	1.12878	1.54252	2.28788
	PTGFR	0.792144	-0.0849329	0	-2.03281	-1.2779	-1.65558	0	0	0
	OPA1	0.790781	-0.0238486	0.356911	0	-0.290493	-0.147516	0.664241	0.178917	0.717405
	PRDX3	0.788981	-0.0197799	-0.140882	0	0.218951	-0.00312782	-0.94766	-0.208314	-0.630311
	BIRC3	0.788657	0.290437	-0.148746	0	1.55114	0.566655	1.03814	0.844241	0.0629696
	HSP90AB1	0.785788	0.18989	-0.514409	0	0.308681	-0.226436	0.840893	0.640209	0.346182
	NFIL3	0.781026	0.0257538	1.49413	0	1.46449	0.549744	0.665144	0.962683	0.626949
	CTSD	0.779384	0.196329	-0.253438	0	0.340397	0.661191	0.397343	1.13891	1.81089
	RAB5A	0.777778	0.125782	0.524778	0	-0.100793	-0.185273	-0.380269	-0.447514	-0.422124
	HNRNPD	0.776141	0.112577	0.347835	0	0.188503	-0.131563	-0.712573	-0.491288	0.0951414
	RUNX2	0.768298	-0.150788	0	0	0.0261947	0.606508	2.0554	2.86716	3.48966
	KPNA3	0.767977	0.0614083	-0.0114284	0	0.664729	0.382917	0.763856	0.320716	-0.237665
	TP53	0.765283	0.0367676	1.55645	0	0	0	0	0	0
	PTPN2	0.762452	-0.0573139	0.399738	0	1.14712	0.139937	1.31549	1.55257	1.70293
	RPN1	0.760629	0.102936	-0.873436	0	0.453534	0.50462	2.26894	2.41622	3.14688
	HSP90AA1	0.759529	0.161361	0.018054	0	0.270287	-0.762022	0.669653	0.748638	0.3244
	TGFB3	0.758668	-0.0657492	-1.05152	-0.096634	-0.955919	0.440924	-1.56764	-2.38542	-3.20529
	ACLY	0.758281	-0.07057	0.224165	0	-0.311692	-0.257553	-0.252533	-0.50737	-0.401907
	ATP5F1C	0.756386	0.0151658	0	0	0	0	0	0	0
	GBP5	0.751704	0.374168	4.02161	0	4.03309	2.17562	6.55382	5.41977	6.81782
	FLT1	0.75135	-0.148638	-1.69519	-0.244251	-0.236016	-0.14048	0.684702	-0.0382588	0.273089
	MAF	0.746808	-0.186356	0.0428334	0	0.085574	0.4134	-0.316656	0.2503	-0.345043
	LYPLA1	0.746262	0.000476932	-2.2564	0	-0.292924	-0.309798	0.480645	0.748823	0.527162
	ZFP36L1	0.741072	-0.0116449	1.08999	0	-0.563803	-0.420695	-0.0262783	-0.736239	-0.802651
	IL2RG	0.735626	0.159901	6.02418	0	1.05772	0.692284	2.06321	2.55507	2.86451
	RAC2	0.733083	0.0386264	3.54664	0	0.938281	0.920765	0.400854	0.625444	0.760981
	DEK	0.730576	0.0734973	-0.489157	0	0.295421	-0.210816	0.0872357	-0.422194	-0.461779
	FN1	0.730261	0.214083	-0.0999105	0	-0.206294	1.114	0.976464	1.48109	3.21684
	MAPK14	0.729247	0.0257926	0.157755	-0.303915	-0.265211	0.127586	-0.839764	-0.338407	-1.16078
	MCM3	0.726983	-0.022259	-0.467678	0	0.7362	1.3583	-0.532591	-0.204494	0.410951
	PTPRC	0.72604	0.151381	1.99781	0	0.970013	0.379025	1.25288	1.34056	2.58702
	CD40	0.721713	0.401099	-0.772511	-0.156341	1.77645	0.614291	4.02375	3.36942	4.50597
	HEXB	0.715464	0.0536323	-2.53846	0	0.524831	1.16625	-0.922801	-0.175675	0.630524
	MAFB	0.711179	0.168838	-0.117718	0	1.63901	1.89749	-0.829081	1.05197	1.85562
	CD86	0.710366	0.216523	1.24589	-1.72101	2.13017	1.09782	1.54721	2.1777	1.74345
	DDIT3	0.707974	0.314043	-0.661711	1.20353	0.917069	0.272798	1.12243	0.964841	-0.13607
	ITGB1	0.700995	0.0260526	-1.62891	0	-0.203084	-0.555333	0.439125	0.666698	1.00837
	PLPP1	0.700185	0.00350869	0	0	-0.0921823	-0.5898	2.07608	1.60448	2.12224
	MT-ND3	0.699204	-0.029252	0	0	1.36613	-0.752357	6.80592	-5.12548e-15	6.63002
	NPEPPS	0.692553	-0.0330766	-0.343764	0	-0.216788	0.206647	-0.773674	-0.23727	-0.421051
	SLC5A3	0.692255	-0.707363	-0.635512	0	-0.961661	-0.676337	6.54576	6.36268	6.74369
	C5AR1	0.689078	0.0306893	2.47313	0	0.352846	0.748418	0.437607	1.2324	1.79181
	EPHA2	0.686148	0.293136	-2.27437	0	1.11897	2.12491	3.57096	4.09289	4.06339
	EEF1A1	0.683131	-0.100766	-2.07275	0	-0.120359	-0.0365428	-0.787606	-0.728468	-0.930986
	RACK1	0.682704	-0.0240984	0	0	0.434086	0.363313	-0.326373	-0.11955	-0.0267489
	ADAM10	0.681254	-0.06765	0.378293	0	-0.289189	-0.0764568	0.22644	0.361274	1.30087
	UBE2H	0.68107	0.0256877	-0.891072	0	-0.69673	-0.427295	-0.369474	-0.593323	-1.27896
	TLR4	0.680556	-0.083092	1.91762	-1.26057	0.481089	0.0519686	2.62542	1.83703	2.66605
	RPL10	0.678858	-0.048456	-1.55621	0	0.318659	-0.361964	-0.993156	-1.05286	-1.51221
	NFKBIA	0.677981	0.38773	0.338246	0	1.06342	0.743313	0.884458	0.750303	0.627309
	GNAI2	0.675758	0.107512	0.0380991	0	0.779115	0.870065	0.0322617	-0.0837984	-0.233407
	MAPK13	0.666179	-0.0680256	-0.297166	0	0.792294	0.888902	6.11742	7.82965	7.03614
	IL15	0.664884	0.0859863	-2.76512	-0.443532	1.80175	0.536932	0	0	0
	OXA1L	0.662148	-0.051208	-0.632269	0	-0.0584805	0.291098	-0.143323	-0.52901	-0.250165
	GNAS	0.66161	-0.00721366	1.4401	-1.04845	-0.0886864	0.00923994	-0.521567	-0.814291	-1.07287
	BCL10	0.66092	0.155438	-0.825798	0	0.388428	0.631632	0.701048	2.24659	2.13174
	COPS5	0.658485	0.0715419	-0.279214	0	0.41143	0.0670024	0.748086	0.977416	1.05708
	RHOC	0.656085	0.114308	-2.07044	0	1.4615	0.279853	1.70792	1.27888	1.78207
	LAMP2	0.655901	-0.0221536	1.18346	0	0.590979	-0.284867	1.35511	0.921759	1.71565
	CP	0.655857	-0.179436	0.344719	0	0.567056	-0.0712343	2.0702	1.34885	2.78272
	RRM1	0.655631	-0.123081	-0.512417	0	-0.0308334	0.598448	0.597453	1.33393	2.21389
	GBP2	0.652732	-0.0446815	1.42447	0	3.09757	1.72647	4.17822	2.69744	5.15178
	HDLBP	0.652453	-0.0791274	-1.51815	0	0.14634	0.266982	0.225291	-0.0151401	0.00314783
	MYC	0.651125	0.0903372	-2.32724	0.456413	2.17469	2.17894	0.880498	1.94767	2.45063
	XPO1	0.647241	0.077466	-0.740726	0	0.609482	-0.309486	0.438279	0.711656	-0.033534
	GFM1	0.643186	0.111002	-0.663221	0	0.0508083	0.179278	0.755356	0.96854	0.837552
	HADHA	0.6368	-0.0338116	-0.212224	0	-0.0466232	0.00159366	0.0922495	-0.0172466	0.264195
	ZBTB11	0.634526	0.0542481	-0.705393	0	-0.21828	-0.396853	-0.925624	-0.751564	-1.08664
	SLC1A2	0.634452	-0.538945	0	0	-0.26132	-0.723163	0	0	0
	CSTB	0.629753	-0.180886	1.50111	0	2.15241	1.08361	-0.184887	0.907426	1.77943
	HDAC2	0.628616	0.106699	0.0970368	0	-0.250417	-0.40117	-0.152286	-0.266119	-0.896256
	PDLIM1	0.625098	0.0544346	0.990508	0	0.133233	0.0507526	0.587029	-0.0727867	-0.306066
	PAFAH1B2	0.623567	0.0613473	-0.556279	0	-0.258558	0.280724	-0.322347	-0.830881	-0.884299
	EIF2S1	0.621585	0.179713	0.348698	0	0.641121	0.235897	-0.26401	0.165666	-0.0199397
	IRF8	0.617661	0.0378793	-1.14754	0	0.972705	1.2987	0.279647	0.459206	0.957602
	ITGAX	0.617248	-0.188576	1.57402	0	0.761715	0.798717	2.37247	3.30276	3.44999
	UBC	0.616585	0.26347	-1.771	0	0.594965	1.3075	1.06935	0.381118	1.01319
	RAC1	0.615318	0.0709126	0.0247521	-0.678187	-0.124878	0.236461	-0.379331	-0.519129	-1.0846
	PFKFB3	0.612823	-0.0555928	-0.0953347	0	0.816082	0.698097	0.22375	-0.293702	0.764892
	AK3	0.608722	-0.12264	0.446027	0	-0.545386	-0.40996	-0.562385	-1.54339	-2.08151
	MCM6	0.608688	-0.0943625	-1.24768	0	0.736736	1.46335	0.489206	1.35873	1.54979
	ATP1A1	0.606038	-0.239887	-2.04319	0	0.382735	0.708637	1.74826	1.54721	2.57963
	GNB4	0.602695	0.201832	1.00578	0	0.619268	0.00104775	1.48561	0.621711	0.542676
	FAS	0.600967	0.124174	1.44291	0	0.817296	-0.503508	2.94826	3.02907	2.95371
	ANKRD1	0.597901	0.176076	-0.37202	0	1.28488	0.957062	1.82563	1.72364	1.32095
	HGF	0.593435	-0.134538	-0.365963	0	-0.285426	-1.10362	0.219015	0.813327	1.10053
	CYLD	0.592939	0.564706	-0.583125	0	0.347106	0.264531	-0.273551	-0.525739	0.0827454
	AEN	0.590204	0.159944	-2.70803	0	0.869053	1.40064	3.144	3.28584	2.62018
	STAU1	0.584523	0.0264814	0.606409	0	-0.0209822	0.346062	0.233756	-0.0606287	0.0226635
	ATR	0.579593	-0.0404393	0.120507	0	-0.162279	-0.254568	0.136534	-0.236047	-0.109168
	PGK1	0.576952	-0.0991113	-0.413664	0	0.481631	-0.0570247	1.33166	1.24025	1.6788
	TGFBR1	0.572975	-0.0807671	-2.95736	-1.01034	0.176585	0.110358	0.219942	0.415021	0.36598
	SLC16A3	0.570772	0.0620001	-0.0283767	0	1.28692	0.75009	5.57103	5.95787	7.17361
	ATP5PB	0.56949	0.0015276	0	0	0.386104	-0.0220317	-0.0869187	-0.111377	-0.228371
	STAT3	0.567994	0.0515762	0.541233	-0.337607	0.600131	1.05464	0.818728	0.606208	0.78779
	HMGB1	0.566426	0.0150495	-0.840259	-0.456168	-0.276561	-0.41752	0.280817	0.630208	0.605505
	ABCA1	0.560459	-0.194182	0.823117	0	-0.296155	-0.37038	0.284405	-0.226538	1.21723
	PTEN	0.557874	-0.0605328	1.08816	0	-0.26202	-0.344331	-0.761891	-0.708352	-1.38199
	GNA13	0.553287	0.130114	0.546152	0	0.399763	0.24225	0.595421	0.186275	0.443179
	HADHB	0.54947	0.0202402	-0.896725	0	-0.414827	-0.0186587	-0.678428	-0.64936	-0.153966
	RRM2B	0.547853	-0.225529	0.496848	0	-1.06351	-0.678882	-0.523941	-1.25916	-1.7128
	PYCARD	0.547492	0.182415	-1.01872	0	1.89487	1.0229	1.02522	0.788616	2.14839
	IL6	0.545493	0.291217	-0.517076	2.75247	7.70889	3.5875	0	0	0
	YWHAZ	0.544716	0.0872991	1.70149	0	-0.0712523	0.193785	0.00496823	0.00327144	-0.251059
	CSE1L	0.536559	0.0673642	-1.31091	0	0.107005	-0.204338	-0.273045	0.0238015	0.200326
	JAK1	0.536473	0.037575	0.117265	0	0.133073	0.0264319	0.263874	0.557195	0.0919419
	RB1	0.533866	0.0624726	0.36305	0	-0.0420779	-0.127076	-0.551225	-0.175841	-0.567645
	KRAS	0.52583	-0.0588433	-0.236957	0	-0.220992	-0.393318	-0.592823	-0.738721	-0.735174
	SLC7A8	0.521377	0.137712	-0.513929	0	2.43676	2.56299	3.66394	4.2839	5.46088
	CSF2RB	0.520478	0.0464196	2.94091	0	1.14072	0.998693	1.47107	1.3248	2.2047
	FBXO22	0.514968	-0.0311444	-2.50995	0	-0.368675	-0.0485177	0.038613	-0.377614	0.124623
	CH25H	0.514522	0.107006	0.254451	0	3.49729	2.98606	2.43822	2.63539	4.20243
	ELK4	0.513805	-0.0390003	-0.455383	0	-0.532394	0.0585877	-0.792457	-0.547359	-0.91543
	XBP1	0.512255	-0.027206	0.245959	0	0.734813	0.318487	1.46385	1.14736	1.02535
	PHB2	0.506945	-0.020405	-0.487102	0	0.464544	0.982169	1.25604	1.45953	1.96368
	ETS1	0.505564	0.103717	-1.9737	0	-0.691018	0.0408875	-0.287098	-0.672093	-1.05862
	CYBB	0.502846	-0.0385541	2.89123	0	1.17107	0.745686	1.84446	1.86412	2.53634
	ALDH9A1	0.502371	-0.00146052	-0.202445	0	-0.34775	0.283739	-1.12883	-1.43882	-1.26457
	PTP4A1	0.497737	-0.124247	1.04677	0	0.250293	-0.056162	7.62717	6.95407	7.81253
	TGFA	0.496805	0.210207	-2.03152	0	-0.536528	-0.312467	-1.77699	-2.19966	-2.16283
	CCL2	0.495521	0.37573	2.54243	3.22759	8.01123	6.30087	7.65165	7.63148	8.96333
	PPP2CA	0.493586	0.213682	0.663429	0	0.156092	0.233858	0.405991	0.188063	0.219138
	PANK1	0.492397	-0.159485	0	0	-1.34772	-0.732144	-1.35736	-1.08637	-2.26295
	B2M	0.486414	0.299944	1.73222	0	2.31352	1.99324	1.99308	1.73678	2.98732
	PIGR	0.482135	-0.114525	2.15953	0	1.31635	0.749594	1.69602	1.14139	1.28874
	YAP1	0.482007	-0.0828748	-1.00618	0	-0.382046	-0.143798	-0.220661	-0.119096	-1.69095
	SND1	0.479512	-0.00419313	0.00125132	0	0.371973	0.873303	1.8802	1.91637	2.52981
	CTPS1	0.478698	0.108221	-3.43412	0	0	0	0	0	0
	ST14	0.462049	0.164811	-1.37745	0	0.756765	0.922061	4.20278	4.24688	5.29359
	TNFAIP3	0.459611	0.283255	0.510487	1.62266	2.49969	1.69391	1.70714	1.62399	1.2415
	PLD3	0.458559	0.00581241	0.266953	0	0.71343	0.639416	0.119264	0.690569	1.1716
	PSME2	0.455112	0.490857	-0.228636	0	1.65177	0.842395	1.62661	1.59566	1.80664
	BDKRB2	0.45473	0.264464	-1.41195	0	0.905367	1.32915	0.0529728	0.809487	0.706388
	EFNB2	0.4473	0.132704	-1.79014	0	-0.973691	-0.535184	0.520033	-0.409844	-0.891481
	ABHD4	0.442193	-0.204987	-0.170166	0	-0.316675	0.066858	-1.18279	-1.61352	-1.26178
	RIPK2	0.441075	0.505883	1.40687	0.637992	1.15815	0.549985	0.863311	-0.138379	-0.0867974
	DAXX	0.440574	0.036304	-1.74941	-0.628481	3.00482	1.94158	5.10852	4.61995	4.2441
	C2	0.440485	-0.216199	1.10736	-0.92209	1.68244	1.74743	0.961917	1.30873	2.15618
	ADAM17	0.438887	0.059171	-0.356366	0	0.0986917	-0.181132	1.76062	1.62609	2.39369
	EOMES	0.43809	0.187378	0	0	1.7254	2.20254	0	0	0
	IL10RA	0.429132	0.18336	-0.0360342	0	1.80715	1.47668	1.82639	3.05881	2.22739
	MAP3K20	0.428211	-0.193239	0	0	-0.678426	-0.338026	-1.19122	-1.63043	-3.11418
	BMPR1A	0.427509	-0.156456	0	0	-0.374325	-0.650577	-0.452047	-0.879868	-1.32077
	SOD1	0.422879	0.0783213	-0.143126	0	-0.0529599	-0.353523	-0.775369	-1.20446	-1.04929
	ITGA6	0.413189	0.00263473	-0.908691	0	0.0277464	-0.62207	1.03567	0.923081	1.53791
	NFE2L2	0.412833	0.1082	0.641778	-0.407512	0.0845279	-0.200567	0.108695	0.0578188	-0.0314766
	HIPK3	0.411759	-0.126045	-0.355922	0	-0.30238	-0.074522	-0.14685	-0.653138	-0.843748
	ACTN4	0.411351	0.0237253	-1.58219	0	0.194645	0.732727	0.700832	0.361675	1.57719
	B4GALT1	0.409814	0.0502531	0.0375093	0	0.222583	1.5652	0.445894	0.901576	1.28667
	F3	0.403776	0.0724272	0.79467	0	1.74705	2.1776	1.45793	1.95349	2.27464
	WWTR1	0.398785	-0.073483	-1.248	0	-0.449709	-0.581337	-0.27728	-0.968875	-1.91908
	NT5C3A	0.397183	1.03207	0	0	0	0	0	0	0
	CALCRL	0.393089	0.136799	-0.250268	0	-0.68002	-1.31261	-0.457471	-0.766264	-0.981262
	BIRC2	0.392784	0.193486	-0.00125233	-0.804979	0.721568	-0.0463623	1.10894	0.801186	0.5624
	MAP3K7	0.386205	-0.0338783	-0.935112	-0.647233	-0.406126	-0.37531	-0.730852	-0.95063	-1.00101
	PRMT1	0.382554	0.12792	-2.96096	0	0.661277	0.85731	0.87599	1.47306	1.91327
	PPP1R14A	0.381976	0.168896	-2.39411	0	0.246647	0.748073	-1.30707	-2.09218	-2.16056
	MT-ND2	0.381896	-0.0487509	0	0	0.927865	-0.667966	-1.33588	-1.68817	-1.62876
	PIK3R5	0.380846	0.0803407	0.0357352	0	0.851128	0.922801	1.99215	2.58206	2.57318
	ZC3H12A	0.380736	0.287285	1.77216	0	1.69354	1.91047	8.20712	8.8159	8.92366
	TCF4	0.379005	0.0754658	-0.373167	-0.265524	-0.422775	-0.589314	-0.364654	-0.938544	-0.945778
	BCL3	0.374518	0.248134	2.85041	0	2.26596	1.91602	2.1443	2.12401	1.61844
	PDGFRB	0.371528	0.0592595	-3.30988	0	-0.33409	-0.234294	1.65833	1.22532	2.19308
	TAP2	0.370611	0.68044	0.294967	0	1.7142	1.31049	5.84181	5.67771	5.80191
	PRKCE	0.369825	0.118747	-1.91598	0	-0.458573	-0.460639	0.0750598	-0.325382	-1.63209
	MAP2K4	0.367126	0.099022	-1.06009	-1.00673	0.230019	0.508774	0.283035	-0.0726466	-0.42241
	ROBO1	0.36225	0.0629532	0.418098	0	-0.855809	-0.67408	-1.59485	-1.76505	-0.973648
	S100A6	0.3481	-0.0309099	0.401789	0	0.452649	0.571777	0.350956	0.757396	2.12303
	SLC11A2	0.343217	0.0502506	-0.216339	0	-0.130012	0.295983	1.12082	1.17062	2.05875
	CD14	0.341329	-0.147884	0.297408	0	1.324	0.473838	1.93339	2.69746	2.30902
	TYK2	0.340387	0.0407984	0.0580967	0	0.219311	0.559894	1.75463	1.95802	2.04751
	FIGNL1	0.338785	-0.136215	0	0	1.22528	1.23222	5.18071	6.6803	6.82423
	ASNS	0.334489	0.150479	-0.488549	0	0.977426	0.553926	2.94509	3.18412	2.81643
	MAPKAPK2	0.334136	0.013048	-3.09229	-0.343353	0.977638	1.44799	0.77258	1.35594	0.508186
	OAS3	0.333289	3.20149	5.06897	0	5.40197	4.88708	6.39963	6.02535	5.43916
	CEBPD	0.328686	-0.384356	0.289706	0	2.94633	-0.00919264	1.48897	1.50497	1.04232
	ZEB1	0.320491	0.0843713	-1.26695	0	-0.492865	-0.359505	-0.786966	-0.791356	-2.52099
	RHOA	0.317107	0.0273362	1.18247	-0.878227	-0.0381002	0.201004	-0.528805	-0.422021	-0.627963
	CKS1B	0.310713	-0.0720298	-2.74076	0	0.903874	1.28624	-1.29552	0.225488	0.187804
	SGPL1	0.3107	0.0131648	0.365523	0	0.203109	0.517992	0.266796	1.13393	1.83351
	IFNAR2	0.307444	0.0608414	0.0127752	0	0.388257	0.789688	0.134593	0.408198	0.661682
	ATP2A2	0.298066	0.0220618	-0.240232	0	-0.189408	0.339384	1.34473	0.536914	1.62344
	ACKR3	0.297766	0.13178	0	0	0.666378	0.236092	0.931827	1.11651	2.57273
	SLC12A2	0.297615	-0.0290991	0.93654	0	0.035639	-0.0596414	2.93508	2.66018	2.87018
	HCK	0.294787	0.205724	2.56589	0	1.37061	1.27598	1.80799	1.69253	2.55499
	AREG	0.290161	0.0562201	0	0.282299	1.1779	2.10076	0	0	0
	C3AR1	0.290093	0.437244	3.61548	0.247883	3.52352	3.73102	8.81524	10.3638	10.6066
	ODC1	0.290083	0.115875	-3.19552	0	0.948801	1.57523	0.408824	0.111064	-0.658314
	PDGFC	0.28989	0.0282193	-2.61265	0	0.370799	0.923294	5.05099	4.95543	6.34764
	PSMB1	0.286417	0.116805	-2.01997	0	0.715551	0.500362	0.519992	0.032859	1.11188
	CD38	0.286289	0.67663	3.01783	0	-0.970594	-0.546884	1.79285	1.59563	2.7733
	FERMT3	0.286083	0.106897	-0.499838	0	1.43357	1.53266	0.644771	1.85716	2.20467
	COQ2	0.283284	0.0788883	2.02643	0	0.405252	0.0054802	-1.12936	-0.566291	-2.2711
	CYGB	0.281526	-0.00481284	0.30704	0	-0.0369784	1.11731	-1.04425	-1.7411	-2.45299
	ID2	0.280446	0.128655	-2.20883	0	0.177437	-0.219858	0.686072	0.450428	1.89086
	CREB3	0.279895	0.179879	-0.808273	0	0.32943	0.128348	1.00027	0.718975	2.43142
	CREB1	0.276558	0.0629784	0.26366	-0.686485	-0.272209	-0.68608	-0.0853759	-0.194082	-0.720357
	DNMT1	0.274925	0.0648135	-3.09217	0	0.160582	0.939854	0.62682	0.903324	1.69606
	FKBP5	0.271008	0.226494	-0.792026	0	2.28091	2.1164	1.12894	1.65424	2.09344
	RALBP1	0.269776	-0.104566	-3.16138	0	-0.61509	-0.365598	-0.545268	-0.594819	-1.54736
	BHLHE40	0.268808	-0.0968831	-1.69666	0	0.905791	1.19596	0.587762	0.981703	1.09222
	RFC5	0.268697	-0.0929629	0	0	0.700781	1.52549	1.55729	1.14009	1.38706
	NUDT5	0.268121	-0.024685	-0.0211975	0	-0.273226	0.0875249	2.44908	2.59752	2.89172
	SEC23B	0.265475	0.0512842	0.0227385	0	0.681472	0.334559	1.52084	1.73332	1.9598
	ANXA6	0.26193	0.0602442	-2.15123	0	0.0524071	0.431123	-0.116297	-0.71157	-1.36953
	OGN	0.259982	-0.727961	0.161267	0	0.307895	-2.39299	-0.519022	-1.19946	-3.48951
	MX1	0.259898	3.88817	4.4875	2.24986	6.52906	4.64245	6.84386	5.72202	4.79336
	TNFRSF10B	0.256652	0.169401	-2.01744	0	0.415482	2.27033	2.73615	3.686	2.32453
	MAP2K1	0.247824	0.0047795	-0.668055	-0.162364	0.714106	0.246351	1.51285	0.651675	0.373535
	CTSS	0.243785	0.0877282	2.00071	0	1.95613	1.68461	1.74128	3.03309	4.00387
	CDC42	0.240635	0.120548	1.11338	-0.434447	0.170266	-0.187501	-0.030741	-0.0240285	-0.707391
	ITGA4	0.238414	0.0246549	-0.505782	0	0.210419	0.213298	0.487784	0.618751	1.55122
	IKBKB	0.231855	-0.0380182	-0.557137	0	-0.0767314	0.300804	1.6279	1.93383	2.27331
	MYH9	0.228135	0.0133514	-0.459328	0	0.154317	0.80168	1.30588	1.54238	1.93692
	SLC38A2	0.227654	-0.129602	-1.36401	0	-0.208657	0.225407	0.776663	1.12229	1.33467
	DPP4	0.227424	-0.232169	-0.0714387	0	-0.537718	-1.23389	0.799837	0.540262	0.0633604
	CDKN2C	0.22055	-0.321749	-0.187162	0	-0.60204	0.237972	-3.05207	-2.96543	-1.38546
	RUNX3	0.220239	0.129096	-1.00717	0	1.83933	2.10508	1.62604	2.41682	2.01568
	HK1	0.215268	-0.0486892	-1.4111	0	0.396676	0.642111	1.03068	0.913559	1.49345
	C3	0.210291	-0.108851	0.760279	-0.391607	1.14644	1.35218	0.648636	0.913554	1.96286
	PRKAR2B	0.207028	-0.216296	-0.015531	0	-0.871003	-0.258629	-1.8521	-1.77323	-2.00054
	TULP4	0.206224	-0.0301393	-1.36928	0	0.00693839	-0.146052	-0.381321	-0.895726	-1.17723
	STAT2	0.205549	1.08149	2.10939	0.138274	2.67092	2.28504	3.25941	2.56611	2.52799
	PSEN2	0.205197	0.0609282	-1.60762	0	0.175482	0.409245	1.31375	1.93608	2.99713
	STAT1	0.204999	1.30441	2.83475	0.862363	2.72818	1.7969	3.47879	2.65526	2.76598
	MYO9B	0.201824	-0.0096034	-3.56503	0	0.0832675	1.03202	0.341371	0.659593	1.20735
	AKT3	0.200237	0.0615801	-1.9284	0	-0.118664	-0.428246	-0.759862	-1.27909	-1.93594
	PTPN6	0.194964	0.181185	1.42592	0	1.50897	1.44726	0.889471	1.51615	1.66358
	IFIH1	0.194223	1.76816	2.45793	0	2.85026	1.41969	3.28021	2.02107	1.3497
	FZD6	0.189951	0.0700608	-0.833698	0	-1.01134	-0.505282	6.60927	6.4102	6.76011
	NR6A1	0.188533	0.0467762	0	0	0.56327	1.56902	6.87563	6.76509	6.34379
	TRIM22	0.183057	0.989898	2.79238	0	0	0	0	0	0
	HIPK2	0.179316	-0.284455	-2.45534	0	0.549368	0.450159	-0.726931	-1.17263	-1.04492
	CASP1	0.178963	0.442184	1.76324	0	3.22087	0.853916	2.7118	3.07449	2.33594
	CASP6	0.174885	-0.0403636	0	0	-0.75952	-0.575516	-1.20809	-0.751748	-0.0856726
	BMI1	0.165861	0.0700321	0	0	-0.0302131	-0.345628	-1.02407	-0.876364	-1.36159
	RGS1	0.158459	0.225854	0.194535	0	4.63913	0.564031	-0.312302	1.24068	1.84245
	NFAT5	0.155978	0.0721012	1.21404	0	-0.808491	-0.396431	-0.700351	-0.999612	-0.951944
	GPR65	0.148736	0.202558	3.05259	0	1.80057	1.23928	-0.115762	0.0919904	0.674074
	CCL3	0.148365	0.435743	3.53652	1.91255	3.94354	3.21706	5.07578	5.10169	7.16597
	WARS1	0.147361	0.536058	0	0	0	0	0	0	0
	LYVE1	0.146638	-0.18634	-2.23037	0	0.224209	-0.552836	1.6486	1.13642	2.14845
	CSF2RA	0.146516	0.0272386	-2.60758	0	0.577831	0.531543	1.95934	2.25764	3.13233
	NDRG1	0.138444	-0.605551	-2.72494	0	0.610224	0.523595	-0.12807	-0.958394	-1.05482
	BPGM	0.137285	0.407886	0.570854	0	-0.111086	-0.408294	0.0438515	-0.789285	-1.54744
	JAK2	0.137163	0.3378	1.29034	0	0.984293	0.244151	0.478676	0.740595	0.275898
	TNFRSF1A	0.129504	0.0345995	-0.619505	0	0.724438	0.748261	1.32499	1.20348	1.73203
	HSPG2	0.124482	0.0703845	-1.11238	0	-0.50783	-0.0702629	1.30969	0.866762	2.23792
	EIF2AK2	0.11682	1.36337	5.46517	0	2.5873	1.39428	3.44188	2.7506	1.77473
	PURA	0.109728	-0.100295	-1.59601	0	-0.216745	-0.836129	-0.439193	-0.692049	-1.13498
	NPR1	0.108546	0.213842	-2.14484	0	-0.140577	0.0415341	3.12363	2.37527	2.39759
	CSF1	0.104948	0.153547	-1.13767	1.29533	2.08314	2.24372	3.20789	3.22832	2.8629
	CCRL2	0.104656	0.0320865	2.13735	0	1.30392	-0.384169	2.10907	0.700176	0.953131
	MEF2A	0.103528	0.10785	-0.435733	-0.519978	-0.253183	-0.360005	-0.673242	-0.664429	-0.970818
	TAPBP	0.0973474	0.12961	0.293511	0	1.71372	1.3001	2.2814	1.96851	3.23769
	UBE2L6	0.0919156	1.22969	2.94681	0	3.39817	1.38109	2.78148	1.89934	1.24346
	ISG20	0.0917969	0.945091	-0.125588	0	2.59483	0.997919	3.16266	1.62746	0.878848
	TAP1	0.0914063	0.728842	-1.84012	0	3.21088	2.31776	3.12109	2.92661	4.49118
	PIK3CD	0.089301	-0.0258132	-0.627065	0	0.618461	1.06945	1.18121	1.13161	1.5301
	ATF4	0.0858663	0.204333	-1.96285	0	0.601057	0.473432	0.728494	0.609044	0.132496
	CASP4	0.0846302	0.0302626	3.04776	0	4.10664	1.51698	4.03237	2.56665	3.13077
	CDKN1B	0.0765597	0.0325454	-1.44664	0	-0.620731	-0.490649	-0.974473	-1.04423	-1.10733
	PRKCA	0.0699751	-0.177695	-1.43567	-1.26162	-0.6117	-0.633376	-0.328432	-0.54853	-0.835144
	PLK2	0.0657717	0.123405	-2.19408	0	0.267169	1.1112	1.40307	1.95346	0.860001
	ENTPD5	0.0644901	0.0562554	0	0	-0.830708	0.0174382	0.948657	0.467579	0.85897
	LGALS3BP	0.0619367	0.661286	1.54981	0	3.07338	2.7123	4.44222	4.13517	4.9575
	RAP2A	0.0577424	-0.0445772	-0.368983	0	-0.961681	-0.302508	-1.31198	-0.894435	-2.30437
	PSMB8	0.0495835	0.466732	-1.32849	0	2.64713	1.78998	2.19908	1.92718	2.67573
	MAP2K6	0.0494789	-0.301575	3.95298	-0.774539	-1.81336	-1.06803	0	0	0
	MAP3K1	0.047559	0.0606646	0.376739	-0.972956	0.0715249	0.259607	0.285449	0.368655	0.647087
	ALOX5	0.0445808	-0.125317	0.410223	-1.404	-0.678011	0.257722	0.563865	-0.267912	0.0614234
	RAD50	0.0445251	-0.0585706	-0.375235	0	-0.64322	-0.83186	-0.972231	-0.677064	-1.20334
	CLEC2D	0.0427456	-0.0303641	-1.6778	0	1.93255	0.147774	2.13498	1.85001	1.82472
	LY75	0.0389952	-0.00544768	1.77279	0	0.171532	0.0484085	1.4798	1.62693	3.26321
	RBPMS	0.0353538	-0.353322	0.938225	0	-0.26453	-0.0851876	-0.245286	-1.22765	-1.0851
	CASP8	0.0303633	0.137939	-0.150591	0	0.665973	0.6526	2.49275	2.55164	2.26461
	IL17RA	0.0249198	-0.116484	0.505823	0	0.843936	1.09091	2.61219	3.29047	3.6795
	LGMN	0.0227052	0.280328	-1.42954	0	1.17669	1.82086	1.78517	2.69201	4.06656
	CTSZ	0.0224164	0.288266	-0.931503	0	1.15371	1.18486	1.78846	2.41641	3.36997
	GBP1	0.0216612	1.01607	2.91776	0	0	0	0	0	0
	IRS1	0.0185916	0.271338	-0.244816	0	-0.744286	-0.6417	-1.4401	-1.15302	-2.10838
	BMP6	0.0141556	0.269145	-1.47458	0	-0.915111	-0.42951	0.0163974	-1.41045	-1.93788
	TBX3	0.0135506	0.122266	-0.962636	0	-0.669312	-0.343405	-0.404838	-1.05108	-1.55593
	SLFN5	0.0034459	0.461939	1.3877	0	1.43028	0.724001	1.70433	0.95488	0.283643
	APOL6	0.00166188	0.35259	2.11418	0	3.20262	2.09214	3.65878	2.34536	5.40593
	IL15RA	0.000733633	0.272736	-1.32158	0	1.21826	0.320329	0.208394	0.825152	1.97441
	ABCB9	0	-0.145961	0	0	-0.255298	0.62506	6.21687	4.79896	6.36529
	ACADS	0	-0.0153243	-1.1868	0	0.694508	1.00991	5.99176	5.46481	6.58248
	ACOD1	0	-0.104622	0	0	7.34616	4.40405	7.87346	8.00454	9.08308
	ADAM8	0	0.00242667	1.1053	0	0.354934	1.28822	7.95671	8.08955	9.34978
	ADORA2A	0	0.247566	-3.20751	0	1.81921	1.27846	-1.15859	-1.01582	-1.45951
	ALAS2	0	-0.31692	0	0	1.29385	-0.180369	0.0681254	-2.4133	-2.11421
	APOBEC1	0	0	0	0	1.7807	1.66921	1.88199	2.43425	2.38739
	APOC2	0	-0.0960025	0	0	1.66477	2.8698	-6.19338	0.382293	0.889184
	ARG1	0	0.61765	0.492219	0.425158	1.62089	1.1959	3.14912	5.90985	10.7092
	AURKA	0	-0.324931	0	0	0.467743	2.24174	-0.722609	-0.135116	0.621084
	AURKB	0	-0.405137	0	0	0.625006	2.09282	2.51145	3.21311	3.96384
	B4GALNT1	0	0.454263	0	0	0.726446	1.08808	1.11277	1.55406	2.10926
	BATF	0	0.128278	-0.40792	0	1.647	1.02286	-2.01654	-1.37948	-0.411942
	BATF2	0	1.42855	0.692401	0	2.97321	1.48559	3.0452	2.13188	3.88231
	BAX	0	-0.0632808	-0.802126	0	1.25182	0.888081	0.698717	0.863909	1.07106
	BDKRB1	0	0.142008	-0.471625	0	1.8291	2.4572	0.842603	0.284569	1.27476
	CCL11	0	1.10091	5.57327	1.55714	1.82611	1.13516	2.32059	2.30583	1.2659
	CCL17	0	0.477804	0	-2.57024	1.41575	-1.61867	0	0	0
	CCL19	0	-0.499825	4.04938	2.13568	1.59021	1.21173	0	0	0
	CCL20	0	-0.0814753	0.78195	3.62938	3.02923	2.52051	0	0	0
	CCL22	0	0.440492	0.0197736	-0.529578	0.854125	-0.755858	1.43543	-0.778444	-2.17258
	CCL24	0	-0.97979	0	-3.23368	0	0	0	0	0
	CCNE1	0	-0.220855	0	0	1.96945	2.31585	6.98039	6.52706	7.17638
	CD40LG	0	0.0747144	0	-1.11217	0	0	0	0	0
	CERS4	0	0.145703	-1.84689	0	-0.989411	-0.534132	1.12736	0.206103	0.634613
	CHAC1	0	0.104956	1.58119	0	1.7217	1.28886	1.05419	0.179601	0.57335
	CPT1B	0	0.23357	0	0	-0.27311	1.40694	0	0	0
	CSF2	0	0.0161575	-1.38011	-0.982063	2.3207	0.462109	0	0	0
	CXCL11	0	1.85651	2.39678	0	10.9645	7.19684	6.28457	7.14239	5.29919
	CXCL13	0	0.00703276	1.20442	0	3.86352	1.79769	6.46433	7.85862	8.93174
	CXCR3	0	-0.0481294	0	0	0.857015	2.26604	3.42007	5.12521	7.32112
	CYBA	0	0.142588	0.828785	0	2.03902	1.21143	1.3628	1.32647	2.4507
	CYP1A1	0	-0.122349	-3.81875	0	-5.61482	-2.70185	0	0	0
	CYP2E1	0	-0.00316023	0	0	-1.27124	1.7168	-1.97467	-2.80886	-0.123548
	DOK1	0	0.0191306	-2.49853	0	1.4064	1.37101	0.551077	0.870247	1.80484
	DUSP2	0	0.175888	0.848846	0	2.32028	1.93311	1.08806	0.45312	0.998386
	E2F1	0	-0.357766	0	0	0.377032	0.651573	2.58406	3.2732	3.60997
	E2F7	0	-0.0446458	0	0	0.081455	1.85398	5.30144	6.17156	7.19447
	EBI3	0	0.720274	-0.249551	0	1.28531	1.35749	0	0	0
	EIF4EBP1	0	-0.00917766	-1.18527	0	0.7624	0.544565	-0.938712	0.442077	-0.652331
	EPHB2	0	0.36856	-0.564193	0	0.321439	1.00905	5.76477	5.18194	5.93342
	ESPL1	0	0.386131	-1.4638	0	0.970546	1.85545	4.90762	7.41235	7.48331
	FABP1	0	0	0	0	-0.571248	-2.59521	0	0	0
	FFAR2	0	2.05514	6.69679	0	0	0	0	0	0
	FOXM1	0	-0.524354	0	0	0.260645	2.38209	-0.285373	-0.182456	0.471158
	FOXP3	0	-0.220382	0	0	0	0	3.77245	5.99306	6.32051
	GBP6	0	0.405899	0	0	3.34495	1.70768	3.03063	1.26853	3.13108
	GJB3	0	0.00711386	0	0	1.18292	1.43439	0	0	0
	GLI1	0	0.417794	0	0	-1.15672	0.764936	0	0	0
	GSTM1	0	-0.101835	-1.59978	0	-1.26203	-0.836661	-1.01109	-1.67314	-2.98821
	H2AX	0	0.00485554	0	0	0.858594	2.71641	-0.406749	1.48476	1.7834
	HAS1	0	-0.0907349	-1.10701	0	1.07199	0.679033	6.59931	6.83156	7.23684
	HCAR2	0	-0.334432	2.7777	0	1.76228	0.153308	0	0	0
	HDC	0	0.177124	-0.272626	0	0.454008	-0.25902	2.39822	1.63454	1.12461
	HK3	0	0.302889	0.865282	0	3.22806	2.23426	7.05819	5.95329	8.3782
	HSD11B2	0	-0.0500682	0	0	2.35344	2.84743	0	0	0
	IFNB1	0	0.374998	0	0	8.55311	5.72717	0	0	0
	IFNG	0	0.681078	0	1.43103	4.22552	3.00727	4.20301	2.56194	6.05452
	IKBKE	0	0.314555	0.864616	0	1.01783	1.61712	1.00839	1.86101	2.81828
	IL12RB1	0	0.554591	0	0	2.92185	3.00937	3.08424	4.71011	6.9735
	IL12RB2	0	0.239543	0	0	1.75625	0.917377	0	0	0
	IL1A	0	0.141979	2.71746	-0.851674	1.33775	-0.344235	0	0	0
	IL27	0	1.74423	4.71027	0	4.46558	2.89539	0	0	0
	IL4I1	0	1.0514	0.604973	0	2.3025	2.13538	0	0	0
	IRF5	0	0.267783	1.79246	-1.18881	2.14692	1.34201	1.1254	0.94027	1.06573
	IRF7	0	2.2543	2.35179	1.37606	5.80733	5.21044	6.64323	6.25472	5.21075
	ITGA2B	0	-0.443508	0.413899	0	1.34997	0.962635	4.61661	5.71597	6.41722
	KCNN4	0	0.115707	-0.514405	0	1.33862	1.75864	-0.472319	1.09585	2.19633
	KIFC1	0	-0.345996	0	0	0.617335	2.50494	0	0	0
	LAG3	0	0.894699	-0.949285	0	3.49139	1.78635	0	0	0
	LCN2	0	-0.0973021	2.96891	0	2.43066	1.93553	3.08772	3.70207	5.92095
	LIF	0	0.37275	-1.46883	0	1.57598	3.00453	1.62002	1.99638	2.65631
	LRAT	0	-0.0934518	0	0	-1.70771	-2.20044	-0.20264	-2.3323	-5.84069
	LTF	0	0.050954	3.05851	0	1.77382	1.41597	8.33084	7.51354	8.47179
	MAP3K14	0	0.114379	-1.65584	0	0.563939	1.26058	0.304914	0.965454	1.25805
	MELK	0	-0.314157	0	0	0.422223	1.4564	4.56778	6.32257	6.59386
	MEOX1	0	-0.510419	-1.77478	0	-0.105354	-0.779666	0.161003	0.135587	-2.07053
	MMP3	0	0.31381	-0.263205	0	1.09652	0.99277	0.655328	1.56241	0.427822
	MYBL2	0	-0.267935	0	0	0.505319	1.03692	4.90078	6.1757	6.94052
	MYH7	0	0.808559	0	0	-1.64268	0.459956	0.819939	0.634215	1.07474
	NCF1	0	0.33764	0.130823	0	0.873093	1.04812	0.297502	0.423057	0.612251
	NCR1	0	-0.102768	0	0	1.77613	1.63554	0	0	0
	NEURL3	0	0.455193	-0.995688	0	1.16057	1.87226	0.723084	1.35549	0.622376
	NFKB2	0	0.56925	0.282665	0	1.99614	1.8462	0.344593	1.22226	0.306767
	NFKBIB	0	0.265035	0.140157	0	1.43332	1.16922	1.35173	1.43831	1.68521
	NFKBIE	0	0.316884	-0.0431622	0	2.02612	1.46645	2.80287	2.94	2.88284
	NOS2	0	0.472198	-0.157172	-0.482835	0.312666	1.19047	4.641	6.05909	7.58241
	NR1D1	0	0.303518	0.0773677	0	0.126642	1.12838	-0.166902	-0.546074	-1.89165
	OASL	0	2.23029	3.33123	1.72399	0	0	0	0	0
	OSM	0	0.192205	0.0415581	0	2.37952	0.791184	0	0	0
	PCK1	0	0.787832	0	0	-1.48776	2.47193	0	0	0
	PDCD1	0	-0.13186	0	0	2.08234	2.00338	2.62116	3.83187	6.98175
	PF4	0	-0.328733	0	0	0.253372	-0.0384184	-0.626697	-1.06007	-1.76626
	PGLYRP2	0	0.00190414	0	0	1.54083	1.96	6.64372	6.29842	6.00826
	PIDD1	0	-0.163498	0	0	0.765171	1.69524	5.05056	4.9526	6.1243
	PLK1	0	-0.385324	0	0	0.984617	2.79466	-2.50438	0.607962	1.89894
	PTGES	0	0.393329	-1.01663	0	0.860823	1.18953	0.465912	1.17976	2.27033
	PTGES2	0	0.0188015	-0.225456	0	1.34239	0.551278	-0.521888	-1.16884	0.0403314
	PTP4A1a	0	0	0	0	0.792601	0.134902	-0.0466205	-0.0639749	-0.743532
	PTP4A3	0	-0.0652118	-2.16954	0	0.146838	0.396109	-0.368468	-1.12916	-1.94309
	RAD51	0	-0.235804	0	0	1.24586	1.55818	3.61775	4.78889	5.72485
	RELB	0	0.547452	-0.287949	0.502437	2.0931	2.17257	2.82047	2.99901	2.14671
	RGS14	0	0.092019	-0.477049	0	1.28306	0.925128	4.86896	6.11434	6.04108
	SESN2	0	0.124294	-3.44163	0	1.38087	2.30014	1.74596	3.43069	2.90282
	SHH	0	0.172363	0	0	-1.00128	-0.565957	0	0	0
	SLC27A1	0	-0.0672444	-2.55928	0	-0.160975	0.918121	3.56721	3.14777	4.1586
	SLC28A2	0	-0.248036	0	0	2.53618	1.84087	0.171817	0.847884	2.08159
	SLC2A6	0	0.0399971	1.50199	0	3.38462	0.758974	6.31807	5.78852	6.71533
	SLC7A5	0	0.193195	-1.36688	0	1.88665	1.89912	3.96643	4.09396	5.1852
	SNAI1	0	0.276377	-3.10468	0	0.672195	1.94159	0.774596	1.59864	1.78527
	SPHK1	0	0.383101	-4.14285	0	1.06831	0.775602	2.68144	2.87909	3.46642
	TBX21	0	-0.0277778	0	0	1.76029	2.36022	6.29128	5.80519	6.52274
	TGM1	0	-0.0135821	0.794152	0	2.49854	1.13347	3.11494	3.32362	3.69235
	TK1	0	-0.407981	0	0	0.691133	1.23357	-0.305981	-0.229527	0.561777
	TLR9	0	-4.86816	0	-0.977338	3.45656	2.59801	9.29455	9.94938	9.37859
	TNF	0	0.266925	4.00524	-1.14601	4.00576	2.6969	5.21529	6.05442	7.28861
	TNFRSF11A	0	0.0303809	0	0	1.12489	1.38741	0.616004	1.77056	2.60397
	TNFRSF18	0	0.0237778	0	0	1.18396	0.482765	0	0	0
	TNFRSF4	0	0.080111	0.388356	0	1.31434	1.23693	4.97908	4.42107	6.43361
	TNFRSF9	0	0.239345	0	0	3.24042	2.38278	5.42216	5.87414	7.76499
	TNFSF9	0	0.470559	-0.964623	0	1.40456	1.33733	5.89788	6.42187	6.17784
	TRAF2	0	0.169864	-2.93598	0.0371241	0.897104	0.863703	1.00091	1.35979	1.59607
	TRIB3	0	0.0945778	-2.46579	0	1.60586	0.632379	-0.159579	0.688941	1.60866
	UHRF1	0	-0.0169116	0	0	1.52643	2.19182	6.80663	8.57796	9.02298
	WNT7A	0	0.37637	0	0	-0.545422	0.552803	3.23485	5.51761	6.53548
	XCL1	0	0.651985	0	0	4.84308	4.05551	0	0	0
	XDH	0	0.15226	0	0	1.6276	1.13067	2.05515	1.23805	1.67609
	ZAP70	0	0.0211625	0	0	1.10024	1.51173	2.31871	2.4273	3.54378
	PLAT	-0.00409426	0.0689091	0.210988	0	0.828377	0.487445	8.33376	8.74664	9.41588
	SP110	-0.00565064	1.34552	3.437	0	1.97082	1.3989	3.66463	2.68927	3.29582
	INPP5D	-0.00972039	0.201334	0.184272	0	0.587697	1.02113	1.18091	1.5957	2.08028
	ITGAL	-0.0189239	0.202513	-0.067705	0	0.51162	0.409329	1.78644	1.8003	2.37412
	BCL2	-0.0204017	0.008961	0.678548	0	-0.216875	0.0248558	-0.457367	-0.658668	-1.32413
	RGS2	-0.0229495	0.173108	-1.12289	0	0.318955	-0.562506	-0.11048	-0.534385	-1.77476
	MAPK1	-0.0313884	0.00978771	-1.48897	-0.655865	-0.132364	0.0471431	-0.823344	-1.27437	-1.56661
	MAT2A	-0.0355952	0.107688	-2.72831	0	-0.850397	-0.664738	-0.480676	-0.714612	-1.35059
	NR3C1	-0.0356813	0.0284222	0.473915	-0.819175	-0.277646	-0.835584	-0.108101	-0.782745	-1.26389
	CTNNB1	-0.0376474	0.134621	-0.371102	0	-0.497164	-0.311639	-0.113798	-0.41523	-0.895006
	COQ5	-0.0378157	0.0506194	0.412968	0	-0.0435712	0.738663	0.0152758	-0.894404	-0.419606
	CX3CL1	-0.0379698	0.327095	0.0900759	0	0.0717181	0.0455048	3.29524	1.73677	2.25786
	CSF1R	-0.0404792	0.29282	0.640492	0	0.104877	0.942532	0.793111	1.37793	2.37107
	ATP1B1	-0.0455392	-0.202363	0.787363	0	-0.167751	-0.347928	1.40984	0.482242	1.93871
	DLG1	-0.0457788	-0.106382	-0.768975	0	-0.332055	-0.239369	-0.372696	-0.583901	-1.10954
	GSK3B	-0.0537021	-0.0789971	-0.264129	0	-0.42908	-0.270798	-0.5671	-0.834048	-1.03279
	PTAFR	-0.054301	0.295137	1.05165	0	2.74969	2.19635	3.4643	3.54328	3.40862
	MLKL	-0.055551	0.550087	1.55954	0	2.9931	2.63127	2.49724	1.91668	1.87116
	PTK2	-0.057505	0.019754	-0.988813	-0.715387	-0.374276	-0.291013	-0.176243	-1.04541	-0.762675
	SAMHD1	-0.0644499	0.57227	0.57719	0	1.44019	1.10894	2.16058	1.25336	2.26503
	MECOM	-0.0653806	0.00382422	-1.41308	0	-0.81335	-0.875295	0.336403	-0.235749	-0.252561
	GNAI1	-0.0843197	-0.0686804	-1.10377	0	-0.324202	-0.363402	-1.34479	-0.797359	-1.66275
	AHR	-0.0843326	-0.094292	-1.73259	0	-0.886825	-0.912672	-1.00975	-1.18833	-1.6804
	CCND1	-0.0861992	0.14523	-2.82635	0	0.338344	0.915506	-0.0517619	0.0785084	-0.0969464
	TFRC	-0.0981286	-0.0201893	-0.634407	0	0.0354235	-0.907386	7.44932	6.89729	6.79844
	NR4A1	-0.104695	0.4744	-3.13637	0	-1.43808	-0.629715	0.0886682	-1.25966	-2.29974
	PSMB9	-0.105173	0.680539	1.33551	0	2.09897	1.26493	4.25208	3.69572	4.42212
	MAFF	-0.109256	0.582691	-3.27987	0.0123735	1.26825	1.05283	0.66552	0.515318	-0.320274
	ARHGAP5	-0.115091	-0.0632123	0.545988	0	0.64255	-1.34023	-0.925138	-0.779678	-1.19658
	CCR5	-0.11754	0.435868	-0.0632034	0	3.50443	2.99668	0.185015	2.47239	2.37824
	PLK3	-0.11815	0.306266	-0.737421	0	0.859926	1.12178	0.501815	1.96662	2.14013
	FCGR2B	-0.122451	0.200943	1.77918	0	1.34718	0.758162	0.952193	2.40547	3.02544
	OAS1	-0.122516	3.11627	5.7787	0	0	0	0	0	0
	FMO1	-0.127722	-0.874211	0	0	-1.26672	-0.933171	-0.779202	-1.4268	-3.24848
	IL6R	-0.127791	-0.18706	-0.727279	-0.968307	0	0	0	0	0
	PARP12	-0.130481	0.861872	1.24518	0	2.22109	2.0263	2.80123	1.98964	2.07078
	TRIM21	-0.134015	0.913848	2.88953	0	1.92747	0.80028	3.91341	3.35546	3.14498
	TOB1	-0.135112	-0.00962407	-0.87703	0	-1.10035	-0.656771	0.253139	-0.39524	-0.438429
	GBP3	-0.1372	0.245285	3.32726	0	3.37363	1.99608	3.31551	2.34811	2.91768
	IL18	-0.137322	0.170451	1.08906	-1.15111	0.87826	-0.197852	-0.674493	-0.719625	-0.523473
	RSAD2	-0.14222	4.20511	3.39174	0	6.84708	4.59219	7.10302	5.99677	4.51997
	GPX3	-0.150002	-0.0678873	-0.558509	0	0.545895	1.24246	0.210838	-0.207139	-0.125868
	GRN	-0.150884	0.0790345	0.773669	0	1.6354	1.84034	1.99252	2.06398	3.16016
	ARHGEF10	-0.164582	-0.065961	-1.92642	0	-1.00872	-0.108862	-0.727366	-1.87535	-2.52633
	CD36	-0.173092	-0.429223	-1.19491	0	-0.925296	-1.29272	0.732201	0.236764	0.126038
	RAB32	-0.178963	0.179428	-1.02296	0	0.996932	0.566318	2.37461	2.04165	2.81412
	SP100	-0.180753	0.772687	1.0889	0	1.72975	1.2385	2.38247	1.80855	1.22557
	ICOS	-0.186833	0.466411	0	0	-0.26343	0.393602	2.8189	4.00696	7.57143
	CDC42BPA	-0.187495	-0.156074	-1.82772	0	-0.833267	-0.900033	-1.08459	-1.54759	-1.57459
	LEPR	-0.188543	-0.200388	-2.63856	0	-0.738937	-1.29581	0.0782356	0.121171	0.164357
	SLC19A2	-0.191436	0.0835899	-1.81036	0	1.18806	1.82287	1.93143	4.35431	3.5355
	HIVEP1	-0.194543	0.318929	-0.753681	0	0.130443	0.353051	-0.601038	-1.17524	-1.70569
	ICAM1	-0.202608	0.154135	0.416347	0	1.04623	1.04112	3.40134	3.35842	3.75138
	PML	-0.203876	0.735379	1.86068	0	2.15307	1.8453	3.57592	2.56404	2.14139
	IRF1	-0.207919	0.627481	-0.653514	1.39925	1.72172	0.855373	1.81001	1.27333	2.74864
	SMAD9	-0.20895	-0.277535	-0.577253	0	-1.71201	-0.856143	0	0	0
	PLXNB2	-0.210106	0.0071186	-1.37645	0	0.288962	0.910046	1.69727	1.75548	2.81517
	SGK1	-0.216299	0.075224	-2.34841	0	0.0177051	-0.182324	0.494727	0.948174	1.21193
	ENO2	-0.217111	-0.248559	-3.02982	0	0.502415	1.29859	0	0	0
	SPTLC2	-0.218903	0.134399	2.35369	0	0.249534	-0.321831	1.35076	1.68868	2.11407
	TYMP	-0.219351	0.87576	-1.57277	0	-0.708097	0.174771	0	0	0
	MEF2C	-0.222527	0.0360564	-1.10567	-1.38661	-0.531118	-0.324728	-1.70574	-1.69897	-2.64585
	TGM2	-0.22257	0.0955767	-1.30921	0	0.877404	0.694474	0.788244	0.633322	1.53851
	PARP9	-0.224678	1.16616	2.32565	0	2.39721	1.24256	2.80097	1.87964	2.47985
	DUSP6	-0.226583	0.0495896	-1.00848	0	0.604358	0.48333	0.607074	0.791103	1.2382
	PSMB10	-0.233327	0.176106	-1.73447	0	2.37834	1.03613	2.61943	1.92554	2.75924
	HEY1	-0.240257	0.149824	-0.957786	0	-0.696257	-0.427227	-0.642833	-1.36343	-2.44887
	RNASE4	-0.254779	-0.658799	-1.17351	0	-1.18796	-1.32036	-0.129877	-1.26544	-0.392295
	GNAQ	-0.264842	-0.115568	1.71868	-1.17362	-0.506388	-0.593095	-0.593113	-1.44027	-1.74025
	NOTCH1	-0.264888	0.0239106	-1.72068	0	-0.130152	0.546697	1.72182	1.24813	1.94962
	KDR	-0.27075	0.104911	-1.39858	0	-0.709244	-0.252928	0.144056	0.0196319	-1.28121
	F2R	-0.27238	0.272036	-1.44296	0	-0.803802	-0.432387	0.527929	0.365831	1.55334
	RNF31	-0.277113	0.35851	-3.79902	0	1.49616	1.07702	1.65245	1.32116	1.13158
	PPARGC1B	-0.290387	0.0542262	-2.55603	0	0	0	5.14967	5.14791	6.9411
	LASP1	-0.294553	-0.0122128	-1.06296	0	0.28185	0.948648	0.622111	0.241057	0.930313
	USP18	-0.297505	2.608	0	0	4.37895	3.30413	6.00872	5.55404	4.22126
	CFTR	-0.298339	-0.550228	0	0	-0.462534	-0.991149	0	0	0
	DDX60	-0.300054	2.17925	2.34354	0	3.19552	2.22148	4.4369	4.35877	3.54388
	ANTXR1	-0.307514	-0.0794542	-0.0787136	0	-1.06965	-0.623512	-0.0894262	-0.172662	-0.757709
	MAOA	-0.314048	-0.333212	-0.664921	0	-0.934232	-1.09259	0.602992	0.263383	0.15798
	EDNRB	-0.317729	0.100938	-0.883359	0	-1.38605	-1.44619	-0.495576	-1.52237	-2.24461
	CXCL16	-0.318295	0.227718	2.97045	0	2.00673	1.81374	2.61122	2.82257	3.10115
	NOX4	-0.320633	0.139092	0	0	-0.525544	-0.937444	-0.360971	-1.32669	-2.78793
	MSR1	-0.321737	0.0984843	1.35738	0	3.83247	2.32331	6.61862	8.31269	8.96181
	HERC5	-0.325966	2.56662	4.42418	0	0	0	0	0	0
	FGL2	-0.326128	0.202178	3.30183	0	1.93444	0.651469	1.49095	1.24663	2.08502
	NFKBIZ	-0.344662	0.219951	0.610602	0	1.07379	0.281956	1.61678	0.918485	1.66914
	THRA	-0.346335	-0.0886171	-1.2453	0	-0.616941	-0.120509	-0.41208	-0.744911	-1.40757
	DDX58	-0.348685	2.21529	3.4184	0	2.28136	1.6787	3.13153	2.35317	1.36061
	PINK1	-0.350902	-0.230823	-2.14243	0	-0.458792	0.0681731	-0.554997	-1.11373	-1.66824
	PRKG1	-0.356435	-0.153444	-1.113	0	-0.937194	-0.924836	-0.441037	-1.29868	-2.18876
	AXL	-0.362274	0.712676	-0.985052	0	1.16786	1.1245	1.73265	1.90805	1.50532
	DDR1	-0.364757	0.114714	0.228719	0	0.311144	0.940045	1.28497	1.18076	2.36222
	CELSR1	-0.368637	-0.0337068	0.679914	0	-0.210899	0.638873	4.56246	4.27956	5.24636
	TSC22D3	-0.371236	-0.175724	-2.29025	0	-0.475374	-0.469558	0.172727	-0.219512	-1.22549
	RNF213	-0.372391	0.706737	1.63448	0	3.10087	2.80689	3.94609	3.08091	3.20682
	NR4A3	-0.374627	0.202562	-0.484511	0	-0.523527	-0.0415368	-0.409323	-1.05583	-2.46463
	DUSP5	-0.377304	0.166442	-0.618091	0	1.15593	1.00545	1.40468	1.40956	1.1394
	CCR2	-0.382314	0.147481	0	-0.901824	1.53732	0.867024	-0.349829	0.917996	1.81575
	PDP1	-0.405943	0.0897171	-0.330628	0	-0.272937	-0.809811	-0.679569	-1.37392	-0.990195
	BTRC	-0.409249	-0.048059	0.243256	0	-0.400354	-0.071844	-1.38617	-1.55017	-1.59419
	IRF9	-0.413959	0.983074	2.63986	0	1.62925	1.69628	2.20645	2.31584	1.32528
	PTGS1	-0.428012	0.00287183	-0.990147	-1.18535	0.53935	0.764144	0.888402	0.802241	1.68656
	MCM7	-0.428306	0.0638615	-4.08869	0	0.539417	1.03059	0.378331	0.588822	1.69028
	NLRC5	-0.435492	0.473701	-1.01205	0	2.82314	2.33365	5.31014	4.62661	5.58084
	INHBA	-0.443786	0.290712	-1.82076	0	1.81035	0.864669	2.95424	2.06102	3.1584
	RFX5	-0.444333	0.14213	-0.575618	0	0.570565	1.01076	0.683478	0.671046	0.746514
	SMURF2	-0.445973	0.0799751	-0.200598	0	-0.550735	-0.700675	-0.322939	-0.299212	-1.63322
	DHX58	-0.462424	1.62556	0.977894	0	3.85638	3.4326	4.27717	3.84558	3.57528
	ESR2	-0.46294	0.0351609	0	0	-1.17396	-0.571434	0	0	0
	AR	-0.469132	-0.0777076	0	0	-0.672246	-1.00534	-0.360987	-1.53195	-2.23774
	LDLR	-0.469819	-0.00630112	-0.693673	0	0.385376	0.656937	3.45316	2.81866	3.52204
	SELP	-0.481617	-0.143855	-1.6105	0	2.6536	1.52596	3.28971	4.02459	3.86349
	CDO1	-0.483364	0.171892	-2.03847	0	-0.324089	-0.123569	-1.35563	-0.685724	-2.07898
	CHST2	-0.485005	0.0737498	-1.01352	0	-0.913525	-0.488409	-0.440757	-0.864718	-1.81823
	HLA-E	-0.490668	0.333367	-0.154385	0	0	0	0	0	0
	LAMB3	-0.496141	0.112246	-0.603698	0	-0.496423	0.286864	2.15501	2.14427	3.94837
	OAS2	-0.508461	3.34395	4.81371	1.53593	3.53222	3.05182	3.69967	2.80527	2.88468
	UCP2	-0.511886	0.00376076	3.28541	0	0.678394	0.765258	0.754329	0.749779	1.51469
	ALDH1A1	-0.512565	-0.0456539	1.08886	0	-0.721355	-1.1125	-0.0102366	-1.41112	-1.95789
	POLE	-0.523313	-0.0206429	-2.84032	0	1.00074	2.1032	6.39274	7.41166	8.07783
	NCOA2	-0.523359	0.0154122	1.42372	0	-0.480228	0.253965	-0.704243	-0.469909	-0.329111
	RBP1	-0.541935	-0.0162268	-1.24052	0	-0.241359	0.0645637	-0.629047	-0.696682	-1.7898
	SMAD6	-0.554493	-0.0196796	-0.700715	0	0.321933	0.457172	-0.940588	-1.6169	-1.7703
	PTPRO	-0.55522	0.221342	0	0	1.34565	1.04434	0	0	0
	VEGFB	-0.556944	-0.146845	-1.09023	0	-0.276719	0.141049	-2.03362	-1.84683	-2.4207
	GZMA	-0.560964	0.107764	-0.493253	0	2.28131	2.37004	1.82694	2.42438	3.19487
	TNFSF8	-0.569873	0.24098	2.58345	0	2.23523	1.93446	0	0	0
	FOXF2	-0.573074	0.0424585	0	0	-0.843205	-0.521119	-2.41303	-1.39194	-1.76188
	CD47	-0.574109	0.0671774	1.27905	0	0.658428	0.275404	0.824247	0.195292	0.207248
	SOCS3	-0.574448	0.10304	0.267779	0	2.66418	2.05223	2.98225	3.53809	3.78788
	TLR3	-0.574899	0.373335	0	0.0891211	1.3735	0.504604	2.49904	0.998042	1.76916
	PPM1F	-0.586161	0.104655	-2.28615	0	0.0206397	0.372432	0.155033	-0.475501	-1.31961
	ENPP2	-0.590754	0.0116184	-1.26379	0	-0.898499	-0.90114	1.38606	0.579309	0.799661
	STX11	-0.59306	0.122403	1.97259	0	1.57902	0.785783	1.90243	1.55353	1.03674
	ITPR1	-0.59479	-0.0732701	-4.02178	0	-0.364469	-0.0218013	1.05467	0.723402	1.25692
	MEF2D	-0.604054	0.111231	-2.38503	-2.29593	-0.349029	0.628427	-0.277445	-0.453287	0.00836997
	NCOA1	-0.606324	0.0784966	0.147165	0	-0.0511291	0.113851	0.297063	0.182762	0.257216
	GBP4	-0.607589	0.600255	3.00013	0	2.33385	0.973746	3.74699	2.3918	4.66712
	EGFR	-0.611589	-0.251229	0.261343	0	0.450229	-0.185453	1.46044	1.26573	1.37942
	DUSP1	-0.61966	0.219875	-2.2807	0	-0.617029	-0.806973	-0.536724	-1.20628	-1.77444
	KLF7	-0.632011	0.162026	-1.55778	0	-0.0445513	-0.369794	-0.160415	-0.87061	-1.26908
	PPP1R3C	-0.635327	-0.143684	-3.02277	0	-1.08315	-0.835824	0.626873	-0.0216983	-0.764473
	CD69	-0.640134	0.392991	3.00184	0	2.77027	0.773467	1.50784	0.815039	0.845833
	ATF5	-0.641347	0.231468	-0.373294	0	0.975892	0.526432	-0.730774	-1.40047	-2.61258
	CYB5A	-0.642223	-0.190403	-0.637425	0	-0.00451639	-1.03233	-0.977486	-1.39702	-1.43863
	PTPRM	-0.657946	0.031722	-1.43286	0	-0.748235	-0.755675	0.862593	0.559239	1.13867
	CCL5	-0.659278	0.0794442	1.29448	0.283293	2.81059	2.71547	2.45382	2.13945	1.88996
	ENTPD1	-0.664961	0.0728618	0.00237168	0	0.208718	-0.275282	1.15973	1.10675	1.44821
	NRF1	-0.665717	0.0961857	-1.14969	0	-0.00673792	0.246622	0.0579016	0.937316	0.775935
	PLAGL1	-0.674627	-0.133683	-3.11634	0	-0.430206	-0.563533	-0.976269	-0.671847	-2.07821
	EPAS1	-0.675609	-0.0764652	-2.24462	0	-1.24459	-0.540993	-0.430366	-1.10052	-2.43115
	HBEGF	-0.677667	0.36736	-1.10151	0	0.282183	1.04538	1.40134	1.80244	2.77167
	ATF3	-0.682743	0.961582	-1.12696	0	1.55262	2.55995	4.12117	3.75003	2.97133
	NUAK1	-0.685023	0.148969	-2.35813	0	-0.89708	-0.0490492	-0.474306	-1.57532	-1.67674
	CMPK2	-0.693259	3.21221	2.35586	0	4.36145	2.36009	4.50522	3.1429	1.1258
	EDN1	-0.695723	0.401706	0.194454	0	0.259695	-0.541049	2.74839	2.96311	2.92781
	LPL	-0.706074	-0.405749	-0.961359	0	-0.272376	0.420924	0.674198	0.837068	1.39218
	OXTR	-0.714339	0.853399	-0.0276747	0	0	0	0	0	0
	PTPN13	-0.752363	-0.2039	-2.79731	0	-0.579606	-0.106887	0.62807	0.161346	0.851581
	P2RY6	-0.787671	0.114403	0.287136	0	0.450583	1.59053	-0.789861	0.212756	0.685521
	ALDH3A2	-0.801307	-0.269694	0.462845	0	-0.533362	-0.783408	-1.05249	-1.0777	-1.22324
	ADGRG6	-0.805692	0.000255926	0	0	-0.822312	-0.76715	0.79124	0.333243	0.468546
	RXRA	-0.812873	-0.0414511	-2.08242	0	-0.327474	0.38576	-1.10151	-0.840157	-1.39986
	CAT	-0.815318	-0.128334	-1.62344	0	-1.11931	-0.746827	-0.466859	-1.28376	-1.85099
	PLAAT3	-0.819639	0.0179289	0	0	0.610052	0.198643	2.39972	2.10726	3.27738
	CCL4	-0.820322	0.640615	6.14857	0.985853	5.51379	5.35935	6.05457	6.48144	6.25566
	ALDH2	-0.821395	-0.147698	-1.63187	0	-0.406591	-0.106571	-0.245266	-0.861048	-0.878013
	MAPK3	-0.828361	-0.0358808	-1.57952	-0.680367	0.0680916	0.096625	-0.191441	-0.724739	-1.22386
	CD74	-0.829448	0.0654352	2.33917	0	0.375565	0.0413235	1.74083	1.85485	3.51302
	CITED2	-0.853561	-0.636807	-1.91528	0	0.154936	-0.324641	-0.0587728	-1.43533	-1.18253
	TET1	-0.873411	-0.112159	0	0	-1.60934	-1.41571	-2.71259	-3.20503	-3.20958
	GHR	-0.874899	-0.201679	0	0	-0.424945	-0.716065	-0.680508	-0.65042	-0.925847
	ATP10A	-0.875483	0.287527	-3.1151	0	1.44905	1.09406	3.328	2.47673	2.53365
	RORA	-0.883772	-0.281469	-1.78356	0	-0.335582	-0.767527	-1.56466	-1.76151	-1.69953
	GPD1L	-0.894204	-0.341351	-3.05434	0	-0.562205	-0.0672423	-0.937363	-0.408372	-1.12414
	NDST1	-0.908889	0.0933205	-4.65829	0	-0.875323	-0.495954	-0.35063	-0.638627	-0.236858
	TMOD1	-0.917556	-0.0498237	-2.50417	0	-1.21994	-0.386897	-1.24627	-2.73326	-0.614302
	FGF10	-0.921084	0.070244	0	0	-1.00957	-0.633653	-0.533115	-1.24889	-1.96142
	DAPK1	-0.946693	-0.124191	-0.618251	0	-0.345261	-0.189519	0.634689	0.0673601	-0.199738
	TCEA3	-0.956073	-0.340317	-2.67577	0	-0.682107	0.79276	-1.46729	-1.88832	-1.73221
	GATA6	-0.976335	-0.00135401	0.998265	0	-0.122146	-0.197383	-0.0490523	-1.10605	-0.544226
	KLF6	-0.979898	0.256935	-1.17482	0	0.482788	0.442292	0.528895	0.253288	-0.0753743
	SMARCB1	-0.98507	-0.0278261	-2.43629	0	0.044882	0.613902	1.55334	1.13444	1.74289
	CAMK2N1	-0.986108	0.0833398	0.601084	0	-0.106845	-0.348019	-0.690194	-1.06846	-2.69106
	ACSS1	-0.98618	0.00552112	-3.236	0	-0.870471	-0.268112	0.230219	-0.907128	-0.356799
	LRP2	-0.996752	-1.02343	0	0	-0.31693	0.0558615	2.15425	1.27668	0.997349
	PRKAB1	-1.00521	0.0652782	-4.05642	0	0.251792	0.450622	-0.431452	-0.0428841	-0.238001
	HERC6	-1.00554	2.98877	2.87946	0	3.69441	1.90991	5.70368	4.58652	4.4488
	PTCH1	-1.01872	-0.0451799	-1.53906	0	-0.779826	-0.114697	-1.31276	-1.50435	-1.53112
	FZD5	-1.02754	-0.108371	-0.290956	0	0.187573	0.00358255	1.48699	1.49076	2.15985
	PTN	-1.04122	0.0330356	-1.21126	0	-0.404406	-0.480112	0	0	0
	LARGE1	-1.05109	0.0524883	0	0	-0.165808	0.565468	0.96098	1.61238	2.28029
	PPP1R13B	-1.07033	0.0557797	-4.31611	0	-0.125306	0.167351	0.426573	-0.293727	-0.4962
	OGG1	-1.08059	-0.0237034	-2.24448	0	0.268039	0.554223	0	0	0
	ANGPT1	-1.09581	0.0409143	-1.99302	0	-0.694448	-1.69765	0.406228	-0.127815	-1.00483
	SRF	-1.0968	0.0903502	-1.06121	0	0.752319	1.47988	0.383352	0.558577	-0.259542
	CTDSP1	-1.13362	-0.0203277	-1.68148	0	0.283517	0.368424	-0.454492	-1.10424	-1.6036
	CIITA	-1.14261	-0.19499	0.146812	0	0.669249	0.554632	1.48572	2.06189	3.26966
	ADORA2B	-1.16082	-0.10064	0	0	0.953878	-0.261523	5.1182	6.13344	5.89454
	SPN	-1.16916	-0.638273	-0.936167	0	0.824387	1.18688	0.494074	1.12795	1.60639
	SEMA6A	-1.18113	-0.000620341	-0.642896	0	-1.56391	-0.863837	-0.232843	-0.866881	-1.31914
	BDNF	-1.19501	0.33917	0	0	-0.821051	-1.52371	0	0	0
	NR4A2	-1.20306	0.292003	-1.11159	0	-2.02579	-0.44053	-2.00567	-2.00698	-2.80436
	CYP3A5	-1.20837	-0.0240361	-3.05664	0	0	0	0	0	0
	RIPK1	-1.21738	0.145862	-1.49095	-0.957857	0.509626	0.256619	0.154477	0.0201674	0.468457
	VLDLR	-1.24536	-0.141696	-2.4179	0	-0.868458	-1.08315	-0.158451	-0.89646	-0.559871
	TLR7	-1.24983	0.467001	3.40882	-1.47173	2.19981	1.63699	3.61976	3.96835	3.99938
	LIFR	-1.24988	-0.109145	-2.40569	0	-0.730918	-0.302019	0.0953712	-0.443628	-0.266185
	CAV1	-1.26248	0.123598	-1.41325	0	-1.01794	-1.13716	-0.459689	-1.12808	-1.4746
	CCN2	-1.26434	0.355083	0	0	-0.365653	0.542642	1.48434	1.12883	2.93047
	PRKN	-1.29156	-0.460688	0	0	-1.02367	-0.719955	0	0	0
	ANXA3	-1.29229	0.118516	1.45429	0	-0.0425765	-0.0129136	-0.130752	-0.0101169	0.715163
	PER2	-1.29508	0.0420404	-2.03628	0	-0.0400125	1.00861	1.54946	0.574324	1.95341
	MYOCD	-1.3059	-0.123804	0	0	0.456869	0.222199	-0.470396	-2.20591	-1.85171
	HDAC4	-1.32429	-0.0443923	-0.699407	-1.69058	-0.00333747	0.37395	-0.382807	-0.61685	-0.148313
	JUN	-1.34023	0.379304	-3.57278	0.215886	0.0703646	0.348038	-0.0156284	-0.1293	-0.0567545
	CD80	-1.34078	0.917547	1.65567	0	1.56485	0.865494	0	0	0
	TUB	-1.35267	0.194482	0	0	0	0	0	0	0
	HLA-DRA	-1.35489	0.00272675	0.81745	0	0	0	0	0	0
	ERBB2	-1.35938	-0.135967	-2.34673	0	-0.0225479	0.52544	1.68503	1.64083	2.25483
	NAPSA	-1.37237	-0.315457	-1.03563	0	0.475983	0.29467	2.17041	1.71114	2.34832
	DUSP4	-1.37462	0.00312846	-0.49669	0	-0.391244	0.11087	-3.06236	-1.87435	-1.3728
	TBX2	-1.37595	0.146824	-3.10794	0	-0.183258	0.295618	-0.453087	-1.10038	-1.01371
	PLAGL2	-1.38765	0.0757358	0.44439	0	0.110246	0.397223	1.29971	1.7932	1.52393
	AOC3	-1.39197	-0.407528	-2.14691	0	-0.919628	0.490703	0.294806	-0.200301	-1.51927
	ABCA2	-1.40035	-0.17063	-0.804674	0	-0.622359	0.181738	0.620812	0.262914	1.40676
	PRF1	-1.40746	0.245072	0.0111287	0	1.98669	1.61054	0.082247	0.0143024	1.8965
	JUNB	-1.42291	0.348995	-1.71226	0	2.20264	1.30514	1.56536	1.69169	1.67758
	SCNN1G	-1.44504	-0.900883	-2.54535	0	-0.580711	-0.600949	1.99418	1.38733	2.86032
	WFS1	-1.45515	0.0585679	-1.45413	0	0.199247	0.544123	2.18525	1.57309	2.74859
	MYH10	-1.46103	-0.168831	-0.679589	0	-1.40095	-0.376184	-0.612766	-0.870648	-1.39452
	ACE	-1.56134	0.257721	-1.16539	0	-0.125801	0.724507	0.943579	0.742255	0.975849
	ETV1	-1.58206	-0.439097	-2.66576	0	-1.10354	-0.944424	-1.08032	-2.97357	-2.42285
	RGS13	-1.58569	0.0858207	1.69736	0	0	0	0	0	0
	C5	-1.61307	-0.492089	0	-2.16262	0	0	0	0	0
	EYA4	-1.61516	0.113564	0	0	0	0	0	0	0
	BMP2	-1.61606	0.345229	1.44597	0	0.545724	-0.334905	5.66677	4.41979	5.64987
	ACACB	-1.61947	-0.123928	-1.76183	0	-0.648301	1.13623	1.73453	0.740427	0.978549
	DMBT1	-1.64071	-0.332373	2.88167	0	3.85121	5.04844	0	0	0
	BTG2	-1.65038	0.0356282	-2.00373	0	-0.625875	-0.56132	0.460278	-0.164286	-0.728466
	CFD	-1.74635	0.0232009	0.394803	-0.489463	-0.114842	0.397235	0.932353	0.803992	0.335185
	GPRC5A	-1.7556	-0.117122	-0.0458727	0	-0.419152	0.223397	1.95167	1.43366	3.71845
	TGFB2	-1.76217	0.116262	-0.698615	-0.682623	-0.700354	-0.440449	-0.472839	-0.192672	-0.519961
	MAP4K2	-1.79114	0.032749	-0.508644	0	-0.710292	0.0793151	-0.602981	-0.829999	-1.51022
	FOS	-1.80791	0.43882	-5.3092	-1.28219	0.253595	-0.384181	0.110971	0.239444	-1.3192
	BMP1	-1.81799	0.118398	-1.85943	0	-0.388819	0.256307	0.895786	0.257206	1.86753
	RYR2	-1.83496	-0.275737	0.515689	0	-0.667552	0.080525	2.43051	0.851514	2.01372
	PIP5K1B	-1.87629	-0.208708	0	0	-0.232647	-0.481874	-0.886657	-1.10966	-0.475755
	NUPR1	-1.89135	0.22299	-2.33711	0	0.941641	-0.85098	0.470458	-0.0978046	0.508111
	KCNB1	-1.95334	0.727518	0	0	-0.932834	-0.552467	-0.526383	-1.81991	-1.38025
	CD83	-1.95643	0.325358	-1.68292	0	0.726317	-0.0274015	0.144973	0.0228675	-1.29927
	KLF4	-1.97004	-0.0114994	-1.92075	0	-0.823801	-0.508331	0.290995	-0.517237	-0.922452
	EGR1	-1.97083	0.594231	-3.1617	0	0.0838892	1.22526	0.846288	0.0581734	-1.46151
	DNASE1L3	-2.00762	0.129955	-0.963538	0	2.79731	1.20643	1.99246	0.986535	1.72855
	FLT4	-2.00995	-0.0409624	-2.03535	0	-0.253937	0.446649	0.275892	-0.167787	-0.222545
	KIT	-2.03346	0.183213	-0.214748	0	-1.13367	-0.619071	1.37495	0.49435	0.340053
	MS4A2	-2.06365	0.301636	-0.00312591	0	0	0	0	0	0
	IL2RB	-2.13919	0.13166	-0.863063	0	1.90588	2.14968	1.00762	1.31449	2.54668
	NTN1	-2.17792	0.0858969	0	0	0.147743	0.263328	0.922206	0.569494	0.870419
	MPL	-2.18567	-0.270059	0	0	0	0	0	0	0
	SFTPA1	-2.21249	-0.637199	1.67313	0	-0.248951	-0.824724	2.24378	1.47006	1.09415
	VEGFD	-2.24074	0.0370745	0	0	-0.611752	0.00453206	0.206077	0.142473	-0.817124
	CX3CR1	-2.24368	0.175963	0	0	0.0514893	1.06965	-1.66717	-1.12109	-3.00963
	EGR2	-2.28819	0.384845	-3.22317	0	0.985426	1.14648	1.43548	1.65819	1.16011
	ARRB1	-2.40886	-0.149958	-2.51195	0	-0.624071	0.194319	-0.233177	-0.539537	-1.12203
	FOXA2	-2.42193	-0.170106	0	0	-0.194414	-0.00117104	2.27286	1.8178	2.39941
	HPGDS	-2.42443	0.307152	2.16431	0	0.578667	0.714969	0.927903	1.85337	2.95151
	ADRB2	-2.49014	0.23874	0.412696	0	-0.449051	0.0622382	1.45415	1.14029	1.43601
	IL5	-2.49378	0.20228	0	0	0	0	0	0	0
	CLIC5	-2.53342	-0.342046	-1.62539	0	-0.8212	-1.0619	-0.199484	-1.00914	-0.283895
	KCNJ1	-2.75323	-0.685213	0	0	0	0	0	0	0
	ABCG2	-2.81107	-0.176169	-2.3511	0	-0.624969	-0.309248	0.493464	1.60699	0.375445
	ACADL	-2.99824	-0.0805432	0	0	0.534044	0.625841	0.710532	0.48106	1.12934
	LGR5	-3.0782	0.568757	0	0	0	0	0	0	0
	ADRA1A	-3.1357	-0.532519	0	0	-1.26349	-1.07926	-1.81466	-2.19273	-3.73254
	GPM6A	-3.28853	-0.125789	0	0	-0.796252	-0.920662	-0.494912	-0.801891	-0.551763
	AGER	-3.43961	0.222291	0.714352	-0.325096	-0.400617	-0.932729	1.0802	0.53644	2.45033
	GRIA1	-4.37188	0.0994654	0	0	-2.12748	-1.11296	0	0	0
	FOSB	-4.49731	0.951343	-4.17403	0	0.351076	0.655279	0.845521	0.723036	0.475927

## Sheet: S9 File, sheet C
Genes identified as targets of IFNg according to the Mechanistic Network column of Upstream Analysis tab from the IPA Core Analysis tool were used to subset the expression data of each sample		Wu	Alfi	BlancoMelo	Ackermann	Suhrbier_2dpi	Mills_4dpi	Winkler_2dpi	Winkler_4dpi	Winkler_7dpi
	SPP1	5.45526	0.335857	-0.294428	0	0.523755	0.337178	2.26722	2.62392	4.33754
	PLA2G2A	4.84804	-1.74679	-0.211916	0	0	0	0	0	0
	CXCL8	4.52586	0.438515	0	0	0	0	0	0	0
	TIMP1	4.29889	0.160045	1.24888	0	4.88072	5.23057	3.85392	5.91621	7.05404
	IL1R2	4.23893	0.130777	2.49895	0	3.26199	0.590655	2.06912	1.97571	3.51617
	IL2RA	3.94211	0.332626	0.999317	0	1.92919	1.52444	4.47182	3.9599	5.08173
	MMP7	3.83213	0.483385	0.454908	0	0	0	0	0	0
	TOP2A	3.78092	-0.551225	2.81215	0	0.696879	0.91677	-0.174956	1.25285	1.98037
	CHI3L1	3.67003	-0.249885	3.81352	0	0	0	0	0	0
	SLC7A11	3.66559	-0.218728	0.655093	0	0.760471	0.361645	-3.79439	0.34103	0.435457
	RRM2	3.57656	-0.324851	1.26718	0	0.542506	1.73484	1.76359	3.27133	3.5915
	SAA1	3.52413	0.265506	2.66112	0	0	0	0	0	0
	EGLN3	3.35564	-0.167574	-1.16736	0	0.677151	-0.252451	0	0	0
	CYP1B1	3.21042	-0.0570521	0.0127195	0	0.699066	0.580807	1.09418	1.49603	1.484
	SLC39A14	3.07919	0.105734	-0.508611	0	1.76176	2.2452	1.19657	2.23748	3.43959
	CXCL1	3.07616	0.140573	0.310639	0.879863	3.50179	1.86055	0	0	0
	ARNTL2	3.0177	-0.00444884	0.422483	0	-0.27982	0.166785	0	0	0
	ADAM12	2.97386	0.07846	1.71948	0	-0.646731	1.09114	-0.441801	-0.506031	0.625684
	AQP9	2.9392	0.140833	4.97265	0	0	0	0	0	0
	BUB1	2.90255	-0.437235	0	0	0.160243	0.057565	0	0	0
	CCL21	2.88244	-0.0550201	-0.185096	0.987388	0	0	0	0	0
	GDF15	2.8779	0.226757	1.51163	0	2.61531	2.63686	0	0	0
	CD2	2.86133	0.0942915	-1.78682	0	0.251537	0.276277	3.05579	2.58219	3.7248
	CXCL5	2.83234	0.0346179	-0.820208	1.02069	4.14666	-1.04336	0	0	0
	HMOX1	2.63905	0.0457514	-2.42259	0	0.988242	1.3658	1.62924	2.09341	3.05547
	SOD2	2.6022	-0.0482197	1.94098	0	0.496587	0.052426	0.0265184	0.421498	0.503874
	CD163	2.35717	0.358914	0.600781	0.00117307	-1.5199	0.103308	0	0	0
	IL1RL1	2.33764	0.0153044	1.52748	0	-0.81217	-1.38117	0	0	0
	IDO1	2.30386	0.47814	3.52909	0	3.72893	2.75563	6.70377	5.39387	7.1125
	ADRA2A	2.29508	0.192083	2.49983	0	-0.130278	0.686744	0	0	0
	IGF1	2.29502	0.0199302	0.383754	0	0.307048	0.415848	-0.0923412	0.600578	-0.00626561
	HMGA1	2.19839	0.100546	-0.161467	0	2.21187	1.46475	-0.0321915	0.0475195	1.0823
	HIF1A	2.16283	0.0118947	-0.930377	1.36845	0.937637	0.478666	0.188539	0.374532	0.978517
	CXCL9	2.16259	-0.580453	0.244307	0.593487	7.4013	5.95235	10.4619	9.82827	12.3199
	SFRP1	2.08522	0.424385	0.0191226	0	1.47196	1.65457	1.8095	1.66848	3.10587
	SLC22A3	2.07858	-0.415257	0	0	-1.40784	-0.910841	0	0	0
	DIO2	2.07238	-0.209337	0	0	1.12677	0.318753	-0.541173	-0.552326	-0.847722
	FOSL1	2.04886	0.392175	-1.57579	0	5.75076	5.91985	5.65169	7.18385	7.39875
	TXNRD1	2.04474	-0.0993965	-0.215581	0	0.28815	1.44514	0.100092	0.352501	0.803314
	FGF7	2.04332	-0.0143638	-0.396695	0	-0.632719	-1.20259	-0.654121	-0.749594	-0.737629
	S1PR3	2.02905	-0.152836	-0.589502	0	0.192845	0.521165	1.65511	1.08557	1.70695
	CXCL10	1.98732	2.1692	4.03877	4.73374	8.74731	6.97534	9.09428	8.50951	8.06938
	ALDH18A1	1.98714	-0.0190114	-1.16283	0	0.917315	1.44006	-0.686596	-0.548949	-0.550782
	IL18RAP	1.98211	0.361043	2.25238	-0.0938116	1.04527	1.03509	1.45351	2.34233	2.91637
	TLR2	1.97171	-0.110023	1.59646	-0.0665905	1.79391	1.37069	2.63185	3.24864	3.3153
	TNFSF15	1.97114	-0.0299975	-1.02542	0	0.34318	0.000363474	0	0	0
	FBXO32	1.96244	0.264556	-1.8256	0	-0.399215	0.0201127	-0.91546	-1.61109	-2.0034
	CDK1	1.931	-0.39126	0	0	1.04107	1.51525	4.3001	6.43119	6.47834
	ALDH1A3	1.92802	-0.106684	0.852938	0	0.108548	0.804011	0	0	0
	ACSL1	1.90945	0.0973478	2.66832	0	-0.479736	0.26066	1.36241	0.515548	1.51266
	PCSK1	1.89571	0.361742	0	0	0	0	0	0	0
	SELE	1.88118	-0.160874	0.639243	0	2.3177	2.18585	0	0	0
	CXCR2	1.87375	0.320731	2.17571	-1.08322	0.905587	-0.646618	1.26026	1.00431	-0.707889
	SELL	1.87345	0.46191	7.54397	0	1.40083	0.860801	2.13146	1.18909	1.43374
	HP	1.86271	-0.381426	2.24248	0	0.568624	-0.183089	2.06045	1.29267	1.93881
	GAPDH	1.8582	-0.036813	-0.417011	0	0.887094	0.995884	0.0959451	0.0441965	1.25314
	TNFRSF11B	1.82988	0.0475915	1.265	0	-0.015846	-1.01349	0	0	0
	EZH2	1.82097	0.293216	-1.2975	0	-0.11216	0.0935386	1.01869	0.654751	1.53794
	SLC3A2	1.80238	0.317845	-0.129556	0	0.585714	0.592989	2.10308	1.62471	2.49185
	CHEK1	1.79041	-0.0924713	0.716674	0	1.23608	1.17862	0	0	0
	JAK3	1.77612	0.0145452	2.41086	0	0.683289	1.17887	2.17447	2.40577	2.95627
	PHB	1.76855	0.0561825	-0.68808	0	0.283389	0.153977	1.42295	1.34029	1.5784
	PLOD2	1.76216	-0.152341	0.371737	0	-0.968485	-1.08763	3.83586	3.40753	3.64261
	SLC25A5	1.74932	-0.035337	0.572959	0	0.367798	0.0685122	0.819429	0.881034	1.64327
	MIF	1.74323	-0.0255504	0	0	1.15418	0.782151	0.844983	1.05233	1.44285
	CTSE	1.73216	-0.0770457	3.01362	0	0	0	0	0	0
	MUC5AC	1.7316	-2.09816	0	0	2.70664	2.67352	3.02086	3.89811	3.71229
	BRCA1	1.70895	-0.280635	0	0	0.712613	1.33457	5.11791	6.69442	7.11818
	SLC2A3	1.70551	-0.768569	-0.177632	0	-0.121734	0.438098	0.772502	1.99349	0.673097
	RBL1	1.70187	0.00551248	1.46752	0	0.798197	0.668656	1.84495	1.20745	1.32252
	HSPA5	1.69702	0.179799	-1.32155	0	0.996354	-0.303802	2.51702	2.09077	2.50172
	PAPPA	1.65357	-0.105538	1.81932	0	0.423783	0.652078	0.655081	0.953005	1.33765
	GCH1	1.6416	0.380082	3.92939	0	1.68995	0.741701	6.88212	7.25999	6.32785
	CTSB	1.63808	0.0210049	0.267042	0	0.945595	1.12021	1.59071	1.88515	2.91984
	UGCG	1.62691	-0.0110691	0.0563282	0	0.0563252	0.183909	0.418771	-0.244918	-0.392798
	MMP2	1.62091	0.160138	0.113205	0	-0.815108	0.0524307	0.650734	0.588355	2.02557
	HSPD1	1.59143	0.0872185	-0.944853	0	0.097893	-0.103494	0.794278	0.81072	0.356995
	YY1	1.58625	0.0421952	0.529401	0	-0.272336	-0.223577	-1.05526	-0.508266	-1.41317
	CD274	1.57713	0.282067	1.13808	0	3.68124	2.11646	4.22971	3.49173	4.27858
	PLAU	1.57232	0.0048727	-0.992684	0	1.87707	2.13117	3.24171	2.98851	3.82739
	NAMPT	1.56451	0.073116	1.90723	0	1.82339	0.646787	1.40339	0.798941	1.20988
	TXN	1.56191	0.0426117	0.582593	0	0	0	0	0	0
	ACTN1	1.55495	-0.0391757	1.09569	0	0.551405	1.77599	1.24767	1.05096	2.22941
	PLAUR	1.54482	0.144643	1.32498	0	0.946579	1.00428	3.71865	3.86779	4.51299
	APOE	1.535	0.0244508	0.562054	0	-0.337585	-0.0764635	0.0729099	-0.164324	1.33448
	FPR2	1.51514	0.403772	2.47672	0	2.05348	0.763795	-1.37717	-1.54028	-0.259814
	NQO1	1.51299	-0.16303	1.64824	0	-0.803465	-0.149882	0	0	0
	MXD1	1.50193	0.0965399	4.64009	0	1.94446	0.829752	1.72994	1.232	0.870418
	FASN	1.48206	-0.310889	1.05978	0	0.0698129	-0.170264	0.882535	-0.199801	-0.5245
	MGST1	1.4761	-0.167122	0.347551	0	0.334208	-0.44617	2.41437	1.95614	2.13464
	NTRK2	1.46724	-0.0129863	-2.47455	0	-1.29977	0.264566	-1.30215	-1.64629	-0.43032
	ITGAM	1.46404	0.015373	1.25973	0	1.73448	1.6442	1.46694	2.36258	3.91686
	EREG	1.46395	-0.0220494	-1.08141	0	2.07539	0.117315	3.42276	5.73383	7.493
	MAP2K3	1.4635	0.108509	-1.75292	0	0.38897	1.04723	-0.140404	0.642215	0.416464
	MMP14	1.45828	0.12292	-2.86265	0	0.548472	1.38528	1.68402	2.2551	3.53597
	PDK1	1.44817	-0.248826	-0.0581236	0	-0.823802	-0.172577	-0.0420905	0.63328	0.440594
	SLC7A1	1.44774	0.0699911	0.305383	0	1.08509	1.53612	1.12447	1.88206	1.71007
	IGF2	1.44687	-0.146786	0	0	0.0236232	-0.57136	-0.728485	-1.28187	-1.84833
	GCLM	1.4435	-0.140905	-0.150235	0	-0.0355541	0.0790828	-0.765377	-0.571022	0.125215
	ENO1	1.44209	-0.0813092	-1.49959	0	0.755953	0.903439	-0.388809	0.28141	1.17712
	ITGB3	1.4292	0.208015	-3.3576	0	0.193767	0.84638	4.53081	4.41035	4.48822
	PKM	1.42281	-0.0092831	0.282835	0	0.767553	0.857052	1.3269	1.61472	2.97053
	IGHM	1.41377	1.72723	0	0	-0.103228	0.0468434	-0.53367	0.176796	-0.298019
	PDIA4	1.40909	-0.0114694	0.0483697	0	0.61149	0.281132	2.15084	1.58689	1.90832
	SFRP2	1.39707	-0.191286	-2.44202	0	-1.23718	-0.50988	0	0	0
	SRM	1.39164	0.113981	0.330436	0	0.923669	1.48025	-0.142832	-0.0102526	0.232288
	OSBPL5	1.38491	-0.00366153	-3.59868	0	-0.344548	0.119395	-0.254185	-0.538241	-0.658305
	CEBPB	1.38484	0.00141064	0.382372	-0.0420786	1.40589	0.545572	0	0	0
	ACVR1	1.38355	0.0558509	-3.18366	0	-0.241094	0.247762	0.23471	-0.456893	0.328761
	HSD17B7	1.38145	-0.318691	0	0	0.149978	0.39292	0.205643	-0.001313	0.440754
	SLC2A1	1.37987	0.162533	-1.37708	0	0.78624	0.99402	1.76333	1.79988	3.43277
	PPIF	1.37918	0.0533732	-0.198614	0	0.192035	0.886601	1.22685	1.14022	1.56827
	CFB	1.37801	0.132185	1.94017	1.66684	4.41584	3.82375	5.41661	5.79983	6.78576
	TALDO1	1.36626	-0.0723266	-1.29291	0	0.622043	0.09213	-0.0348393	-0.0804754	0.479535
	LOX	1.36231	-0.790516	-1.70651	0	0.42531	0.457685	-0.775346	-0.0259154	1.44892
	IL18R1	1.36077	0.158726	-0.0822086	0	-0.541576	-0.517357	0.919197	0.810821	1.81281
	ALOX5AP	1.35858	0.116491	5.7443	0	1.0975	0.634395	0.147612	0.222359	1.0877
	LDHA	1.35437	-0.0326381	0.658596	0	0.818455	0.495307	1.43097	1.45332	2.05426
	ITGA2	1.34708	0.107773	-1.27826	0	0.109703	-0.399472	0.211902	0.92168	1.14817
	CYP7B1	1.34424	0.283981	3.27337	0	1.81891	1.75369	0.2977	1.60621	1.7149
	RBBP7	1.33577	-0.00126137	-0.183944	0	-0.132807	0.195566	0.125738	0.24524	0.188284
	IDH1	1.32949	0.00312372	-0.0547859	0	-0.184281	-0.531052	0.00280181	-0.162767	0.0163807
	HSPA8	1.3214	0.184589	-2.10186	0	0.715472	-0.209653	0.80096	0.457388	-0.0552819
	ITGAV	1.30311	-0.0760098	-0.721546	0	0.593416	0.567603	2.22097	2.13288	2.64697
	MT-ATP6	1.2967	-0.138226	0	0	1.72631	-0.501722	-1.25037	-1.48349	-1.18893
	UGDH	1.29597	-0.169806	-0.266749	0	0.185048	0.33129	0.105656	-0.244077	-0.216762
	BACE2	1.2911	0.00895991	-1.44448	0	-0.530872	-0.352665	-1.76395	-3.03279	-2.12858
	PCNA	1.28814	-0.057839	0.609649	0	0.781393	0.434994	-0.340904	-0.176142	0.0459771
	FCER1G	1.2866	0.198452	6.2934	0	2.22729	2.03866	1.31205	1.88907	2.46258
	MCM4	1.27184	-0.0187956	-0.703246	0	0.0773936	0.662391	1.50829	2.55426	2.6435
	HMGB2	1.26411	-0.0469445	-0.829758	0.409729	1.05556	0.0916096	0.451851	0.879824	1.81699
	FKBP1A	1.26118	0.0778511	2.07819	0	0.363684	0.378692	-0.311656	-0.702563	-0.826671
	BRIP1	1.25444	0.0459599	0	0	1.31621	1.25258	4.91692	6.02776	5.88441
	FTH1	1.25059	-0.0685038	1.69008	0	0.581075	1.15001	-0.667579	-0.437598	-1.1525
	TNFSF14	1.25017	-0.0124118	3.87711	0.604164	0.94793	0.289895	0	0	0
	CASP7	1.23031	0.185442	-2.13228	0	0.559466	0.415123	2.53406	2.24106	2.87049
	C1R	1.22636	-0.0564321	-0.0402636	1.14437	0	0	0	0	0
	RACGAP1	1.22193	-0.181159	0	0	0.36484	1.59181	2.14352	3.33665	4.0779
	CGAS	1.20809	0.32118	0	0	1.45944	1.14333	0.145752	-0.303189	-0.178168
	PLSCR1	1.18606	1.22951	0.922338	0	0.291797	-0.32525	0.990434	0.476337	0.28618
	DDX39A	1.1776	0.206016	-2.65739	0	0.0824274	0.678386	2.40691	1.83153	2.60749
	IFNGR2	1.17231	0.0672705	0.405502	0	0.0913371	0.830553	-0.0236677	0.369226	0.200258
	SAP30	1.16211	-0.129975	-2.13907	0	1.73407	0.792327	0	0	0
	RNF7	1.15237	0.0433816	0.551916	0	-0.287859	-0.655964	0.201259	-0.418582	-0.808789
	RUNX1	1.14646	-0.0409186	-0.538845	0	0.131368	0.32413	0.254594	0.245817	0.763056
	CBFA2T3	1.14353	0.0122369	-2.39465	0	-0.483788	-0.172174	-0.0386196	-0.929163	-2.04338
	PIM1	1.13985	-8.44756e-05	-0.897461	0	1.91071	0.775923	2.6638	2.11997	2.24793
	NOS3	1.12243	0.227756	-1.04171	0	0.616606	0.269254	3.08035	2.95091	3.0422
	BCL6	1.1196	-0.24287	1.67295	0.43486	0.275029	0.0486328	-0.138644	-0.406536	-0.482756
	NPM1	1.11384	0.0288571	0.323849	0	0.407576	-0.511264	-0.391757	0.0687941	-0.00220189
	SAT1	1.11303	0.180348	2.02597	0	1.36751	0.467725	1.68659	1.66952	1.90223
	TPI1	1.11101	-0.0836291	-0.936513	0	0.316938	0.116892	-0.548904	-0.00144513	0.44042
	CCL18	1.10956	0.200734	3.02118	0	0	0	0	0	0
	TIMM23	1.10859	0.0617429	2.59236	0	0.661653	0.285598	0.283666	0.250604	0.219412
	ECE1	1.10637	0.208374	-1.90826	0	-0.434457	-0.0510239	1.12612	0.453579	1.39421
	SNAI2	1.09875	0.0160259	-0.901597	0	-1.73627	-0.289267	0.384211	0.341433	-1.68416
	MT-ND4	1.08526	-0.204265	0	0	1.05247	-0.558664	-1.51109	-1.30132	-1.5035
	SLC6A6	1.08357	-0.277048	0.52715	0	-0.601314	0.606624	0.303112	0.159185	1.22274
	IFI16	1.08013	0.495301	0.746282	0	0	0	0	0	0
	PDGFRA	1.07841	0.0942937	1.62004	0	-0.195061	-0.0593526	0.290117	-0.0220727	0.785223
	VRK2	1.06449	0.186781	-1.20729	0	0.512341	0.437731	-0.504217	-0.654196	0.13703
	CEACAM1	1.06236	0.144837	3.85055	0	0.0601914	0.100194	1.09018	0.203703	0.40876
	GJA1	1.05971	0.0448484	-0.523512	0	-0.132983	-0.359225	2.8659	2.62073	3.07422
	PRDX1	1.05372	0.0347088	-0.629938	0	0.798909	-0.0802258	-0.130761	0.140545	0.00192841
	CXCL12	1.03931	0.0959639	-1.29163	0	-0.344085	0.168964	0.145156	0.353058	0.492413
	G6PD	1.03535	-0.0677908	2.12035	0	0	0	0	0	0
	ALPL	1.03439	-0.360478	2.82223	0	2.87983	2.63491	1.28549	2.06591	0.698293
	VCAM1	1.03295	-0.785336	0.770545	0	0.938081	0.6194	1.99432	1.81758	2.82824
	MT-ND4L	1.02649	-0.0821003	0	0	0.781626	-1.1952	-0.801881	-0.415496	-0.616205
	CSF3R	1.02608	-0.318355	4.01257	0	0.929313	0.614187	0.244379	0.533481	-0.441608
	IRAK3	1.01979	-0.13611	1.68971	0	0.450254	0.643827	-0.449949	-0.82633	-0.882517
	ITGB2	1.01286	-0.155883	0.191547	-1.19556	1.04522	0.966278	1.84326	2.42174	3.1326
	FTL	1.01156	-0.150508	0.578338	0	0	0	0	0	0
	P4HB	1.01036	-0.029459	-1.39159	0	0.191788	0.595795	0.37107	0.473581	1.0502
	GLRX	1.00494	0.100673	2.44557	0	1.21365	0.503682	-0.453658	0.425352	1.0373
	TBP	1.00241	0.0211868	-3.14531	0	-0.198395	-0.11335	-0.143032	-0.267574	0.28799
	IL1R1	0.999318	-0.146689	-0.705417	0.518063	-0.318999	-0.300759	-1.23091	-0.63571	-0.46061
	IFI30	0.995947	0.418065	2.15303	0	1.07743	0.521816	1.72673	2.73933	3.44844
	GPR176	0.995002	0.123476	-1.47282	0	1.76184	3.01262	0	0	0
	KCNJ2	0.990856	0.175858	4.4242	0	-1.07577	-1.10339	6.81499	6.58688	6.75134
	ATP5PF	0.978494	0.0924948	0	0	0	0	0	0	0
	TPST1	0.975902	0.0302654	-2.97735	0	0.133142	-0.0971763	0.313818	-0.78336	-0.56358
	KARS1	0.973254	0.119652	0	0	0	0	0	0	0
	CDK4	0.971132	0.0282762	1.67095	0	0.168672	0.215936	-0.78805	-0.461544	-0.656801
	MT-CO3	0.970733	-0.127688	0	0	2.6892	0.860408	-0.936246	-0.102905	-0.395353
	TNFRSF1B	0.966638	-0.056801	-1.03262	0	1.35949	1.37203	1.60413	1.96564	2.26827
	IL33	0.966294	0.180484	-0.618768	0	-0.00634047	-0.355423	-0.0389163	-0.175733	-3.1247
	RAN	0.964224	0.129756	-1.16345	0	0.727355	1.03187	0.206769	1.00513	0.602712
	CASP3	0.962847	0.111564	-0.384181	0	0.897955	0.418756	0.932414	-0.731154	0.274617
	SMAD1	0.960967	0.0357354	-3.45026	0	0.210653	0.563286	0.722776	0.431513	0.306209
	GGT5	0.954053	0.389345	-0.891963	0	2.00708	0.33487	2.25167	0.776837	1.2508
	VHL	0.947253	-0.0130559	2.10968	0	-0.00853713	0.25505	-0.149894	0.177387	0.270407
	MAP4K4	0.942019	-0.0818761	-0.0623025	0	-0.417317	0.0605011	-0.325643	-0.176883	-0.0651551
	PANX1	0.941472	0.109359	0.397196	0	0.56848	0.960313	1.20218	0.274439	1.71985
	HK2	0.939896	-0.0580091	-0.028314	0	1.123	1.29013	3.68555	3.32912	4.23749
	RBPJ	0.938073	-0.0583203	-0.90413	0	0.0362271	-0.000473393	-0.456559	-0.450425	-0.426594
	ITGA5	0.93151	0.259816	-1.5405	0	0.979887	2.15868	2.05787	2.76395	4.16958
	ATG3	0.925981	0.0652322	0.0788034	0	0.435235	-0.0907981	-0.859744	-0.221804	-0.446451
	CERS6	0.919433	0.087899	2.89299	0	0.651672	0.648398	1.08707	1.01211	1.50091
	CEBPG	0.916063	0.123545	0.499744	0	-0.123267	-0.24391	0.0985382	-0.451156	-1.06903
	P2RY14	0.911462	0.178654	3.2404	0	1.08303	0.298558	2.74867	2.82505	3.11123
	CCR1	0.90964	0.666435	3.38859	1.04047	2.33381	1.64473	5.71719	6.347	8.43389
	SPI1	0.908762	0.0810458	3.62268	0	1.96912	1.21054	0.19414	0.34618	0.142471
	IFNAR1	0.905151	0.0181429	-0.307641	0	-0.318222	0.216218	1.68332	1.92872	1.98714
	RAB31	0.904157	-0.13461	0.299518	0	-0.405514	-0.100668	-1.39551	-1.06372	-1.04427
	TNFSF13B	0.903388	1.63347	4.53445	0	0.274263	-0.135645	0.592784	-0.0406792	-0.273507
	RPSA	0.901793	-0.0880238	-2.994	0	0.446997	0.169457	-0.206823	0.530492	0.742875
	OSMR	0.896216	-0.121093	-0.157401	0	1.02541	0.564934	1.39323	0.931797	1.55032
	ACADVL	0.894644	0.0283494	-2.0503	0	-0.182684	0.552197	-0.346087	-0.517604	0.335775
	CDKN1A	0.888217	0.202499	-0.568552	0	2.01159	1.85002	0.810525	1.07596	0.883
	CXCL3	0.877378	0.299172	-0.886918	0.078379	4.80438	1.45908	0	0	0
	PAK1	0.87299	0.096958	2.04294	0	-0.266812	-0.0274843	-2.45188	-0.0803068	-0.789054
	PRDX6	0.872953	0.0124154	0.623782	0	-0.206927	0.0222296	-0.183656	-0.487096	0.334081
	MT-ND5	0.866763	-0.272639	0	0	0.495187	-0.0214928	-1.46988	-1.19716	-1.15706
	IL1RN	0.851245	0.928245	4.94122	2.59187	3.93752	1.61812	2.9251	3.01674	2.16618
	MRC1	0.846091	-0.198704	0	-2.63529	-0.555306	-0.418331	1.09572	1.18	1.73249
	COX4I1	0.840485	0.0078182	-1.68108	0	0.467067	0.110238	0.0490738	0.0658371	0.435071
	CTSK	0.835845	-0.181542	0.186844	0	0.529827	1.07286	2.34948	3.4658	3.97798
	SEC61A1	0.834396	0.0832112	-1.4194	0	0.613883	0.810112	1.55894	1.31728	2.08491
	DPP3	0.833604	0.037061	-0.352429	0	0.384081	0.713435	2.41198	2.91251	4.02775
	LDHB	0.829158	-0.0604239	-0.979118	0	-0.559817	-0.880987	-0.545453	-0.539441	-1.30296
	EIF4E	0.822902	0.147423	-1.0609	0	0.264223	-0.0601356	0.189494	0.786387	0.424941
	IL1B	0.818659	-0.0588731	2.35418	-0.539104	1.70311	-0.0374333	-0.253352	0.530394	-1.53492
	PON2	0.814689	-0.0229359	0.175182	0	-0.784989	-0.597417	-0.271324	-0.294863	0.174517
	PARK7	0.814166	-0.0238178	-0.523764	0	0.10418	-0.358486	-0.7961	-0.744212	-0.665015
	TSPO	0.811366	0.00585316	-1.75783	0	2.3964	1.06524	1.86848	1.42632	1.9822
	TLR1	0.811212	0.144743	3.17418	-0.932319	1.7205	1.73379	6.67724	7.30069	7.49416
	ACAT2	0.807785	-0.233975	-2.71017	0	-0.268789	-0.40233	-2.56899	-1.88321	-2.51888
	TLR6	0.797785	-0.0389874	0	-1.01888	1.13721	0.925485	1.12878	1.54252	2.28788
	DUSP7	0.796457	0.0996636	-2.84235	0	-0.159023	0.432381	-0.3312	-0.575244	-0.542921
	PTGFR	0.792144	-0.0849329	0	-2.03281	-1.2779	-1.65558	0	0	0
	BIRC3	0.788657	0.290437	-0.148746	0	1.55114	0.566655	1.03814	0.844241	0.0629696
	HSP90AB1	0.785788	0.18989	-0.514409	0	0.308681	-0.226436	0.840893	0.640209	0.346182
	NFIL3	0.781026	0.0257538	1.49413	0	1.46449	0.549744	0.665144	0.962683	0.626949
	CTSD	0.779384	0.196329	-0.253438	0	0.340397	0.661191	0.397343	1.13891	1.81089
	RAB5A	0.777778	0.125782	0.524778	0	-0.100793	-0.185273	-0.380269	-0.447514	-0.422124
	HNRNPD	0.776141	0.112577	0.347835	0	0.188503	-0.131563	-0.712573	-0.491288	0.0951414
	RUNX2	0.768298	-0.150788	0	0	0.0261947	0.606508	2.0554	2.86716	3.48966
	TP53	0.765283	0.0367676	1.55645	0	0	0	0	0	0
	PTPN2	0.762452	-0.0573139	0.399738	0	1.14712	0.139937	1.31549	1.55257	1.70293
	LBR	0.760229	0.0325681	-1.32351	0	0.0516157	0.0480446	1.00962	0.914633	1.34925
	HSP90AA1	0.759529	0.161361	0.018054	0	0.270287	-0.762022	0.669653	0.748638	0.3244
	TGFB3	0.758668	-0.0657492	-1.05152	-0.096634	-0.955919	0.440924	-1.56764	-2.38542	-3.20529
	ACLY	0.758281	-0.07057	0.224165	0	-0.311692	-0.257553	-0.252533	-0.50737	-0.401907
	EEF2	0.757764	-0.0911418	-1.53582	0	0.215132	0.729606	-0.788625	-0.846215	-0.827912
	GBP5	0.751704	0.374168	4.02161	0	4.03309	2.17562	6.55382	5.41977	6.81782
	FLT1	0.75135	-0.148638	-1.69519	-0.244251	-0.236016	-0.14048	0.684702	-0.0382588	0.273089
	MAF	0.746808	-0.186356	0.0428334	0	0.085574	0.4134	-0.316656	0.2503	-0.345043
	RPL7L1	0.737843	0.0397176	-2.94968	0	0.271087	0.343944	-0.46191	-0.0231009	-0.685964
	RAC2	0.733083	0.0386264	3.54664	0	0.938281	0.920765	0.400854	0.625444	0.760981
	FN1	0.730261	0.214083	-0.0999105	0	-0.206294	1.114	0.976464	1.48109	3.21684
	MAPK14	0.729247	0.0257926	0.157755	-0.303915	-0.265211	0.127586	-0.839764	-0.338407	-1.16078
	MCM3	0.726983	-0.022259	-0.467678	0	0.7362	1.3583	-0.532591	-0.204494	0.410951
	PTPRC	0.72604	0.151381	1.99781	0	0.970013	0.379025	1.25288	1.34056	2.58702
	EIF3D	0.724628	0.101399	-1.99926	0	0.675969	1.1371	0.103241	-0.0904781	0.384167
	CD40	0.721713	0.401099	-0.772511	-0.156341	1.77645	0.614291	4.02375	3.36942	4.50597
	MAFB	0.711179	0.168838	-0.117718	0	1.63901	1.89749	-0.829081	1.05197	1.85562
	CD86	0.710366	0.216523	1.24589	-1.72101	2.13017	1.09782	1.54721	2.1777	1.74345
	DDIT3	0.707974	0.314043	-0.661711	1.20353	0.917069	0.272798	1.12243	0.964841	-0.13607
	ITGB1	0.700995	0.0260526	-1.62891	0	-0.203084	-0.555333	0.439125	0.666698	1.00837
	MT-ND3	0.699204	-0.029252	0	0	1.36613	-0.752357	6.80592	-5.12548e-15	6.63002
	SLC5A3	0.692255	-0.707363	-0.635512	0	-0.961661	-0.676337	6.54576	6.36268	6.74369
	C5AR1	0.689078	0.0306893	2.47313	0	0.352846	0.748418	0.437607	1.2324	1.79181
	EPHA2	0.686148	0.293136	-2.27437	0	1.11897	2.12491	3.57096	4.09289	4.06339
	EEF1A1	0.683131	-0.100766	-2.07275	0	-0.120359	-0.0365428	-0.787606	-0.728468	-0.930986
	RACK1	0.682704	-0.0240984	0	0	0.434086	0.363313	-0.326373	-0.11955	-0.0267489
	TLR4	0.680556	-0.083092	1.91762	-1.26057	0.481089	0.0519686	2.62542	1.83703	2.66605
	RPL10	0.678858	-0.048456	-1.55621	0	0.318659	-0.361964	-0.993156	-1.05286	-1.51221
	NFKBIA	0.677981	0.38773	0.338246	0	1.06342	0.743313	0.884458	0.750303	0.627309
	GNAI2	0.675758	0.107512	0.0380991	0	0.779115	0.870065	0.0322617	-0.0837984	-0.233407
	FCGR2A	0.67286	0.122868	2.7767	0	0	0	0	0	0
	IL15	0.664884	0.0859863	-2.76512	-0.443532	1.80175	0.536932	0	0	0
	COPS5	0.658485	0.0715419	-0.279214	0	0.41143	0.0670024	0.748086	0.977416	1.05708
	LAMP2	0.655901	-0.0221536	1.18346	0	0.590979	-0.284867	1.35511	0.921759	1.71565
	CP	0.655857	-0.179436	0.344719	0	0.567056	-0.0712343	2.0702	1.34885	2.78272
	RRM1	0.655631	-0.123081	-0.512417	0	-0.0308334	0.598448	0.597453	1.33393	2.21389
	GBP2	0.652732	-0.0446815	1.42447	0	3.09757	1.72647	4.17822	2.69744	5.15178
	MYC	0.651125	0.0903372	-2.32724	0.456413	2.17469	2.17894	0.880498	1.94767	2.45063
	GFM1	0.643186	0.111002	-0.663221	0	0.0508083	0.179278	0.755356	0.96854	0.837552
	HADHA	0.6368	-0.0338116	-0.212224	0	-0.0466232	0.00159366	0.0922495	-0.0172466	0.264195
	SLC1A2	0.634452	-0.538945	0	0	-0.26132	-0.723163	0	0	0
	CSTB	0.629753	-0.180886	1.50111	0	2.15241	1.08361	-0.184887	0.907426	1.77943
	HDAC2	0.628616	0.106699	0.0970368	0	-0.250417	-0.40117	-0.152286	-0.266119	-0.896256
	DARS1	0.625967	0.013303	0	0	0	0	0	0	0
	PDLIM1	0.625098	0.0544346	0.990508	0	0.133233	0.0507526	0.587029	-0.0727867	-0.306066
	IRF8	0.617661	0.0378793	-1.14754	0	0.972705	1.2987	0.279647	0.459206	0.957602
	ITGAX	0.617248	-0.188576	1.57402	0	0.761715	0.798717	2.37247	3.30276	3.44999
	UBC	0.616585	0.26347	-1.771	0	0.594965	1.3075	1.06935	0.381118	1.01319
	RAC1	0.615318	0.0709126	0.0247521	-0.678187	-0.124878	0.236461	-0.379331	-0.519129	-1.0846
	PFKFB3	0.612823	-0.0555928	-0.0953347	0	0.816082	0.698097	0.22375	-0.293702	0.764892
	MCM6	0.608688	-0.0943625	-1.24768	0	0.736736	1.46335	0.489206	1.35873	1.54979
	ATP1A1	0.606038	-0.239887	-2.04319	0	0.382735	0.708637	1.74826	1.54721	2.57963
	GNB4	0.602695	0.201832	1.00578	0	0.619268	0.00104775	1.48561	0.621711	0.542676
	FAS	0.600967	0.124174	1.44291	0	0.817296	-0.503508	2.94826	3.02907	2.95371
	ANKRD1	0.597901	0.176076	-0.37202	0	1.28488	0.957062	1.82563	1.72364	1.32095
	SBNO2	0.595937	0.0232164	0.497869	0	1.52451	1.61488	2.11823	2.4847	3.24586
	HGF	0.593435	-0.134538	-0.365963	0	-0.285426	-1.10362	0.219015	0.813327	1.10053
	CYLD	0.592939	0.564706	-0.583125	0	0.347106	0.264531	-0.273551	-0.525739	0.0827454
	AEN	0.590204	0.159944	-2.70803	0	0.869053	1.40064	3.144	3.28584	2.62018
	LY96	0.589755	0.157517	4.85606	0.00050831	1.47223	0.647007	0	0	0
	PGK1	0.576952	-0.0991113	-0.413664	0	0.481631	-0.0570247	1.33166	1.24025	1.6788
	TGFBR1	0.572975	-0.0807671	-2.95736	-1.01034	0.176585	0.110358	0.219942	0.415021	0.36598
	SLC16A3	0.570772	0.0620001	-0.0283767	0	1.28692	0.75009	5.57103	5.95787	7.17361
	STAT3	0.567994	0.0515762	0.541233	-0.337607	0.600131	1.05464	0.818728	0.606208	0.78779
	EIF3G	0.566444	0.101404	-2.66115	0	0.153895	0.378187	-0.45002	0.555356	0.449818
	ABCA1	0.560459	-0.194182	0.823117	0	-0.296155	-0.37038	0.284405	-0.226538	1.21723
	PTEN	0.557874	-0.0605328	1.08816	0	-0.26202	-0.344331	-0.761891	-0.708352	-1.38199
	GNA13	0.553287	0.130114	0.546152	0	0.399763	0.24225	0.595421	0.186275	0.443179
	HADHB	0.54947	0.0202402	-0.896725	0	-0.414827	-0.0186587	-0.678428	-0.64936	-0.153966
	C1QBP	0.548846	0.114039	-3.10318	0	0.39264	1.19813	0.409871	1.15339	1.81001
	RRM2B	0.547853	-0.225529	0.496848	0	-1.06351	-0.678882	-0.523941	-1.25916	-1.7128
	PYCARD	0.547492	0.182415	-1.01872	0	1.89487	1.0229	1.02522	0.788616	2.14839
	IL6	0.545493	0.291217	-0.517076	2.75247	7.70889	3.5875	0	0	0
	YWHAZ	0.544716	0.0872991	1.70149	0	-0.0712523	0.193785	0.00496823	0.00327144	-0.251059
	ID3	0.540211	0.194115	-2.33908	0	0.315474	0.250323	1.23602	1.25305	0.617808
	CSE1L	0.536559	0.0673642	-1.31091	0	0.107005	-0.204338	-0.273045	0.0238015	0.200326
	JAK1	0.536473	0.037575	0.117265	0	0.133073	0.0264319	0.263874	0.557195	0.0919419
	EGLN1	0.534908	-0.146167	-1.05786	0	-0.333331	-0.013152	-1.12869	-0.909856	-2.10099
	RB1	0.533866	0.0624726	0.36305	0	-0.0420779	-0.127076	-0.551225	-0.175841	-0.567645
	KRAS	0.52583	-0.0588433	-0.236957	0	-0.220992	-0.393318	-0.592823	-0.738721	-0.735174
	CH25H	0.514522	0.107006	0.254451	0	3.49729	2.98606	2.43822	2.63539	4.20243
	XBP1	0.512255	-0.027206	0.245959	0	0.734813	0.318487	1.46385	1.14736	1.02535
	PHB2	0.506945	-0.020405	-0.487102	0	0.464544	0.982169	1.25604	1.45953	1.96368
	ETS1	0.505564	0.103717	-1.9737	0	-0.691018	0.0408875	-0.287098	-0.672093	-1.05862
	CYBB	0.502846	-0.0385541	2.89123	0	1.17107	0.745686	1.84446	1.86412	2.53634
	TGFA	0.496805	0.210207	-2.03152	0	-0.536528	-0.312467	-1.77699	-2.19966	-2.16283
	CCL2	0.495521	0.37573	2.54243	3.22759	8.01123	6.30087	7.65165	7.63148	8.96333
	PPP2CA	0.493586	0.213682	0.663429	0	0.156092	0.233858	0.405991	0.188063	0.219138
	B2M	0.486414	0.299944	1.73222	0	2.31352	1.99324	1.99308	1.73678	2.98732
	COX7A2L	0.485583	-0.0259896	0.0514722	0	-0.427967	-0.460436	-1.28192	-1.5324	-1.41956
	PIGR	0.482135	-0.114525	2.15953	0	1.31635	0.749594	1.69602	1.14139	1.28874
	YAP1	0.482007	-0.0828748	-1.00618	0	-0.382046	-0.143798	-0.220661	-0.119096	-1.69095
	CTPS1	0.478698	0.108221	-3.43412	0	0	0	0	0	0
	ST14	0.462049	0.164811	-1.37745	0	0.756765	0.922061	4.20278	4.24688	5.29359
	TNFAIP3	0.459611	0.283255	0.510487	1.62266	2.49969	1.69391	1.70714	1.62399	1.2415
	PSEN1	0.457293	0.131151	1.96653	0	0.215228	0.483396	-0.0568411	0.0712996	0.667086
	PSME2	0.455112	0.490857	-0.228636	0	1.65177	0.842395	1.62661	1.59566	1.80664
	ALPK1	0.450306	-0.197523	2.64905	0	1.05408	0.484774	1.0355	1.58045	1.39401
	EFNB2	0.4473	0.132704	-1.79014	0	-0.973691	-0.535184	0.520033	-0.409844	-0.891481
	RIPK2	0.441075	0.505883	1.40687	0.637992	1.15815	0.549985	0.863311	-0.138379	-0.0867974
	DAXX	0.440574	0.036304	-1.74941	-0.628481	3.00482	1.94158	5.10852	4.61995	4.2441
	C2	0.440485	-0.216199	1.10736	-0.92209	1.68244	1.74743	0.961917	1.30873	2.15618
	ADAM17	0.438887	0.059171	-0.356366	0	0.0986917	-0.181132	1.76062	1.62609	2.39369
	EOMES	0.43809	0.187378	0	0	1.7254	2.20254	0	0	0
	IL10RA	0.429132	0.18336	-0.0360342	0	1.80715	1.47668	1.82639	3.05881	2.22739
	BMPR1A	0.427509	-0.156456	0	0	-0.374325	-0.650577	-0.452047	-0.879868	-1.32077
	SOD1	0.422879	0.0783213	-0.143126	0	-0.0529599	-0.353523	-0.775369	-1.20446	-1.04929
	ITGA6	0.413189	0.00263473	-0.908691	0	0.0277464	-0.62207	1.03567	0.923081	1.53791
	NFE2L2	0.412833	0.1082	0.641778	-0.407512	0.0845279	-0.200567	0.108695	0.0578188	-0.0314766
	ACTN4	0.411351	0.0237253	-1.58219	0	0.194645	0.732727	0.700832	0.361675	1.57719
	XRCC6	0.406495	0.0808073	-2.65564	0	-0.069638	0.225625	-0.304787	-0.0440959	0.85135
	F3	0.403776	0.0724272	0.79467	0	1.74705	2.1776	1.45793	1.95349	2.27464
	TLR8	0.399243	0.249659	1.96986	-1.02319	0.542345	0.223387	1.78177	1.90052	3.53152
	NT5C3A	0.397183	1.03207	0	0	0	0	0	0	0
	BIRC2	0.392784	0.193486	-0.00125233	-0.804979	0.721568	-0.0463623	1.10894	0.801186	0.5624
	IRF2	0.388899	0.226195	2.45646	0	0.580994	0.0319831	0.556398	0.0780777	0.0268486
	PIAS2	0.384581	-0.128218	-3.15051	0	-0.505777	-0.275243	-0.907727	-0.897453	-0.828755
	PRMT1	0.382554	0.12792	-2.96096	0	0.661277	0.85731	0.87599	1.47306	1.91327
	PPP1R14A	0.381976	0.168896	-2.39411	0	0.246647	0.748073	-1.30707	-2.09218	-2.16056
	MT-ND2	0.381896	-0.0487509	0	0	0.927865	-0.667966	-1.33588	-1.68817	-1.62876
	ZC3H12A	0.380736	0.287285	1.77216	0	1.69354	1.91047	8.20712	8.8159	8.92366
	TCF4	0.379005	0.0754658	-0.373167	-0.265524	-0.422775	-0.589314	-0.364654	-0.938544	-0.945778
	AEBP2	0.37756	0.147268	-3.27643	0	0.019936	-0.12104	-0.0876298	0.242096	0.0878966
	BCL3	0.374518	0.248134	2.85041	0	2.26596	1.91602	2.1443	2.12401	1.61844
	PDGFRB	0.371528	0.0592595	-3.30988	0	-0.33409	-0.234294	1.65833	1.22532	2.19308
	TAP2	0.370611	0.68044	0.294967	0	1.7142	1.31049	5.84181	5.67771	5.80191
	PRKCE	0.369825	0.118747	-1.91598	0	-0.458573	-0.460639	0.0750598	-0.325382	-1.63209
	ROBO1	0.36225	0.0629532	0.418098	0	-0.855809	-0.67408	-1.59485	-1.76505	-0.973648
	DDR2	0.3501	-0.185904	-0.521623	0	-0.585462	-0.779262	-0.699705	-1.31107	-2.08361
	CD14	0.341329	-0.147884	0.297408	0	1.324	0.473838	1.93339	2.69746	2.30902
	TYK2	0.340387	0.0407984	0.0580967	0	0.219311	0.559894	1.75463	1.95802	2.04751
	PFKL	0.339468	-0.0472603	-2.11432	0	0.274047	0.326497	0.52585	0.195536	0.755544
	ASNS	0.334489	0.150479	-0.488549	0	0.977426	0.553926	2.94509	3.18412	2.81643
	OAS3	0.333289	3.20149	5.06897	0	5.40197	4.88708	6.39963	6.02535	5.43916
	CEBPD	0.328686	-0.384356	0.289706	0	2.94633	-0.00919264	1.48897	1.50497	1.04232
	PELI1	0.328134	0.302204	2.34374	0	0.38803	-0.105286	-0.387089	-0.718133	-0.710209
	EED	0.324247	0.0941273	-3.01065	0	0.801575	-0.00345142	-0.855818	-0.981946	-0.322903
	ZEB1	0.320491	0.0843713	-1.26695	0	-0.492865	-0.359505	-0.786966	-0.791356	-2.52099
	RHOA	0.317107	0.0273362	1.18247	-0.878227	-0.0381002	0.201004	-0.528805	-0.422021	-0.627963
	SGPL1	0.3107	0.0131648	0.365523	0	0.203109	0.517992	0.266796	1.13393	1.83351
	PTGIS	0.303401	-0.39318	-3.00246	0	0.255873	0.948029	-0.15119	0.131621	0.665982
	MARCHF1	0.295547	0.452602	0	0	1.23884	0.622303	1.71676	1.69587	2.09584
	HCK	0.294787	0.205724	2.56589	0	1.37061	1.27598	1.80799	1.69253	2.55499
	AREG	0.290161	0.0562201	0	0.282299	1.1779	2.10076	0	0	0
	C3AR1	0.290093	0.437244	3.61548	0.247883	3.52352	3.73102	8.81524	10.3638	10.6066
	ODC1	0.290083	0.115875	-3.19552	0	0.948801	1.57523	0.408824	0.111064	-0.658314
	PDGFC	0.28989	0.0282193	-2.61265	0	0.370799	0.923294	5.05099	4.95543	6.34764
	CD38	0.286289	0.67663	3.01783	0	-0.970594	-0.546884	1.79285	1.59563	2.7733
	CYGB	0.281526	-0.00481284	0.30704	0	-0.0369784	1.11731	-1.04425	-1.7411	-2.45299
	ID2	0.280446	0.128655	-2.20883	0	0.177437	-0.219858	0.686072	0.450428	1.89086
	CREB3	0.279895	0.179879	-0.808273	0	0.32943	0.128348	1.00027	0.718975	2.43142
	CREB1	0.276558	0.0629784	0.26366	-0.686485	-0.272209	-0.68608	-0.0853759	-0.194082	-0.720357
	DNMT1	0.274925	0.0648135	-3.09217	0	0.160582	0.939854	0.62682	0.903324	1.69606
	FKBP5	0.271008	0.226494	-0.792026	0	2.28091	2.1164	1.12894	1.65424	2.09344
	BHLHE40	0.268808	-0.0968831	-1.69666	0	0.905791	1.19596	0.587762	0.981703	1.09222
	VAV1	0.263791	0.073301	0.88834	0	1.62752	1.98576	2.00195	3.72381	3.99336
	ANXA6	0.26193	0.0602442	-2.15123	0	0.0524071	0.431123	-0.116297	-0.71157	-1.36953
	MX1	0.259898	3.88817	4.4875	2.24986	6.52906	4.64245	6.84386	5.72202	4.79336
	TNFRSF10B	0.256652	0.169401	-2.01744	0	0.415482	2.27033	2.73615	3.686	2.32453
	MAP2K1	0.247824	0.0047795	-0.668055	-0.162364	0.714106	0.246351	1.51285	0.651675	0.373535
	CTSS	0.243785	0.0877282	2.00071	0	1.95613	1.68461	1.74128	3.03309	4.00387
	ITGA4	0.238414	0.0246549	-0.505782	0	0.210419	0.213298	0.487784	0.618751	1.55122
	MYBBP1A	0.235709	0.12076	-2.02128	0	0.595894	1.22542	0.743737	0.832624	1.53221
	IKBKB	0.231855	-0.0380182	-0.557137	0	-0.0767314	0.300804	1.6279	1.93383	2.27331
	MYH9	0.228135	0.0133514	-0.459328	0	0.154317	0.80168	1.30588	1.54238	1.93692
	SLC38A2	0.227654	-0.129602	-1.36401	0	-0.208657	0.225407	0.776663	1.12229	1.33467
	DPP4	0.227424	-0.232169	-0.0714387	0	-0.537718	-1.23389	0.799837	0.540262	0.0633604
	TCIRG1	0.224189	0.0703841	-0.318607	0	2.3699	1.39039	4.16581	3.71742	5.13225
	RUNX3	0.220239	0.129096	-1.00717	0	1.83933	2.10508	1.62604	2.41682	2.01568
	C3	0.210291	-0.108851	0.760279	-0.391607	1.14644	1.35218	0.648636	0.913554	1.96286
	STAT2	0.205549	1.08149	2.10939	0.138274	2.67092	2.28504	3.25941	2.56611	2.52799
	PSEN2	0.205197	0.0609282	-1.60762	0	0.175482	0.409245	1.31375	1.93608	2.99713
	STAT1	0.204999	1.30441	2.83475	0.862363	2.72818	1.7969	3.47879	2.65526	2.76598
	AKT3	0.200237	0.0615801	-1.9284	0	-0.118664	-0.428246	-0.759862	-1.27909	-1.93594
	PTPN6	0.194964	0.181185	1.42592	0	1.50897	1.44726	0.889471	1.51615	1.66358
	IFIH1	0.194223	1.76816	2.45793	0	2.85026	1.41969	3.28021	2.02107	1.3497
	TLE4	0.190899	0.251383	2.59227	0	-0.126723	-0.119793	-0.0840062	0.0720072	-0.837199
	SIRT1	0.188666	0.256118	-2.57635	0	-0.163511	-0.500441	0.484105	1.13459	0.22944
	NR6A1	0.188533	0.0467762	0	0	0.56327	1.56902	6.87563	6.76509	6.34379
	TRIM22	0.183057	0.989898	2.79238	0	0	0	0	0	0
	HIPK2	0.179316	-0.284455	-2.45534	0	0.549368	0.450159	-0.726931	-1.17263	-1.04492
	CASP1	0.178963	0.442184	1.76324	0	3.22087	0.853916	2.7118	3.07449	2.33594
	CASP6	0.174885	-0.0403636	0	0	-0.75952	-0.575516	-1.20809	-0.751748	-0.0856726
	USP25	0.17135	0.051377	1.70895	0	1.06473	0.326023	1.20203	-0.0976027	-0.00849267
	BMI1	0.165861	0.0700321	0	0	-0.0302131	-0.345628	-1.02407	-0.876364	-1.36159
	RGS1	0.158459	0.225854	0.194535	0	4.63913	0.564031	-0.312302	1.24068	1.84245
	NFAT5	0.155978	0.0721012	1.21404	0	-0.808491	-0.396431	-0.700351	-0.999612	-0.951944
	GPR65	0.148736	0.202558	3.05259	0	1.80057	1.23928	-0.115762	0.0919904	0.674074
	CCL3	0.148365	0.435743	3.53652	1.91255	3.94354	3.21706	5.07578	5.10169	7.16597
	WARS1	0.147361	0.536058	0	0	0	0	0	0	0
	CSF2RA	0.146516	0.0272386	-2.60758	0	0.577831	0.531543	1.95934	2.25764	3.13233
	NDRG1	0.138444	-0.605551	-2.72494	0	0.610224	0.523595	-0.12807	-0.958394	-1.05482
	JAK2	0.137163	0.3378	1.29034	0	0.984293	0.244151	0.478676	0.740595	0.275898
	KDM1A	0.135413	-0.0252301	-3.2828	0	-0.0927908	0.245723	0.581533	0.116778	0.108993
	JUND	0.134018	0.154521	2.9075	0	1.08038	0.61765	-0.125703	0.395827	0.0546523
	TNFRSF1A	0.129504	0.0345995	-0.619505	0	0.724438	0.748261	1.32499	1.20348	1.73203
	HSPG2	0.124482	0.0703845	-1.11238	0	-0.50783	-0.0702629	1.30969	0.866762	2.23792
	SLC15A3	0.123773	0.546597	-2.22295	0	2.43227	1.61502	3.07863	2.57992	3.06894
	ENG	0.123486	0.136292	-2.6091	0	0.166496	0.274601	1.18624	0.666133	0.620229
	JAG1	0.117149	0.0978792	-2.08022	0	-0.760045	0.0719078	0.779783	0.29574	0.577049
	EIF2AK2	0.11682	1.36337	5.46517	0	2.5873	1.39428	3.44188	2.7506	1.77473
	GSDMD	0.106172	0.196577	-1.6885	0	1.0857	0.925829	1.1602	1.34282	1.78135
	CSF1	0.104948	0.153547	-1.13767	1.29533	2.08314	2.24372	3.20789	3.22832	2.8629
	CCRL2	0.104656	0.0320865	2.13735	0	1.30392	-0.384169	2.10907	0.700176	0.953131
	TRIP11	0.0989645	0.0047172	-2.61114	0	-0.186361	-0.3374	-0.360667	-0.754672	-0.387496
	TAPBP	0.0973474	0.12961	0.293511	0	1.71372	1.3001	2.2814	1.96851	3.23769
	TYROBP	0.0931276	0.27486	3.94294	-0.867497	2.24967	1.02131	0.293411	0.461186	1.05913
	UBE2L6	0.0919156	1.22969	2.94681	0	3.39817	1.38109	2.78148	1.89934	1.24346
	ISG20	0.0917969	0.945091	-0.125588	0	2.59483	0.997919	3.16266	1.62746	0.878848
	TAP1	0.0914063	0.728842	-1.84012	0	3.21088	2.31776	3.12109	2.92661	4.49118
	PIK3CD	0.089301	-0.0258132	-0.627065	0	0.618461	1.06945	1.18121	1.13161	1.5301
	LMO2	0.0858743	0.106191	2.14169	0	-0.0452758	-0.23479	0.403089	-0.540935	-1.01562
	ATF4	0.0858663	0.204333	-1.96285	0	0.601057	0.473432	0.728494	0.609044	0.132496
	CASP4	0.0846302	0.0302626	3.04776	0	4.10664	1.51698	4.03237	2.56665	3.13077
	STAT4	0.0835429	0.0637585	2.802	0	0.429879	0.502701	1.97769	3.40562	2.6392
	CDKN1B	0.0765597	0.0325454	-1.44664	0	-0.620731	-0.490649	-0.974473	-1.04423	-1.10733
	PRKCA	0.0699751	-0.177695	-1.43567	-1.26162	-0.6117	-0.633376	-0.328432	-0.54853	-0.835144
	PLK2	0.0657717	0.123405	-2.19408	0	0.267169	1.1112	1.40307	1.95346	0.860001
	EFTUD2	0.0589917	0.0325078	-0.872579	0	0.196898	0.938704	0.973537	1.71182	1.79928
	RAP2A	0.0577424	-0.0445772	-0.368983	0	-0.961681	-0.302508	-1.31198	-0.894435	-2.30437
	PSMB8	0.0495835	0.466732	-1.32849	0	2.64713	1.78998	2.19908	1.92718	2.67573
	MAP3K1	0.047559	0.0606646	0.376739	-0.972956	0.0715249	0.259607	0.285449	0.368655	0.647087
	RAD50	0.0445251	-0.0585706	-0.375235	0	-0.64322	-0.83186	-0.972231	-0.677064	-1.20334
	CASP8	0.0303633	0.137939	-0.150591	0	0.665973	0.6526	2.49275	2.55164	2.26461
	IL17RA	0.0249198	-0.116484	0.505823	0	0.843936	1.09091	2.61219	3.29047	3.6795
	LGMN	0.0227052	0.280328	-1.42954	0	1.17669	1.82086	1.78517	2.69201	4.06656
	CTSZ	0.0224164	0.288266	-0.931503	0	1.15371	1.18486	1.78846	2.41641	3.36997
	GBP1	0.0216612	1.01607	2.91776	0	0	0	0	0	0
	IRS1	0.0185916	0.271338	-0.244816	0	-0.744286	-0.6417	-1.4401	-1.15302	-2.10838
	CD3E	0.0175488	0.0740857	0.695356	0	0.317785	1.24223	-0.270138	0.828044	2.35911
	BMP6	0.0141556	0.269145	-1.47458	0	-0.915111	-0.42951	0.0163974	-1.41045	-1.93788
	DIAPH3	0.00839188	0.0288471	0	0	-0.490075	1.18186	3.83893	5.86854	6.63292
	PARP14	0.0038015	0.99066	1.52098	0	2.42393	1.42217	3.79517	3.07174	3.3009
	SLFN5	0.0034459	0.461939	1.3877	0	1.43028	0.724001	1.70433	0.95488	0.283643
	APOL6	0.00166188	0.35259	2.11418	0	3.20262	2.09214	3.65878	2.34536	5.40593
	ABCB9	0	-0.145961	0	0	-0.255298	0.62506	6.21687	4.79896	6.36529
	ACADS	0	-0.0153243	-1.1868	0	0.694508	1.00991	5.99176	5.46481	6.58248
	ACOD1	0	-0.104622	0	0	7.34616	4.40405	7.87346	8.00454	9.08308
	ADAM8	0	0.00242667	1.1053	0	0.354934	1.28822	7.95671	8.08955	9.34978
	ADGRE1	0	-0.317438	0	0	0.759503	1.39866	6.42121	7.57515	8.27382
	ADORA1	0	-0.149915	0	0	0.0412088	1.28669	0	0	0
	ADORA2A	0	0.247566	-3.20751	0	1.81921	1.27846	-1.15859	-1.01582	-1.45951
	AKR1B10	0	-0.280472	2.995	0	-0.0136466	-0.08937	0	0	0
	ALDH3A1	0	-0.499769	2.65196	0	0.0215696	-0.0591352	0	0	0
	ARG1	0	0.61765	0.492219	0.425158	1.62089	1.1959	3.14912	5.90985	10.7092
	ARG2	0	0.0630815	-2.7897	0	1.3831	0.547317	-1.04093	0.867417	1.39059
	AURKB	0	-0.405137	0	0	0.625006	2.09282	2.51145	3.21311	3.96384
	BATF	0	0.128278	-0.40792	0	1.647	1.02286	-2.01654	-1.37948	-0.411942
	BATF2	0	1.42855	0.692401	0	2.97321	1.48559	3.0452	2.13188	3.88231
	BAX	0	-0.0632808	-0.802126	0	1.25182	0.888081	0.698717	0.863909	1.07106
	CCL11	0	1.10091	5.57327	1.55714	1.82611	1.13516	2.32059	2.30583	1.2659
	CCL17	0	0.477804	0	-2.57024	1.41575	-1.61867	0	0	0
	CCL19	0	-0.499825	4.04938	2.13568	1.59021	1.21173	0	0	0
	CCL20	0	-0.0814753	0.78195	3.62938	3.02923	2.52051	0	0	0
	CCL22	0	0.440492	0.0197736	-0.529578	0.854125	-0.755858	1.43543	-0.778444	-2.17258
	CCNE1	0	-0.220855	0	0	1.96945	2.31585	6.98039	6.52706	7.17638
	CD40LG	0	0.0747144	0	-1.11217	0	0	0	0	0
	CHAC1	0	0.104956	1.58119	0	1.7217	1.28886	1.05419	0.179601	0.57335
	CHIT1	0	0.29664	2.93194	0	3.25997	-0.459079	0	0	0
	CPT1B	0	0.23357	0	0	-0.27311	1.40694	0	0	0
	CSF2	0	0.0161575	-1.38011	-0.982063	2.3207	0.462109	0	0	0
	CTF1	0	0.132713	3.43974	0	-0.269908	-0.0917044	0	0	0
	CXCL11	0	1.85651	2.39678	0	10.9645	7.19684	6.28457	7.14239	5.29919
	CXCL13	0	0.00703276	1.20442	0	3.86352	1.79769	6.46433	7.85862	8.93174
	CXCR3	0	-0.0481294	0	0	0.857015	2.26604	3.42007	5.12521	7.32112
	CYP19A1	0	-0.139005	7.40473	0	0	0	0	0	0
	CYP1A1	0	-0.122349	-3.81875	0	-5.61482	-2.70185	0	0	0
	CYP2E1	0	-0.00316023	0	0	-1.27124	1.7168	-1.97467	-2.80886	-0.123548
	DOK1	0	0.0191306	-2.49853	0	1.4064	1.37101	0.551077	0.870247	1.80484
	DUSP2	0	0.175888	0.848846	0	2.32028	1.93311	1.08806	0.45312	0.998386
	E2F1	0	-0.357766	0	0	0.377032	0.651573	2.58406	3.2732	3.60997
	E2F2	0	-0.443408	0	0	0.254526	0.208321	1.70938	1.57278	2.16531
	E2F7	0	-0.0446458	0	0	0.081455	1.85398	5.30144	6.17156	7.19447
	EBI3	0	0.720274	-0.249551	0	1.28531	1.35749	0	0	0
	ECSIT	0	-0.016235	-3.31761	0	0.327433	0.559642	0.12425	-0.0176048	0.41562
	EIF4EBP1	0	-0.00917766	-1.18527	0	0.7624	0.544565	-0.938712	0.442077	-0.652331
	ESPL1	0	0.386131	-1.4638	0	0.970546	1.85545	4.90762	7.41235	7.48331
	FABP1	0	0	0	0	-0.571248	-2.59521	0	0	0
	FCGR1A	0	0.147384	2.60031	0	0	0	0	0	0
	FCGR1B	0	0.0209921	2.69322	0	0	0	0	0	0
	FLAD1	0	0.107632	-2.79201	0	0.130742	0.758919	2.36107	1.53708	2.45142
	FOXM1	0	-0.524354	0	0	0.260645	2.38209	-0.285373	-0.182456	0.471158
	FOXP3	0	-0.220382	0	0	0	0	3.77245	5.99306	6.32051
	GBP6	0	0.405899	0	0	3.34495	1.70768	3.03063	1.26853	3.13108
	GBP7	0	0.247736	0	0	2.5622	0.558042	3.29697	1.77185	2.40435
	GLI1	0	0.417794	0	0	-1.15672	0.764936	0	0	0
	GMPR	0	1.36923	2.32388	0	-0.0865943	0.136781	0	0	0
	GNAO1	0	0.159957	0	0	-0.463733	0.0102763	0.0129105	-0.985171	-2.05404
	GPC1	0	-0.0589746	-0.292263	0	0.873259	1.61433	1.8949	1.34617	2.52585
	GPR146	0	-0.0320805	-2.94218	0	0.307839	0.821581	0.751027	0.154163	0.902473
	GZMB	0	0.425116	-0.338811	0	3.88872	3.38462	8.26254	7.74285	11.0242
	HCAR2	0	-0.334432	2.7777	0	1.76228	0.153308	0	0	0
	HDC	0	0.177124	-0.272626	0	0.454008	-0.25902	2.39822	1.63454	1.12461
	HK3	0	0.302889	0.865282	0	3.22806	2.23426	7.05819	5.95329	8.3782
	IFNB1	0	0.374998	0	0	8.55311	5.72717	0	0	0
	IFNG	0	0.681078	0	1.43103	4.22552	3.00727	4.20301	2.56194	6.05452
	IKBKE	0	0.314555	0.864616	0	1.01783	1.61712	1.00839	1.86101	2.81828
	IKBKG	0	-0.0620154	-2.71762	0	0.191114	-0.126564	0.887671	-0.530654	-0.190353
	IL12RB1	0	0.554591	0	0	2.92185	3.00937	3.08424	4.71011	6.9735
	IL12RB2	0	0.239543	0	0	1.75625	0.917377	0	0	0
	IL17C	0	-0.791136	4.22161	0	0	0	0	0	0
	IL1A	0	0.141979	2.71746	-0.851674	1.33775	-0.344235	0	0	0
	IL27	0	1.74423	4.71027	0	4.46558	2.89539	0	0	0
	IL4I1	0	1.0514	0.604973	0	2.3025	2.13538	0	0	0
	IRF5	0	0.267783	1.79246	-1.18881	2.14692	1.34201	1.1254	0.94027	1.06573
	IRF7	0	2.2543	2.35179	1.37606	5.80733	5.21044	6.64323	6.25472	5.21075
	IRGM	0	0.957211	0	0	0	0	0	0	0
	KCNN4	0	0.115707	-0.514405	0	1.33862	1.75864	-0.472319	1.09585	2.19633
	LAG3	0	0.894699	-0.949285	0	3.49139	1.78635	0	0	0
	LCN2	0	-0.0973021	2.96891	0	2.43066	1.93553	3.08772	3.70207	5.92095
	LHX2	0	-0.185281	0	0	6.99406	2.13385	0	0	0
	LIF	0	0.37275	-1.46883	0	1.57598	3.00453	1.62002	1.99638	2.65631
	LPAR4	0	0.480845	0	0	-0.540452	-1.24303	0	0	0
	LTF	0	0.050954	3.05851	0	1.77382	1.41597	8.33084	7.51354	8.47179
	MELK	0	-0.314157	0	0	0.422223	1.4564	4.56778	6.32257	6.59386
	MEOX1	0	-0.510419	-1.77478	0	-0.105354	-0.779666	0.161003	0.135587	-2.07053
	MMP1	0	0.285129	-3.44062	0	0	0	0	0	0
	MMP3	0	0.31381	-0.263205	0	1.09652	0.99277	0.655328	1.56241	0.427822
	MMP8	0	-0.601201	5.10386	0	1.50693	1.17266	-1.84726	0.460174	-0.0764188
	MST1R	0	0.125907	0	0	0.376335	1.01676	1.50874	1.15434	1.76622
	MYBL2	0	-0.267935	0	0	0.505319	1.03692	4.90078	6.1757	6.94052
	MYH7	0	0.808559	0	0	-1.64268	0.459956	0.819939	0.634215	1.07474
	NEURL3	0	0.455193	-0.995688	0	1.16057	1.87226	0.723084	1.35549	0.622376
	NFKB2	0	0.56925	0.282665	0	1.99614	1.8462	0.344593	1.22226	0.306767
	NFKBIB	0	0.265035	0.140157	0	1.43332	1.16922	1.35173	1.43831	1.68521
	NME1	0	0.157526	2.31602	0	0.749582	0.441336	-0.468132	0.81124	0.460087
	NME3	0	-0.0828075	-2.84149	0	-0.169573	-0.801242	0.0456092	0.144883	-0.639785
	NOS2	0	0.472198	-0.157172	-0.482835	0.312666	1.19047	4.641	6.05909	7.58241
	OASL	0	2.23029	3.33123	1.72399	0	0	0	0	0
	OLIG1	0	0.669247	3.54937	0	0	0	0	0	0
	OSM	0	0.192205	0.0415581	0	2.37952	0.791184	0	0	0
	PCK1	0	0.787832	0	0	-1.48776	2.47193	0	0	0
	PDCD1	0	-0.13186	0	0	2.08234	2.00338	2.62116	3.83187	6.98175
	PGLYRP2	0	0.00190414	0	0	1.54083	1.96	6.64372	6.29842	6.00826
	PLK1	0	-0.385324	0	0	0.984617	2.79466	-2.50438	0.607962	1.89894
	PTGES	0	0.393329	-1.01663	0	0.860823	1.18953	0.465912	1.17976	2.27033
	PTP4A3	0	-0.0652118	-2.16954	0	0.146838	0.396109	-0.368468	-1.12916	-1.94309
	RAD51	0	-0.235804	0	0	1.24586	1.55818	3.61775	4.78889	5.72485
	RELB	0	0.547452	-0.287949	0.502437	2.0931	2.17257	2.82047	2.99901	2.14671
	RFXANK	0	0.00570905	-3.12333	0	-0.191874	0.182264	0.345748	1.15821	1.41706
	RIPK3	0	0.160858	-2.48149	0	1.04804	1.40679	1.00603	2.17676	3.35272
	RRAD	0	0.468403	-5.27873	0	0.660746	0.681918	0	0	0
	SEMA7A	0	0.301065	-1.45277	0	1.38093	1.65717	0.800752	1.13317	2.21299
	SHH	0	0.172363	0	0	-1.00128	-0.565957	0	0	0
	SLC28A2	0	-0.248036	0	0	2.53618	1.84087	0.171817	0.847884	2.08159
	SLC2A6	0	0.0399971	1.50199	0	3.38462	0.758974	6.31807	5.78852	6.71533
	SLC52A2	0	0.0654954	-2.15138	0	1.02689	0.634664	5.84063	6.48943	6.98106
	SLC7A5	0	0.193195	-1.36688	0	1.88665	1.89912	3.96643	4.09396	5.1852
	SMO	0	0.170136	0	0	-0.911601	0.112385	-0.832071	-0.496909	-0.782739
	SNAI1	0	0.276377	-3.10468	0	0.672195	1.94159	0.774596	1.59864	1.78527
	SOX11	0	-0.167567	0	0	-1.54546	-1.71113	0	0	0
	SPHK1	0	0.383101	-4.14285	0	1.06831	0.775602	2.68144	2.87909	3.46642
	ST6GALNAC4	0	-0.0872625	-2.69833	0	0.69872	0.393166	-0.12999	0.415744	0.505782
	TBX21	0	-0.0277778	0	0	1.76029	2.36022	6.29128	5.80519	6.52274
	TGM1	0	-0.0135821	0.794152	0	2.49854	1.13347	3.11494	3.32362	3.69235
	TLR9	0	-4.86816	0	-0.977338	3.45656	2.59801	9.29455	9.94938	9.37859
	TNF	0	0.266925	4.00524	-1.14601	4.00576	2.6969	5.21529	6.05442	7.28861
	TNFRSF11A	0	0.0303809	0	0	1.12489	1.38741	0.616004	1.77056	2.60397
	TNFRSF18	0	0.0237778	0	0	1.18396	0.482765	0	0	0
	TNFRSF4	0	0.080111	0.388356	0	1.31434	1.23693	4.97908	4.42107	6.43361
	TNFSF9	0	0.470559	-0.964623	0	1.40456	1.33733	5.89788	6.42187	6.17784
	TREX1	0	0.862238	0.216895	0	3.9768	2.75316	3.2968	2.6805	2.62086
	TRIB3	0	0.0945778	-2.46579	0	1.60586	0.632379	-0.159579	0.688941	1.60866
	WNT7A	0	0.37637	0	0	-0.545422	0.552803	3.23485	5.51761	6.53548
	XCL1	0	0.651985	0	0	4.84308	4.05551	0	0	0
	XDH	0	0.15226	0	0	1.6276	1.13067	2.05515	1.23805	1.67609
	SP110	-0.00565064	1.34552	3.437	0	1.97082	1.3989	3.66463	2.68927	3.29582
	PSME3	-0.00985201	0.123701	2.2544	0	0.420491	0.774341	-0.772413	-0.16371	-0.705432
	UNC5B	-0.0132926	0.154308	-2.95057	0	0.233427	-0.0597233	2.35887	2.29533	2.67596
	FGFR1	-0.0187099	0.125162	-2.36289	0	0.0799238	0.88405	-0.326663	-0.53156	0.206583
	ITGAL	-0.0189239	0.202513	-0.067705	0	0.51162	0.409329	1.78644	1.8003	2.37412
	BCL2	-0.0204017	0.008961	0.678548	0	-0.216875	0.0248558	-0.457367	-0.658668	-1.32413
	MAPK1	-0.0313884	0.00978771	-1.48897	-0.655865	-0.132364	0.0471431	-0.823344	-1.27437	-1.56661
	NR3C1	-0.0356813	0.0284222	0.473915	-0.819175	-0.277646	-0.835584	-0.108101	-0.782745	-1.26389
	CTNNB1	-0.0376474	0.134621	-0.371102	0	-0.497164	-0.311639	-0.113798	-0.41523	-0.895006
	CX3CL1	-0.0379698	0.327095	0.0900759	0	0.0717181	0.0455048	3.29524	1.73677	2.25786
	CSF1R	-0.0404792	0.29282	0.640492	0	0.104877	0.942532	0.793111	1.37793	2.37107
	ATP1B1	-0.0455392	-0.202363	0.787363	0	-0.167751	-0.347928	1.40984	0.482242	1.93871
	CELSR2	-0.0482757	-0.150482	0	0	-0.596023	0.457025	3.90383	3.947	4.00944
	GSK3B	-0.0537021	-0.0789971	-0.264129	0	-0.42908	-0.270798	-0.5671	-0.834048	-1.03279
	HLA-B	-0.0542972	0.313694	1.86657	0	0	0	0	0	0
	PTAFR	-0.054301	0.295137	1.05165	0	2.74969	2.19635	3.4643	3.54328	3.40862
	MLKL	-0.055551	0.550087	1.55954	0	2.9931	2.63127	2.49724	1.91668	1.87116
	PTK2	-0.057505	0.019754	-0.988813	-0.715387	-0.374276	-0.291013	-0.176243	-1.04541	-0.762675
	GNG2	-0.0609898	0.123969	3.28135	0	-0.620833	-0.38806	-0.747292	-0.814731	-1.3749
	SAMHD1	-0.0644499	0.57227	0.57719	0	1.44019	1.10894	2.16058	1.25336	2.26503
	MECOM	-0.0653806	0.00382422	-1.41308	0	-0.81335	-0.875295	0.336403	-0.235749	-0.252561
	FGF1	-0.0755417	0.305895	-2.7093	0	-1.66651	-1.14597	-1.04125	-1.96563	-2.99316
	PPARA	-0.0780567	-0.247761	-2.92366	0	0.106889	0.506934	0	0	0
	TGIF1	-0.0836277	0.232745	-0.241265	0	0.740767	1.18189	0.765915	1.18811	2.00438
	GNAI1	-0.0843197	-0.0686804	-1.10377	0	-0.324202	-0.363402	-1.34479	-0.797359	-1.66275
	AHR	-0.0843326	-0.094292	-1.73259	0	-0.886825	-0.912672	-1.00975	-1.18833	-1.6804
	CCND1	-0.0861992	0.14523	-2.82635	0	0.338344	0.915506	-0.0517619	0.0785084	-0.0969464
	TFRC	-0.0981286	-0.0201893	-0.634407	0	0.0354235	-0.907386	7.44932	6.89729	6.79844
	MX2	-0.100488	4.26628	5.04354	1.83365	5.00351	3.12292	8.64496	7.88282	6.01527
	NR4A1	-0.104695	0.4744	-3.13637	0	-1.43808	-0.629715	0.0886682	-1.25966	-2.29974
	PSMB9	-0.105173	0.680539	1.33551	0	2.09897	1.26493	4.25208	3.69572	4.42212
	A2M	-0.109388	-0.130317	-2.3733	0	0	0	0	0	0
	CCR5	-0.11754	0.435868	-0.0632034	0	3.50443	2.99668	0.185015	2.47239	2.37824
	FCGR2B	-0.122451	0.200943	1.77918	0	1.34718	0.758162	0.952193	2.40547	3.02544
	OAS1	-0.122516	3.11627	5.7787	0	0	0	0	0	0
	FMO1	-0.127722	-0.874211	0	0	-1.26672	-0.933171	-0.779202	-1.4268	-3.24848
	IL6R	-0.127791	-0.18706	-0.727279	-0.968307	0	0	0	0	0
	PARP12	-0.130481	0.861872	1.24518	0	2.22109	2.0263	2.80123	1.98964	2.07078
	TRIM21	-0.134015	0.913848	2.88953	0	1.92747	0.80028	3.91341	3.35546	3.14498
	TOB1	-0.135112	-0.00962407	-0.87703	0	-1.10035	-0.656771	0.253139	-0.39524	-0.438429
	GBP3	-0.1372	0.245285	3.32726	0	3.37363	1.99608	3.31551	2.34811	2.91768
	IL18	-0.137322	0.170451	1.08906	-1.15111	0.87826	-0.197852	-0.674493	-0.719625	-0.523473
	CHST3	-0.13968	-0.00129686	-0.435423	0	-1.61638	0.0917599	-0.162693	-0.0796115	-0.57463
	DDX5	-0.141476	0.100889	-1.99546	0	-0.629595	-0.418086	0.46607	0.146837	0.524138
	RSAD2	-0.14222	4.20511	3.39174	0	6.84708	4.59219	7.10302	5.99677	4.51997
	GPX3	-0.150002	-0.0678873	-0.558509	0	0.545895	1.24246	0.210838	-0.207139	-0.125868
	CD36	-0.173092	-0.429223	-1.19491	0	-0.925296	-1.29272	0.732201	0.236764	0.126038
	GNB5	-0.17558	-0.122889	-2.71472	0	-0.63058	-0.70583	1.36614	0.490065	1.55741
	SP100	-0.180753	0.772687	1.0889	0	1.72975	1.2385	2.38247	1.80855	1.22557
	ICOS	-0.186833	0.466411	0	0	-0.26343	0.393602	2.8189	4.00696	7.57143
	LEPR	-0.188543	-0.200388	-2.63856	0	-0.738937	-1.29581	0.0782356	0.121171	0.164357
	TGFBR2	-0.197031	-0.0116323	-2.52463	0	0.0977213	0.942559	0.400356	0.0298743	0.597005
	TET2	-0.198943	0.0732337	2.27337	0	-0.101519	-0.131346	0.209699	-0.181696	0.631683
	ICAM1	-0.202608	0.154135	0.416347	0	1.04623	1.04112	3.40134	3.35842	3.75138
	PML	-0.203876	0.735379	1.86068	0	2.15307	1.8453	3.57592	2.56404	2.14139
	IRF1	-0.207919	0.627481	-0.653514	1.39925	1.72172	0.855373	1.81001	1.27333	2.74864
	SMAD9	-0.20895	-0.277535	-0.577253	0	-1.71201	-0.856143	0	0	0
	PLXNB2	-0.210106	0.0071186	-1.37645	0	0.288962	0.910046	1.69727	1.75548	2.81517
	SGK1	-0.216299	0.075224	-2.34841	0	0.0177051	-0.182324	0.494727	0.948174	1.21193
	TYMP	-0.219351	0.87576	-1.57277	0	-0.708097	0.174771	0	0	0
	MEF2C	-0.222527	0.0360564	-1.10567	-1.38661	-0.531118	-0.324728	-1.70574	-1.69897	-2.64585
	TGM2	-0.22257	0.0955767	-1.30921	0	0.877404	0.694474	0.788244	0.633322	1.53851
	DUSP6	-0.226583	0.0495896	-1.00848	0	0.604358	0.48333	0.607074	0.791103	1.2382
	PSMB10	-0.233327	0.176106	-1.73447	0	2.37834	1.03613	2.61943	1.92554	2.75924
	HEY1	-0.240257	0.149824	-0.957786	0	-0.696257	-0.427227	-0.642833	-1.36343	-2.44887
	RNASE4	-0.254779	-0.658799	-1.17351	0	-1.18796	-1.32036	-0.129877	-1.26544	-0.392295
	NOTCH1	-0.264888	0.0239106	-1.72068	0	-0.130152	0.546697	1.72182	1.24813	1.94962
	GNG11	-0.267809	0.151311	-2.02265	0	-0.00270524	-1.03608	-1.27736	-1.06645	-1.90894
	KDR	-0.27075	0.104911	-1.39858	0	-0.709244	-0.252928	0.144056	0.0196319	-1.28121
	F2R	-0.27238	0.272036	-1.44296	0	-0.803802	-0.432387	0.527929	0.365831	1.55334
	RNF31	-0.277113	0.35851	-3.79902	0	1.49616	1.07702	1.65245	1.32116	1.13158
	PPARGC1B	-0.290387	0.0542262	-2.55603	0	0	0	5.14967	5.14791	6.9411
	USP18	-0.297505	2.608	0	0	4.37895	3.30413	6.00872	5.55404	4.22126
	CFTR	-0.298339	-0.550228	0	0	-0.462534	-0.991149	0	0	0
	DDX60	-0.300054	2.17925	2.34354	0	3.19552	2.22148	4.4369	4.35877	3.54388
	SMAD7	-0.302238	0.0842815	-3.28858	-0.678685	0.0100861	0.157635	0.0740697	-0.279974	-0.486583
	ANTXR1	-0.307514	-0.0794542	-0.0787136	0	-1.06965	-0.623512	-0.0894262	-0.172662	-0.757709
	EDNRB	-0.317729	0.100938	-0.883359	0	-1.38605	-1.44619	-0.495576	-1.52237	-2.24461
	CXCL16	-0.318295	0.227718	2.97045	0	2.00673	1.81374	2.61122	2.82257	3.10115
	NOX4	-0.320633	0.139092	0	0	-0.525544	-0.937444	-0.360971	-1.32669	-2.78793
	MSR1	-0.321737	0.0984843	1.35738	0	3.83247	2.32331	6.61862	8.31269	8.96181
	HERC5	-0.325966	2.56662	4.42418	0	0	0	0	0	0
	FGL2	-0.326128	0.202178	3.30183	0	1.93444	0.651469	1.49095	1.24663	2.08502
	NFKBIZ	-0.344662	0.219951	0.610602	0	1.07379	0.281956	1.61678	0.918485	1.66914
	PIM2	-0.347581	0.0244658	2.34725	0	0.551582	0.657526	-1.48885	-0.631935	-1.35224
	DDX58	-0.348685	2.21529	3.4184	0	2.28136	1.6787	3.13153	2.35317	1.36061
	GPR108	-0.3508	-0.0194812	0.788526	0	0.1601	0.344638	1.5856	1.02182	2.02754
	EDNRA	-0.355022	0.000186715	-2.56113	0	-0.847897	-0.251332	-0.265353	-0.446515	-0.0628495
	CLEC7A	-0.361425	0.486863	3.13815	0	1.37235	0.478643	1.0267	2.04238	0.639229
	AXL	-0.362274	0.712676	-0.985052	0	1.16786	1.1245	1.73265	1.90805	1.50532
	CELSR1	-0.368637	-0.0337068	0.679914	0	-0.210899	0.638873	4.56246	4.27956	5.24636
	TSC22D3	-0.371236	-0.175724	-2.29025	0	-0.475374	-0.469558	0.172727	-0.219512	-1.22549
	RNF213	-0.372391	0.706737	1.63448	0	3.10087	2.80689	3.94609	3.08091	3.20682
	NR4A3	-0.374627	0.202562	-0.484511	0	-0.523527	-0.0415368	-0.409323	-1.05583	-2.46463
	DUSP5	-0.377304	0.166442	-0.618091	0	1.15593	1.00545	1.40468	1.40956	1.1394
	CCR2	-0.382314	0.147481	0	-0.901824	1.53732	0.867024	-0.349829	0.917996	1.81575
	BTRC	-0.409249	-0.048059	0.243256	0	-0.400354	-0.071844	-1.38617	-1.55017	-1.59419
	IRF9	-0.413959	0.983074	2.63986	0	1.62925	1.69628	2.20645	2.31584	1.32528
	PTGS1	-0.428012	0.00287183	-0.990147	-1.18535	0.53935	0.764144	0.888402	0.802241	1.68656
	MCM7	-0.428306	0.0638615	-4.08869	0	0.539417	1.03059	0.378331	0.588822	1.69028
	TLR5	-0.429648	-0.320448	0	-1.46264	-0.850303	0.017943	0	0	0
	NLRC5	-0.435492	0.473701	-1.01205	0	2.82314	2.33365	5.31014	4.62661	5.58084
	INHBA	-0.443786	0.290712	-1.82076	0	1.81035	0.864669	2.95424	2.06102	3.1584
	CTSH	-0.443888	-0.0370993	0.7358	0	0.723372	1.38146	1.34955	1.93461	3.82155
	RFX5	-0.444333	0.14213	-0.575618	0	0.570565	1.01076	0.683478	0.671046	0.746514
	CYSLTR2	-0.444921	0.197085	0	-1.00673	0.331584	0.314207	0	0	0
	SMURF2	-0.445973	0.0799751	-0.200598	0	-0.550735	-0.700675	-0.322939	-0.299212	-1.63322
	LRP6	-0.44926	-0.214534	-2.23331	0	-0.979901	-0.494211	-0.840946	-0.650783	-0.969471
	DHX58	-0.462424	1.62556	0.977894	0	3.85638	3.4326	4.27717	3.84558	3.57528
	ESR2	-0.46294	0.0351609	0	0	-1.17396	-0.571434	0	0	0
	LDLR	-0.469819	-0.00630112	-0.693673	0	0.385376	0.656937	3.45316	2.81866	3.52204
	DLL1	-0.473205	0.276506	-3.7417	0	0.680142	0.692831	2.16949	1.63082	1.57543
	TNFSF12	-0.48052	-0.0267969	-1.78925	0	-0.0752629	0.375229	-1.27123	-0.348559	-1.59122
	SELP	-0.481617	-0.143855	-1.6105	0	2.6536	1.52596	3.28971	4.02459	3.86349
	CDO1	-0.483364	0.171892	-2.03847	0	-0.324089	-0.123569	-1.35563	-0.685724	-2.07898
	APC	-0.484441	-0.00781286	-3.00855	0	-0.52677	-0.560818	-0.298857	-0.353723	-0.415418
	HELZ2	-0.486589	2.11461	1.84313	0	1.94991	1.87566	3.41486	2.6665	2.42952
	HLA-E	-0.490668	0.333367	-0.154385	0	0	0	0	0	0
	NFATC3	-0.490919	-0.0718416	-2.67727	-1.1669	-0.250734	-0.157257	-0.629687	-0.419613	-0.69453
	DACH1	-0.495443	0.165464	-1.88871	0	-0.59895	-0.575758	-0.562863	-1.28397	-1.83906
	LAMB3	-0.496141	0.112246	-0.603698	0	-0.496423	0.286864	2.15501	2.14427	3.94837
	OAS2	-0.508461	3.34395	4.81371	1.53593	3.53222	3.05182	3.69967	2.80527	2.88468
	UCP2	-0.511886	0.00376076	3.28541	0	0.678394	0.765258	0.754329	0.749779	1.51469
	ALDH1A1	-0.512565	-0.0456539	1.08886	0	-0.721355	-1.1125	-0.0102366	-1.41112	-1.95789
	POLE	-0.523313	-0.0206429	-2.84032	0	1.00074	2.1032	6.39274	7.41166	8.07783
	PDE2A	-0.540081	-0.18922	-3.488	0	0.981924	0.17507	3.54755	1.97951	0.671399
	RBP1	-0.541935	-0.0162268	-1.24052	0	-0.241359	0.0645637	-0.629047	-0.696682	-1.7898
	THRB	-0.547669	-0.151356	-2.70003	0	-0.780736	-0.954571	-0.91209	-0.905226	-1.83761
	SMAD6	-0.554493	-0.0196796	-0.700715	0	0.321933	0.457172	-0.940588	-1.6169	-1.7703
	TNFSF8	-0.569873	0.24098	2.58345	0	2.23523	1.93446	0	0	0
	SOCS3	-0.574448	0.10304	0.267779	0	2.66418	2.05223	2.98225	3.53809	3.78788
	TLR3	-0.574899	0.373335	0	0.0891211	1.3735	0.504604	2.49904	0.998042	1.76916
	PPM1F	-0.586161	0.104655	-2.28615	0	0.0206397	0.372432	0.155033	-0.475501	-1.31961
	ENPP2	-0.590754	0.0116184	-1.26379	0	-0.898499	-0.90114	1.38606	0.579309	0.799661
	ITPR1	-0.59479	-0.0732701	-4.02178	0	-0.364469	-0.0218013	1.05467	0.723402	1.25692
	HLA-DRB5	-0.60253	-0.0852424	2.64594	0	0	0	0	0	0
	GBP4	-0.607589	0.600255	3.00013	0	2.33385	0.973746	3.74699	2.3918	4.66712
	EGFR	-0.611589	-0.251229	0.261343	0	0.450229	-0.185453	1.46044	1.26573	1.37942
	DUSP1	-0.61966	0.219875	-2.2807	0	-0.617029	-0.806973	-0.536724	-1.20628	-1.77444
	SLC25A4	-0.624203	-0.268883	-4.23918	0	-0.327254	-0.336701	-0.569247	-0.888815	-0.569543
	ADGRE5	-0.625525	0.167917	0	0	-0.530929	-0.131228	1.12527	0.467498	0.31323
	GATA2	-0.626779	0.218407	-3.94677	0	0.00848695	0.0721422	-0.515243	-0.629488	-0.794784
	ERG	-0.62983	0.100688	-1.3206	0	-1.14568	-0.294515	-0.597836	-1.07808	-3.08234
	TREM1	-0.630684	-0.0443105	4.24028	0	0.986067	0.764793	6.41561	7.40822	6.83764
	PDE7B	-0.630983	-0.0478523	-1.47016	0	-0.370837	-0.177123	-0.173517	-0.579075	-1.53209
	KLF7	-0.632011	0.162026	-1.55778	0	-0.0445513	-0.369794	-0.160415	-0.87061	-1.26908
	CD69	-0.640134	0.392991	3.00184	0	2.77027	0.773467	1.50784	0.815039	0.845833
	ATF5	-0.641347	0.231468	-0.373294	0	0.975892	0.526432	-0.730774	-1.40047	-2.61258
	CYB5A	-0.642223	-0.190403	-0.637425	0	-0.00451639	-1.03233	-0.977486	-1.39702	-1.43863
	CCL5	-0.659278	0.0794442	1.29448	0.283293	2.81059	2.71547	2.45382	2.13945	1.88996
	ENTPD1	-0.664961	0.0728618	0.00237168	0	0.208718	-0.275282	1.15973	1.10675	1.44821
	PLAGL1	-0.674627	-0.133683	-3.11634	0	-0.430206	-0.563533	-0.976269	-0.671847	-2.07821
	EPAS1	-0.675609	-0.0764652	-2.24462	0	-1.24459	-0.540993	-0.430366	-1.10052	-2.43115
	HBEGF	-0.677667	0.36736	-1.10151	0	0.282183	1.04538	1.40134	1.80244	2.77167
	PHLPP1	-0.679519	0.05144	-2.77985	0	-0.396068	-0.25237	-0.428843	-0.514671	-1.23826
	ATF3	-0.682743	0.961582	-1.12696	0	1.55262	2.55995	4.12117	3.75003	2.97133
	CMPK2	-0.693259	3.21221	2.35586	0	4.36145	2.36009	4.50522	3.1429	1.1258
	EDN1	-0.695723	0.401706	0.194454	0	0.259695	-0.541049	2.74839	2.96311	2.92781
	LPL	-0.706074	-0.405749	-0.961359	0	-0.272376	0.420924	0.674198	0.837068	1.39218
	OXTR	-0.714339	0.853399	-0.0276747	0	0	0	0	0	0
	GAS6	-0.765069	-0.0723576	-4.00588	0	-0.560265	-0.136765	0.477761	0.335624	0.154363
	P2RY6	-0.787671	0.114403	0.287136	0	0.450583	1.59053	-0.789861	0.212756	0.685521
	ALDH3A2	-0.801307	-0.269694	0.462845	0	-0.533362	-0.783408	-1.05249	-1.0777	-1.22324
	RXRA	-0.812873	-0.0414511	-2.08242	0	-0.327474	0.38576	-1.10151	-0.840157	-1.39986
	KAT2B	-0.813257	-0.0418105	-0.875624	0	-0.00694448	-0.150936	0.320591	-0.149841	-0.369512
	CAT	-0.815318	-0.128334	-1.62344	0	-1.11931	-0.746827	-0.466859	-1.28376	-1.85099
	PLAAT3	-0.819639	0.0179289	0	0	0.610052	0.198643	2.39972	2.10726	3.27738
	CCL4	-0.820322	0.640615	6.14857	0.985853	5.51379	5.35935	6.05457	6.48144	6.25566
	GRK5	-0.823361	0.129515	-0.802279	0	-0.368699	-0.452805	-0.347964	-1.03166	-1.55982
	ASL	-0.826807	-0.0460235	-3.40158	0	0.194743	0.390929	-0.734196	0.671447	1.09303
	MAPK3	-0.828361	-0.0358808	-1.57952	-0.680367	0.0680916	0.096625	-0.191441	-0.724739	-1.22386
	CD74	-0.829448	0.0654352	2.33917	0	0.375565	0.0413235	1.74083	1.85485	3.51302
	PTGER4	-0.837459	0.0341198	-0.749297	-0.698917	1.54353	0.815427	0.794174	1.36474	1.6112
	TNFSF10	-0.849544	-0.0316019	4.21411	0	0.390395	-0.356181	0.446897	-0.262167	-0.504665
	CITED2	-0.853561	-0.636807	-1.91528	0	0.154936	-0.324641	-0.0587728	-1.43533	-1.18253
	TET1	-0.873411	-0.112159	0	0	-1.60934	-1.41571	-2.71259	-3.20503	-3.20958
	GHR	-0.874899	-0.201679	0	0	-0.424945	-0.716065	-0.680508	-0.65042	-0.925847
	ATP10A	-0.875483	0.287527	-3.1151	0	1.44905	1.09406	3.328	2.47673	2.53365
	RORA	-0.883772	-0.281469	-1.78356	0	-0.335582	-0.767527	-1.56466	-1.76151	-1.69953
	AQP1	-0.894691	-0.293795	-2.70338	0	-0.394768	-0.501405	1.05003	0.0697951	0.698659
	NFATC2	-0.900853	0.117877	-3.59637	0	-0.026341	1.06845	-0.81391	-0.650736	0.319246
	TMOD1	-0.917556	-0.0498237	-2.50417	0	-1.21994	-0.386897	-1.24627	-2.73326	-0.614302
	FGF10	-0.921084	0.070244	0	0	-1.00957	-0.633653	-0.533115	-1.24889	-1.96142
	DAPK1	-0.946693	-0.124191	-0.618251	0	-0.345261	-0.189519	0.634689	0.0673601	-0.199738
	KLF6	-0.979898	0.256935	-1.17482	0	0.482788	0.442292	0.528895	0.253288	-0.0753743
	SMARCB1	-0.98507	-0.0278261	-2.43629	0	0.044882	0.613902	1.55334	1.13444	1.74289
	ACSS1	-0.98618	0.00552112	-3.236	0	-0.870471	-0.268112	0.230219	-0.907128	-0.356799
	LRP2	-0.996752	-1.02343	0	0	-0.31693	0.0558615	2.15425	1.27668	0.997349
	HERC6	-1.00554	2.98877	2.87946	0	3.69441	1.90991	5.70368	4.58652	4.4488
	PTCH1	-1.01872	-0.0451799	-1.53906	0	-0.779826	-0.114697	-1.31276	-1.50435	-1.53112
	FZD5	-1.02754	-0.108371	-0.290956	0	0.187573	0.00358255	1.48699	1.49076	2.15985
	PTN	-1.04122	0.0330356	-1.21126	0	-0.404406	-0.480112	0	0	0
	OGG1	-1.08059	-0.0237034	-2.24448	0	0.268039	0.554223	0	0	0
	ANGPT1	-1.09581	0.0409143	-1.99302	0	-0.694448	-1.69765	0.406228	-0.127815	-1.00483
	SRF	-1.0968	0.0903502	-1.06121	0	0.752319	1.47988	0.383352	0.558577	-0.259542
	HLA-DRB1	-1.11597	0.00213539	0.38089	0	0	0	0	0	0
	CIITA	-1.14261	-0.19499	0.146812	0	0.669249	0.554632	1.48572	2.06189	3.26966
	ADORA2B	-1.16082	-0.10064	0	0	0.953878	-0.261523	5.1182	6.13344	5.89454
	BCOR	-1.18362	0.127666	-3.82388	0	-0.186134	0.407217	-0.158005	-0.786589	0.00751826
	BDNF	-1.19501	0.33917	0	0	-0.821051	-1.52371	0	0	0
	SEPTIN4	-1.19913	1.05324	0	0	-0.655719	-0.949229	-0.316607	-1.04742	-1.69192
	OLR1	-1.20582	0.548981	5.78969	0	-0.0836451	0.0776609	2.19785	2.2721	2.51513
	CYP3A5	-1.20837	-0.0240361	-3.05664	0	0	0	0	0	0
	RIPK1	-1.21738	0.145862	-1.49095	-0.957857	0.509626	0.256619	0.154477	0.0201674	0.468457
	VLDLR	-1.24536	-0.141696	-2.4179	0	-0.868458	-1.08315	-0.158451	-0.89646	-0.559871
	TLR7	-1.24983	0.467001	3.40882	-1.47173	2.19981	1.63699	3.61976	3.96835	3.99938
	LIFR	-1.24988	-0.109145	-2.40569	0	-0.730918	-0.302019	0.0953712	-0.443628	-0.266185
	CAV1	-1.26248	0.123598	-1.41325	0	-1.01794	-1.13716	-0.459689	-1.12808	-1.4746
	CCN2	-1.26434	0.355083	0	0	-0.365653	0.542642	1.48434	1.12883	2.93047
	HLA-DMA	-1.2839	0.0234817	0.18063	0	0	0	0	0	0
	PER2	-1.29508	0.0420404	-2.03628	0	-0.0400125	1.00861	1.54946	0.574324	1.95341
	HDAC4	-1.32429	-0.0443923	-0.699407	-1.69058	-0.00333747	0.37395	-0.382807	-0.61685	-0.148313
	JUN	-1.34023	0.379304	-3.57278	0.215886	0.0703646	0.348038	-0.0156284	-0.1293	-0.0567545
	CD80	-1.34078	0.917547	1.65567	0	1.56485	0.865494	0	0	0
	HLA-DRA	-1.35489	0.00272675	0.81745	0	0	0	0	0	0
	ERBB2	-1.35938	-0.135967	-2.34673	0	-0.0225479	0.52544	1.68503	1.64083	2.25483
	DUSP4	-1.37462	0.00312846	-0.49669	0	-0.391244	0.11087	-3.06236	-1.87435	-1.3728
	PLAGL2	-1.38765	0.0757358	0.44439	0	0.110246	0.397223	1.29971	1.7932	1.52393
	AOC3	-1.39197	-0.407528	-2.14691	0	-0.919628	0.490703	0.294806	-0.200301	-1.51927
	PRF1	-1.40746	0.245072	0.0111287	0	1.98669	1.61054	0.082247	0.0143024	1.8965
	NKX2-1	-1.40913	-0.161241	-0.357233	0	-0.847783	-0.516796	0.246993	-0.198211	-0.474973
	JUNB	-1.42291	0.348995	-1.71226	0	2.20264	1.30514	1.56536	1.69169	1.67758
	SCNN1G	-1.44504	-0.900883	-2.54535	0	-0.580711	-0.600949	1.99418	1.38733	2.86032
	MYH10	-1.46103	-0.168831	-0.679589	0	-1.40095	-0.376184	-0.612766	-0.870648	-1.39452
	PDE1C	-1.47443	-0.0629505	0	0	-0.157017	-0.41224	0	0	0
	TAL1	-1.54685	0.0865159	-1.33503	0	-0.546499	-0.0657894	-1.47579	-1.94732	-1.8109
	ACE	-1.56134	0.257721	-1.16539	0	-0.125801	0.724507	0.943579	0.742255	0.975849
	C5	-1.61307	-0.492089	0	-2.16262	0	0	0	0	0
	BMP2	-1.61606	0.345229	1.44597	0	0.545724	-0.334905	5.66677	4.41979	5.64987
	BTG2	-1.65038	0.0356282	-2.00373	0	-0.625875	-0.56132	0.460278	-0.164286	-0.728466
	CFD	-1.74635	0.0232009	0.394803	-0.489463	-0.114842	0.397235	0.932353	0.803992	0.335185
	TGFB2	-1.76217	0.116262	-0.698615	-0.682623	-0.700354	-0.440449	-0.472839	-0.192672	-0.519961
	FOS	-1.80791	0.43882	-5.3092	-1.28219	0.253595	-0.384181	0.110971	0.239444	-1.3192
	NUPR1	-1.89135	0.22299	-2.33711	0	0.941641	-0.85098	0.470458	-0.0978046	0.508111
	MME	-1.95368	-0.0376775	0.0433865	0	-0.799388	-1.84931	-0.578034	-1.99203	-2.4168
	CD83	-1.95643	0.325358	-1.68292	0	0.726317	-0.0274015	0.144973	0.0228675	-1.29927
	KLF4	-1.97004	-0.0114994	-1.92075	0	-0.823801	-0.508331	0.290995	-0.517237	-0.922452
	EGR1	-1.97083	0.594231	-3.1617	0	0.0838892	1.22526	0.846288	0.0581734	-1.46151
	IL17D	-1.9882	0.182102	0	0	-0.0734711	0.403298	0	0	0
	DNASE1L3	-2.00762	0.129955	-0.963538	0	2.79731	1.20643	1.99246	0.986535	1.72855
	FLT4	-2.00995	-0.0409624	-2.03535	0	-0.253937	0.446649	0.275892	-0.167787	-0.222545
	KIT	-2.03346	0.183213	-0.214748	0	-1.13367	-0.619071	1.37495	0.49435	0.340053
	IL2RB	-2.13919	0.13166	-0.863063	0	1.90588	2.14968	1.00762	1.31449	2.54668
	NTN1	-2.17792	0.0858969	0	0	0.147743	0.263328	0.922206	0.569494	0.870419
	SFTPA1	-2.21249	-0.637199	1.67313	0	-0.248951	-0.824724	2.24378	1.47006	1.09415
	CX3CR1	-2.24368	0.175963	0	0	0.0514893	1.06965	-1.66717	-1.12109	-3.00963
	AQP4	-2.27496	-0.363553	-0.483519	0	0.391148	-0.504875	0	0	0
	EGR2	-2.28819	0.384845	-3.22317	0	0.985426	1.14648	1.43548	1.65819	1.16011
	FOXA2	-2.42193	-0.170106	0	0	-0.194414	-0.00117104	2.27286	1.8178	2.39941
	ADRB2	-2.49014	0.23874	0.412696	0	-0.449051	0.0622382	1.45415	1.14029	1.43601
	IL5	-2.49378	0.20228	0	0	0	0	0	0	0
	CLIC5	-2.53342	-0.342046	-1.62539	0	-0.8212	-1.0619	-0.199484	-1.00914	-0.283895
	KCNJ1	-2.75323	-0.685213	0	0	0	0	0	0	0
	LGR5	-3.0782	0.568757	0	0	0	0	0	0	0
	AGER	-3.43961	0.222291	0.714352	-0.325096	-0.400617	-0.932729	1.0802	0.53644	2.45033
	FOSB	-4.49731	0.951343	-4.17403	0	0.351076	0.655279	0.845521	0.723036	0.475927
