# Supplementary material for: Mouse models of COVID-19 recapitulate inflammatory pathways rather than gene expression
Source: PLoS Pathog. 2022 Sep 26;18(9):e1010867. doi: 10.1371/journal.ppat.1010867 (PMC9536645; doi:10.1371/journal.ppat.1010867)
Supplement: S11 File — (XLSX) [file ppat.1010867.s021.xlsx]

## Sheet: S11 File
Dataset source	Experiment	Strain/ genotype	Tissue	Method	Platform	Notes
PRJNA732932 (National Center for Biotechnology Information)	Pseudomona aeruginosa vs. mock	Unknown	Lung	RNA-Seq	Illumina HiSeq 2000	Sampled at 4 days post infection.
PRJNA779065 PMID:34917127 (National Center for Biotechnology Information)	LPS vs. mock	BALB/c	Lung	RNA-Seq	Illumina HiSeq 4000	Intratracheal delivery of 100mg LPS in saline. Control=saline. Sampled at 24hrs post infection.
PRJNA219385 PMID:25106430 (National Center for Biotechnology Information)	mechanical Ventilator vs. none	mixed background (129S6, C57BL/6, BALB/c)	Lung	RNA-Seq	Illumina HiSeq 2000	Mechanically ventilated with peak inspiratory pressure of 40 cmH2 for 2 hours
