# Supplementary material for: Mouse models of COVID-19 recapitulate inflammatory pathways rather than gene expression
Source: PLoS Pathog. 2022 Sep 26;18(9):e1010867. doi: 10.1371/journal.ppat.1010867 (PMC9536645; doi:10.1371/journal.ppat.1010867)
Supplement: S12 File — (XLSX) [file ppat.1010867.s022.xlsx]

## Sheet: S12 File
Pearson correlations of acute lung injury and SARS-CoV-2 mouse models vs. human COVID-19, based on z-scores of cytokine/chemokine, chemical drug, and biologic drug USRs.	Dataset	USR	p-value	r
	et26_2	cytokine	1.533e-20	0.707105
	et26_4	cytokine	6.03473e-17	0.655633
	et26_6	cytokine	0.521118	0.0574559
	lps	cytokine	6.18816e-05	0.347714
	Paeroginosa	cytokine	1.31424e-07	0.447655
	s2	cytokine	2.01967e-19	0.692179
	s4	cytokine	4.46167e-24	0.748785
	vili	cytokine	0.140399	0.131555
	w2	cytokine	5.68509e-28	0.786834
	w4	cytokine	9.49154e-24	0.745234
	w7	cytokine	8.77952e-19	0.683247
	et26_2	chemical drug	7.76142e-27	0.367778
	et26_4	chemical drug	4.73684e-43	0.461108
	et26_6	chemical drug	0.0433271	0.071727
	lps	chemical drug	9.11089e-34	0.41132
	Paeroginosa	chemical drug	2.81238e-41	0.452214
	s2	chemical drug	2.67373e-63	0.547516
	s4	chemical drug	8.08342e-51	0.497244
	vili	chemical drug	0.000164936	0.133314
	w2	chemical drug	2.15699e-90	0.633732
	w4	chemical drug	2.17945e-63	0.547845
	w7	chemical drug	2.93045e-52	0.503495
	et26_2	biologic drug	2.70459e-10	0.637291
	et26_4	biologic drug	7.00257e-12	0.677565
	et26_6	biologic drug	0.0760616	0.200754
	lps	biologic drug	9.69551e-05	0.424411
	Paeroginosa	biologic drug	1.36383e-05	0.468049
	s2	biologic drug	5.33624e-16	0.758938
	s4	biologic drug	1.5816e-14	0.733054
	vili	biologic drug	0.291898	0.120065
	w2	biologic drug	4.14708e-21	0.828822
	w4	biologic drug	1.36357e-19	0.810804
	w7	biologic drug	1.09828e-10	0.647801
